# Supplementary material for: H2O2 repurposes plant O2 sensing to regulate post-hypoxia responses
Source: Nature. 2026 Apr 22;653(8116):1130–8. doi: 10.1038/s41586-026-10366-1 (PMC13216066; doi:10.1038/s41586-026-10366-1)
Supplement: Supplementary file 4 — Statistical analysis of quantitative data reported in figures and Extended Data figures. [file 41586_2026_10366_MOESM4_ESM.xlsx]

## Sheet: Figure 1
Panel c			Panel d			Panel e			Panel g			Panel i			Panel j
Category	P-value		Category	P-value		Category	P-value		Category	P-value		Category	P-value		Category	P-value
Alive	0.00000000000412...		erfVII:Air-Col-0:Air	0.0011		erfVII:Air-Col-0:Air	0.247606		Comparison	p_adj		1% O2 - LH: Col-0 vs. erfvii	<0.0001		1% O2 - Reox: Col-0 vs. erfvii	<0.0001
Damaged	0.398249		Col-0:Reoxygenation-Col-0:Air	1.8e-05		Col-0:Reoxygenation-Col-0:Air	0.030331		WT:A, 0h-erfVII:A, 0h	1		1% O2 - LH: Col-0 vs. prt6-1	0.5555		1% O2 - Reox: Col-0 vs. prt6-1	>0.9999
Dead	1e-13		erfVII:Reoxygenation-Col-0:Air	0		erfVII:Reoxygenation-Col-0:Air	2e-06		erfVII:A, 1h-erfVII:A, 0h	1		1% O2 - LH: erfvii vs. prt6-1	<0.0001		1% O2 - Reox: erfvii vs. prt6-1	<0.0001
			Col-0:Reoxygenation-erfVII:Air	0.712384		Col-0:Reoxygenation-erfVII:Air	0.654154		WT:A, 1h-erfVII:A, 0h	1
			erfVII:Reoxygenation-erfVII:Air	0		erfVII:Reoxygenation-erfVII:Air	7.2e-05		erfVII:A, 6h-erfVII:A, 0h	1		0.1% O2 - LH: Col-0 vs. erfvii	0.0005		0.1% O2 - Reox: Col-0 vs. erfvii	0.001
			erfVII:Reoxygenation-Col-0:Reoxygenation	5.7e-05		erfVII:Reoxygenation-Col-0:Reoxygenation	0.000684		WT:A, 6h-erfVII:A, 0h	1		0.1% O2 - LH: Col-0 vs. prt6-1	<0.0001		0.1% O2 - Reox: Col-0 vs. prt6-1	0.0287
									erfVII:R, 0h-erfVII:A, 0h	0.998323		0.1% O2 - LH: erfvii vs. prt6-1	<0.0001		0.1% O2 - Reox: erfvii vs. prt6-1	<0.0001
									WT:R, 0h-erfVII:A, 0h	1
									erfVII:R, 1h-erfVII:A, 0h	1.87939e-06
									WT:R, 1h-erfVII:A, 0h	1
									erfVII:R, 6h-erfVII:A, 0h	1
									WT:R, 6h-erfVII:A, 0h	1
									erfVII:A, 1h-WT:A, 0h	0.999953
									WT:A, 1h-WT:A, 0h	1
									erfVII:A, 6h-WT:A, 0h	1
									WT:A, 6h-WT:A, 0h	1
									erfVII:R, 0h-WT:A, 0h	0.989426
									WT:R, 0h-WT:A, 0h	1
									erfVII:R, 1h-WT:A, 0h	6.27229e-07
									WT:R, 1h-WT:A, 0h	1
									erfVII:R, 6h-WT:A, 0h	0.999996
									WT:R, 6h-WT:A, 0h	1
									WT:A, 1h-erfVII:A, 1h	0.999997
									erfVII:A, 6h-erfVII:A, 1h	0.999995
									WT:A, 6h-erfVII:A, 1h	0.999909
									erfVII:R, 0h-erfVII:A, 1h	0.999978
									WT:R, 0h-erfVII:A, 1h	1
									erfVII:R, 1h-erfVII:A, 1h	9.57898e-06
									WT:R, 1h-erfVII:A, 1h	1
									erfVII:R, 6h-erfVII:A, 1h	1
									WT:R, 6h-erfVII:A, 1h	0.999989
									erfVII:A, 6h-WT:A, 1h	1
									WT:A, 6h-WT:A, 1h	1
									erfVII:R, 0h-WT:A, 1h	0.996063
									WT:R, 0h-WT:A, 1h	1
									erfVII:R, 1h-WT:A, 1h	1.18297e-06
									WT:R, 1h-WT:A, 1h	1
									erfVII:R, 6h-WT:A, 1h	1
									WT:R, 6h-WT:A, 1h	1
									WT:A, 6h-erfVII:A, 6h	1
									erfVII:R, 0h-erfVII:A, 6h	0.995593
									WT:R, 0h-erfVII:A, 6h	1
									erfVII:R, 1h-erfVII:A, 6h	1.10691e-06
									WT:R, 1h-erfVII:A, 6h	1
									erfVII:R, 6h-erfVII:A, 6h	1
									WT:R, 6h-erfVII:A, 6h	1
									erfVII:R, 0h-WT:A, 6h	0.986225
									WT:R, 0h-WT:A, 6h	0.999999
									erfVII:R, 1h-WT:A, 6h	5.1737e-07
									WT:R, 1h-WT:A, 6h	1
									erfVII:R, 6h-WT:A, 6h	0.99999
									WT:R, 6h-WT:A, 6h	1
									WT:R, 0h-erfVII:R, 0h	0.999899
									erfVII:R, 1h-erfVII:R, 0h	0.00152848
									WT:R, 1h-erfVII:R, 0h	0.999402
									erfVII:R, 6h-erfVII:R, 0h	0.999869
									WT:R, 6h-erfVII:R, 0h	0.993908
									erfVII:R, 1h-WT:R, 0h	8.15101e-05
									WT:R, 1h-WT:R, 0h	1
									erfVII:R, 6h-WT:R, 0h	1
									WT:R, 6h-WT:R, 0h	1
									WT:R, 1h-erfVII:R, 1h	6.4165e-06
									erfVII:R, 6h-erfVII:R, 1h	5.46786e-06
									WT:R, 6h-erfVII:R, 1h	9.07216e-07
									erfVII:R, 6h-WT:R, 1h	1
									WT:R, 6h-WT:R, 1h	1
									WT:R, 6h-erfVII:R, 6h	0.999999

## Sheet: Figure 2
Panel c
Treatment	Category	P-value	Test
Air		NA	X-squared Col-0 vs erfVII
Air+TBHP		NA	X-squared Col-0 vs erfVII
Hypoxia	Alive	0.00039	chisq-posthoc Col-0 vs erfVII
Hypoxia	Damaged	1	chisq-posthoc Col-0 vs erfVII
Hypoxia	Dead	0.0038	chisq-posthoc Col-0 vs erfVII
Hypoxia+TBHP	Alive	0.2374	chisq-posthoc Col-0 vs erfVII
Hypoxia+TBHP	Damaged	5.29 × 10⁻¹⁰	chisq-posthoc Col-0 vs erfVII
Hypoxia+TBHP	Dead	3.45 × 10⁻¹¹	chisq-posthoc Col-0 vs erfVII
Col-0	Alive	0.0036	chisq-posthoc Hypoxia vs Hypoxia+TBHP
Col-0	Damaged	1e-06	chisq-posthoc Hypoxia vs Hypoxia+TBHP
Col-0	Dead	0.0015	chisq-posthoc Hypoxia vs Hypoxia+TBHP
erfVII		0.114	X-squared Hypoxia vs Hypoxia+TBHP

## Sheet: Figure 3
Panel a				Panel b			Panel c			Panel d			Panel f
Group 1	Group 2	P-value		Category	P-value		Category	P-value		Test	P-value		Category	P-value
Air_1 mM TBHP	Air_Mock	0		Mock vs TBHP 0.25 mM	0.0012		0 vs 15	0.739		ANOVA	0.6319		CDLOR_MOCK vs CDLOR_TBHP	< 1e-4
Air_1 mM TBHP	Hypoxia_1 mM TBHP	1		Mock vs TBHP 0.5 mM	0		0 vs 30	0.0063					CDLOR_MOCK vs DDLOR_MOCK	0.0115
Air_1 mM TBHP	Hypoxia_Mock	0.2073		Mock vs TBHP 1 mM	0		0 vs 60	0					CDLOR_MOCK vs DDLOR_TBHP	0.0097
Air_1 mM TBHP	Reoxygenation_1 mM TBHP	0.9717		TBHP 0.25 mM vs TBHP 0.5 mM	0.1147		0 vs 120	0					CDLOR_MOCK vs RDLOR_MOCK	0.9166
Air_1 mM TBHP	Reoxygenation_Mock	0.0023		TBHP 0.25 mM vs TBHP 1 mM	0.002		0 vs 180	0					CDLOR_MOCK vs RDLOR_TBHP	0.7901
Air_Mock	Hypoxia_1 mM TBHP	0		TBHP 0.5 mM vs TBHP 1 mM	0.2689		0 vs 240	0.0001					CDLOR_TBHP vs DDLOR_MOCK	< 1e-4
Air_Mock	Hypoxia_Mock	0					15 vs 30	0.2182					CDLOR_TBHP vs DDLOR_TBHP	< 1e-4
Air_Mock	Reoxygenation_1 mM TBHP	0					15 vs 60	0.0036					CDLOR_TBHP vs RDLOR_MOCK	< 1e-4
Air_Mock	Reoxygenation_Mock	0.0029					15 vs 120	0					CDLOR_TBHP vs RDLOR_TBHP	< 1e-4
Hypoxia_1 mM TBHP	Hypoxia_Mock	0.2285					15 vs 180	0					DDLOR_MOCK vs DDLOR_TBHP	1
Hypoxia_1 mM TBHP	Reoxygenation_1 mM TBHP	0.961					15 vs 240	0.0059					DDLOR_MOCK vs RDLOR_MOCK	0.1018
Hypoxia_1 mM TBHP	Reoxygenation_Mock	0.0026					30 vs 60	0.613					DDLOR_MOCK vs RDLOR_TBHP	0.1779
Hypoxia_Mock	Reoxygenation_1 mM TBHP	0.0522					30 vs 120	0.0004					DDLOR_TBHP vs RDLOR_MOCK	0.0879
Hypoxia_Mock	Reoxygenation_Mock	0.2637					30 vs 180	0.0192					DDLOR_TBHP vs RDLOR_TBHP	0.1557
Reoxygenation_1 mM TBHP	Reoxygenation_Mock	0.0005					30 vs 240	0.724					RDLOR_MOCK vs RDLOR_TBHP	0.9997
							60 vs 120	0.0402
							60 vs 180	0.555
							60 vs 240	1
							120 vs 180	0.7904
							120 vs 240	0.0259
							180 vs 240	0.4432

## Sheet: Figure 4
Panel b
Category	P-value
PCO1:0µM H2O2 vs. PCO1:5µM H2O2	0.0312
PCO1:0µM H2O2 vs. PCO1:10µM H2O2	0.0109
PCO1:0µM H2O2 vs. PCO2:0µM H2O2	<0.0001
PCO1:0µM H2O2 vs. PCO2:5µM H2O2	0.9387
PCO1:0µM H2O2 vs. PCO2:10µM H2O2	0.0352
PCO1:0µM H2O2 vs. PCO3:0µM H2O2	0.0067
PCO1:0µM H2O2 vs. PCO3:5µM H2O2	<0.0001
PCO1:0µM H2O2 vs. PCO3:10µM H2O2	<0.0001
PCO1:0µM H2O2 vs. PCO4:0µM H2O2	<0.0001
PCO1:0µM H2O2 vs. PCO4:5µM H2O2	0.5364
PCO1:0µM H2O2 vs. PCO4:10µM H2O2	<0.0001
PCO1:0µM H2O2 vs. PCO5:0µM H2O2	<0.0001
PCO1:0µM H2O2 vs. PCO5:5µM H2O2	0.5952
PCO1:0µM H2O2 vs. PCO5:10µM H2O2	<0.0001
PCO1:5µM H2O2 vs. PCO1:10µM H2O2	>0.9999
PCO1:5µM H2O2 vs. PCO2:0µM H2O2	<0.0001
PCO1:5µM H2O2 vs. PCO2:5µM H2O2	0.7145
PCO1:5µM H2O2 vs. PCO2:10µM H2O2	>0.9999
PCO1:5µM H2O2 vs. PCO3:0µM H2O2	>0.9999
PCO1:5µM H2O2 vs. PCO3:5µM H2O2	0.0013
PCO1:5µM H2O2 vs. PCO3:10µM H2O2	<0.0001
PCO1:5µM H2O2 vs. PCO4:0µM H2O2	<0.0001
PCO1:5µM H2O2 vs. PCO4:5µM H2O2	0.9853
PCO1:5µM H2O2 vs. PCO4:10µM H2O2	0.3923
PCO1:5µM H2O2 vs. PCO5:0µM H2O2	<0.0001
PCO1:5µM H2O2 vs. PCO5:5µM H2O2	<0.0001
PCO1:5µM H2O2 vs. PCO5:10µM H2O2	0.7693
PCO1:10µM H2O2 vs. PCO2:0µM H2O2	<0.0001
PCO1:10µM H2O2 vs. PCO2:5µM H2O2	0.4622
PCO1:10µM H2O2 vs. PCO2:10µM H2O2	>0.9999
PCO1:10µM H2O2 vs. PCO3:0µM H2O2	>0.9999
PCO1:10µM H2O2 vs. PCO3:5µM H2O2	0.0042
PCO1:10µM H2O2 vs. PCO3:10µM H2O2	<0.0001
PCO1:10µM H2O2 vs. PCO4:0µM H2O2	<0.0001
PCO1:10µM H2O2 vs. PCO4:5µM H2O2	0.9033
PCO1:10µM H2O2 vs. PCO4:10µM H2O2	0.6424
PCO1:10µM H2O2 vs. PCO5:0µM H2O2	<0.0001
PCO1:10µM H2O2 vs. PCO5:5µM H2O2	<0.0001
PCO1:10µM H2O2 vs. PCO5:10µM H2O2	0.9355
PCO2:0µM H2O2 vs. PCO2:5µM H2O2	<0.0001
PCO2:0µM H2O2 vs. PCO2:10µM H2O2	<0.0001
PCO2:0µM H2O2 vs. PCO3:0µM H2O2	<0.0001
PCO2:0µM H2O2 vs. PCO3:5µM H2O2	<0.0001
PCO2:0µM H2O2 vs. PCO3:10µM H2O2	<0.0001
PCO2:0µM H2O2 vs. PCO4:0µM H2O2	<0.0001
PCO2:0µM H2O2 vs. PCO4:5µM H2O2	<0.0001
PCO2:0µM H2O2 vs. PCO4:10µM H2O2	<0.0001
PCO2:0µM H2O2 vs. PCO5:0µM H2O2	<0.0001
PCO2:0µM H2O2 vs. PCO5:5µM H2O2	0.0355
PCO2:0µM H2O2 vs. PCO5:10µM H2O2	<0.0001
PCO2:5µM H2O2 vs. PCO2:10µM H2O2	0.7425
PCO2:5µM H2O2 vs. PCO3:0µM H2O2	0.358
PCO2:5µM H2O2 vs. PCO3:5µM H2O2	<0.0001
PCO2:5µM H2O2 vs. PCO3:10µM H2O2	<0.0001
PCO2:5µM H2O2 vs. PCO4:0µM H2O2	<0.0001
PCO2:5µM H2O2 vs. PCO4:5µM H2O2	>0.9999
PCO2:5µM H2O2 vs. PCO4:10µM H2O2	0.0019
PCO2:5µM H2O2 vs. PCO5:0µM H2O2	<0.0001
PCO2:5µM H2O2 vs. PCO5:5µM H2O2	0.0191
PCO2:5µM H2O2 vs. PCO5:10µM H2O2	0.0106
PCO2:10µM H2O2 vs. PCO3:0µM H2O2	>0.9999
PCO2:10µM H2O2 vs. PCO3:5µM H2O2	0.0011
PCO2:10µM H2O2 vs. PCO3:10µM H2O2	<0.0001
PCO2:10µM H2O2 vs. PCO4:0µM H2O2	<0.0001
PCO2:10µM H2O2 vs. PCO4:5µM H2O2	0.9891
PCO2:10µM H2O2 vs. PCO4:10µM H2O2	0.3653
PCO2:10µM H2O2 vs. PCO5:0µM H2O2	<0.0001
PCO2:10µM H2O2 vs. PCO5:5µM H2O2	<0.0001
PCO2:10µM H2O2 vs. PCO5:10µM H2O2	0.7424
PCO3:0µM H2O2 vs. PCO3:5µM H2O2	0.0069
PCO3:0µM H2O2 vs. PCO3:10µM H2O2	<0.0001
PCO3:0µM H2O2 vs. PCO4:0µM H2O2	<0.0001
PCO3:0µM H2O2 vs. PCO4:5µM H2O2	0.83
PCO3:0µM H2O2 vs. PCO4:10µM H2O2	0.75
PCO3:0µM H2O2 vs. PCO5:0µM H2O2	<0.0001
PCO3:0µM H2O2 vs. PCO5:5µM H2O2	<0.0001
PCO3:0µM H2O2 vs. PCO5:10µM H2O2	0.9716
PCO3:5µM H2O2 vs. PCO3:10µM H2O2	0.8841
PCO3:5µM H2O2 vs. PCO4:0µM H2O2	<0.0001
PCO3:5µM H2O2 vs. PCO4:5µM H2O2	<0.0001
PCO3:5µM H2O2 vs. PCO4:10µM H2O2	0.6407
PCO3:5µM H2O2 vs. PCO5:0µM H2O2	<0.0001
PCO3:5µM H2O2 vs. PCO5:5µM H2O2	<0.0001
PCO3:5µM H2O2 vs. PCO5:10µM H2O2	0.2788
PCO3:10µM H2O2 vs. PCO4:0µM H2O2	<0.0001
PCO3:10µM H2O2 vs. PCO4:5µM H2O2	<0.0001
PCO3:10µM H2O2 vs. PCO4:10µM H2O2	0.0147
PCO3:10µM H2O2 vs. PCO5:0µM H2O2	<0.0001
PCO3:10µM H2O2 vs. PCO5:5µM H2O2	<0.0001
PCO3:10µM H2O2 vs. PCO5:10µM H2O2	0.0027
PCO4:0µM H2O2 vs. PCO4:5µM H2O2	<0.0001
PCO4:0µM H2O2 vs. PCO4:10µM H2O2	<0.0001
PCO4:0µM H2O2 vs. PCO5:0µM H2O2	0.0006
PCO4:0µM H2O2 vs. PCO5:5µM H2O2	<0.0001
PCO4:0µM H2O2 vs. PCO5:10µM H2O2	<0.0001
PCO4:5µM H2O2 vs. PCO4:10µM H2O2	0.0171
PCO4:5µM H2O2 vs. PCO5:0µM H2O2	<0.0001
PCO4:5µM H2O2 vs. PCO5:5µM H2O2	0.0021
PCO4:5µM H2O2 vs. PCO5:10µM H2O2	0.0773
PCO4:10µM H2O2 vs. PCO5:0µM H2O2	<0.0001
PCO4:10µM H2O2 vs. PCO5:5µM H2O2	<0.0001
PCO4:10µM H2O2 vs. PCO5:10µM H2O2	>0.9999
PCO5:0µM H2O2 vs. PCO5:5µM H2O2	<0.0001
PCO5:0µM H2O2 vs. PCO5:10µM H2O2	<0.0001
PCO5:5µM H2O2 vs. PCO5:10µM H2O2	<0.0001

## Sheet: Figure 5
Panel a
LBD41		ADH1		PDC1		SUS1		HRA1		HB1		CRK36		GSTU24		ZAT12
Category	P-value	Category	P-value	Category	P-value	Category	P-value	Category	P-value	Category	P-value	Category	P-value	Category	P-value	Category	P-value
Air_Mock vs Air_TBHP	0.9837	Air_Mock vs Air_TBHP	0.4119	Air_Mock vs Air_TBHP	0.9699	Air_Mock vs Air_TBHP	0.9511	Air_Mock vs Air_TBHP	0.4021	Air_Mock vs Air_TBHP	0.9099	Air_Mock vs Air_TBHP	0.0015	Air_Mock vs Air_TBHP	0.0001	Air_Mock vs Air_TBHP	0.0112
Air_Mock vs Hypoxia_Mock	<0.0001	Air_Mock vs Hypoxia_Mock	<0.0001	Air_Mock vs Hypoxia_Mock	<0.0001	Air_Mock vs Hypoxia_Mock	<0.0001	Air_Mock vs Hypoxia_Mock	<0.0001	Air_Mock vs Hypoxia_Mock	<0.0001	Air_Mock vs Hypoxia_Mock	1	Air_Mock vs Hypoxia_Mock	0.8265	Air_Mock vs Hypoxia_Mock	0.0103
Air_Mock vs Hypoxia_TBHP	0.1241	Air_Mock vs Hypoxia_TBHP	1	Air_Mock vs Hypoxia_TBHP	0.9956	Air_Mock vs Hypoxia_TBHP	1	Air_Mock vs Hypoxia_TBHP	0.7573	Air_Mock vs Hypoxia_TBHP	0.891	Air_Mock vs Hypoxia_TBHP	0.0253	Air_Mock vs Hypoxia_TBHP	0.0013	Air_Mock vs Hypoxia_TBHP	<0.0001
Air_Mock vs Reoxygenation_Mock	0.9967	Air_Mock vs Reoxygenation_Mock	0.8375	Air_Mock vs Reoxygenation_Mock	0.9938	Air_Mock vs Reoxygenation_Mock	0.9999	Air_Mock vs Reoxygenation_Mock	0.6568	Air_Mock vs Reoxygenation_Mock	0.979	Air_Mock vs Reoxygenation_Mock	1	Air_Mock vs Reoxygenation_Mock	0.9792	Air_Mock vs Reoxygenation_Mock	1
Air_Mock vs Reoxygenation_TBHP	0.9958	Air_Mock vs Reoxygenation_TBHP	0.9815	Air_Mock vs Reoxygenation_TBHP	0.999	Air_Mock vs Reoxygenation_TBHP	0.9946	Air_Mock vs Reoxygenation_TBHP	0.4229	Air_Mock vs Reoxygenation_TBHP	0.9305	Air_Mock vs Reoxygenation_TBHP	0.6202	Air_Mock vs Reoxygenation_TBHP	0.002	Air_Mock vs Reoxygenation_TBHP	<0.0001
Air_TBHP vs Hypoxia_Mock	<0.0001	Air_TBHP vs Hypoxia_Mock	<0.0001	Air_TBHP vs Hypoxia_Mock	<0.0001	Air_TBHP vs Hypoxia_Mock	<0.0001	Air_TBHP vs Hypoxia_Mock	<0.0001	Air_TBHP vs Hypoxia_Mock	<0.0001	Air_TBHP vs Hypoxia_Mock	0.0016	Air_TBHP vs Hypoxia_Mock	0.0012	Air_TBHP vs Hypoxia_Mock	1
Air_TBHP vs Hypoxia_TBHP	0.0345	Air_TBHP vs Hypoxia_TBHP	0.4992	Air_TBHP vs Hypoxia_TBHP	0.8003	Air_TBHP vs Hypoxia_TBHP	0.9433	Air_TBHP vs Hypoxia_TBHP	0.9887	Air_TBHP vs Hypoxia_TBHP	0.3471	Air_TBHP vs Hypoxia_TBHP	0.7649	Air_TBHP vs Hypoxia_TBHP	0.8131	Air_TBHP vs Hypoxia_TBHP	0.0178
Air_TBHP vs Reoxygenation_Mock	1	Air_TBHP vs Reoxygenation_Mock	0.0554	Air_TBHP vs Reoxygenation_Mock	0.9999	Air_TBHP vs Reoxygenation_Mock	0.8735	Air_TBHP vs Reoxygenation_Mock	0.9976	Air_TBHP vs Reoxygenation_Mock	0.9996	Air_TBHP vs Reoxygenation_Mock	0.0018	Air_TBHP vs Reoxygenation_Mock	0.0004	Air_TBHP vs Reoxygenation_Mock	0.0128
Air_TBHP vs Reoxygenation_TBHP	1	Air_TBHP vs Reoxygenation_TBHP	0.8044	Air_TBHP vs Reoxygenation_TBHP	0.9985	Air_TBHP vs Reoxygenation_TBHP	0.9993	Air_TBHP vs Reoxygenation_TBHP	1	Air_TBHP vs Reoxygenation_TBHP	1	Air_TBHP vs Reoxygenation_TBHP	0.042	Air_TBHP vs Reoxygenation_TBHP	0.7	Air_TBHP vs Reoxygenation_TBHP	0.0654
Hypoxia_Mock vs Hypoxia_TBHP	<0.0001	Hypoxia_Mock vs Hypoxia_TBHP	<0.0001	Hypoxia_Mock vs Hypoxia_TBHP	<0.0001	Hypoxia_Mock vs Hypoxia_TBHP	<0.0001	Hypoxia_Mock vs Hypoxia_TBHP	<0.0001	Hypoxia_Mock vs Hypoxia_TBHP	0.0001	Hypoxia_Mock vs Hypoxia_TBHP	0.0261	Hypoxia_Mock vs Hypoxia_TBHP	0.0165	Hypoxia_Mock vs Hypoxia_TBHP	0.0195
Hypoxia_Mock vs Reoxygenation_Mock	<0.0001	Hypoxia_Mock vs Reoxygenation_Mock	<0.0001	Hypoxia_Mock vs Reoxygenation_Mock	<0.0001	Hypoxia_Mock vs Reoxygenation_Mock	<0.0001	Hypoxia_Mock vs Reoxygenation_Mock	<0.0001	Hypoxia_Mock vs Reoxygenation_Mock	<0.0001	Hypoxia_Mock vs Reoxygenation_Mock	1	Hypoxia_Mock vs Reoxygenation_Mock	0.9952	Hypoxia_Mock vs Reoxygenation_Mock	0.0117
Hypoxia_Mock vs Reoxygenation_TBHP	<0.0001	Hypoxia_Mock vs Reoxygenation_TBHP	<0.0001	Hypoxia_Mock vs Reoxygenation_TBHP	<0.0001	Hypoxia_Mock vs Reoxygenation_TBHP	<0.0001	Hypoxia_Mock vs Reoxygenation_TBHP	<0.0001	Hypoxia_Mock vs Reoxygenation_TBHP	<0.0001	Hypoxia_Mock vs Reoxygenation_TBHP	0.6292	Hypoxia_Mock vs Reoxygenation_TBHP	0.0255	Hypoxia_Mock vs Reoxygenation_TBHP	0.0711
Hypoxia_TBHP vs Reoxygenation_Mock	0.0512	Hypoxia_TBHP vs Reoxygenation_Mock	0.759	Hypoxia_TBHP vs Reoxygenation_Mock	0.9003	Hypoxia_TBHP vs Reoxygenation_Mock	0.9999	Hypoxia_TBHP vs Reoxygenation_Mock	1	Hypoxia_TBHP vs Reoxygenation_Mock	0.5111	Hypoxia_TBHP vs Reoxygenation_Mock	0.0293	Hypoxia_TBHP vs Reoxygenation_Mock	0.0057	Hypoxia_TBHP vs Reoxygenation_Mock	<0.0001
Hypoxia_TBHP vs Reoxygenation_TBHP	0.0486	Hypoxia_TBHP vs Reoxygenation_TBHP	0.9942	Hypoxia_TBHP vs Reoxygenation_TBHP	0.9501	Hypoxia_TBHP vs Reoxygenation_TBHP	0.9929	Hypoxia_TBHP vs Reoxygenation_TBHP	0.9916	Hypoxia_TBHP vs Reoxygenation_TBHP	0.3801	Hypoxia_TBHP vs Reoxygenation_TBHP	0.4145	Hypoxia_TBHP vs Reoxygenation_TBHP	0.9999	Hypoxia_TBHP vs Reoxygenation_TBHP	0.9857
Reoxygenation_Mock vs Reoxygenation_TBHP	1	Reoxygenation_Mock vs Reoxygenation_TBHP	0.4496	Reoxygenation_Mock vs Reoxygenation_TBHP	1	Reoxygenation_Mock vs Reoxygenation_TBHP	0.9702	Reoxygenation_Mock vs Reoxygenation_TBHP	0.9985	Reoxygenation_Mock vs Reoxygenation_TBHP	0.9999	Reoxygenation_Mock vs Reoxygenation_TBHP	0.6631	Reoxygenation_Mock vs Reoxygenation_TBHP	0.0089	Reoxygenation_Mock vs Reoxygenation_TBHP	<0.0001
Panel b			Panel c			Panel e			Panel f
Category	P-value		Student's t-test			Category	P-value		Gene	Genotype	p.value
Air_Mock vs Air_TBHP	0.941		Category	P-value		1-253	0.4608		ADH1	1-253	0.930559
Air_Mock vs Hypoxia_Mock	<0.0001		ADH1	0.8693		1-279	0.5679		ADH1	1-279	0.0615322
Air_Mock vs Hypoxia_TBHP	0.9926		HRA1	0.595		1-314	0.2939		ADH1	1-314	0.0441596
Air_Mock vs Reoxygenation_Mock	0.9992		ATH8	0.1568		1-341	0.7842		ADH1	1-341	0.686064
Air_Mock vs Reoxygenation_TBHP	0.5193		EIF4A1	0.1984		21-358	0.9991		ADH1	d20	0.0109486
Air_TBHP vs Hypoxia_Mock	<0.0001		UBQ10	0.3703		WT	0.2946
Air_TBHP vs Hypoxia_TBHP	0.6857		HB1	0.4477					HRA1	1-253	0.159316
Air_TBHP vs Reoxygenation_Mock	0.7271		LBD41	0.048					HRA1	1-279	0.621335
Air_TBHP vs Reoxygenation_TBHP	0.978		GSTU24	0.4448					HRA1	1-314	0.720298
Hypoxia_Mock vs Hypoxia_TBHP	0.0001		ZAT12	0.3587					HRA1	1-341	0.179159
Hypoxia_Mock vs Reoxygenation_Mock	<0.0001								HRA1	d20	0.023584
Hypoxia_Mock vs Reoxygenation_TBHP	<0.0001		Tukey HSD
Hypoxia_TBHP vs Reoxygenation_Mock	0.9996		TBHP_ADH1 vs TBHP_ATH8	1					LBD41	1-253	0.251258
Hypoxia_TBHP vs Reoxygenation_TBHP	0.2031		TBHP_ADH1 vs TBHP_EIF4A1	0.9959					LBD41	1-279	0.62312
Reoxygenation_Mock vs Reoxygenation_TBHP	0.1551		TBHP_ADH1 vs TBHP_GSTU24	0.6469					LBD41	1-314	0.413356
			TBHP_ADH1 vs TBHP_HB1	1					LBD41	1-341	0.0493534
			TBHP_ADH1 vs TBHP_HRA1	0.0002					LBD41	d20	0.0143924
			TBHP_ADH1 vs TBHP_LBD41	0.2079
			TBHP_ADH1 vs TBHP_UBQ10	0.9997					PDC1	1-253	0.282992
			TBHP_ADH1 vs TBHP_ZAT12	0.742					PDC1	1-279	0.508462
			TBHP_ADH1 vs mock_ADH1	1					PDC1	1-314	0.484451
			TBHP_ADH1 vs mock_ATH8	1					PDC1	1-341	0.0497816
			TBHP_ADH1 vs mock_EIF4A1	1					PDC1	d20	0.0342879
			TBHP_ADH1 vs mock_GSTU24	0.0882
			TBHP_ADH1 vs mock_HB1	0.9865					SUS1	1-253	0.0576815
			TBHP_ADH1 vs mock_HRA1	0					SUS1	1-279	0.229279
			TBHP_ADH1 vs mock_LBD41	0.0007					SUS1	1-314	0.0918912
			TBHP_ADH1 vs mock_UBQ10	1					SUS1	1-341	0.0233457
			TBHP_ADH1 vs mock_ZAT12	0.1102					SUS1	d20	0.0249007
			TBHP_ATH8 vs TBHP_EIF4A1	1
			TBHP_ATH8 vs TBHP_GSTU24	0.3302					ZAT12	1-253	0.0537838
			TBHP_ATH8 vs TBHP_HB1	0.9973					ZAT12	1-279	0.0301621
			TBHP_ATH8 vs TBHP_HRA1	0					ZAT12	1-314	0.0484363
			TBHP_ATH8 vs TBHP_LBD41	0.0715					ZAT12	1-341	0.570126
			TBHP_ATH8 vs TBHP_UBQ10	1					ZAT12	d20	0.323193
			TBHP_ATH8 vs TBHP_ZAT12	0.4171
			TBHP_ATH8 vs mock_ADH1	1
			TBHP_ATH8 vs mock_ATH8	1
			TBHP_ATH8 vs mock_EIF4A1	1
			TBHP_ATH8 vs mock_GSTU24	0.0263
			TBHP_ATH8 vs mock_HB1	0.8586
			TBHP_ATH8 vs mock_HRA1	0
			TBHP_ATH8 vs mock_LBD41	0.0002
			TBHP_ATH8 vs mock_UBQ10	1
			TBHP_ATH8 vs mock_ZAT12	0.0339
			TBHP_EIF4A1 vs TBHP_GSTU24	0.0607
			TBHP_EIF4A1 vs TBHP_HB1	0.7998
			TBHP_EIF4A1 vs TBHP_HRA1	0
			TBHP_EIF4A1 vs TBHP_LBD41	0.0086
			TBHP_EIF4A1 vs TBHP_UBQ10	1
			TBHP_EIF4A1 vs TBHP_ZAT12	0.0859
			TBHP_EIF4A1 vs mock_ADH1	0.9934
			TBHP_EIF4A1 vs mock_ATH8	0.9687
			TBHP_EIF4A1 vs mock_EIF4A1	1
			TBHP_EIF4A1 vs mock_GSTU24	0.0028
			TBHP_EIF4A1 vs mock_HB1	0.3518
			TBHP_EIF4A1 vs mock_HRA1	0
			TBHP_EIF4A1 vs mock_LBD41	0
			TBHP_EIF4A1 vs mock_UBQ10	1
			TBHP_EIF4A1 vs mock_ZAT12	0.0037
			TBHP_GSTU24 vs TBHP_HB1	0.977
			TBHP_GSTU24 vs TBHP_HRA1	0.1084
			TBHP_GSTU24 vs TBHP_LBD41	1
			TBHP_GSTU24 vs TBHP_UBQ10	0.1091
			TBHP_GSTU24 vs TBHP_ZAT12	1
			TBHP_GSTU24 vs mock_ADH1	0.6861
			TBHP_GSTU24 vs mock_ATH8	0.8287
			TBHP_GSTU24 vs mock_EIF4A1	0.16
			TBHP_GSTU24 vs mock_GSTU24	0.9991
			TBHP_GSTU24 vs mock_HB1	1
			TBHP_GSTU24 vs mock_HRA1	0.0059
			TBHP_GSTU24 vs mock_LBD41	0.2784
			TBHP_GSTU24 vs mock_UBQ10	0.1625
			TBHP_GSTU24 vs mock_ZAT12	0.9997
			TBHP_HB1 vs TBHP_HRA1	0.0018
			TBHP_HB1 vs TBHP_LBD41	0.6611
			TBHP_HB1 vs TBHP_UBQ10	0.9142
			TBHP_HB1 vs TBHP_ZAT12	0.9912
			TBHP_HB1 vs mock_ADH1	1
			TBHP_HB1 vs mock_ATH8	1
			TBHP_HB1 vs mock_EIF4A1	0.9618
			TBHP_HB1 vs mock_GSTU24	0.3951
			TBHP_HB1 vs mock_HB1	1
			TBHP_HB1 vs mock_HRA1	0.0001
			TBHP_HB1 vs mock_LBD41	0.0067
			TBHP_HB1 vs mock_UBQ10	0.9633
			TBHP_HB1 vs mock_ZAT12	0.4572
			TBHP_HRA1 vs TBHP_LBD41	0.4387
			TBHP_HRA1 vs TBHP_UBQ10	0
			TBHP_HRA1 vs TBHP_ZAT12	0.0774
			TBHP_HRA1 vs mock_ADH1	0.0002
			TBHP_HRA1 vs mock_ATH8	0.0004
			TBHP_HRA1 vs mock_EIF4A1	0
			TBHP_HRA1 vs mock_GSTU24	0.7067
			TBHP_HRA1 vs mock_HB1	0.0128
			TBHP_HRA1 vs mock_HRA1	0.9992
			TBHP_HRA1 vs mock_LBD41	1
			TBHP_HRA1 vs mock_UBQ10	0
			TBHP_HRA1 vs mock_ZAT12	0.6418
			TBHP_LBD41 vs TBHP_UBQ10	0.0172
			TBHP_LBD41 vs TBHP_ZAT12	1
			TBHP_LBD41 vs mock_ADH1	0.233
			TBHP_LBD41 vs mock_ATH8	0.356
			TBHP_LBD41 vs mock_EIF4A1	0.0275
			TBHP_LBD41 vs mock_GSTU24	1
			TBHP_LBD41 vs mock_HB1	0.9699
			TBHP_LBD41 vs mock_HRA1	0.0436
			TBHP_LBD41 vs mock_LBD41	0.7474
			TBHP_LBD41 vs mock_UBQ10	0.028
			TBHP_LBD41 vs mock_ZAT12	1
			TBHP_UBQ10 vs TBHP_ZAT12	0.1501
			TBHP_UBQ10 vs mock_ADH1	0.9994
			TBHP_UBQ10 vs mock_ATH8	0.994
			TBHP_UBQ10 vs mock_EIF4A1	1
			TBHP_UBQ10 vs mock_GSTU24	0.0057
			TBHP_UBQ10 vs mock_HB1	0.5107
			TBHP_UBQ10 vs mock_HRA1	0
			TBHP_UBQ10 vs mock_LBD41	0
			TBHP_UBQ10 vs mock_UBQ10	1
			TBHP_UBQ10 vs mock_ZAT12	0.0075
			TBHP_ZAT12 vs mock_ADH1	0.7774
			TBHP_ZAT12 vs mock_ATH8	0.8953
			TBHP_ZAT12 vs mock_EIF4A1	0.2148
			TBHP_ZAT12 vs mock_GSTU24	0.9963
			TBHP_ZAT12 vs mock_HB1	1
			TBHP_ZAT12 vs mock_HRA1	0.0039
			TBHP_ZAT12 vs mock_LBD41	0.2116
			TBHP_ZAT12 vs mock_UBQ10	0.218
			TBHP_ZAT12 vs mock_ZAT12	0.9985
			mock_ADH1 vs mock_ATH8	1
			mock_ADH1 vs mock_EIF4A1	0.9999
			mock_ADH1 vs mock_GSTU24	0.1009
			mock_ADH1 vs mock_HB1	0.991
			mock_ADH1 vs mock_HRA1	0
			mock_ADH1 vs mock_LBD41	0.0009
			mock_ADH1 vs mock_UBQ10	0.9999
			mock_ADH1 vs mock_ZAT12	0.1256
			mock_ATH8 vs mock_EIF4A1	0.9988
			mock_ATH8 vs mock_GSTU24	0.1695
			mock_ATH8 vs mock_HB1	0.9989
			mock_ATH8 vs mock_HRA1	0
			mock_ATH8 vs mock_LBD41	0.0018
			mock_ATH8 vs mock_UBQ10	0.9988
			mock_ATH8 vs mock_ZAT12	0.2065
			mock_EIF4A1 vs mock_GSTU24	0.0093
			mock_EIF4A1 vs mock_HB1	0.631
			mock_EIF4A1 vs mock_HRA1	0
			mock_EIF4A1 vs mock_LBD41	0.0001
			mock_EIF4A1 vs mock_UBQ10	1
			mock_EIF4A1 vs mock_ZAT12	0.0122
			mock_GSTU24 vs mock_HB1	0.8383
			mock_GSTU24 vs mock_HRA1	0.1127
			mock_GSTU24 vs mock_LBD41	0.9331
			mock_GSTU24 vs mock_UBQ10	0.0095
			mock_GSTU24 vs mock_ZAT12	1
			mock_HB1 vs mock_HRA1	0.0005
			mock_HB1 vs mock_LBD41	0.0434
			mock_HB1 vs mock_UBQ10	0.6361
			mock_HB1 vs mock_ZAT12	0.8834
			mock_HRA1 vs mock_LBD41	0.9702
			mock_HRA1 vs mock_UBQ10	0
			mock_HRA1 vs mock_ZAT12	0.0902
			mock_LBD41 vs mock_UBQ10	0.0001
			mock_LBD41 vs mock_ZAT12	0.9001
			mock_UBQ10 vs mock_ZAT12	0.0125

## Sheet: Extended Data Figure 1
Panel b					Panel c			Panel d			Panel e			Panel f					Panel i			Panel j
Treatment	Category	P-value	Test		Category	P-value		Category	P-value		Category	P-value		Treatment	Category	P-value	Test		Category	P-value		Category	P-value
Air		NA	X-squared Col-0 vs erfVII		Col-0_24h vs Col-0_Air	<0.0001		Col-0_Air vs Col-0_Hypoxia	<0.0001		Col-0_24h vs Col-0_Air	0.0001		Air		NA	X-squared		0.001	0.0051		0.001	0.0177
Hypoxia	Alive	7.76 × 10⁻⁹	chisq-posthoc Col-0 vs erfVII		Col-0_24h vs erfVII_24h	0.0138		Col-0_Air vs erfVII_Air	<0.0001		Col-0_24h vs erfVII_24h	<0.0001		Hypoxia	alive	0.011778	chisq-posthoc		0.01	0.0101		0.01	0.0025
Hypoxia	Damaged	9.03 × 10⁻⁸	chisq-posthoc Col-0 vs erfVII		Col-0_24h vs erfVII_Air	<0.0001		Col-0_Air vs erfVII_Hypoxia	<0.0001		Col-0_24h vs erfVII_Air	<0.0001		Hypoxia	damaged	0.659605	chisq-posthoc
Hypoxia	Dead	0.0495	chisq-posthoc Col-0 vs erfVII		Col-0_Air vs erfVII_24h	<0.0001		Col-0_Hypoxia vs erfVII_Air	<0.0001		Col-0_Air vs erfVII_24h	<0.0001		Hypoxia	dead	1	chisq-posthoc
					Col-0_Air vs erfVII_Air	0.0074		Col-0_Hypoxia vs erfVII_Hypoxia	0.6043		Col-0_Air vs erfVII_Air	0.0154		Reox	alive	0.000339	chisq-posthoc
					erfVII_24h vs erfVII_Air	<0.0001		erfVII_Air vs erfVII_Hypoxia	<0.0001		erfVII_24h vs erfVII_Air	<0.0001		Reox	damaged	1	chisq-posthoc
														Reox	dead	0.002769	chisq-posthoc
														Col-0 (hypo vs reox)	alive	0.223366	chisq-posthoc
														Col-0 (hypo vs reox)	damaged	< 0.001	chisq-posthoc
														Col-0 (hypo vs reox)	dead	< 0.001	chisq-posthoc
														erfVII (hypo vs reox)	alive	0.007061	chisq-posthoc
														erfVII (hypo vs reox)	damaged	< 0.001	chisq-posthoc
														erfVII (hypo vs reox)	dead	< 0.001	chisq-posthoc
																			Panel l			Panel m
																			Category	P-value		Category	P-value
																			0.001	< 0.0001		0.001	< 0.0001
																			0.01	0.696		0.01	0.0117

## Sheet: Extended Data Figure 2
Panel g
Group 1	Group 2	P-value
Col-0_A24	Col-0_A24+TBHP	<0.0001
Col-0_A24	Col-0_H24	<0.0001
Col-0_A24	erfVII_A24	<0.0001
Col-0_A24	erfVII_A24+TBHP	<0.0001
Col-0_A24	erfVII_H24	<0.0001
Col-0_A24+TBHP	Col-0_H24	<0.0001
Col-0_A24+TBHP	erfVII_A24	<0.0001
Col-0_A24+TBHP	erfVII_A24+TBHP	0.6856
Col-0_A24+TBHP	erfVII_H24	0.0001
Col-0_H24	erfVII_A24	1
Col-0_H24	erfVII_A24+TBHP	<0.0001
Col-0_H24	erfVII_H24	<0.0001
erfVII_A24	erfVII_A24+TBHP	<0.0001
erfVII_A24	erfVII_H24	<0.0001
erfVII_A24+TBHP	erfVII_H24	0.017

## Sheet: Extended Data Figure 3
Panel a			Panel b_Asc treatment			Panel b_No treatment			Panel c			Panel d			Panel e			Panel f			Panel g
Category	P-value		Category	P-value		Category	P-value		Category	P-value		Category	P-value		Category	P-value		Category	P-value		Category	P-value
MOCK vs. TBHP, 1 mM, 4h	<0.0001		MOCK + Asc vs. H 6h (+2H Asc)	0.7196		MOCK vs. H6h	0.0367		MOCK vs. Asc 10 mM	0.9912		MOCK vs. Diuron 1 mM	0.0181		MOCK vs. TBHP 1 mM	<0.0001		0 min vs. 15 min	0.9995		MOCK vs. TBHP 1mM	<0.0001
MOCK vs. Asc 10 mM, 4h	0.6928		MOCK + Asc vs. H 6H (+ 2H Asc) > RO 30 min	>0.9999		MOCK vs. H 6h> RO 30 min	0.0606		MOCK vs. AA 200 uM	0.0036		MOCK vs. Diuron 1 mM + Asc	0.0825		MOCK vs. Arsenite 10 mM	0.8893		0 min vs. 30 min	0.9977		MOCK vs. MV 15 µM	0.8022
MOCK vs. Asc, 2h > TBHP, 2h	0.9436		MOCK + Asc vs. H 6H (+ 2H Asc) > RO 1h	0.4493		MOCK vs. H 6h > RO 1H	<0.0001		MOCK vs. Asc + AA	0.9994		Diuron 1 mM vs. Diuron 1 mM + Asc	0.6369		MOCK vs. cadmium 10 mM	0.9323		0 min vs. 1h	0.9825		MOCK vs. MV 1 mM	0.6672
MOCK vs. TBHP, 2h > Asc 2h	0.1626		MOCK + Asc vs. H 6H (+ 2H Asc) > RO 3h	0.0015		MOCK vs. H 6h > RO 3H	0.0003		Asc 10 mM vs. AA 200 uM	0.0066					TBHP 1 mM vs. Arsenite 10 mM	<0.0001		0 min vs. TBHP 1 mM	<0.0001		TBHP 1mM vs. MV 15 µM	<0.0001
TBHP, 1 mM, 4h vs. Asc 10 mM, 4h	<0.0001		MOCK + Asc vs. H 6H (+ 2H Asc) > RO 24h	0.0135		MOCK vs. H 6h > RO 24H	0.097		Asc 10 mM vs. Asc + AA	0.9977					TBHP 1 mM vs. cadmium 10 mM	<0.0001		15 min vs. 30 min	>0.9999		TBHP 1mM vs. MV 1 mM	<0.0001
TBHP, 1 mM, 4h vs. Asc, 2h > TBHP, 2h	<0.0001		H 6h (+2H Asc) vs. H 6H (+ 2H Asc) > RO 30 min	0.7793		H6h vs. H 6h> RO 30 min	0.9999		AA 200 uM vs. Asc + AA	0.0032					Arsenite 10 mM vs. cadmium 10 mM	0.5663		15 min vs. 1h	0.9973		MV 15 µM vs. MV 1 mM	0.2052
TBHP, 1 mM, 4h vs. TBHP, 2h > Asc 2h	<0.0001		H 6h (+2H Asc) vs. H 6H (+ 2H Asc) > RO 1h	0.9971		H6h vs. H 6h > RO 1H	0.0472											15 min vs. TBHP 1 mM	<0.0001
Asc 10 mM, 4h vs. Asc, 2h > TBHP, 2h	0.98		H 6h (+2H Asc) vs. H 6H (+ 2H Asc) > RO 3h	0.0374		H6h vs. H 6h > RO 3H	0.3026											30 min vs. 1h	0.9994
Asc 10 mM, 4h vs. TBHP, 2h > Asc 2h	0.828		H 6h (+2H Asc) vs. H 6H (+ 2H Asc) > RO 24h	0.2292		H6h vs. H 6h > RO 24H	0.9959											30 min vs. TBHP 1 mM	<0.0001
Asc, 2h > TBHP, 2h vs. TBHP, 2h > Asc 2h	0.5054		H 6H (+ 2H Asc) > RO 30 min vs. H 6H (+ 2H Asc) > RO 1h	0.5		H 6h> RO 30 min vs. H 6h > RO 1H	0.0265											1h vs. TBHP 1 mM	<0.0001
			H 6H (+ 2H Asc) > RO 30 min vs. H 6H (+ 2H Asc) > RO 3h	0.0014		H 6h> RO 30 min vs. H 6h > RO 3H	0.1985
			H 6H (+ 2H Asc) > RO 30 min vs. H 6H (+ 2H Asc) > RO 24h	0.0135		H 6h> RO 30 min vs. H 6h > RO 24H	0.9999
			H 6H (+ 2H Asc) > RO 1h vs. H 6H (+ 2H Asc) > RO 3h	0.1033		H 6h > RO 1H vs. H 6h > RO 3H	0.9284
			H 6H (+ 2H Asc) > RO 1h vs. H 6H (+ 2H Asc) > RO 24h	0.4633		H 6h > RO 1H vs. H 6h > RO 24H	0.0146
			H 6H (+ 2H Asc) > RO 3h vs. H 6H (+ 2H Asc) > RO 24h	0.9478		H 6h > RO 3H vs. H 6h > RO 24H	0.1242
Panel h				Panel i					Panel j			Panel k			Panel l
Group 1	Group 2	P-value		Genotype	Group 1	Group 2	P-value		Category	P-value		Category	P-value		Category	P-value
Air_1 mM TBHP	Air_Mock	<0.0001		ate	Air_Mock	Air_TBHP	0.9994		Mock vs TBHP 0.25 mM	1.26 × 10⁻⁷		10 min Mock – 10 min TBHP	0.133		Mock vs 0.25 mM	<0.0001
Air_1 mM TBHP	Hypoxia_1 mM TBHP	<0.0001		ate	Air_Mock	Hypoxia_Mock	0.9999		Mock vs TBHP 0.5 mM	2.47 × 10⁻⁹		10 min Mock – 15 min Mock	0.99		Mock vs 0.5 mM	<0.0001
Air_1 mM TBHP	Hypoxia_Mock	<0.0001		ate	Air_Mock	Hypoxia_TBHP	0.9999		Mock vs TBHP 1 mM	1.01 × 10⁻⁸		10 min Mock – 15 min TBHP	0.413		Mock vs 0.75 mM	<0.0001
Air_1 mM TBHP	Reoxygenation_1 mM TBHP	0.4142		ate	Air_Mock	Reoxygenation_Mock	0.507		TBHP 0.25 vs 0.5 mM	0.00418		10 min Mock – 30 min Mock	1		0.25 vs 0.5 mM	0.94
Air_1 mM TBHP	Reoxygenation_Mock	<0.0001		ate	Air_Mock	Reoxygenation_TBHP	0.5864		TBHP 0.25 vs 1 mM	0.0109		10 min Mock – 30 min TBHP	< 0.001		0.25 vs 0.75 mM	0.81
Air_Mock	Hypoxia_1 mM TBHP	0.0007		ate	Air_TBHP	Hypoxia_Mock	1		TBHP 0.5 vs 1 mM	0.642		10 min Mock – 5 min Mock	0.996		0.5 vs 0.75 mM	0.63
Air_Mock	Hypoxia_Mock	0.1387		ate	Air_TBHP	Hypoxia_TBHP	0.9942					10 min Mock – 5 min TBHP	0.251
Air_Mock	Reoxygenation_1 mM TBHP	<0.0001		ate	Air_TBHP	Reoxygenation_Mock	0.3434					10 min TBHP – 15 min Mock	0.417
Air_Mock	Reoxygenation_Mock	0.031		ate	Air_TBHP	Reoxygenation_TBHP	0.4103					10 min TBHP – 15 min TBHP	0.991
Hypoxia_1 mM TBHP	Hypoxia_Mock	0.1562		ate	Hypoxia_Mock	Hypoxia_TBHP	0.9975					10 min TBHP – 30 min Mock	0.115
Hypoxia_1 mM TBHP	Reoxygenation_1 mM TBHP	<0.0001		ate	Hypoxia_Mock	Reoxygenation_Mock	0.3846					10 min TBHP – 30 min TBHP	0.129
Hypoxia_1 mM TBHP	Reoxygenation_Mock	0.4962		ate	Hypoxia_Mock	Reoxygenation_TBHP	0.4559					10 min TBHP – 5 min Mock	0.433
Hypoxia_Mock	Reoxygenation_1 mM TBHP	<0.0001		ate	Hypoxia_TBHP	Reoxygenation_Mock	0.6197					10 min TBHP – 5 min TBHP	1
Hypoxia_Mock	Reoxygenation_Mock	0.9675		ate	Hypoxia_TBHP	Reoxygenation_TBHP	0.6998					15 min Mock – 15 min TBHP	0.849
Reoxygenation_1 mM TBHP	Reoxygenation_Mock	<0.0001		ate	Reoxygenation_Mock	Reoxygenation_TBHP	1					15 min Mock – 30 min Mock	0.993
				prt6	Air_Mock	Air_TBHP	0.9977					15 min Mock – 30 min TBHP	< 0.001
				prt6	Air_Mock	Hypoxia_Mock	0.7976					15 min Mock – 5 min Mock	1
				prt6	Air_Mock	Hypoxia_TBHP	0.9669					15 min Mock – 5 min TBHP	0.661
				prt6	Air_Mock	Reoxygenation_Mock	0.2006					15 min TBHP – 30 min Mock	0.387
				prt6	Air_Mock	Reoxygenation_TBHP	0.9729					15 min TBHP – 30 min TBHP	0.015
				prt6	Air_TBHP	Hypoxia_Mock	0.9544					15 min TBHP – 5 min Mock	0.845
				prt6	Air_TBHP	Hypoxia_TBHP	0.8279					15 min TBHP – 5 min TBHP	1
				prt6	Air_TBHP	Reoxygenation_Mock	0.3644					30 min Mock – 30 min TBHP	< 0.001
				prt6	Air_TBHP	Reoxygenation_TBHP	0.9995					30 min Mock – 5 min Mock	0.998
				prt6	Hypoxia_Mock	Hypoxia_TBHP	0.3765					30 min Mock – 5 min TBHP	0.224
				prt6	Hypoxia_Mock	Reoxygenation_Mock	0.8157					30 min TBHP – 5 min Mock	< 0.001
				prt6	Hypoxia_Mock	Reoxygenation_TBHP	0.9939					30 min TBHP – 5 min TBHP	0.032
				prt6	Hypoxia_TBHP	Reoxygenation_Mock	0.0583					5 min Mock – 5 min TBHP	0.669
				prt6	Hypoxia_TBHP	Reoxygenation_TBHP	0.6637
				prt6	Reoxygenation_Mock	Reoxygenation_TBHP	0.5252

## Sheet: Extended Data Figure 4
Panel a
Category	P-value
SOH vs. SO2H	<0.0001
SOH vs. SO3H	<0.0001
SO2H vs. SO3H	<0.0001

## Sheet: Extended Data Figure 6
Panel a
LBD41		ADH1		PDC1		SUS1		HRA1		HB1		CRK36		GSTU24		ZAT12
Category	P-value	Category	P-value	Category	P-value	Category	P-value	Category	P-value	Category	P-value	Category	P-value	Category	P-value	Category	P-value
Hypoxia:Mock-Air:Mock	0.0388701	Hypoxia:Mock-Air:Mock	1.5e-06	Hypoxia:Mock-Air:Mock	0.0006018	Hypoxia:Mock-Air:Mock	3e-06	Hypoxia:Mock-Air:Mock 0.0439649		Hypoxia:Mock-Air:Mock	3.06e-05	Hypoxia:Mock-Air:Mock	1	Air:Mock-Air:TBHP	0.692	Hypoxia:Mock-Air:Mock	0.952011
Reoxygenation:Mock-Air:Mock	0.999502	Reoxygenation:Mock-Air:Mock	0.999989	Reoxygenation:Mock-Air:Mock	0.973677	Reoxygenation:Mock-Air:Mock	0.999977	Reoxygenation:Mock-Air:Mock 0.0006242		Reoxygenation:Mock-Air:Mock	0.59428	Reoxygenation:Mock-Air:Mock	0.999886	Air:Mock-Hypoxia:Mock	0.9966	Reoxygenation:Mock-Air:Mock	1
Air:TBHP-Air:Mock	1	Air:TBHP-Air:Mock	0.943366	Air:TBHP-Air:Mock	1	Air:TBHP-Air:Mock	0.251306	Air:TBHP-Air:Mock 0.0011496		Air:TBHP-Air:Mock	0.818509	Air:TBHP-Air:Mock	0.999635	Air:Mock-Hypoxia:TBHP	0.04919	Air:TBHP-Air:Mock	0.998038
Hypoxia:TBHP-Air:Mock	0.295198	Hypoxia:TBHP-Air:Mock	0.971087	Hypoxia:TBHP-Air:Mock	0.557478	Hypoxia:TBHP-Air:Mock	0.952596	Hypoxia:TBHP-Air:Mock 0.0040945		Hypoxia:TBHP-Air:Mock	0.201511	Hypoxia:TBHP-Air:Mock	0.0793792	Air:Mock-Reoxygenation:Mock	0.9925	Hypoxia:TBHP-Air:Mock	0.0495511
Reoxygenation:TBHP-Air:Mock	0.999673	Reoxygenation:TBHP-Air:Mock	0.998409	Reoxygenation:TBHP-Air:Mock	0.985831	Reoxygenation:TBHP-Air:Mock	0.402611	Reoxygenation:TBHP-Air:Mock 0.0003928		Reoxygenation:TBHP-Air:Mock	0.470066	Reoxygenation:TBHP-Air:Mock	0.999998	Air:Mock-Reoxygenation:TBHP	0.9931	Reoxygenation:TBHP-Air:Mock	0.993195
Reoxygenation:Mock-Hypoxia:Mock	0.0204067	Reoxygenation:Mock-Hypoxia:Mock	2e-06	Reoxygenation:Mock-Hypoxia:Mock	0.0001318	Reoxygenation:Mock-Hypoxia:Mock	4e-06	Reoxygenation:Mock-Hypoxia:Mock 0.0000382		Reoxygenation:Mock-Hypoxia:Mock	1.6e-06	Reoxygenation:Mock-Hypoxia:Mock	0.999661	Air:TBHP-Hypoxia:Mock	0.9154	Reoxygenation:Mock-Hypoxia:Mock	0.955773
Air:TBHP-Hypoxia:Mock	0.0441261	Air:TBHP-Hypoxia:Mock	4e-07	Air:TBHP-Hypoxia:Mock	0.0005564	Air:TBHP-Hypoxia:Mock	1e-07	Air:TBHP-Hypoxia:Mock 0.0000676		Air:TBHP-Hypoxia:Mock	3.2e-06	Air:TBHP-Hypoxia:Mock	0.99913	Air:TBHP-Hypoxia:TBHP	0.7563	Air:TBHP-Hypoxia:Mock	0.997629
Hypoxia:TBHP-Hypoxia:Mock	0.863504	Hypoxia:TBHP-Hypoxia:Mock	5.9e-06	Hypoxia:TBHP-Hypoxia:Mock	0.020906	Hypoxia:TBHP-Hypoxia:Mock	7e-07	Hypoxia:TBHP-Hypoxia:Mock 0.0002253		Hypoxia:TBHP-Hypoxia:Mock	0.0043018	Hypoxia:TBHP-Hypoxia:Mock	0.0715495	Air:TBHP-Reoxygenation:Mock	0.9415	Hypoxia:TBHP-Hypoxia:Mock	0.526857
Reoxygenation:TBHP-Hypoxia:Mock	0.0215421	Reoxygenation:TBHP-Hypoxia:Mock	8e-07	Reoxygenation:TBHP-Hypoxia:Mock	0.0001606	Reoxygenation:TBHP-Hypoxia:Mock	1e-07	Reoxygenation:TBHP-Hypoxia:Mock 0.0000249		Reoxygenation:TBHP-Hypoxia:Mock	1.1e-06	Reoxygenation:TBHP-Hypoxia:Mock	1	Air:TBHP-Reoxygenation:TBHP	0.9386	Reoxygenation:TBHP-Hypoxia:Mock	0.999551
Air:TBHP-Reoxygenation:Mock	0.998794	Air:TBHP-Reoxygenation:Mock	0.898432	Air:TBHP-Reoxygenation:Mock	0.978987	Air:TBHP-Reoxygenation:Mock	0.191017	Air:TBHP-Reoxygenation:Mock 0.9996612		Air:TBHP-Reoxygenation:Mock	0.998488	Air:TBHP-Reoxygenation:Mock	1	Hypoxia:Mock-Hypoxia:TBHP	0.2305	Air:TBHP-Reoxygenation:Mock	0.998388
Hypoxia:TBHP-Reoxygenation:Mock	0.178103	Hypoxia:TBHP-Reoxygenation:Mock	0.988684	Hypoxia:TBHP-Reoxygenation:Mock	0.198562	Hypoxia:TBHP-Reoxygenation:Mock	0.903957	Hypoxia:TBHP-Reoxygenation:Mock 0.9434544		Hypoxia:TBHP-Reoxygenation:Mock	0.0084304	Hypoxia:TBHP-Reoxygenation:Mock	0.119341	Hypoxia:Mock-Reoxygenation:Mock	1	Hypoxia:TBHP-Reoxygenation:Mock	0.0490459
Reoxygenation:TBHP-Reoxygenation:Mock	1	Reoxygenation:TBHP-Reoxygenation:Mock	0.993174	Reoxygenation:TBHP-Reoxygenation:Mock	0.999999	Reoxygenation:TBHP-Reoxygenation:Mock	0.318223	Reoxygenation:TBHP-Reoxygenation:Mock 0.9999088		Reoxygenation:TBHP-Reoxygenation:Mock	0.999932	Reoxygenation:TBHP-Reoxygenation:Mock	0.999839	Hypoxia:Mock-Reoxygenation:TBHP	1	Reoxygenation:TBHP-Reoxygenation:Mock	0.994113
Hypoxia:TBHP-Air:TBHP	0.32405	Hypoxia:TBHP-Air:TBHP	0.57783	Hypoxia:TBHP-Air:TBHP	0.53496	Hypoxia:TBHP-Air:TBHP	0.711004	Hypoxia:TBHP-Air:TBHP 0.9896351		Hypoxia:TBHP-Air:TBHP	0.0193781	Hypoxia:TBHP-Air:TBHP	0.13274	Hypoxia:TBHP-Reoxygenation:Mock	0.2652	Hypoxia:TBHP-Air:TBHP	0.296405
Reoxygenation:TBHP-Air:TBHP	0.999146	Reoxygenation:TBHP-Air:TBHP	0.995898	Reoxygenation:TBHP-Air:TBHP	0.98919	Reoxygenation:TBHP-Air:TBHP	0.999426	Reoxygenation:TBHP-Air:TBHP 0.9948708		Reoxygenation:TBHP-Air:TBHP	0.989065	Reoxygenation:TBHP-Air:TBHP	0.99967	Hypoxia:TBHP-Reoxygenation:TBHP	0.2608	Reoxygenation:TBHP-Air:TBHP	0.999994
Reoxygenation:TBHP-Hypoxia:TBHP	0.186167	Reoxygenation:TBHP-Hypoxia:TBHP	0.849312	Reoxygenation:TBHP-Hypoxia:TBHP	0.232992	Reoxygenation:TBHP-Hypoxia:TBHP	0.874169	Reoxygenation:TBHP-Hypoxia:TBHP 0.8685774		Reoxygenation:TBHP-Hypoxia:TBHP	0.0054041	Reoxygenation:TBHP-Hypoxia:TBHP	0.388064	Reoxygenation:Mock-Reoxygenation:TBHP	1	Reoxygenation:TBHP-Hypoxia:TBHP	0.356478
Panel b
ADH1		HB1		SAD6		PCO1		LBD41		SUS4		PDC1
Category	P-value	Category	P-value	Category	P-value	Category	P-value	Category	P-value	Category	P-value	Category	P-value
Hypoxia+Asc-Hypoxia	0.11805	Hypoxia+Asc-Hypoxia	0.256166	Hypoxia+Asc – Hypoxia	0.0893308	Hypoxia+Asc-Hypoxia	0.997617	Hypoxia+Asc-Hypoxia	0.0409665	Hypoxia+Asc-Hypoxia	0.0122566	Hypoxia+Asc-Hypoxia	0.0094174
Hypoxia+TBHP-Hypoxia	2.2e-06	Hypoxia+TBHP-Hypoxia	1e-07	Hypoxia+TBHP – Hypoxia	0.0215768	Hypoxia+TBHP-Hypoxia	0.0001622	Hypoxia+TBHP-Hypoxia	0.10023	Hypoxia+TBHP-Hypoxia	0.0870426	Hypoxia+TBHP-Hypoxia	0
Hypoxia+TBHP+Asc-Hypoxia	0.0002173	Hypoxia+TBHP+Asc-Hypoxia	1.73e-05	Hypoxia+TBHP+Asc – Hypoxia	0.0271427	Hypoxia+TBHP+Asc-Hypoxia	0.0052267	Hypoxia+TBHP+Asc-Hypoxia	0.692887	Hypoxia+TBHP+Asc-Hypoxia	0.70855	Hypoxia+TBHP+Asc-Hypoxia	3e-07
Mock-Hypoxia	5.8e-06	Mock-Hypoxia	1e-07	Mock – Hypoxia	0.0397139	Mock-Hypoxia	0.0031223	Mock-Hypoxia	0.0327985	Mock-Hypoxia	0.1602	Mock-Hypoxia	0
Hypoxia+TBHP-Hypoxia+Asc	1e-07	Hypoxia+TBHP-Hypoxia+Asc	1e-07	Hypoxia+TBHP – Hypoxia+Asc	5.57e-05	Hypoxia+TBHP-Hypoxia+Asc	9.37e-05	Hypoxia+TBHP-Hypoxia+Asc	0.0002429	Hypoxia+TBHP-Hypoxia+Asc	7.05e-05	Hypoxia+TBHP-Hypoxia+Asc	1.2e-06
Hypoxia+TBHP+Asc-Hypoxia+Asc	3.2e-06	Hypoxia+TBHP+Asc-Hypoxia+Asc	8e-07	Hypoxia+TBHP+Asc – Hypoxia+Asc	6.93e-05	Hypoxia+TBHP+Asc-Hypoxia+Asc	0.0028459	Hypoxia+TBHP+Asc-Hypoxia+Asc	0.0033157	Hypoxia+TBHP+Asc-Hypoxia+Asc	0.0010534	Hypoxia+TBHP+Asc-Hypoxia+Asc	0.0001071
Mock-Hypoxia+Asc	2e-07	Mock-Hypoxia+Asc	0	Mock – Hypoxia+Asc	0.0001006	Mock-Hypoxia+Asc	0.0017088	Mock-Hypoxia+Asc	8.39e-05	Mock-Hypoxia+Asc	0.0001295	Mock-Hypoxia+Asc	1.1e-06
Hypoxia+TBHP+Asc-Hypoxia+TBHP	0.0468121	Hypoxia+TBHP+Asc-Hypoxia+TBHP	0.0151921	Hypoxia+TBHP+Asc – Hypoxia+TBHP	0.999997	Hypoxia+TBHP+Asc-Hypoxia+TBHP	0.376208	Hypoxia+TBHP+Asc-Hypoxia+TBHP	0.63623	Hypoxia+TBHP+Asc-Hypoxia+TBHP	0.573148	Hypoxia+TBHP+Asc-Hypoxia+TBHP	0.0725867
Mock-Hypoxia+TBHP	0.96336	Mock-Hypoxia+TBHP	0.999497	Mock – Hypoxia+TBHP	0.999615	Mock-Hypoxia+TBHP	0.520866	Mock-Hypoxia+TBHP	0.971818	Mock-Hypoxia+TBHP	0.996284	Mock-Hypoxia+TBHP	0.999999
Mock-Hypoxia+TBHP+Asc	0.23174	Mock-Hypoxia+TBHP+Asc	0.0228532	Mock – Hypoxia+TBHP+Asc	0.999961	Mock-Hypoxia+TBHP+Asc	0.998753	Mock-Hypoxia+TBHP+Asc	0.308694	Mock-Hypoxia+TBHP+Asc	0.775797	Mock-Hypoxia+TBHP+Asc	0.0499553
Panel c
LBD41		ADH1		HUP7
Category	P-value	Category	P-value	Category	P-value
TBHP:Air-Mock:Air	1	TBHP:Air-Mock:Air	0.999998	TBHP:Air-Mock:Air	0.99937
Mock:Hypoxia-Mock:Air	0.0348349	Mock:Hypoxia-Mock:Air	0.0027975	Mock:Hypoxia-Mock:Air	0.0028335
TBHP:Hypoxia-Mock:Air	0.816029	TBHP:Hypoxia-Mock:Air	0.794617	TBHP:Hypoxia-Mock:Air	0.0773391
Mock:Reoxygenation-Mock:Air	1	Mock:Reoxygenation-Mock:Air	0.99926	Mock:Reoxygenation-Mock:Air	0.999995
TBHP:Reoxygenation-Mock:Air	1	TBHP:Reoxygenation-Mock:Air	0.998688	TBHP:Reoxygenation-Mock:Air	1
Mock:Hypoxia-TBHP:Air	0.0333685	Mock:Hypoxia-TBHP:Air	0.002278	Mock:Hypoxia-TBHP:Air	0.00559
TBHP:Hypoxia-TBHP:Air	0.805296	TBHP:Hypoxia-TBHP:Air	0.741026	TBHP:Hypoxia-TBHP:Air	0.140818
Mock:Reoxygenation-TBHP:Air	1	Mock:Reoxygenation-TBHP:Air	0.997466	Mock:Reoxygenation-TBHP:Air	0.999937
TBHP:Reoxygenation-TBHP:Air	1	TBHP:Reoxygenation-TBHP:Air	0.996347	TBHP:Reoxygenation-TBHP:Air	0.99917
TBHP:Hypoxia-Mock:Hypoxia	0.0484146	TBHP:Hypoxia-Mock:Hypoxia	0.037362	TBHP:Hypoxia-Mock:Hypoxia	0.582075
Mock:Reoxygenation-Mock:Hypoxia	0.0300982	Mock:Reoxygenation-Mock:Hypoxia	0.0056465	Mock:Reoxygenation-Mock:Hypoxia	0.0036567
TBHP:Reoxygenation-Mock:Hypoxia	0.0492175	TBHP:Reoxygenation-Mock:Hypoxia	0.0124596	TBHP:Reoxygenation-Mock:Hypoxia	0.0052296
Mock:Reoxygenation-TBHP:Hypoxia	0.778638	Mock:Reoxygenation-TBHP:Hypoxia	0.932586	Mock:Reoxygenation-TBHP:Hypoxia	0.0973483
TBHP:Reoxygenation-TBHP:Hypoxia	0.829067	TBHP:Reoxygenation-TBHP:Hypoxia	0.964716	TBHP:Reoxygenation-TBHP:Hypoxia	0.107017
TBHP:Reoxygenation-Mock:Reoxygenation	1	TBHP:Reoxygenation-Mock:Reoxygenation	1	TBHP:Reoxygenation-Mock:Reoxygenation	0.999983

[truncated: 1 more sheets: Extended Data Figure 7]
