# Supplementary material for: H2O2 repurposes plant O2 sensing to regulate post-hypoxia responses
Source: Nature. 2026 Apr 22;653(8116):1130–8. doi: 10.1038/s41586-026-10366-1 (PMC13216066; doi:10.1038/s41586-026-10366-1)
Supplement: Supplementary file 5 — Supplementary Table 1: fold change data of RNA sequencing experiment to compare the wild type (Col-0) and the erfVII mutant under normoxia (6 h, 21%), hypoxia (6 h, 1% O2) and reoxygenation (3 h, 21% after hypoxia). Supplementary Table 2: fold change data of RNA sequencing excperiment to compare the wild type (Col-0) and the erfVII mutant under control and oxidative stress conditions (1 mM TBHP, 6 h). [file 41586_2026_10366_MOESM5_ESM.xlsx]

## Sheet: Supplementary Table 1
Supplementary Table 1. Fold change data of RNA sequencing experiment to compare wild type (Col-0) and the erfVII mutant under normoxia (6h, 21%), hypoxia (6h, 1%O2) and reoxygenation (3h 21% after hypoxia).
				erfVII vs WT (Reox)		erfVII vs WT (Hypo)		erfVII vs WT (Norm)		Hypo vs Norm (WT)		Reox vs Hypo (WT)		Reox vs Norm (WT)		Hypo vs Norm (erfVII)		Reox vs Hypo (erfVII)		Reox vs Norm (erfVII)
GeneID	Gene Name	Description	Hypo-responsive	FC	FDR	FC	FDR	FC	FDR	FC	FDR	FC	FDR	FC	FDR	FC	FDR	FC	FDR	FC	FDR
AT1G01010	NAC001	Member of the NAC domain containing family of plant specific transcriptional regulators.protein_coding NAC DOMAIN CONTAINING PROTEIN 1 (NAC001) NAC DOMAIN CONTAINING PROTEIN 1 (ANAC001); (NTL10);NAC DOMAIN CONTAINING PROTEIN 1 (NAC001)	#N/A	0.17749	0.31491	-0.0749403	0.649716	-0.524579	0.0369496	0.740471	0.000133612	-0.696477	0.000217539	0.0439935	0.794841	1.19011	2.20905e-06	-0.444047	0.011596	0.746062	0.000235309
AT3G50480	HR4	Homolog of RPW8 protein_coding HOMOLOG OF RPW8 4 (HR4) HOMOLOG OF RPW8 4 (HR4)	#N/A	10.4867	3.89224e-09	10.0399	1.10016e-09	13.4409	5.60727e-08	5.19652	0.156806	-0.629451	0.727408	4.56707	0.248324	1.79554	9.61997e-05	-0.182677	0.606898	1.61287	0.000210314
AT3G54530	AT3G54530	hypothetical protein;(source:Araport11) protein_coding	#N/A	9.13902	0.000151759	12.7514	1.97276e-07	7.92581	0.017415	0	1	0	1	0	1	4.82561	9.24445e-07	-3.6124	4.425e-06	1.21321	0.0393727
AT4G01595	AT4G01595	Protein kinase superfamily protein;(source:Araport11) protein_coding	#N/A	7.70218	3.89055e-11	7.59905	6.40196e-12	8.16671	2.17394e-11	0.488939	0.602009	-0.503832	0.573923	-0.0148932	0.988709	-0.0787207	0.682925	-0.400701	0.0405889	-0.479421	0.0140604
AT3G28290	AT14A	Encodes a protein with sequence similarity to integrins. Localized to the cytoplasm and plasmamembrane. Expressed in all tissues assayed. protein_coding (AT14A) (AT14A)	#N/A	7.30097	1.94516e-08	6.48748	2.12157e-09	5.44752	3.11904e-09	-1.61101	0.144725	-1.60306	0.353133	-3.21406	0.0187891	-0.571046	0.0361646	-0.789569	0.00904152	-1.36062	5.23271e-05
AT1G01070	UMAMIT28	Encodes a plasma membrane-localized amino acid transporter likely involved in amino acid exportin the developing seed. protein_coding USUALLY MULTIPLE ACIDS MOVE IN AND OUT TRANSPORTERS 28 (UMAMIT28) USUALLY MULTIPLE ACIDS MOVE IN AND OUT TRANSPORTERS 28 (UMAMIT28)	#N/A	0.366631	0.0503406	-1.0603	2.20255e-05	-0.286736	0.278542	-1.00235	8.03302e-06	-0.244365	0.14723	-1.24672	1.1053e-06	-1.77592	5.64191e-08	1.18257	9.64006e-06	-0.593351	0.00159116
AT1G01080	AT1G01080	RNA-binding (RRM/RBD/RNP motifs) family protein;(source:Araport11) protein_coding CHLOROPLAST RNA BINDING PROTEIN 28B (CP28B) CHLOROPLAST RNA BINDING PROTEIN 28B (CP28B)	#N/A	0.0755821	0.507385	-0.776062	9.71961e-07	0.0437517	0.85753	0.845828	1.67919e-07	-0.7123	1.16676e-06	0.133529	0.19158	0.0260143	0.813367	0.139345	0.187342	0.165359	0.109149
AT1G01090	PDH-E1 ALPHA	pyruvate dehydrogenase E1 alpha subunit protein_coding PYRUVATE DEHYDROGENASE E1 ALPHA (PDH-E1ALPHA) PYRUVATE DEHYDROGENASE E1 ALPHA (PDH-E1 ALPHA)	#N/A	0.159624	0.0504735	0.238304	0.00362705	-0.068366	0.627581	-1.16453	7.70413e-11	0.103021	0.150479	-1.06151	1.14278e-09	-0.857858	8.15943e-09	0.0243406	0.765458	-0.833518	1.2354e-08
AT1G01100	AT1G01100	Co-orthologous gene of large ribosomal subunit protein RPP1. protein_coding 60S ACIDIC RIBOSOMAL PROTEIN P1-1 (RPP1A) 60S ACIDIC RIBOSOMAL PROTEIN P1-1 (RPP1A);RIBOSOMAL PROTEIN P1W (P1W);RPP1 CO-ORTHOLOGOUS GENE 1 (RPP1.1)	#N/A	0.0837935	0.653711	-0.128675	0.432552	0.140779	0.657908	0.527649	0.00252662	-0.494726	0.00394869	0.0329237	0.845997	0.258196	0.118497	-0.282258	0.0948083	-0.0240616	0.890165
AT1G01110	IQD18	Member of IQ67 (CaM binding) domain containing family. protein_coding IQ-DOMAIN 18 (IQD18)IQ-DOMAIN 18 (IQD18)	#N/A	-0.469633	0.0699281	0.456162	0.0582053	0.114123	0.812424	-0.859865	0.000845947	0.0401299	0.864892	-0.819735	0.00125828	-0.517826	0.0260611	-0.885665	0.00139809	-1.40349	1.12016e-05
AT4G37290	AT4G37290	Encoding a precursor protein of a secreted peptide that is responsive to flg22 stimulus.protein_coding PRECURSOR OF PAMP-INDUCED PEPTIDE 2 (PREPIP2) PRECURSOR OF PAMP-INDUCED PEPTIDE 2 (PREPIP2);PAMP-INDUCED SECRETED PEPTIDE 2 (PIP2)	#N/A	-0.505088	0.166855	7.3003	0.00663938	-1.09793	0.0761822	-10.8298	3.2428e-07	11.8773	2.4081e-08	1.04754	0.00622333	-2.43153	0.000687995	4.07191	2.45598e-06	1.64038	0.000557034
AT1G01140	CIPK9	Encodes a CBL-interacting protein kinase with similarity to SOS2 protein_coding CBL-INTERACTING PROTEIN KINASE 9 (CIPK9) CBL-INTERACTING PROTEIN KINASE 9 (CIPK9);PROTEIN KINASE 6 (PKS6)	#N/A	0.0421262	0.831762	-0.261006	0.119712	0.0247732	0.96241	0.837968	5.26618e-05	-0.225228	0.159593	0.61274	0.00129531	0.552189	0.00333535	0.0779046	0.664076	0.630094	0.00106792
AT3G30720	QQS	QQS is an orphan gene that arose recently in the Arabidopsis thaliana lineage. It was first identified in a screen for genes with altered expression pattern in SS3 mutants which make an abundance of starch. Overexpression of QQS in Arabidopsis increases protein content and decreases total starch content. Thus it appears to function to modulate carbon/nitrogen allocation in Arabidopsis. Over expre…	#N/A	6.25803	8.65324e-09	6.93709	7.13182e-10	7.55631	7.59272e-10	0.100467	0.935245	-0.0325609	0.978419	0.067906	0.956021	-0.518759	0.0382248	-0.711623	0.00929893	-1.23038	8.09398e-05
AT1G01170	AT1G01170	ozone-responsive stress-like protein (DUF1138);(source:Araport11) protein_coding	#N/A	0.123707	0.253735	-0.432046	0.00027961	0.0650055	0.752522	0.768029	3.47016e-07	-1.22347	1.31519e-09	-0.455441	0.000180854	0.270977	0.01101	-0.667716	6.93791e-06	-0.396739	0.000641413
AT1G01180	AT1G01180	S-adenosyl-L-methionine-dependent methyltransferases superfamily protein;(source:Araport11)protein_coding	#N/A	-0.0737273	0.612557	0.131178	0.309361	-0.18596	0.387029	-0.303427	0.0189717	-0.160422	0.194413	-0.463849	0.00129473	0.0137113	0.922352	-0.365327	0.00947215	-0.351616	0.00995982
AT3G28300	AT14A	Possesses a transmembrane domain and a small region that has sequence similarities to integrinsfrom fungi, insects and humans. Is localized to plasma membrane and cytoplasm. protein_coding (AT14A) (AT14A)	#N/A	5.85674	3.49412e-07	6.41953	4.16162e-08	5.31293	1.48036e-07	-1.62699	0.178917	-0.0547203	0.972353	-1.68171	0.141215	-0.520385	0.0953323	-0.61751	0.0631774	-1.13789	0.00133016
AT1G01220	FKGP	Encodes a bifunctional enzyme that has both L-fucokinase and GDP-L-fucose pyrophosphorylase activities. It catalyzes the two steps of the L-fucose salvage pathway for the generation of activated GDP-L-fucose. This pathway seems to be of minor importance for cell wall polysaccharide biosynthesis compared to the de novo GDP-L-fucose biosynthesis pathway in Arabidopsis. protein_coding L-FUCOKINASE/G…	#N/A	0.0131969	0.897305	0.271226	0.00422023	0.107881	0.470416	-0.288582	0.00199223	0.444193	3.32027e-05	0.155611	0.0674663	-0.125237	0.146733	0.186164	0.03697	0.0609273	0.474087
AT1G01230	AT1G01230	ORM1 is an ER localized orosomucoid-like protein involved in sphingolipid homeostasis. protein_coding (ATORM1) OROSOMUCOID-LIKE 1 (ORM1); (ATORM1)	#N/A	0.0854165	0.505611	-0.154569	0.186015	-0.01631	0.963615	0.0535735	0.635601	-0.122606	0.268947	-0.069032	0.55338	-0.0846851	0.477693	0.11738	0.328156	0.0326944	0.78743
AT1G11280	AT1G11280	S-locus lectin protein kinase family protein;(source:Araport11) protein_coding	#N/A	5.4534	3.75393e-11	5.57249	1.02322e-11	4.8729	6.94956e-11	-0.717142	0.0841084	0.251818	0.552655	-0.465325	0.216829	-0.0175482	0.925364	0.132724	0.451948	0.115176	0.500898
AT3G49620	DIN11	encodes a protein similar to 2-oxoacid-dependent dioxygenase. Expression is induced after 24 hours of dark treatment, in senescing leaves and treatment with exogenous photosynthesis inhibitor. Induction of gene expression was suppressed in excised leaves supplied with sugar. The authors suggest that the gene's expression pattern is responding to the level of sugar in the cell. protein_coding DARK…	#N/A	5.21796	5.13018e-05	6.56178	4.23619e-06	1.92453	0.28479	-0.470391	0.755636	0.443539	0.760544	-0.026852	0.985287	4.16686	4.7257e-05	-0.900285	0.1675	3.26658	0.000381048
AT2G30770	CYP71A13	Putative cytochrome P450; together with CYP71A12 produces dihydrocamalexic acid (DHCA), the precursor to the defense-related compound camalexin, which accumulates in the intercellular space and contributes to the resistance of mature Arabidopsis to P. syringae without directly inhibiting bacterial growth. protein_coding CYTOCHROME P450, FAMILY 71, SUBFAMILY A, POLYPEPTIDE 13 (CYP71A13) CYTOCHROME…	#N/A	4.44258	0.000443405	6.02309	4.39061e-06	-1.9497	0.0196593	-6.76719	4.39291e-07	-0.369259	0.828641	-7.13645	3.89748e-07	1.2056	0.039142	-1.94977	0.00320838	-0.744172	0.213184
AT1G05880	ARI12	Encodes ARI12 (ARIADNE 12). ARI12 belongs to a family of `RING between RING fingers' (RBR) domain proteins with E3 ligase activity. Expression of ARI12 is induced by UV-B exposure. protein_coding ARIADNE 12 (ARI12) ARIADNE 12 (ARI12)	#N/A	-1.73378	0.0386954	9.73261	0.0053723	-1.66104	0.254147	-10.7179	0.00057928	11.7378	6.94212e-05	1.01988	0.160003	0.675726	0.497645	0.271403	0.771864	0.947129	0.309874
AT3G50970	LTI30	Belongs to the dehydrin protein family, which contains highly conserved stretches of 7-17 residues that are repetitively scattered in their sequences, the K-, S-, Y- and lysine rich segments. LTI29 and LTI30 double overexpressors confer freeze tolerance. Located in membranes. mRNA upregulated by water deprivation and abscisic acid. The mRNA is cell-to-cell mobile. protein_coding LOW TEMPERATURE-I…	#N/A	4.37686	8.02551e-11	4.35562	1.87834e-11	2.10327	6.58856e-07	0.169557	0.439065	0.290932	0.168908	0.460488	0.0395992	2.42191	5.39522e-09	0.312175	0.113342	2.73409	2.06693e-09
AT1G33960	#N/A	#N/A	#N/A	1.84434	0.136006	11.7539	0.0023153	0.943658	0.853478	-7.14257	0.321472	9.63458	0.0359533	2.49201	0.155791	3.66766	0.0140747	-0.274974	0.8047	3.39268	0.0204597
AT2G23270	AT2G23270	Encoding a precursor protein of a secreted peptide that is responsive to flg22 stimulus. Finetuning role in modulation of immunity through the regulation of SA and JA biosynthesis and signalling pathways. protein_coding PRECURSOR OF PAMP-INDUCED PEPTIDE 3 (PREPIP3) PRECURSOR OF PAMP-INDUCED PEPTIDE 3 (PREPIP3);PAMP-INDUCED SECRETED PEPTIDE 3 (PIP3)	#N/A	-0.94504	0.0450133	5.89535	2.65113e-05	-0.905808	0.221051	-7.3281	2.74309e-07	8.59992	1.58993e-08	1.27182	0.00658507	-0.526938	0.297272	1.75952	0.00153968	1.23259	0.0116235
AT3G60140	DIN2	Encodes a protein similar to beta-glucosidase and is a member of glycoside hydrolase family 1.Expression is induced after 24 hours of dark treatment, in senescing leaves and treatment with exogenous photosynthesis inhibitor. Induction of gene expression was suppressed in excised leaves supplied with sugar. The authors suggest that the gene's expression pattern is responding to the level of sugar …	#N/A	3.6376	1.94755e-06	1.59273	0.000896329	-0.436222	0.567558	1.07777	0.0112226	-2.57548	8.48156e-06	-1.49771	0.00179129	3.10673	2.52914e-06	-0.53061	0.204791	2.57612	1.39447e-05
AT1G01430	TBL25	Encodes a member of the TBL (TRICHOME BIREFRINGENCE-LIKE) gene family containing a plant-specific DUF231 (domain of unknown function) domain. TBL gene family has 46 members, two of which (TBR/AT5G06700 and TBL3/AT5G01360) have been shown to be involved in the synthesis and deposition of secondary wall cellulose, presumably by influencing the esterification state of pectic polymers.Functions as a …	#N/A	-0.0483866	0.754764	-0.107661	0.424657	0.126959	0.61053	-0.231334	0.0752035	-0.12125	0.342539	-0.352584	0.0117183	-0.465954	0.00202657	-0.0619752	0.665633	-0.527929	0.000646279
AT1G01440	AT1G01440	hypothetical protein (DUF3133);(source:Araport11) protein_coding	#N/A	0.144538	0.21087	-0.0735416	0.500228	0.0498263	0.839545	-0.0110526	0.917815	-0.270669	0.0131797	-0.281722	0.0122668	-0.134421	0.214263	-0.0525891	0.646107	-0.18701	0.0814626
AT1G80160	#N/A	#N/A	#N/A	3.53266	2.15563e-06	3.9512	1.96087e-07	-0.0151334	0.989946	-2.54299	1.244e-05	-0.324388	0.492701	-2.86738	5.20556e-06	1.42334	0.00140457	-0.742932	0.0605695	0.680412	0.0798288
AT5G40990	GLIP1	Component of plant resistance. Contains lipase signature motif and GDSL domain. Directly interferes with the fungal infection process by acting on fungal cell walls through its action as a antimicrobial compound. Critical component for both local and systemic resistance responses in the incompatible interaction with Alternaria brassicicola in the ethylene-dependent pathway. protein_coding GDSL LI…	#N/A	-0.0893569	0.806531	7.00992	6.42457e-07	-1.0468	0.0196993	-9.33343	1.32435e-10	8.45582	1.54587e-09	-0.877612	0.0059436	-1.27672	0.00119742	1.35655	0.000723622	0.079835	0.812883
AT5G43570	#N/A	#N/A	#N/A	3.32008	0.000649506	2.16662	0.000605183	0.590814	0.614267	0.444045	0.46916	-2.88758	0.00129574	-2.44353	0.00701352	2.01985	0.000991118	-1.73411	0.00264121	0.285737	0.621577
AT4G25580	AT4G25580	CAP160 protein;(source:Araport11) protein_coding	#N/A	3.28257	4.67215e-10	3.83613	5.88877e-11	0.372724	0.142206	-5.07726	7.35949e-13	0.77638	0.00342881	-4.30088	1.52481e-11	-1.61385	8.38386e-08	0.222819	0.202268	-1.39103	4.0341e-07
AT5G64870	AT5G64870	Belongs to the group of plant flotillins, which are plasma membrane proteins. Flot3 is found inmembrane nanodomains. protein_coding FLOTILLIN3 (FLOT3) FLOTILLIN3 (FLOT3)	#N/A	3.20099	1.91284e-05	2.95773	5.68371e-06	0.52954	0.651808	0.331446	0.587785	-1.00259	0.117669	-0.671145	0.317087	2.75963	9.15782e-06	-0.759323	0.0415426	2.00031	0.000279356
AT1G01510	AN	Encodes a homolog of human CtBP. Mutant has longer and thicker leaves than wild type. Involvedin controlling polar cell expansion in the leaf width direction. It has been shown to localize to cytosolic stress granules and is involved in their formation. protein_coding ANGUSTIFOLIA (AN) ANGUSTIFOLIA (AN);DETORQUEO (DOQ)	#N/A	0.0541624	0.731344	-0.350794	0.0145537	0.0793368	0.783235	0.112919	0.387607	-0.593423	0.000193391	-0.480504	0.00167337	-0.317212	0.0260388	-0.188467	0.179637	-0.505679	0.00113987
AT2G14610	PR1	PR1 gene expression is induced in response to a variety of pathogens. It is a useful molecularmarker for the SAR response. Though the Genbank record for the cDNA associated to this gene is called 'PR-1-like', the sequence actually corresponds to PR1. Expression of this gene is salicylic-acid responsive. protein_coding PATHOGENESIS-RELATED GENE 1 (PR1) PATHOGENESIS-RELATED GENE 1 (PR1);PATHOGENESI…	#N/A	-1.11052	0.654267	9.89172	0.027554	4.26152	0.873382	0	1	7.73252	0.200839	7.73252	0.190537	5.6302	0.0366289	-3.26972	0.0693953	2.36047	0.564928
AT1G01550	BPS1	Encodes a protein with no functionally characterized domains that to prevent the synthesis ofa novel substance that moves from the root to the shoot, where it modifies shoot growth by interfering with auxin signaling. Synthesis and delivery of this substance requires neither phloem nor endodermis. protein_coding BYPASS 1 (BPS1) BYPASS 1 (BPS1)	#N/A	-0.134057	0.177908	6.04472e-05	0.999394	-0.187644	0.192872	-0.338816	0.000889685	0.333376	0.000991145	-0.00544034	0.95587	-0.151112	0.106282	0.199258	0.0400924	0.048146	0.608598
AT1G64160	DIR5	Encodes a dirigent protein involved in the synthesis of (-)pinoresinol. Dirigent proteins impart stereoselectivity on the phenoxy radical coupling reaction yielding optically active lignans from two molecules of coniferyl alcohol. protein_coding DIRIGENT PROTEIN 5 (DIR5) DIRIGENT PROTEIN 5 (DIR5); (ATDIR5)	#N/A	-1.87411	2.64726e-05	4.81571	1.26197e-05	-0.775921	0.275819	-4.88781	5.28844e-06	7.62124	6.7833e-10	2.73343	3.4154e-07	0.70382	0.117793	0.931426	0.0176089	1.63525	0.00050077
AT5G13320	#N/A	#N/A	#N/A	-2.23996	2.80117e-05	5.03318	1.44651e-05	-1.87738	0.00168061	-6.94522	1.82595e-08	7.54516	3.82122e-09	0.599949	0.0762683	-0.034651	0.943068	0.272028	0.532281	0.237377	0.57652
AT1G12390	AT1G12390	ER cargo receptor protein_coding (CNIH4) (CNIH4)	#N/A	3.12616	1.04193e-09	3.17934	2.49962e-10	3.18595	8.93577e-10	-0.094815	0.699692	-0.157539	0.514813	-0.252354	0.294266	-0.101421	0.548656	-0.210726	0.212167	-0.312146	0.0603543
AT5G56960	#N/A	#N/A	#N/A	-1.16188	0.000199199	3.80419	0.000149293	-0.357435	0.575565	-4.97496	5.69672e-07	7.37651	8.98735e-11	2.40155	1.04381e-07	-0.813341	0.0488937	2.41045	2.20471e-06	1.59711	4.13219e-05
AT4G31970	CYP82C2	Functions in the biosynthesis of 4-hydroxy indole-3-carbonyl nitrile (4-OH-ICN), a cyanogenic phytoalexin in Arabidopsis. CYP82C2 acts as a hydroxylase on indole-3-carbonyl nitrile to generate 4-OH-ICN. protein_coding CYTOCHROME P450, FAMILY 82, SUBFAMILY C, POLYPEPTIDE 2 (CYP82C2) CYTOCHROME P450, FAMILY 82, SUBFAMILY C, POLYPEPTIDE 2 (CYP82C2)	#N/A	-1.59953	0.000450396	-0.0724775	0.94474	-1.96729	0.000414815	-8.19273	1.32435e-10	6.87412	1.05828e-09	-1.31861	0.00081275	-6.29792	8.37166e-09	5.34707	1.76326e-07	-0.950845	0.0109958
AT1G01640	AT1G01640	Putative role in flower development. Comparison of SALK_011721C to Columbia wild type resultedin a trend toward earlier flowering in the mutant (P=0.1) (Stapleton and Woodruff 2009, personal communication). protein_coding	#N/A	0.130851	0.379343	-0.176988	0.196972	0.445077	0.0287136	0.390876	0.00658976	-0.442225	0.00249659	-0.0513489	0.717489	-0.231189	0.0944336	-0.134387	0.340132	-0.365575	0.0106088
AT5G64905	PROPEP3	elicitor peptide 3 precursor;(source:Araport11) protein_coding ELICITOR PEPTIDE 3 PRECURSOR (PROPEP3) ELICITOR PEPTIDE 3 PRECURSOR (PROPEP3)	#N/A	-0.86553	0.00209894	2.60409	0.000684773	-1.56055	0.000462587	-5.48914	2.17266e-09	6.371	1.51008e-10	0.881857	0.00103688	-1.3245	0.00167128	2.90138	2.90925e-07	1.57688	2.26889e-05
AT1G01710	AT1G01710	acyl-CoA thioesterase II;(source:Araport11) protein_coding	#N/A	-0.123266	0.362482	-0.447553	0.00136176	-0.0690508	0.798977	0.768272	4.734e-06	-0.661844	2.2389e-05	0.106429	0.390379	0.38977	0.00458394	-0.337557	0.0123112	0.0522132	0.683936
AT1G01720	ATAF1	Belongs to a large family of putative transcriptional activators with NAC domain. Transcript level increases in response to wounding and abscisic acid. ATAF1 attentuates ABA signaling and sythesis. Mutants are hyposensitive to ABA. The mRNA is cell-to-cell mobile. protein_coding (ATAF1) (ATAF1); (ANAC2);ARABIDOPSIS NAC DOMAIN CONTAINING PROTEIN 2 (ANAC002)	#N/A	0.102285	0.472125	-0.404227	0.00393866	0.0925687	0.721748	1.07302	1.5094e-07	-0.670588	2.97226e-05	0.402436	0.0040825	0.576229	0.000258375	-0.164076	0.213046	0.412152	0.00350715
AT1G43160	RAP2.6	encodes a member of the ERF (ethylene response factor) subfamily B-4 of ERF/AP2 transcription factor family (RAP2.6). The protein contains one AP2 domain. There are 7 members in this subfamily. protein_coding RELATED TO AP2 6 (RAP2.6) RELATED TO AP2 6 (RAP2.6);ETHYLENE RESPONSIVE FACTOR113 (ERF113)	#N/A	3.04721	0.000256171	3.24642	0.000230942	0.12476	0.965133	-0.10213	0.914424	0.623158	0.458473	0.521028	0.53418	3.01953	0.000354103	0.423946	0.439776	3.44348	7.48986e-05
AT1G73490	AT1G73490	RNA-binding (RRM/RBD/RNP motifs) family protein;(source:Araport11) protein_coding	#N/A	3.03027	3.07098e-10	3.96193	8.30975e-12	4.12732	4.46868e-11	0.740207	0.00299966	0.861204	0.00023378	1.60141	9.2247e-07	0.574815	0.0014101	-0.0704562	0.673101	0.504358	0.00337583
AT1G01740	BSK4	kinase with tetratricopeptide repeat domain-containing protein;(source:Araport11) protein_coding BRASSINOSTEROID-SIGNALING KINASE 4 (BSK4) BRASSINOSTEROID-SIGNALING KINASE 4 (BSK4)	#N/A	-0.152383	0.507496	0.14012	0.555701	0.329147	0.425371	0.364142	0.120179	0.784076	0.00122859	1.14822	5.82328e-05	0.175116	0.460116	0.491572	0.0326913	0.666688	0.00553531
AT3G49160	AT3G49160	Expression of the gene is downregulated in the presence of paraquat, an inducer of photoxidative stress. protein_coding	#N/A	3.00173	1.44734e-08	1.9614	3.24139e-07	0.551585	0.111235	-0.637032	0.0125486	-0.830297	0.00414169	-1.46733	1.91433e-05	0.772778	0.00159102	0.210033	0.317602	0.982811	0.000158782
AT1G70440	SRO3	Encodes a protein with similarity to RCD1 but without the WWE domain. The protein does have a PARP signature upstream of the C-terminal protein interaction domain. The PARP signature may bind NAD+ and attach the ADP-ribose-moiety from NAD+ to the target molecule. Its presence suggests a role for the protein in ADP ribosylation. protein_coding SIMILAR TO RCD ONE 3 (SRO3) SIMILAR TO RCD ONE 3 (SRO3)	#N/A	2.98284	3.06112e-06	2.78785	1.44912e-06	1.81148	0.0840058	2.46435	0.000657946	-0.640855	0.171716	1.82349	0.0100841	3.44072	3.08921e-07	-0.445865	0.15789	2.99486	1.60433e-06
AT1G01790	KEA1	Encodes a member of the cation/proton antiporters-2 antiporter superfamily, the K efflux antiporter KEA1 that is localized to the chloroplast envelope. protein_coding K+ EFFLUX ANTIPORTER 1 (KEA1) K+ EFFLUX ANTIPORTER 1 (ATKEA1);K+ EFFLUX ANTIPORTER 1 (KEA1)	#N/A	-0.00856183	0.961277	0.465282	0.00315215	-0.100714	0.716242	-1.08937	3.88224e-07	0.201034	0.143062	-0.888334	6.09199e-06	-0.523372	0.00118654	-0.27281	0.0633588	-0.796182	2.18402e-05
AT1G01800	AT1G01800	NAD(P)-binding Rossmann-fold superfamily protein;(source:Araport11) protein_coding	#N/A	-0.0830054	0.38741	-0.423369	0.000103476	-0.112188	0.461675	0.396309	0.000127666	-0.705726	2.00903e-07	-0.309417	0.00160736	0.0851275	0.336529	-0.365362	0.000593965	-0.280235	0.00351659
AT1G52560	AT1G52560	HSP20-like chaperones superfamily protein;(source:Araport11) protein_coding (HSP26.5)(HSP26.5)	#N/A	2.93085	4.51494e-05	0.927696	0.0901778	0.258746	0.959653	4.46497	8.27975e-05	0.604486	0.244004	5.06946	1.68532e-05	5.13392	1.47927e-05	2.60764	7.57636e-05	7.74156	5.38564e-08
AT1G01830	AT1G01830	ARM repeat superfamily protein;(source:Araport11) protein_coding	#N/A	-0.0608399	0.737017	-0.48818	0.00491416	-0.00349996	0.994779	-0.148382	0.319995	-0.387488	0.014715	-0.535871	0.00189521	-0.633062	0.000675067	0.0398513	0.822524	-0.59321	0.000915268
AT1G01860	#N/A	#N/A	#N/A	0.06074	0.607936	-0.162552	0.131617	-0.295275	0.0635823	-0.14224	0.1639	-0.137769	0.176283	-0.28001	0.011111	-0.00951831	0.936324	0.0855234	0.437034	0.0760051	0.477709
AT1G15125	AT1G15125	S-adenosyl-L-methionine-dependent methyltransferases superfamily protein;(source:Araport11)protein_coding	#N/A	2.92699	8.34016e-07	2.01974	8.80293e-06	0.931391	0.0836042	0.889336	0.0152919	-0.956724	0.00907063	-0.0673882	0.862646	1.97769	1.17093e-05	-0.0494777	0.883489	1.92821	1.317e-05
AT1G01920	AT1G01920	SET domain-containing protein;(source:Araport11) protein_coding	#N/A	0.217067	0.140498	-0.309106	0.0257173	0.0501527	0.881019	0.825634	5.67319e-06	-1.03446	4.02088e-07	-0.208826	0.125119	0.466375	0.00231361	-0.508286	0.00135366	-0.0419115	0.768404
AT3G48520	CYP94B3	CYP94B3 is a jasmonoyl-isoleucine-12-hydroxylase that catalyzes the formation of 12-OH-JA-Ile from JA-Ile. By reducing the levels of this the biologically active phytohormone, CYP94B3 attenuates the jasmonic acid signaling cascade. CYP94B3 transcript levels rise in response to wounding. protein_coding CYTOCHROME P450, FAMILY 94, SUBFAMILY B, POLYPEPTIDE 3 (CYP94B3) CYTOCHROME P450, FAMILY 94, SUB…	#N/A	2.89368	1.62431e-05	1.81523	0.000224896	-0.607127	0.557134	1.01959	0.0338262	-1.46946	0.00440656	-0.449865	0.396927	3.44195	1.65523e-06	-0.391013	0.296497	3.05094	6.11444e-06
AT1G30370	DLAH	Encodes a mitochondria-localized class III phospholipase A1 that plays a role in seed viability. protein_coding DAD1-LIKE ACYLHYDROLASE (DLAH) DAD1-LIKE ACYLHYDROLASE (DLAH)	#N/A	-1.76543	2.48501e-07	2.69651	4.2497e-07	-0.484378	0.127414	-3.84354	8.27408e-10	6.34842	7.48275e-13	2.50488	2.49584e-09	-0.662653	0.00676998	1.88648	3.26091e-07	1.22383	1.04227e-05
AT1G72060	AT1G72060	serine-type endopeptidase inhibitor;(source:Araport11) protein_coding	#N/A	2.84827	1.44734e-08	2.85965	1.78218e-09	2.81409	3.68094e-08	1.77314	4.85721e-07	-1.55041	1.64864e-06	0.222722	0.361527	1.8187	2.1078e-07	-1.5618	2.00396e-06	0.256902	0.209388
AT1G01960	EDA10	Encodes one of the functionally redundant ARF guanine-nucleotide exchange factors (ARF-GEFs). Functions as regulators of post-Golgi trafficking. protein_coding EMBRYO SAC DEVELOPMENT ARREST 10 (EDA10) EMBRYO SAC DEVELOPMENT ARREST 10 (EDA10);BIG3 (BIG3)	#N/A	-0.124819	0.14704	-0.208669	0.0132746	-0.0033794	0.989197	-0.175467	0.0272415	0.13325	0.0843749	-0.0422166	0.600118	-0.380757	0.000140082	0.217101	0.0123924	-0.163656	0.0434873
AT1G01970	AT1G01970	Involved in RNA editing via protein complexes. Encodes a dual-localized pentatricopeptide repeat protein required for chloroplast and mitochondrial development. protein_coding DELAYED GREENING409 (DG409) DELAYED GREENING409 (DG409)	#N/A	-0.252256	0.104672	-0.549898	0.00107447	0.032886	0.937495	0.369126	0.0129488	-0.118653	0.387837	0.250473	0.0839327	-0.213658	0.153643	0.178989	0.235052	-0.0346687	0.821698
AT1G01990	AT1G01990	hypothetical protein;(source:Araport11) protein_coding	#N/A	0.0421529	0.723564	-1.05412	2.82566e-08	0.392546	0.0142931	1.70892	4.85757e-11	-1.14949	3.72634e-09	0.559436	4.31055e-05	0.262259	0.0185521	-0.053216	0.631369	0.209043	0.0499282
AT1G02000	GAE2	UDP-D-glucuronate 4-epimerase The mRNA is cell-to-cell mobile. protein_coding UDP-D-GLUCURONATE 4-EPIMERASE 2 (GAE2) UDP-D-GLUCURONATE 4-EPIMERASE 2 (GAE2)	#N/A	0.107962	0.443465	-0.0638552	0.659859	0.00841137	0.984327	-0.434142	0.00294513	0.516309	0.000633589	0.0821663	0.530139	-0.506409	0.00127862	0.688126	8.79301e-05	0.181717	0.161936
AT3G22840	ELIP1	Encodes an early light-inducible protein. protein_coding EARLY LIGHT-INDUCABLE PROTEIN (ELIP1) (ELIP);EARLY LIGHT-INDUCABLE PROTEIN (ELIP1)	#N/A	2.84269	4.74625e-05	0.588577	0.338256	1.40785	0.636387	3.68589	0.0019547	-0.0918368	0.88512	3.59405	0.00241408	2.86661	0.00231361	2.16228	0.000255627	5.02889	1.24237e-06
AT5G01600	FER1	Encodes a ferretin protein that is targeted to the chloroplast. Member of a Ferritin gene family. Gene expression is induced in response to iron overload and by nitric oxide. Expression of the gene is downregulated in the presence of paraquat, an inducer of photoxidative stress. protein_coding FERRETIN 1 (FER1) FERRETIN 1 (FER1);ARABIDOPSIS THALIANA FERRETIN 1 (ATFER1)	#N/A	2.80285	6.53464e-09	2.18038	1.94838e-08	-0.0503394	0.925593	-1.70862	1.28319e-07	0.100658	0.603884	-1.60796	4.94598e-07	0.522098	0.0126095	0.723137	0.00158209	1.24523	7.41361e-06
AT1G02050	LAP6	Chalcone and stilbene synthase family protein;(source:Araport11) protein_coding LESS ADHESIVE POLLEN 6 (LAP6) POLYKETIDE SYNTHASE A (PKSA);LESS ADHESIVE POLLEN 6 (LAP6)	#N/A	0.214635	0.154288	0.0567738	0.687459	0.0659408	0.831602	-0.0187736	0.890736	-0.601823	0.000210325	-0.620597	0.000207049	-0.0279406	0.848	-0.443962	0.00401085	-0.471902	0.00203437
AT1G02060	AT1G02060	Tetratricopeptide repeat (TPR)-like superfamily protein;(source:Araport11) protein_coding	#N/A	0.245807	0.123427	-0.0211841	0.890523	0.121037	0.666328	-0.0168051	0.906915	-0.699455	8.11336e-05	-0.71626	8.91378e-05	-0.159027	0.272263	-0.432464	0.00701761	-0.591491	0.000496247
AT1G19080	TTN10	This gene is predicted to encode a PSF3 component of the GINS complex. This complex has been implicated in the initiation of DNA replication in Xenopus. Mutations in this gene cause defects in embryo development. protein_coding TITAN 10 (TTN10) TITAN 10 (TTN10);PARTNER OF SLD5 3 (PSF3)	#N/A	2.79679	4.67215e-10	3.44853	5.49754e-11	3.31958	1.16411e-10	-0.635895	0.01559	0.689721	0.00767691	0.0538259	0.813881	-0.506939	0.00131261	0.037974	0.803652	-0.468965	0.00194752
AT3G55970	JRG21	One of 4 paralogs encoding a 2-oxoglutarate/Fe(II)-dependent oxygenases that hydroxylates JA to 12-OH-JA. protein_coding JASMONATE-REGULATED GENE 21 (JRG21) (ATJRG21);JASMONATE-REGULATED GENE 21 (JRG21);JASMONATE-INDUCED OXYGENASE3 (JOX3);JASMONIC ACID OXIDASE 3 (JAO3)	#N/A	2.78247	0.0211158	3.94771	0.000753983	1.37707	0.773622	2.24042	0.246929	-0.425447	0.768236	1.81497	0.368439	4.81105	0.000332968	-1.59069	0.0461911	3.22037	0.0122974
AT1G02100	SBI1	Leucine carboxyl methyltransferase;(source:Araport11) protein_coding SUPPRESSOR OF BRI1 (SBI1) LEUCINE CARBOXYL METHYL TRANSFERASE 1 (LCMT1);SUPPRESSOR OF BRI1 (SBI1)	#N/A	0.0403477	0.60215	-0.330455	9.96487e-05	-0.0146976	0.939519	0.363499	2.33718e-05	-0.869675	7.78694e-10	-0.506176	1.08885e-06	0.0477413	0.492524	-0.498872	2.82997e-06	-0.451131	4.44268e-06
AT2G20800	NDB4	NAD(P)H dehydrogenase B4;(source:Araport11) protein_coding NAD(P)H DEHYDROGENASE B4 (NDB4)NAD(P)H DEHYDROGENASE B4 (NDB4)	#N/A	2.68361	6.00575e-05	5.02408	1.24388e-08	4.52036	0.210412	6.10132	0.00120831	0.103068	0.879632	6.20439	0.000847201	6.60504	3.21102e-09	-2.2374	1.26818e-05	4.36764	2.18527e-06
AT1G02120	VAD1	Encodes VAD1 (Vascular Associated Death1), a regulator of cell death and defense responses in vascular tissues. VAD1 is a putative membrane associated protein and contains a GRAM domain. vad1 is a lesion mimic mutant that exhibits light conditional appearance of propagative HR (hypersensitive response)-like lesions along the vascular system. The mRNA is cell-to-cell mobile. protein_coding VASCULA…	#N/A	0.140625	0.062022	-0.0813109	0.237843	0.0936242	0.429337	0.346308	4.66777e-05	-0.482642	1.11147e-06	-0.136334	0.0513024	0.171373	0.0185929	-0.260705	0.00132038	-0.0893327	0.193414
AT1G72070	AT1G72070	Chaperone DnaJ-domain superfamily protein;(source:Araport11) protein_coding	#N/A	2.64542	1.81389e-08	2.87222	1.07338e-09	2.73928	2.92683e-08	1.64585	6.63852e-07	-1.31153	6.19441e-06	0.334325	0.145274	1.77879	1.79759e-07	-1.53832	1.64501e-06	0.240466	0.223497
AT1G02140	MAGO	Encodes a homologue of the exon junction complex (EJC) component MAGO that participates in intron-mediated enhancement of gene expression. protein_coding MAGO NASHI (MAGO) MATERNAL EFFECT EMBRYO ARREST 63 (MEE63);HAPLESS 1 (HAP1);MAGO NASHI (MAGO)	#N/A	0.0187654	0.840728	-0.545782	2.5045e-06	0.0750848	0.615322	0.93933	1.89304e-09	-0.53668	1.45922e-06	0.40265	6.00886e-05	0.318463	0.000644531	0.0278678	0.745828	0.346331	0.000266646
AT1G02145	ALG12	Plays a role in the regulation of the endoplasmic reticulum-associated degradation of misfoldedglycoproteins, and plant growth and stress response. protein_coding HOMOLOG OF ASPARAGINE-LINKED GLYCOSYLATION 12 (ALG12) HOMOLOG OF ASPARAGINE-LINKED GLYCOSYLATION 12 (ALG12);EMS-MUTAGENIZED BRI1(BRASSINOSTEROID INSENSITIVE 1) SUPPRESSOR 4 (EBS4); (SBI2)	#N/A	-0.109147	0.295775	-0.490696	6.12691e-05	0.186108	0.215236	0.269786	0.00641418	-0.618881	2.73639e-06	-0.349095	0.00126591	-0.407018	0.000406573	-0.237333	0.0214145	-0.64435	3.69918e-06
AT4G39950	#N/A	#N/A	#N/A	0.735097	0.187158	5.1697	3.47638e-06	-0.629087	0.487681	-7.15438	3.94922e-08	6.34622	1.47919e-07	-0.808157	0.116037	-1.35559	0.0156363	1.91162	0.00202513	0.556028	0.27681
AT1G02160	AT1G02160	Cox19 family protein (CHCH motif);(source:Araport11) protein_coding	#N/A	0.187108	0.0688831	-0.507679	3.65189e-05	0.0251408	0.922683	0.424538	0.000132862	-0.757934	2.07552e-07	-0.333395	0.00167337	-0.108282	0.259464	-0.0631462	0.525609	-0.171428	0.0715622
AT1G05340	AT1G05340	Cysteine-rich protein of unknown function. Mutants are defective in thermotolerance and uv tolerance. protein_coding CYSTEINE-RICH TRANSMEMBRANE MODULE 1 (ATHCYSTM1) CYSTEINE-RICH TRANSMEMBRANE MODULE 1 (ATHCYSTM1)	#N/A	2.60481	1.44326e-09	3.38653	2.76752e-11	0.470978	0.0580421	-1.45638	2.1997e-07	0.515863	0.00691739	-0.940517	2.92737e-05	1.45918	1.60065e-07	-0.265864	0.103947	1.19331	1.44223e-06
AT4G10530	AT4G10530	Subtilase family protein;(source:Araport11) protein_coding	#N/A	-1.88542	1.0915e-05	-0.34878	0.781221	-2.44097	0.00524381	-3.38906	5.34167e-05	6.2636	8.93947e-10	2.87454	1.19757e-07	-1.29687	0.205418	4.72696	1.24641e-06	3.43009	3.48998e-06
AT1G16030	Hsp70b	heat shock protein 70B;(source:Araport11) protein_coding HEAT SHOCK PROTEIN 70B (Hsp70b)HEAT SHOCK PROTEIN 70B (Hsp70b);HEAT SHOCK PROTEIN 70-5 (HSP70-5)	#N/A	2.60027	0.000138252	0.562625	0.248723	-0.343805	0.772396	2.02563	0.000633825	0.348461	0.455117	2.3741	0.000206997	2.93206	4.52516e-05	2.3861	0.000175437	5.31817	1.3628e-07
AT3G28210	PMZ	Encodes a putative zinc finger protein (PMZ). protein_coding (PMZ) (PMZ);STRESS-ASSOCIATED PROTEIN 12 (SAP12)	#N/A	2.59193	6.19404e-07	2.39733	6.05111e-07	1.27507	0.0262776	1.78561	8.13075e-05	0.342237	0.25408	2.12785	1.32299e-05	2.90787	1.11028e-07	0.536841	0.0567492	3.44471	1.69356e-08
AT2G23170	GH3.3	encodes an IAA-amido synthase that conjugates Asp and other amino acids to auxin in vitro.protein_coding (GH3.3) (GH3.3)	#N/A	2.57389	0.000256904	2.77324	7.93518e-05	0.41692	0.750779	1.26678	0.0365133	0.767631	0.146636	2.03441	0.00199786	3.6231	1.01303e-05	0.568284	0.268168	4.19139	2.23419e-06
AT1G02270	AT1G02270	Calcium-binding endonuclease/exonuclease/phosphatase family;(source:Araport11) protein_coding	#N/A	0.277475	0.0738131	0.595832	0.000742185	0.0128196	0.978606	-0.294498	0.0517525	0.718472	7.74926e-05	0.423974	0.00695478	0.288514	0.059393	0.400115	0.0111155	0.688629	0.000142846
AT1G16260	AT1G16260	Wall-associated kinase family protein;(source:Araport11) protein_coding WALL ASSOCIATEDKINASE LIKE 8 (WAKL8) WALL ASSOCIATED KINASE LIKE 8 (WAKL8)	#N/A	2.57118	2.90053e-08	1.23881	4.44978e-06	2.95694	3.11886e-08	2.44539	2.38845e-08	-2.03591	8.03177e-08	0.409483	0.167311	0.727261	0.000640819	-0.703531	0.000874128	0.0237299	0.903262
AT5G63020	AT5G63020	Nucleotide binding leucine rich repeat protein of the C-NB-LRR (CNL) type. Involved in TOPP4 mediated immune response. protein_coding SUPPRESSORS OF TOPP4-1 (SUT1) SUPPRESSORS OF TOPP4-1 (SUT1)	#N/A	2.51844	3.10612e-10	2.45828	1.05852e-10	2.29318	9.1242e-10	-0.266301	0.0892061	-0.10987	0.482235	-0.376171	0.0206608	-0.101205	0.450355	-0.0497027	0.727818	-0.150908	0.247149
AT5G09570	AT5G09570	Twin CX9C domain protein. Induced by low phosphate or iron, drought and heat stress. Loss of both At12cys-1 and At12cys-2 lead to enhanced tolerance to drought and light stress and increased anti-oxidant capacity. protein_coding (AT12CYS-2) (AT12CYS-2)	#N/A	2.48433	6.26039e-06	3.96637	1.68428e-08	1.63638	0.281808	3.81008	1.94577e-05	0.193325	0.629126	4.00341	1.04341e-05	6.14007	1.2122e-09	-1.28872	0.000487112	4.85135	2.69721e-08
AT1G80980	AT1G80980	stress response NST1-like protein;(source:Araport11) protein_coding	#N/A	2.48018	3.89224e-09	2.65804	5.22639e-10	2.2381	1.78624e-08	-0.304966	0.141786	-0.124702	0.554213	-0.429668	0.0410272	0.114977	0.454479	-0.302563	0.0533679	-0.187586	0.211638
AT2G29460	GSTU4	Encodes glutathione transferase belonging to the tau class of GSTs. Naming convention accordingto Wagner et al. (2002). Role in the degradation of H2O2 to water using glutathione as electron donor protein_coding GLUTATHIONE S-TRANSFERASE TAU 4 (GSTU4) GLUTATHIONE S-TRANSFERASE TAU 4 (ATGSTU4);GLUTATHIONE S-TRANSFERASE 22 (GST22);GLUTATHIONE S-TRANSFERASE TAU 4 (GSTU4)	#N/A	2.45443	2.90721e-05	2.14368	6.19149e-05	-0.352151	0.694627	-0.134997	0.758448	0.227933	0.589876	0.0929368	0.834005	2.36084	3.0241e-05	0.538678	0.156433	2.89952	3.02624e-06
AT1G02335	GL22	Encodes a plasodesmata-located protein involved in regulating primary root growth by controlling phloem-mediated allocation of resources between the primary and lateral root meristems. protein_coding GERMIN-LIKE PROTEIN SUBFAMILY 2 MEMBER 2 PRECURSOR (GL22) PLASMODESMAL GERMIN-LIKE PROTEIN 2 (PDGLP2);GERMIN-LIKE PROTEIN SUBFAMILY 2 MEMBER 2 PRECURSOR (GL22)	#N/A	-0.129002	0.641178	0.132992	0.619979	0.178483	0.681406	-1.26486	3.371e-05	0.239461	0.326275	-1.0254	0.000229309	-1.31035	3.19836e-05	-0.0225337	0.937019	-1.33289	1.94053e-05
AT3G59930	AT3G59930	Encodes a defensin-like (DEFL) family protein that is expressed in roots and downregulated in syncytium formed during nematode infection. Zn-deficiency responsive. protein_coding DEFENSIN-LIKE PROTEIN 206 (DEFL206) DEFENSIN-LIKE PROTEIN 206 (DEFL206)	#N/A	2.45386	0.000183528	3.77056	7.86806e-07	1.38796	0.0308921	-1.67607	0.0014319	-0.643408	0.203346	-2.31948	0.000128524	0.706531	0.0958602	-1.96011	0.000298869	-1.25358	0.00664135
AT1G02360	#N/A	#N/A	#N/A	-0.122322	0.427972	-1.72237	4.6872e-09	-0.474731	0.0204279	0.0548972	0.681451	-1.02627	6.07969e-07	-0.97137	2.15202e-06	-1.19274	3.64726e-07	0.57378	0.000834659	-0.618961	0.000247956
AT1G02370	AT1G02370	Tetratricopeptide repeat (TPR)-like superfamily protein;(source:Araport11) protein_coding	#N/A	0.0775169	0.678833	0.595335	0.00267008	-0.0124184	0.984866	0.701195	0.001008	0.866155	5.36561e-05	1.56735	2.06655e-07	1.30895	2.68365e-06	0.348337	0.0466994	1.65729	1.43191e-07
AT4G33465	#N/A	#N/A	#N/A	2.45257	0.000288466	3.18221	9.06416e-06	-0.643726	0.592289	-0.580441	0.355517	-0.193783	0.775955	-0.774224	0.209971	3.24549	7.77155e-06	-0.923416	0.0258336	2.32208	0.000313439
AT3G54520	AT3G54520	hypothetical protein;(source:Araport11) protein_coding	#N/A	2.45039	0.000287037	4.65606	3.59173e-08	1.61173	0.190988	1.95636	0.0117638	-0.807839	0.179092	1.14852	0.148685	5.00069	2.43985e-08	-3.0135	1.68533e-06	1.98719	0.000821246
AT1G53540	AT1G53540	Member of the class I small heat-shock protein (sHSP) family, which accounts for the majority of sHSPs in maturing seeds protein_coding (HSP17.6C) (HSP17.6C)	#N/A	2.44604	8.28744e-06	-0.0902275	0.803898	1.17909	0.647141	7.74942	1.90031e-09	0.103247	0.758806	7.85267	5.36062e-09	6.4801	1.355e-08	2.63952	2.63329e-06	9.11962	3.30115e-10
AT1G02475	AT1G02475	Polyketide cyclase/dehydrase and lipid transport superfamily protein;(source:Araport11) protein_coding	#N/A	0.200496	0.247379	0.918625	3.32419e-05	-0.343454	0.176119	-1.07897	3.16788e-06	0.989795	7.86833e-06	-0.089178	0.583954	0.183106	0.267454	0.271667	0.102981	0.454772	0.00853051
AT1G02500	SAM1	encodes a S-adenosylmethionine synthetase. SAM1 is regulated by protein S-nitrosylation. The covalent binding of nitric oxide (NO) to the Cys114 residue inhibits the enzyme activity. protein_coding S-ADENOSYLMETHIONINE SYNTHETASE 1 (SAM1) S-ADENOSYLMETHIONINE SYNTHETASE 1 (SAM1);S-ADENOSYLMETHIONINE SYNTHETASE-1 (SAM-1); (SAMS1); (AtSAM1); (METK1); (MAT1)	#N/A	-0.164965	0.13712	0.140097	0.17171	-0.112641	0.539801	-0.705193	1.40708e-06	0.366799	0.00108345	-0.338393	0.00270715	-0.452455	0.00028672	0.0617373	0.568984	-0.390717	0.000897762
AT5G58840	AT5G58840	Subtilase family protein;(source:Araport11) protein_coding	#N/A	2.43009	0.000581714	1.60295	0.00374678	0.964184	0.537732	2.09673	0.00734426	-1.22628	0.0530372	0.870445	0.297561	2.73549	0.000133914	-0.399142	0.373647	2.33635	0.000570132
AT1G21120	#N/A	#N/A	#N/A	-0.959037	0.000396064	2.92567	2.13214e-08	0.212847	0.588347	-4.12539	1.18131e-10	6.26285	1.30972e-12	2.13747	4.88855e-08	-1.41256	7.01011e-06	2.37814	5.54281e-08	0.965582	0.000188279
AT4G33467	AT4G33467	hypothetical protein;(source:Araport11) protein_coding	#N/A	2.39243	0.000229314	3.22227	4.96679e-06	-0.705533	0.528526	-0.589417	0.32522	-0.128423	0.84267	-0.71784	0.219109	3.33838	3.83506e-06	-0.958256	0.0175654	2.38013	0.000179217
AT3G44990	XTH31	Encodes a xyloglucan endotransglycosylase/hydrolase. Protein sequence and phylogenetic analysisindicates that this enzyme resides in Group III-A of the XTH family, with high similarity to Tropaeolum majus (nasturtium) xyloglucanase 1 (TmNXG1).Enzyme kinetic analysis indicates predominant xyloglucan endo-hydrolase activity (EC 3.2.1.151) with only limited potential to act as a xyloglucan endo-tran…	#N/A	-1.91459	3.01122e-06	1.90555	0.00483844	0.110548	0.854286	-4.79786	6.43848e-09	6.06301	1.3256e-10	1.26515	4.96042e-05	-3.00286	1.5853e-07	2.24286	9.89225e-06	-0.759993	0.00708366
AT2G43620	AT2G43620	Chitinase family protein;(source:Araport11) protein_coding	#N/A	2.37035	2.53631e-05	2.61512	3.43408e-06	0.246241	0.758625	-0.250842	0.509165	-0.241689	0.526333	-0.492531	0.202125	2.11803	2.63532e-05	-0.486455	0.177828	1.63158	0.00026815
AT1G30760	#N/A	#N/A	#N/A	-0.54292	0.0136328	2.28077	0.000906691	0.724038	0.0118105	-5.77155	1.20832e-10	6.004	5.39684e-11	0.232453	0.225312	-4.21482	1.98965e-10	3.18031	2.62905e-08	-1.0345	4.00857e-05
AT1G52040	MBP1	Encodes myrosinase-binding protein expressed in flowers. protein_coding MYROSINASE-BINDING PROTEIN 1 (MBP1) MYROSINASE-BINDING PROTEIN 1 (MBP1); (ATMBP)	#N/A	2.35695	0.0407599	4.32665	0.000805086	0.876231	0.731522	-0.7611	0.62757	0.580717	0.710351	-0.180384	0.899908	2.68932	0.00629529	-1.38899	0.0795341	1.30034	0.178342
AT5G12030	HSP17.6A	Encodes a cytosolic small heat shock protein with chaperone activity that is induced by heat and osmotic stress and is also expressed late in seed development. protein_coding HEAT SHOCK PROTEIN 17.6A (HSP17.6A) HEAT SHOCK PROTEIN 17.6A (AT-HSP17.6A);HEAT SHOCK PROTEIN 17.6A (HSP17.6A);HEAT SHOCK PROTEIN 17.6 (HSP17.6)	#N/A	2.35514	3.97627e-05	-0.329225	0.390419	0.806958	0.569503	6.85514	1.62656e-09	-1.0625	0.0075981	5.79265	3.30116e-08	5.71896	1.96105e-08	1.62186	0.00057626	7.34082	2.04983e-09
AT1G02690	IMPA-6	Putative importin alpha isoform. When overexpressed can rescue the impa-4 decreased transformation susceptibility phenotype. protein_coding IMPORTIN ALPHA ISOFORM 6 (IMPA-6) IMPORTIN ALPHA ISOFORM 6 (IMPA-6)	#N/A	-0.303516	0.101718	0.129049	0.472202	0.1397	0.687708	-0.0859666	0.617749	0.357804	0.0381412	0.271838	0.114455	-0.096617	0.593147	-0.074761	0.690713	-0.171378	0.323574
AT5G39670	AT5G39670	Calmodulin like protein involved in negative regulation of pattern triggered immunity. protein_coding CALMODULIN-LIKE 46 (CML46) CALMODULIN-LIKE 46 (CML46)	#N/A	-1.22993	0.0011235	3.24641	3.45685e-06	-1.19438	0.0133845	-4.83351	6.72395e-09	5.98911	4.25582e-10	1.1556	0.00093137	-0.392721	0.253427	1.51276	0.000250096	1.12004	0.00192674
AT4G37990	ELI3-2	Encodes an aromatic alcohol:NADP+ oxidoreductase whose mRNA levels are increased in response totreatment with a variety of phytopathogenic bacteria. Though similar to mannitol dehydrogenases, this enzyme does not have mannitol dehydrogenase activity. protein_coding ELICITOR-ACTIVATED GENE 3-2 (ELI3-2) ELICITOR-ACTIVATED GENE 3-2 (ELI3-2);ELICITOR-ACTIVATED GENE 3 (ELI3);ARABIDOPSIS THALIANA CINNA…	#N/A	2.26349	0.00778878	5.77841	0.0111473	1.80052	0.758635	-1.09671	0.810002	5.88377	0.0062879	4.78706	0.00785587	2.88118	0.0447148	2.36884	0.00559681	5.25002	9.72924e-05
AT5G12020	HSP17.6II	17.6 kDa class II heat shock protein;(source:Araport11) protein_coding 17.6 KDA CLASS II HEATSHOCK PROTEIN (HSP17.6II) 17.6 KDA CLASS II HEAT SHOCK PROTEIN (HSP17.6II)	#N/A	2.33433	9.31215e-05	-0.157827	0.712614	6.78454	0.194629	12.6864	5.28645e-08	0.511012	0.191997	13.1974	5.48108e-08	5.74405	7.4719e-07	3.00317	7.89274e-06	8.74722	7.35625e-09
AT1G02780	emb2386	Ribosomal protein L19e family protein;(source:Araport11) protein_coding EMBRYO DEFECTIVE 2386 (emb2386) EMBRYO DEFECTIVE 2386 (emb2386);RIBOSOMAL PROTEIN EL19X (EL19X)	#N/A	-0.0873498	0.577594	-0.31179	0.0294154	0.0915816	0.748599	0.796137	1.1667e-05	-0.372872	0.00882902	0.423265	0.00488	0.392766	0.00884552	-0.148432	0.300536	0.244333	0.0801403
AT1G02816	AT1G02816	DUF538 domain protein , tandemly repeated with AT1G02813 (ASD1). Expression is induced by ABAand promoter contains ABA response elements. Mutants show increased sensitivity to ABA. protein_coding	#N/A	0.0418126	0.771502	0.352287	0.00986233	-0.161745	0.454525	-0.821887	2.94921e-06	0.709692	1.45401e-05	-0.112195	0.36322	-0.307856	0.0202153	0.399218	0.00455192	0.0913627	0.465515
AT1G17180	GSTU25	Encodes glutathione transferase belonging to the tau class of GSTs. Naming convention accordingto Wagner et al. (2002). Detoxification of the environmental pollutant 2,4,6-trinitrotoluene. Arabidopsis plant over-expressing At1g17180 were more resistant to TNT, removed more TNT from sterile and soil-based media, and had reduced levels of glutathione when grown in the presence of TNT. protein_codin…	#N/A	2.32713	3.49412e-07	4.37986	1.16752e-10	0.460496	0.230407	-0.664951	0.00952689	0.271373	0.256199	-0.393578	0.107354	3.25441	2.13366e-09	-1.78135	2.25871e-06	1.47306	1.00032e-05
AT1G02850	BGLU11	beta glucosidase 11;(source:Araport11) protein_coding BETA GLUCOSIDASE 11 (BGLU11) BETA GLUCOSIDASE 11 (BGLU11)	#N/A	0.0443222	0.856597	-0.0373552	0.862735	0.240455	0.518244	1.39386	2.06575e-06	-0.410174	0.0422306	0.983691	0.000127838	1.11605	4.48567e-05	-0.328496	0.120677	0.787559	0.000936938
AT1G02860	NLA	Encodes a ubiquitin E3 ligase with RING and SPX domains that is involved in mediating immune responses and mediates degradation of PHT1s at plasma membranes. Targeted by MIR827. Ubiquitinates PHT1;3, PHT1;2, PHT1;1/AtPT1 and PHT1;4/AtPT2. protein_coding NITROGEN LIMITATION ADAPTATION (NLA) BENZOIC ACID HYPERSENSITIVE 1 (BAH1);NITROGEN LIMITATION ADAPTATION (NLA); (SYG1)	#N/A	0.0219156	0.903092	0.367922	0.0158544	-0.178826	0.496614	0.535672	0.000969252	-0.724844	5.59737e-05	-0.189172	0.196778	1.08242	1.58311e-06	-1.07085	2.94408e-06	0.0115697	0.941096
AT1G02870	AT1G02870	nucleolar-like protein;(source:Araport11) protein_coding	#N/A	0.172516	0.176763	0.0832765	0.49367	0.220861	0.266149	0.641756	2.99812e-05	0.0521912	0.651635	0.693948	1.83846e-05	0.504171	0.000491867	0.141431	0.246058	0.645602	3.91741e-05
AT1G02880	#N/A	#N/A	#N/A	0.320689	0.0503406	0.506572	0.00256979	-0.0698138	0.84909	0.345218	0.0257417	-0.0542299	0.714246	0.290988	0.0596515	0.921604	1.36713e-05	-0.240114	0.116585	0.68149	0.000235636
AT3G46230	HSP17.4	Member of the class I small heat-shock protein (sHSP) family, which accounts for the majority of sHSPs in maturing seeds.Induced by heat, cold, salt, drought and high-light. protein_coding HEAT SHOCK PROTEIN 17.4 (HSP17.4) ARABIDOPSIS THALIANA HEAT SHOCK PROTEIN 17.4 (ATHSP17.4);HEAT SHOCK PROTEIN 17.4 (HSP17.4)	#N/A	2.32538	4.39098e-05	0.198275	0.614462	0.930828	0.340678	5.01572	1.96189e-08	-0.290857	0.430059	4.72487	9.4826e-08	4.28317	1.54556e-07	1.83625	0.000206294	6.11942	5.07755e-09
AT1G26240	AT1G26240	Proline-rich extensin-like family protein;(source:Araport11) protein_coding EXTENSIN 19 (EXT19) EXTENSIN 19 (EXT19)	#N/A	-2.41487	1.85765e-05	-2.27874	0.0573161	-1.93089	0.000861607	-5.86722	4.54362e-09	5.83268	4.73709e-09	-0.0345332	0.922921	-6.21507	2.50751e-07	5.69656	1.85672e-06	-0.518509	0.180188
AT1G02910	LPA1	Mutants defective in this gene were shown to have a reduced PSII content (overall reduction inthe levels of several PSII subunits) and a disrupted grana stack structure. The N-terminal half of the protein contains two tetratricopeptide repeat (TPR) motifs that are arranged tandemly, each consisting of a 34-residue degenerate consensus sequence. The N-terminal sequence is rich in positive and hydr…	#N/A	-0.0513374	0.659814	-0.174129	0.0921061	-0.0178087	0.953875	0.152003	0.125402	-0.137881	0.159792	0.0141224	0.894174	-0.00431713	0.970541	-0.0150891	0.896955	-0.0194063	0.856766
AT3G45700	AT3G45700	NPF2.4 is a member of the NAXT NPF subfamily. It encodes a plasmamembrane localized chloride transporter that is expressed in the root and is down regulated in response to ABA and salt treatment. NPF2.3 miRNA induced knockdowns have less Cl in the shoots when grown on low NaCl concentrations. protein_coding NITRATE EXCRETION TRANSPORTER (NPF2.4) NITRATE EXCRETION TRANSPORTER (NPF2.4)	#N/A	-2.07768	0.00241699	0.618714	0.81688	0.278099	0.503567	-9.09904	1.1931e-11	5.60069	2.39578e-05	-3.49835	1.27507e-09	-8.75842	9.15873e-12	2.90429	0.0436158	-5.85413	2.98185e-11
AT2G40300	FER4	Encodes FERRITIN 4, AtFER4. Ferritins are a class of 24-mer multi-meric proteins found in allkingdoms of life. Function as the main iron store in mammals. Evidence suggests that Arabidopsis ferritins are essential to protect cells against oxidative damage, but they do not constitute the major iron pool. Localize to mitochondria. Knock out mutants are not sensitive to abiotic stress. protein_codin…	#N/A	2.26416	4.24205e-08	1.39137	7.50395e-06	-0.0397651	0.94001	-2.55871	1.89304e-09	0.419199	0.0620889	-2.13951	2.20703e-08	-1.12757	1.88996e-05	1.292	6.52298e-06	0.164422	0.371862
AT1G69920	GSTU12	Encodes glutathione transferase belonging to the tau class of GSTs. Naming convention accordingto Wagner et al. (2002). protein_coding GLUTATHIONE S-TRANSFERASE TAU 12 (GSTU12) GLUTATHIONE S-TRANSFERASE TAU 12 (GSTU12);ARABIDOPSIS THALIANA GLUTATHIONE S-TRANSFERASE TAU 12 (ATGSTU12)	#N/A	-1.33719	0.000453966	1.84903	0.00376952	-1.29403	0.0152653	-3.79217	3.13766e-07	5.55801	1.08905e-09	1.76583	1.70721e-05	-0.649109	0.125862	2.37178	9.89225e-06	1.72267	8.81671e-05
AT1G02990	AT1G02990	hypothetical protein;(source:Araport11) protein_coding	#N/A	0.138404	0.215001	0.522841	0.000133151	-0.0559756	0.809769	-0.82235	4.9329e-07	0.928283	1.03013e-07	0.105934	0.307349	-0.243533	0.0287099	0.543846	8.59803e-05	0.300314	0.00734902
AT1G03000	PEX6	Encodes an apparent ATPase similar to yeast and human protein required for peroxisomal biogenesis. May facilitate recycling of PEX5, the peroxisomal matrix protein receptor, and thereby promote peroxisomal matrix protein import. protein_coding PEROXIN 6 (PEX6) PEROXIN 6 (PEX6)	#N/A	-0.0815197	0.431999	-0.0735593	0.448609	0.0311931	0.89589	-0.422009	0.000165559	0.172042	0.0645243	-0.249967	0.0115941	-0.526762	3.24693e-05	0.164081	0.0959982	-0.36268	0.000845209
AT1G07400	AT1G07400	HSP20-like chaperones superfamily protein;(source:Araport11) protein_coding (HSP17.8)(HSP17.8)	#N/A	2.25745	7.436e-05	-0.289737	0.478866	0.401889	0.826806	5.20078	5.33208e-08	-0.1727	0.656044	5.02808	1.76179e-07	4.50916	5.55036e-07	2.37449	3.0329e-05	6.88365	5.50697e-09
AT1G03040	#N/A	#N/A	#N/A	-0.0321991	0.763242	-0.31216	0.00244557	-0.0296376	0.903769	0.760862	1.90993e-07	-0.226383	0.0150593	0.534479	1.79668e-05	0.478339	7.60038e-05	0.0535783	0.5847	0.531918	2.16345e-05
AT1G03060	SPI	Encodes a WD/BEACH domain protein involved in cell morphogenesis and ribonucleoprotein particleformation. It interacts with the P-body core component DCP2, associates to mRNA processing bodies (P-bodies), and regulates their assembly upon salt stress. It accumulates at the root hair apex via post-Golgi compartments and positively regulates tip growth by maintaining tip-focused vesicle secretion a…	#N/A	-0.126683	0.352263	-0.0588442	0.646178	0.0169615	0.965133	-0.173534	0.148945	-0.11425	0.338232	-0.287784	0.024828	-0.24934	0.0515555	-0.182089	0.156433	-0.431428	0.00196509
AT1G24140	AT1G24140	Expression induced by fungal and bacterial pathogens. protein_coding (AT3-MMP) (AT3-MMP)	#N/A	-1.06713	0.00152872	3.72113	4.71904e-06	-0.455622	0.497854	-3.44665	8.49786e-06	5.50762	2.68556e-09	2.06097	3.07756e-06	0.730109	0.0544136	0.71935	0.02995	1.44946	0.000377098
AT1G03080	NET1D	kinase interacting (KIP1-like) family protein;(source:Araport11) protein_coding NETWORKED 1D (NET1D) NETWORKED 1D (NET1D)	#N/A	-0.102915	0.26845	0.455693	4.42481e-05	0.0311684	0.881862	-0.313735	0.000962836	0.264605	0.0035569	-0.04913	0.570637	0.110789	0.200816	-0.294003	0.00278287	-0.183213	0.0369566
AT5G52310	LTI78	cold regulated gene, the 5' region of cor78 has cis-acting regulatory elements that can impartcold-regulated gene expression The mRNA is cell-to-cell mobile. protein_coding LOW-TEMPERATURE-INDUCED 78 (LTI78) COLD REGULATED 78 (COR78);LOW-TEMPERATURE-INDUCED 78 (LTI78); (LTI140);RESPONSIVE TO DESICCATION 29A (RD29A)	#N/A	2.22086	4.80103e-05	2.70885	3.06179e-06	0.162403	0.850638	-1.56132	0.000422671	0.624069	0.0975278	-0.937251	0.0165808	0.985126	0.0123377	0.136083	0.729939	1.12121	0.00499676
AT1G19397	AT1G19397	transmembrane protein;(source:Araport11) protein_coding	#N/A	2.21535	4.59949e-08	2.45883	5.91488e-09	2.70139	1.38222e-08	0.155354	0.505051	0.16431	0.457495	0.319664	0.159753	-0.0872068	0.635514	-0.0791679	0.677857	-0.166375	0.34735
AT2G04070	AT2G04070	Expression in rosette leaves is activated by high concentration of boron. protein_coding	#N/A	-0.677944	0.0756933	6.8842	4.28021e-09	-0.140852	0.927181	-2.53881	0.00296649	5.49263	4.70891e-08	2.95381	2.61455e-06	4.48624	3.19637e-08	-2.06952	2.27761e-05	2.41672	4.39462e-05
AT3G57260	#N/A	#N/A	#N/A	-1.46028	0.391878	6.79469	0.00980025	-1.9315	0.8664	-1.47102	0.743734	5.42807	0.0433335	3.95705	0.0683904	7.25518	0.00884818	-2.8269	0.0693435	4.42828	0.180994
AT3G57520	SIP2	SIP2 encodes a raffinose-specific alpha-galactosidase that catalyzes the breakdown of raffinoseinto alpha-galatose and sucrose. This enzyme may function in unloading raffinose from the phloem as part of sink metabolism. Although it was originally predicted to act as a raffinose synthase (RS), that activity was not observed for recombinant SIP2. protein_coding SEED IMBIBITION 2 (SIP2) SEED IMBIBIT…	#N/A	0.894659	0.00966873	5.6733	2.47926e-10	0.502589	0.304389	-4.72982	4.72877e-10	5.40196	1.36232e-10	0.672142	0.0293443	0.440896	0.145223	0.623316	0.0478674	1.06421	0.00170654
AT4G10250	ATHSP22.0	Columbia endomembrane-localized small heat shock protein protein_coding (ATHSP22.0)(ATHSP22.0); (HSP22)	#N/A	2.1506	1.90886e-05	-0.270398	0.485733	2.81943	0.784517	11.503	1.55835e-08	0.922599	0.0123053	12.4256	5.12167e-09	8.41318	1.4644e-07	3.3436	2.11595e-07	11.7568	2.15683e-10
AT1G03160	FZL	A new plant-specific member of the dynamin superfamily; defines a new protein class within thedynamin superfamily of membrane remodeling GTPases that regulates organization of the thylakoid network in plants. Targeted to chloroplasts and associated with thylakoid and envelope membranes as punctate structures. Knockout mutants have abnormalities in chloroplast and thylakoid morphology, including d…	#N/A	0.0209375	0.841278	0.120054	0.178111	0.128872	0.387851	-0.0931561	0.276694	0.0886092	0.296151	-0.00454691	0.961359	-0.101974	0.254244	-0.0105069	0.917089	-0.112481	0.20069
AT1G03190	UVH6	UV damage and heat induce a common stress response in plants that leads to tissue death and reduced chloroplast function. The UVH6 product is suggested to be a negative regulator of this response. protein_coding ULTRAVIOLET HYPERSENSITIVE 6 (UVH6) ARABIDOPSIS THALIANA XERODERMA PIGMENTOSUM GROUP D (ATXPD);ULTRAVIOLET HYPERSENSITIVE 6 (UVH6)	#N/A	0.241934	0.0596091	-0.686225	1.92792e-05	-0.10268	0.68217	1.07899	6.68819e-08	-0.595983	4.26519e-05	0.483009	0.00064049	0.495447	0.000738853	0.332176	0.0107264	0.827623	3.59405e-06
AT1G03210	#N/A	#N/A	#N/A	0.0839662	0.529138	-0.525696	0.000200147	-0.00711362	0.98463	0.181366	0.10433	-1.26969	6.26597e-09	-1.08833	1.01539e-07	-0.337217	0.00752329	-0.660029	4.1288e-05	-0.997246	2.89802e-07
AT1G03220	AT1G03220	Eukaryotic aspartyl protease family protein;(source:Araport11) protein_coding SECRETED ASPARTIC PROTEASE 2 (SAP2) SECRETED ASPARTIC PROTEASE 2 (SAP2)	#N/A	-0.16999	0.340342	-1.03534	7.21313e-06	-0.503894	0.0380241	1.22635	5.53385e-07	-1.19761	7.15064e-07	0.0287361	0.866151	0.694909	0.000414503	-0.332269	0.0523007	0.36264	0.0309579
AT3G21080	AT3G21080	ABC transporter-like protein;(source:Araport11) protein_coding	#N/A	2.15029	0.0100138	3.77983	2.68022e-05	1.55601	0.276888	0.638899	0.511631	-0.370778	0.683374	0.268121	0.792957	2.86272	0.00015533	-2.00033	0.00161768	0.862397	0.190175
AT1G03250	AT1G03250	R3H domain protein involved in ribosome biogenesis. protein_coding	#N/A	0.18459	0.135681	0.188719	0.120669	-0.0558902	0.84003	-0.154291	0.18628	0.560886	8.64113e-05	0.406594	0.00185467	0.0903174	0.461648	0.556757	0.000179516	0.647074	2.97841e-05
AT1G03260	AT1G03260	SNARE associated Golgi protein family;(source:Araport11) protein_coding	#N/A	-0.0405685	0.794566	-0.417125	0.0050684	0.0506012	0.882047	0.460526	0.0018768	-0.209963	0.105256	0.250563	0.0669237	-0.0072004	0.963386	0.166594	0.232632	0.159393	0.24088
AT1G03280	AT1G03280	Transcription initiation factor TFIIE subunit alpha protein_coding	#N/A	0.101987	0.190066	0.0346711	0.642416	-0.141948	0.215162	-0.0976176	0.163388	0.111354	0.111271	0.0137362	0.854888	0.0790014	0.282204	0.17867	0.0208214	0.257671	0.00156909
AT1G03290	AT1G03290	ELKS/Rab6-interacting/CAST family protein;(source:Araport11) protein_coding	#N/A	0.220242	0.0645408	-0.0664876	0.550088	-0.146281	0.438954	0.230077	0.0341566	-0.351583	0.00256517	-0.121506	0.262974	0.30987	0.00888657	-0.0648533	0.574728	0.245017	0.0296957
AT1G03310	DBE1	Encodes a protein with strong similarity to isoamylase (EC:3.2.1.68) however lacks critical residues known to be important for activity. Appears to co localize with ISA1 in the chloroplast isoamylase complex. Mutations in this gene cause the loss of detectable isoamylase activity and the disruption of normal starch structure. It has been postulated that AtISA2 interacts with AtISA1 to form the Is…	#N/A	-0.244043	0.0831455	0.548264	0.000651221	0.0622786	0.842415	-0.385054	0.00733307	0.959464	9.87799e-07	0.574409	0.000276712	0.100931	0.462924	0.167156	0.217946	0.268087	0.0475126
AT4G25250	AT4G25250	PMEI4 pectin methyleseterase inhibitor. Expressed in roots. protein_coding PECTINMETHYLESTERASE INHIBITOR 4 (PMEI4) PECTINMETHYLESTERASE INHIBITOR 4 (PMEI4)	#N/A	-6.55672	1.20086e-09	-3.15126	0.0613243	-0.0734174	0.894525	-6.12429	4.4765e-11	5.36667	6.12353e-10	-0.75762	0.00187863	-9.20213	5.19522e-11	1.96121	0.314419	-7.24092	5.66119e-11
AT1G03350	AT1G03350	BSD domain-containing protein;(source:Araport11) protein_coding	#N/A	-0.0503587	0.571969	-0.343751	0.000316265	-0.146772	0.251294	0.252553	0.00286916	-0.138591	0.0722708	0.113962	0.148656	0.0555743	0.497717	0.154801	0.0620793	0.210375	0.0122427
AT1G03360	RRP4	Encodes a core subunit of the RNA exosome required for the processing of rRNA, several snoRNA and the degradation of aberrant transcripts. protein_coding RIBOSOMAL RNA PROCESSING 4 (RRP4) RIBOSOMAL RNA PROCESSING 4 (ATRRP4);RIBOSOMAL RNA PROCESSING 4 (RRP4);SUPPRESSOR OF PAS2 2 (SOP2)	#N/A	0.027109	0.895523	0.02876	0.87245	0.0135162	0.983289	1.39052	3.98464e-07	-0.266833	0.105407	1.12368	7.60987e-06	1.40576	8.7492e-07	-0.268484	0.123714	1.13728	8.09873e-06
AT1G03365	AT1G03365	RING/U-box superfamily protein;(source:Araport11) protein_coding	#N/A	-0.116691	0.230563	-1.20689	1.04402e-09	0.10227	0.530761	1.46679	4.16514e-11	-1.4202	5.40597e-11	0.0465829	0.610886	0.157627	0.0866955	-0.330004	0.00168436	-0.172377	0.0598975
AT1G03370	AT1G03370	C2 calcium/lipid-binding and GRAM domain containing protein;(source:Araport11) protein_coding	#N/A	-0.139711	0.369259	0.380749	0.0130074	-0.195712	0.431137	-0.256363	0.0710937	0.53904	0.000770387	0.282677	0.0509353	0.320098	0.0331962	0.0185802	0.910041	0.338678	0.0233186
AT1G03380	ATG18G	yeast autophagy 18 G-like protein;(source:Araport11) protein_coding HOMOLOG OF YEAST AUTOPHAGY 18 (ATG18) G (ATG18G) HOMOLOG OF YEAST AUTOPHAGY 18 (ATG18) G (ATATG18G);HOMOLOG OF YEAST AUTOPHAGY 18 (ATG18) G (ATG18G)	#N/A	0.0216819	0.844514	-0.11907	0.200589	-0.099827	0.553681	0.0844192	0.344881	-0.316489	0.00164723	-0.23207	0.0166	0.0651766	0.493809	-0.175738	0.0696073	-0.110561	0.233004
AT1G03400	#N/A	#N/A	#N/A	0.303166	0.0570645	-0.140907	0.327958	0.0674585	0.842822	0.4702	0.00249446	-0.765202	2.85343e-05	-0.295002	0.0476746	0.261835	0.0774138	-0.321129	0.0346953	-0.0592941	0.691903
AT2G25625	AT2G25625	Histone deacetylase-like protein;(source:Araport11). Induced by senescence and abiotic stresses. protein_coding CHLOROPLAST VESICULATION (CV) CHLOROPLAST VESICULATION (CV)	#N/A	2.14563	0.000377121	3.01319	3.81291e-05	-0.296471	0.6525	-3.80686	6.58246e-07	0.710593	0.304922	-3.09627	1.79094e-06	-0.497208	0.173022	-0.156962	0.694239	-0.65417	0.0698336
AT1G03430	AHP5	Encodes AHP5, one of the six Arabidopsis thaliana histidine phosphotransfer proteins (AHPs). AHPs function as redundant positive regulators of cytokinin signaling. Members of the AHP gene family include: AT3G21510 (AHP1), AT3G29350 (AHP2), AT5G39340 (AHP3), AT3G16360 (AHP4), AT1G03430 (AHP5) and AT1G80100 (AHP6). protein_coding HISTIDINE-CONTAINING PHOSPHOTRANSFER FACTOR 5 (AHP5) HISTIDINE-CONTAI…	#N/A	-0.00030736	0.998734	0.337537	0.0355174	-0.109839	0.715182	-0.544168	0.00129512	0.692711	0.000127528	0.148543	0.308513	-0.0967915	0.534419	0.354866	0.024542	0.258075	0.0831752
AT1G03440	AT1G03440	Leucine-rich repeat (LRR) family protein;(source:Araport11) protein_coding	#N/A	-0.224669	0.0605579	0.230792	0.0414592	0.0854912	0.700035	0.106544	0.322349	-0.0265468	0.806221	0.0799972	0.468634	0.251844	0.0284282	-0.482008	0.000377701	-0.230163	0.0422904
AT2G03230	AT2G03230	GCK domain-containing protein;(source:Araport11) protein_coding	#N/A	2.13964	0.00106028	4.65415	1.08228e-08	2.01065	0.764738	6.61666	0.00145173	-0.382084	0.588124	6.23457	0.00356293	9.26015	1.65017e-09	-2.89659	2.43215e-07	6.36356	1.34306e-05
AT1G03470	NET3A	Encodes a member of the NET superfamily of proteins that potentially couples different membranes to the actin cytoskeleton in plant cells. It colocalizes with filamentous actin and is localized to the nuclear membrane and the vacuolar membrane. protein_coding NETWORKED 3A (NET3A) NETWORKED 3A (NET3A)	#N/A	-0.234393	0.0718165	0.670813	5.81167e-05	-0.221208	0.259702	-0.963236	5.05674e-07	0.9184	8.03637e-07	-0.0448355	0.714315	-0.0712149	0.577334	0.0131948	0.924675	-0.0580201	0.644097
AT1G03475	LIN2	Encodes coproporphyrinogen III oxidase, a key enzyme in the biosynthetic pathway of chlorophylland heme, a tetrapyrrole pathway. Mutants express cytological and molecular markers associated with the defense responses, usually activated by pathogen infection. protein_coding LESION INITIATION 2 (LIN2) LESION INITIATION 2 (LIN2); (HEMF1); (ATCPO-I)	#N/A	0.00197584	0.988578	-0.350431	0.00225119	-0.0512245	0.825476	0.297758	0.00548903	-0.276794	0.00861494	0.0209638	0.844117	-0.00144839	0.991177	0.0756125	0.482607	0.0741642	0.473729
AT1G03520	AT1G03520	Core-2/I-branching beta-1,6-N-acetylglucosaminyltransferase family protein;(source:Araport11)protein_coding	#N/A	0.0522996	0.684295	0.429165	0.0012956	0.150303	0.436758	-0.72035	4.80634e-06	0.526942	0.000128575	-0.193408	0.0863399	-0.441487	0.000862337	0.150076	0.197202	-0.291411	0.0135113
AT1G74080	MYB122	Encodes a putative transcription factor, member of the R2R3 factor gene family (MYB122).protein_coding MYB DOMAIN PROTEIN 122 (MYB122) MYB DOMAIN PROTEIN 122 (ATMYB122);MYB DOMAIN PROTEIN 122 (MYB122)	#N/A	-0.434253	0.0951043	1.17847	0.0862331	-1.07836	0.00945231	-4.78903	5.70946e-09	5.35799	8.1089e-10	0.56896	0.0241386	-2.53219	8.11708e-06	3.74527	6.58924e-08	1.21307	0.000237698
AT5G14700	AT5G14700	NAD(P)-binding Rossmann-fold superfamily protein;(source:Araport11) protein_coding	#N/A	-2.95566	3.09958e-08	2.11472	6.70742e-05	0.490157	0.477867	-0.884135	0.0605677	5.33165	6.42027e-11	4.44751	8.13616e-10	0.740423	0.0367315	0.261268	0.398063	1.00169	0.00482439
AT1G03560	AT1G03560	Pentatricopeptide repeat (PPR-like) superfamily protein;(source:Araport11) protein_coding	#N/A	-0.244968	0.197098	-0.0867156	0.678695	0.0216542	0.969826	-0.598598	0.0035984	0.950915	4.49559e-05	0.352318	0.0514868	-0.706968	0.00143214	0.792663	0.000569772	0.0856949	0.645723
AT1G03590	AT1G03590	Protein phosphatase 2C family protein;(source:Araport11) protein_coding	#N/A	0.0168802	0.897198	-0.31064	0.00620583	0.0956034	0.629369	-0.128645	0.200361	-0.967895	4.71992e-08	-1.09654	2.88807e-08	-0.534889	7.32871e-05	-0.640374	1.97014e-05	-1.17526	1.40476e-08
AT1G03600	PSB27	PSB27 is a chloroplast lumen localized protein that is involved in adaptation to changes in light intensity. protein_coding (PSB27) (PSB27)	#N/A	0.108392	0.26475	0.204426	0.0272396	0.412941	0.00246696	-0.0195067	0.826162	-0.408301	0.00012261	-0.427808	0.000116863	-0.228022	0.0161417	-0.504335	3.8927e-05	-0.732357	4.46104e-07
AT5G52640	HSP90.1	Encodes a cytosolic heat shock protein AtHSP90.1. AtHSP90.1 interacts with disease resistancesignaling components SGT1b and RAR1 and is required for RPS2-mediated resistance. The mRNA is cell-to-cell mobile. protein_coding HEAT SHOCK PROTEIN 90.1 (HSP90.1) HEAT SHOCK PROTEIN 81-1 (HSP81-1); (ATHS83); (HSP81.1);HEAT SHOCK PROTEIN 90.1 (HSP90.1);HEAT SHOCK PROTEIN 90.1 (ATHSP90.1);HEAT SHOCK PROTEI…	#N/A	2.12623	4.52925e-05	0.293953	0.405399	0.560187	0.380161	3.32626	1.17019e-07	-0.406894	0.226697	2.91937	9.33183e-07	3.06003	6.39374e-07	1.42538	0.000838901	4.48541	1.50448e-08
AT4G11170	AT4G11170	Encodes RMG1 (Resistance Methylated Gene 1), a NB-LRR disease resistance protein with a Toll/interleukin-1 receptor (TIR) domain at its N terminus. RMG1 is expressed at high levels in response to flg22 and in naive met1/nrpd2 relative to wild-type plants. Expression of this gene is controlled by DNA methylation in its promoter region. The RMG1 promoter region is constitutively demethylated by act…	#N/A	-0.603923	0.0146531	3.40047	3.32551e-07	-1.12307	0.00158928	-5.25758	1.50442e-10	5.32668	1.15949e-10	0.0691039	0.756132	-0.734035	0.00785144	1.32229	5.50007e-05	0.588252	0.0160283
AT1G03660	AT1G03660	Ankyrin-repeat containing protein;(source:Araport11) protein_coding	#N/A	-0.094133	0.665351	1.54895	1.43201e-07	-0.638941	0.0189899	-0.430002	0.019125	-0.403645	0.0320176	-0.833646	0.00016344	1.75789	4.22484e-08	-2.04673	1.75164e-08	-0.288839	0.133342
AT3G12580	HSP70	Cytoplasmically localized member of the heat shock protein 70 family. Forms complex(heat shockgranule) with J3. Mutants are heat sensitive and show increased accummulation of insoluble proteins suggesting a role in thermotolerance. protein_coding HEAT SHOCK 70 KDA PROTEIN 4 (HSP70-4) ARABIDOPSIS HEAT SHOCK PROTEIN 70 (ATHSP70);HEAT SHOCK PROTEIN 70 (HSP70);HEAT SHOCK 70 KDA PROTEIN 4 (HSP70-4); (…	#N/A	2.1227	9.71927e-07	0.488114	0.0483546	0.065693	0.926573	2.65808	1.29608e-08	0.140922	0.544639	2.79901	2.117e-08	3.0805	7.71013e-09	1.77551	3.44091e-06	4.85602	1.42932e-10
AT1G03687	AT1G03687	DTW domain-containing protein;(source:Araport11) protein_coding	#N/A	-0.0684899	0.656384	-0.45914	0.00283633	-0.0190916	0.964912	0.279191	0.0402085	-0.183557	0.158899	0.0956347	0.484027	-0.160857	0.256373	0.207094	0.144256	0.0462364	0.745981
AT1G19396	AT1G19396	hypothetical protein;(source:Araport11) protein_coding	#N/A	2.09891	1.30708e-07	2.29139	1.71914e-08	2.62534	2.92683e-08	0.219256	0.333981	0.134718	0.536438	0.353975	0.11772	-0.114688	0.554829	-0.0577652	0.779935	-0.172453	0.359266
AT5G59530	AT5G59530	2-oxoglutarate (2OG) and Fe(II)-dependent oxygenase superfamily protein;(source:Araport11)protein_coding	#N/A	2.09585	2.58898e-08	0.984753	1.8468e-05	1.14383	8.4998e-05	0.565272	0.0029853	-1.18309	2.76594e-06	-0.617823	0.00256198	0.406197	0.0204037	-0.072	0.683477	0.334197	0.0474657
AT4G25200	HSP23.6-MITO	AtHSP23.6-mito mRNA, nuclear gene encoding mitochondrial protein_coding MITOCHONDRION-LOCALIZED SMALL HEAT SHOCK PROTEIN 23.6 (HSP23.6-MITO) MITOCHONDRION-LOCALIZED SMALL HEAT SHOCK PROTEIN 23.6 (ATHSP23.6-MITO);MITOCHONDRION-LOCALIZED SMALL HEAT SHOCK PROTEIN 23.6 (HSP23.6-MITO)	#N/A	2.08911	0.000203897	0.20188	0.639838	5.11241	0.024776	10.2214	2.09423e-09	-0.886246	0.0346509	9.33511	3.14922e-08	5.31082	5.56959e-08	1.00099	0.0238576	6.31181	8.59414e-09
AT1G03760	AT1G03760	URI analog; prefoldinRPB5 interactor; interacts with prefoldin 2 (PFD2) and PFD6, two &#946;-type PFD members that modulate actin and tubulin patterning in roots. protein_coding (SARL) (SARL);PREFOLDINRPB5 INTERACTOR (URI)	#N/A	0.0464964	0.717861	-0.18117	0.100587	0.396921	0.0221677	1.5572	3.87772e-10	-0.886297	2.32824e-07	0.670908	1.54025e-05	0.979114	2.31446e-07	-0.65863	2.27761e-05	0.320483	0.00834677
AT1G03770	RING1B	Encodes a nuclear localized protein with similarity to animal polycomb repressive core complex1(PRC1) core component RING.Appears to function redundantly with ATRING1a, a close paralog. Both interact physically with CLF and LHP1 and appear to function together to repress class I KNOX gene expression. protein_coding RING 1B (RING1B) RING 1B (RING1B)	#N/A	-0.0825362	0.487144	-0.241929	0.0300355	0.00312337	0.9935	1.30589	2.5511e-09	-0.187472	0.0725923	1.11842	4.23209e-08	1.06084	9.43579e-08	-0.0280791	0.814373	1.03276	1.23131e-07
AT1G03830	AT1G03830	Assembles liquid?liquid phase separation (LLPS)-driven condensates within the nucleus to protect against infection and autoimmunity. Pseudo-GTPase which sequesters catalytically active GBPL3 under basal conditions but is displaced by GBPL3 LLPS when it enters the nucleus following immune cues to drive the formation of unique membraneless organelles. protein_coding GUANYLATE-BINDING PROTEIN-LIKE 1…	#N/A	-0.143585	0.467213	0.40028	0.0420387	-0.227071	0.520415	-0.0257997	0.894756	0.773484	0.000323457	0.747684	0.000545256	0.601551	0.00480962	0.229618	0.22099	0.831169	0.000276845
AT1G03850	GRXS13	Encodes glutaredoxin ATGRXS13, required to facilitate Botrytis cinerea infection of Arabidopsisthaliana plants. Sylvain La Camera et al (2011, PMID:21756272) reported a third splice variant in addition to the two annotated in TAIR10. It is a member of the CC-type glutaredoxin (ROXY) family that has been shown to interact with the transcription factor TGA2 and suppress ORA59 promoter activity. pro…	#N/A	0.0725155	0.739745	0.00376209	0.984756	-0.190397	0.583575	0.552879	0.00477162	-0.949514	4.32055e-05	-0.396634	0.0388726	0.747038	0.000718074	-0.88076	0.000210607	-0.133722	0.482396
AT1G03860	PHB2	prohibitin 2 protein_coding PROHIBITIN 2 (PHB2) PROHIBITIN 2 (ATPHB2);PROHIBITIN 2 (PHB2)	#N/A	0.139046	0.086429	-0.0943962	0.206254	0.0934791	0.487681	1.2066	6.06176e-11	-0.225081	0.00409123	0.981518	2.68497e-09	1.01872	1.27505e-09	0.00836139	0.921895	1.02709	1.74646e-09
AT4G33150	AT4G33150	This is a splice variant of the LKR/SDH locus. It encodes a bifunctional polypeptide lysine-ketoglutarate reductase and saccharopine dehydrogenase involved in lysine degradation. There is another splice variant that encodes a mono saccharopine dehydrogenase protein. Gene expression is induced by abscisic acid, jasmonate, and under sucrose starvation. protein_coding LYSINE-KETOGLUTARATE REDUCTASE …	#N/A	2.08768	7.33156e-06	3.1301	3.25406e-08	0.16323	0.78779	-2.24357	5.10656e-07	0.00847153	0.976937	-2.2351	1.01711e-06	0.723308	0.0167376	-1.03395	0.00193788	-0.310647	0.273275
AT1G09932	AT1G09932	Phosphoglycerate mutase family protein;(source:Araport11) protein_coding	#N/A	-1.53569	0.000388404	3.4626	3.32931e-06	-1.11766	0.0608851	-3.31307	3.15448e-06	5.32001	4.04118e-09	2.00694	1.60812e-05	1.26719	0.00389915	0.32172	0.376466	1.58891	0.000490842
AT1G03905	ABCI19	P-loop containing nucleoside triphosphate hydrolases superfamily protein;(source:Araport11)protein_coding ATP-BINDING CASSETTE I19 (ABCI19) ATP-BINDING CASSETTE I19 (ABCI19);NON-INTRINSIC ABC PROTEIN 4 (ATNAP4)	#N/A	-0.07068	0.675008	0.368685	0.0210257	-0.296483	0.281808	0.4652	0.00568716	0.2365	0.108438	0.701699	0.000192666	1.13037	2.57955e-06	-0.202865	0.181292	0.927502	1.89941e-05
AT5G64120	AT5G64120	Encodes a cell wall bound peroxidase that is induced by hypo-osmolarity and is involved in thelignification of cell walls. Class III peroxidase cell wall-targeted protein localized to the micropylar endosperm facing the radicle. Involved in seed germination. protein_coding PEROXIDASE 71 (PRX71) (ATPRX71);PEROXIDASE 71 (PRX71)	#N/A	2.07194	3.45769e-08	2.9734	1.61615e-10	0.318549	0.244485	-3.2999	2.1495e-11	0.376036	0.0351535	-2.92387	4.72596e-10	-0.645056	0.0011811	-0.525423	0.00629017	-1.17048	3.68768e-06
AT3G28580	AT3G28580	P-loop containing nucleoside triphosphate hydrolases superfamily protein;(source:Araport11)protein_coding	#N/A	-1.42037	0.00103882	5.47742	3.68179e-08	-0.76433	0.412774	-2.4691	0.00139608	5.25864	2.66843e-08	2.78954	2.18782e-06	3.77265	2.68893e-07	-1.63916	0.000209608	2.1335	0.000211957
AT1G03950	VPS2.3	vacuolar protein sorting-associated protein 2.3;(source:Araport11) protein_coding VACUOLAR PROTEIN SORTING-ASSOCIATED PROTEIN 2.3 (VPS2.3) VACUOLAR PROTEIN SORTING-ASSOCIATED PROTEIN 2.3 (VPS2.3)	#N/A	-0.0356216	0.847813	-0.191073	0.230922	-0.0458807	0.916249	0.228956	0.137471	-0.148166	0.326065	0.0807896	0.613612	0.0837632	0.614557	0.00728544	0.968099	0.0910487	0.574456
AT1G03960	AT1G03960	Calcium-binding EF hand family protein;(source:Araport11) protein_coding	#N/A	0.136545	0.444178	0.326802	0.0583292	0.0544011	0.899096	-0.165363	0.315137	0.269787	0.0982417	0.104424	0.529481	0.107037	0.532374	0.0795304	0.648997	0.186568	0.255229
AT3G28930	AIG2	avrRpt2-induced gene that exhibits RPS2- and avrRpt2-dependent induction early after infectionwith Pseudomonas syringae pv maculicola strain ES4326 carrying avrRpt2. Protein has similarity to gamma-glutamyl cyclotransferases but lack that activity. Functions with AIG2B (AT3G28940) to regulate production of tryptophan secondary metabolites. Loss of function results in increased immunity to Pst DC3…	#N/A	2.07091	0.000131416	2.39201	3.98903e-05	-0.345473	0.676628	-1.42731	0.0035763	0.866391	0.0602965	-0.560921	0.1736	1.31017	0.00361923	0.545291	0.152129	1.85546	0.000159573
AT3G26740	CCL	transcripts are differentially regulated at the level of mRNA stability at different times ofday controlled by the circadian clock. mRNAs are targets of the mRNA degradation pathway mediated by the downstream (DST) instability determinant. protein_coding CCR-LIKE (CCL) CCR-LIKE (CCL)	#N/A	2.06072	3.30233e-08	2.29257	2.39276e-09	0.197434	0.522755	-2.03331	3.24439e-09	0.674074	0.000563476	-1.35923	6.82573e-07	0.0618329	0.732569	0.442218	0.0175526	0.504051	0.00660181
AT5G54190	PORA	light-dependent NADPH:protochlorophyllide oxidoreductase A protein_coding PROTOCHLOROPHYLLIDE OXIDOREDUCTASE A (PORA) PROTOCHLOROPHYLLIDE OXIDOREDUCTASE A (PORA)	#N/A	2.13082	0.000248318	4.56138	7.5254e-05	-0.222469	0.804797	-7.04316	4.17893e-08	5.16858	5.82369e-06	-1.87458	0.000338192	-2.25931	0.00012388	2.73803	2.48171e-05	0.478717	0.241642
AT3G09350	Fes1A	Encodes one of the Arabidopsis orthologs of the human Hsp70-binding protein 1 (HspBP-1) and yeast Fes1p: Fes1A (AT3G09350), Fes1B (AT3G53800), Fes1C (AT5G02150). Fes1A is cytosolic and associates with cytosolic Hsp70. Mutants showed increased heat-sensitive phenotype suggestion the involvement of Fes1A in acquired thermotolerance. Does not have nucleotide exchange factor activity in vitro. protei…	#N/A	2.05323	1.92001e-06	0.0816428	0.755388	0.193122	0.741104	2.50121	5.52351e-08	-0.285549	0.237148	2.21566	4.55377e-07	2.38973	2.24699e-07	1.68603	7.7298e-06	4.07576	1.10177e-09
AT1G03070	AT1G03070	Bax inhibitor-1 family protein;(source:Araport11) protein_coding LIFEGUARD 4 (LFG4)LIFEGUARD 4 (LFG4); (ATLFG4)	#N/A	2.04773	0.00102712	0.178361	0.782906	0.176607	0.938628	1.25781	0.0733138	0.480006	0.395652	1.73781	0.0124941	1.25956	0.0743371	2.34938	0.000328729	3.60894	1.29541e-05
AT1G21110	IGMT3	O-methyltransferase family protein;(source:Araport11) protein_coding INDOLE GLUCOSINOLATE O-METHYLTRANSFERASE 3 (IGMT3) INDOLE GLUCOSINOLATE O-METHYLTRANSFERASE 3 (IGMT3)	#N/A	-1.34755	2.20775e-05	2.03974	3.83759e-07	-0.285475	0.439345	-3.51962	2.57193e-10	5.02024	7.192e-12	1.50062	2.21748e-06	-1.19441	4.12542e-05	1.63294	2.65385e-06	0.438537	0.044349
AT2G21640	AT2G21640	Encodes a protein of unknown function that is a marker for oxidative stress response.Expressionin rosette leaves is activated by high concentration of boron. protein_coding	#N/A	2.03583	5.82317e-06	3.35302	1.08228e-08	1.47137	0.0163471	3.51693	3.1388e-08	0.439077	0.113938	3.95601	1.91791e-08	5.39858	2.00609e-10	-0.878104	0.00415777	4.52047	1.76909e-09
AT4G31330	AT4G31330	transmembrane protein, putative (Protein of unknown function, DUF599);(source:Araport11)protein_coding	#N/A	2.029	1.62235e-05	0.0704409	0.858806	0.249192	0.721022	-0.216548	0.543272	-0.228211	0.527877	-0.444759	0.209933	-0.395299	0.267195	1.73035	4.49314e-05	1.33505	0.000266552
AT5G25450	AT5G25450	Possibly involved in response to heat stress since highly correlated based on differential expression with AT1G30070, AT1G54050 (HSP17.4B), AT1G74310 (HSP101), AT2G20560 (DNAJ), AT3G12580 (HSP70-4), AT4G12400 (HOP3). protein_coding	#N/A	2.0255	1.03492e-05	0.489361	0.154994	-0.155095	0.889256	1.06949	0.00853888	0.262696	0.422593	1.33219	0.00147842	1.71395	0.000279421	1.79884	2.08196e-05	3.51278	5.13365e-08
AT1G04140	AT1G04140	Transducin family protein / WD-40 repeat family protein;(source:Araport11) protein_coding	#N/A	-0.123225	0.122028	-0.243353	0.00279545	0.0528373	0.720267	0.133986	0.0624482	-0.287603	0.000504465	-0.153617	0.0400953	-0.162204	0.0335261	-0.167475	0.0316141	-0.329679	0.000218134
AT5G26920	CBP60G	Encodes a calmodulin-binding protein CBP60g (calmodulin binding protein 60-like.g). The calmodulin-binding domain is located near the N-terminus; calmodulin binding is dependent on Ca(2+). Inducible by both bacterial pathogen and MAMP (microbe-associated molecular pattern) treatments. Bacterial growth is enhanced in cbp60g mutants. cbp60g mutants also show defects in salicylic acid (SA) accumulat…	#N/A	-0.675121	0.044657	3.31911	4.99735e-07	-1.07336	0.0193181	-5.20199	8.79039e-10	4.98671	1.38423e-09	-0.21528	0.478654	-0.809528	0.0163749	0.992483	0.00512883	0.182955	0.560773
AT5G23350	AT5G23350	GRAM domain protein/ABA-responsive-like protein;(source:Araport11) protein_coding	#N/A	0.452185	0.165031	2.86768	0.000809201	0.371386	0.583913	-3.84979	8.31623e-06	4.91928	1.0528e-07	1.06949	0.00399492	-1.3535	0.00310794	2.50379	6.41169e-06	1.15029	0.00170582
AT1G04190	TPR3	Encodes one of the 36 carboxylate clamp (CC)-tetratricopeptide repeat (TPR) proteins (Prasad 2010, Pubmed ID: 20856808) with potential to interact with Hsp90/Hsp70 as co-chaperones. protein_coding TETRATRICOPEPTIDE REPEAT 3 (TPR3) TETRATRICOPEPTIDE REPEAT 3 (TPR3)	#N/A	-0.251305	0.0765314	-0.210749	0.116985	-0.0234176	0.954107	0.370933	0.00762266	0.318068	0.0167578	0.689001	4.99789e-05	0.183601	0.17802	0.277512	0.046146	0.461114	0.00200423
AT1G04200	AT1G04200	dyggve-melchior-clausen syndrome protein;(source:Araport11) protein_coding	#N/A	-0.0221179	0.827449	-0.00322019	0.972323	-0.052943	0.771528	0.0850387	0.306479	-0.0305686	0.714635	0.0544701	0.528068	0.134762	0.124022	-0.0494663	0.586857	0.0852952	0.321226
AT2G36780	AT2G36780	UDP-Glycosyltransferase superfamily protein;(source:Araport11) protein_coding	#N/A	2.02075	0.00161246	2.14016	0.00106483	0.698098	0.691206	1.52155	0.0548415	0.224476	0.718408	1.74603	0.0246562	2.96362	0.000138125	0.105067	0.840861	3.06869	7.59603e-05
AT1G26380	AT1G26380	Functions in the biosynthesis of 4-hydroxy indole-3-carbonyl nitrile (4-OH-ICN), a cyanogenic phytoalexin in Arabidopsis. FOX1 acts as a dehydrogenase on indole cyanohydrin to form indole carbonyl nitrile. protein_coding FAD-LINKED OXIDOREDUCTASE 1 (FOX1) (ATBBE3);FAD-LINKED OXIDOREDUCTASE (FOX);FAD-LINKED OXIDOREDUCTASE 1 (FOX1)	#N/A	0.274789	0.263411	3.55345	2.50249e-09	-0.909881	0.00851395	-4.76014	3.53346e-11	4.90856	2.54047e-11	0.148412	0.516016	-0.296811	0.204865	1.62989	4.69796e-06	1.33308	1.92384e-05
AT1G04230	AT1G04230	rRNA-processing EFG1-like protein (DUF2361);(source:Araport11) protein_coding	#N/A	-0.147995	0.144474	-0.108135	0.253607	0.195776	0.185913	0.217566	0.022211	-0.0161325	0.862108	0.201433	0.0360934	-0.0863448	0.367865	-0.0559924	0.574627	-0.142337	0.130018
AT2G19800	MIOX2	Encodes a myo-inositol oxygenase family gene. protein_coding MYO-INOSITOL OXYGENASE 2 (MIOX2) MYO-INOSITOL OXYGENASE 2 (MIOX2)	#N/A	-0.261247	0.223912	3.68077	1.42461e-10	-0.00144223	0.99894	-3.38921	1.2869e-10	4.76416	4.61033e-12	1.37495	2.86267e-06	0.292994	0.147457	0.822147	0.000682424	1.11514	2.82448e-05
AT5G22300	NIT4	encodes a nitrilase isomer. The purified enzyme shows a strong substrate specificity for beta-cyano-L-alanine, a intermediate product of the cyanide detoxification pathway. The mRNA is cell-to-cell mobile. protein_coding NITRILASE 4 (NIT4) NITRILASE 4 (AtNIT4);NITRILASE 4 (NIT4)	#N/A	1.97761	0.000269779	2.12182	0.000104792	-0.145975	0.885641	-1.29091	0.00557931	0.318236	0.47256	-0.972671	0.0251833	0.976885	0.020873	0.174031	0.671592	1.15092	0.00711811
AT1G04260	MPI7	Encodes protein that interacts with CaMV movement protein. Colocalizes in the cytoplasm with the movement protein. Has similarity to mammalian proteins (such as the rat PRA1) which have been described as rab acceptors. protein_coding CAMV MOVEMENT PROTEIN INTERACTING PROTEIN 7 (MPI7) MP-INTERACTING 1 (MPI1);CAMV MOVEMENT PROTEIN INTERACTING PROTEIN 7 (MPI7);CAMV MOVEMENT PROTEIN INTERACTING PROTE…	#N/A	0.245398	0.0983849	0.307975	0.0336281	0.154283	0.529094	-0.333616	0.0185838	-0.0361711	0.793559	-0.369787	0.010832	-0.179924	0.192762	-0.0987488	0.489626	-0.278672	0.0441425
AT1G04270	RPS15	Encodes cytosolic ribosomal protein S15. protein_coding CYTOSOLIC RIBOSOMAL PROTEIN S15(RPS15) CYTOSOLIC RIBOSOMAL PROTEIN S15 (RPS15);RIBOSOMAL PROTEIN US19U (US19U)	#N/A	-0.144442	0.346932	-0.476551	0.00234744	0.071161	0.821984	1.11993	2.70184e-07	-0.534373	0.000656618	0.585558	0.000425472	0.572219	0.000606356	-0.202263	0.162197	0.369956	0.0126674
AT1G19394	AT1G19394	hypothetical protein;(source:Araport11) protein_coding	#N/A	1.972	8.6668e-06	2.10834	2.59334e-06	2.67745	2.73168e-06	0.346899	0.329095	0.0466352	0.891475	0.393534	0.256714	-0.222216	0.386986	-0.0897029	0.7448	-0.311919	0.211853
AT1G04290	AT1G04290	Thioesterase superfamily protein;(source:Araport11) protein_coding	#N/A	-0.241865	0.0870332	-0.269426	0.0547552	-0.627575	0.00192919	-0.581088	0.000181753	0.227252	0.0788394	-0.353835	0.00923704	-0.222939	0.11025	0.254814	0.0694177	0.0318754	0.82155
AT1G04300	AT1G04300	Encodes MUSE13, a TRAF domain protein. Regulates the turnover of nucleotide-binding domain andleucine-rich repeat-containing (NLR) immune receptors SNC1 and RPS2. Loss of both MUSE13 and MUSE14 leads to enhanced pathogen resistance, NLR accumulation, and autoimmunity.In addition, MUSE13/14 physically interact with ATG6 and appear to regulate ATG6 ubiquitination and thus formation of autophagosome…	#N/A	-0.13319	0.127985	-0.600129	1.0725e-06	0.234472	0.05045	0.842456	8.67132e-09	-1.37039	2.84934e-11	-0.527929	4.31372e-06	0.00785518	0.929079	-0.903446	3.18382e-08	-0.895591	1.40168e-08
AT5G02160	AT5G02160	Zinc-finger domain containing protein involved in abiotic stress response. Possesses an N-terminal transit peptide followed by a hydrophobic domain and a zinc-finger domain. Despite the presence of a zinc-finger domain (C4-type) with two CXXCXGXG conserved repeats, characteristic of DNAJ protein, the conserved J domain is absent in FIP. Interacts with FtsH5. Gene expression levels are reduced and…	#N/A	1.96651	5.39327e-08	2.61488	5.92693e-10	0.566515	0.0262795	-2.14238	1.89049e-09	0.333167	0.0529413	-1.80921	3.45911e-08	-0.0940175	0.595729	-0.315194	0.0776914	-0.409211	0.021813
AT1G04340	AT1G04340	HR-like lesion-inducing protein-like protein;(source:Araport11) protein_coding	#N/A	-0.0835982	0.540127	-0.397567	0.00414579	-0.163524	0.455662	0.111205	0.355986	0.0828896	0.485247	0.194094	0.114569	-0.122838	0.342294	0.396858	0.00471714	0.27402	0.0325047
AT2G37430	ZAT11	Encodes a member of the zinc finger family of transcriptional regulators. It is expressed in many root tips, primary roots, cotyledons and hypocotyl. The protein is localized to the nucleus. Overexpression of ZAT11 causes increased root growth and increased sensitivity to nickel ions. The mRNA is cell-to-cell mobile. protein_coding ZINC FINGER OF ARABIDOPSIS THALIANA 11 (ZAT11) ZINC FINGER OF ARA…	#N/A	-1.84348	3.34796e-05	2.19161	0.00082753	-0.144005	0.889943	-2.25004	0.000433398	4.75302	7.50554e-09	2.50297	9.58397e-07	0.0855738	0.848988	0.717927	0.0635928	0.803501	0.0391577
AT1G04390	AT1G04390	BTB/POZ domain-containing protein;(source:Araport11) protein_coding	#N/A	0.128462	0.281018	-1.12364	2.18118e-08	-0.110558	0.589245	1.23716	2.76678e-09	-1.51071	2.61891e-10	-0.273554	0.0170293	0.224075	0.0489024	-0.258609	0.026186	-0.0345343	0.765218
AT4G26260	MIOX4	Encodes a myo-inositol oxygenase, which is the first enzyme in the inositol route to ascorbate(L&#8208;ascorbic acid, AsA, vitamin C). Overexpression results in enhanced biomass and abiotic stress tolerance. protein_coding MYO-INOSITOL OXYGENASE 4 (MIOX4) MYO-INOSITOL OXYGENASE 4 (MIOX4)	#N/A	2.26918	0.00373533	6.68812	4.58115e-05	0.944293	0.335031	-6.35693	6.67055e-05	4.73586	0.00428962	-1.62107	0.0221717	-0.613104	0.299034	0.316922	0.609162	-0.296182	0.610981
AT5G57220	CYP81F2	member of CYP81F, involved in glucosinolate metabolism. Mutants had impaired resistance to fungi. The mRNA is cell-to-cell mobile. protein_coding CYTOCHROME P450, FAMILY 81, SUBFAMILY F, POLYPEPTIDE 2 (CYP81F2) CYTOCHROME P450, FAMILY 81, SUBFAMILY F, POLYPEPTIDE 2 (CYP81F2)	#N/A	-0.361574	0.0941975	1.4281	6.37733e-06	-0.722943	0.0159373	-3.68876	5.6053e-11	4.70663	5.53952e-12	1.01787	6.40396e-05	-1.53772	1.51468e-06	2.91695	4.33637e-09	1.37924	3.38173e-06
AT4G27670	HSP21	Encodes Hsp21, a chloroplast located small heat shock protein. A structure model of Hsp21, obtained by homology modeling, single-particle electron microscopy, and lysine-specific chemical crosslinking, shows that the Hsp21 subunits are arranged in two hexameric discs, rotated by 25 degree in relation to each other. protein_coding HEAT SHOCK PROTEIN 21 (HSP21) HEAT SHOCK PROTEIN 21 (HSP21)	#N/A	1.94515	0.000158449	-0.432474	0.288131	3.18064	0.490007	10.021	2.28873e-09	-0.445695	0.247691	9.57534	1.91464e-08	6.40792	6.00019e-08	1.93193	0.000113123	8.33985	1.14094e-09
AT1G74310	HSP101	Encodes ClpB1, which belongs to the Casein lytic proteinase/heat shock protein 100 (Clp/Hsp100)family. Involved in refolding of proteins which form aggregates under heat stress. Also known as AtHsp101. AtHsp101 is a cytosolic heat shock protein required for acclimation to high temperature. protein_coding HEAT SHOCK PROTEIN 101 (HSP101) (HOT1);HEAT SHOCK PROTEIN 101 (ATHSP101);HEAT SHOCK PROTEIN 1…	#N/A	1.93622	0.000394068	0.0168024	0.969905	0.0931502	0.946317	2.93588	3.49753e-06	-0.173635	0.663473	2.76225	1.07038e-05	2.85954	9.74532e-06	1.74578	0.000608038	4.60532	8.38714e-08
AT1G04440	CKL13	Member of CKL gene family (CKL-C group). protein_coding CASEIN KINASE LIKE 13 (CKL13)CASEIN KINASE LIKE 13 (CKL13)	#N/A	-0.0820746	0.526363	-0.277066	0.0216906	-0.19516	0.302672	0.0948945	0.394305	-0.224533	0.0482067	-0.129639	0.259095	0.0129877	0.918829	-0.0295416	0.819158	-0.0165539	0.893753
AT1G04480	AT1G04480	Ribosomal protein L14p/L23e family protein;(source:Araport11) protein_coding RIBOSOMAL PROTEIN UL14X (UL14X) RIBOSOMAL PROTEIN UL14X (UL14X)	#N/A	-0.313642	0.0611008	-0.364756	0.0219495	-0.072563	0.838174	1.06194	1.44299e-06	-0.37361	0.0156255	0.688329	0.000218375	0.769746	9.35496e-05	-0.322497	0.0454675	0.447249	0.00690253
AT1G02260	AT1G02260	Divalent ion symporter;(source:Araport11) protein_coding	#N/A	1.9202	1.00873e-08	2.16371	6.79215e-10	2.13755	3.99355e-09	-0.0668094	0.679278	-0.0131463	0.935608	-0.0799557	0.623505	-0.040644	0.777767	-0.256654	0.0699748	-0.297298	0.0333604
AT1G20620	#N/A	#N/A	#N/A	1.91069	2.55367e-08	2.12959	1.72674e-09	0.267638	0.294628	-1.1433	8.04744e-07	-0.349702	0.0258064	-1.493	8.99825e-08	0.718649	0.00021528	-0.5686	0.00190077	0.150049	0.33904
AT1G65310	#N/A	#N/A	#N/A	-3.64588	9.52866e-08	0.0387685	0.961328	-0.271511	0.524755	-5.83691	1.58634e-10	4.63811	5.19921e-09	-1.1988	8.97232e-05	-5.52663	6.85425e-10	0.953462	0.120733	-4.57316	1.74777e-09
AT5G48400	ATGLR1.2	member of Putative ligand-gated ion channel subunit family protein_coding (ATGLR1.2)GLUTAMATE RECEPTOR 1.2 (GLR1.2); (ATGLR1.2)	#N/A	-0.110891	0.579396	2.46849	2.46354e-06	-0.712967	0.0106557	-4.69886	4.74003e-11	4.59076	5.93582e-11	-0.108098	0.544729	-1.5174	2.9459e-06	2.01138	1.78056e-07	0.493977	0.0121121
AT1G04590	AT1G04590	PPR containing-like protein;(source:Araport11) protein_coding	#N/A	0.121272	0.355309	0.209035	0.100801	0.281777	0.138928	-0.14455	0.236034	0.425149	0.00162385	0.2806	0.0262188	-0.217291	0.0848757	0.337386	0.0112833	0.120095	0.321869
AT2G29500	AT2G29500	HSP20-like chaperones superfamily protein. protein_coding (HSP17.6B) (HSP17.6B)	#N/A	1.90002	5.39294e-05	0.575637	0.0830194	0.131928	0.893842	2.71437	6.65944e-07	0.689987	0.0339748	3.40436	1.1875e-07	3.15808	2.97451e-07	2.01437	1.90762e-05	5.17245	2.57445e-09
AT1G04630	MEE4	GRIM-19 protein;(source:Araport11) protein_coding MATERNAL EFFECT EMBRYO ARREST 4 (MEE4)MATERNAL EFFECT EMBRYO ARREST 4 (MEE4)	#N/A	-0.208725	0.078438	-0.696435	5.99391e-06	0.0866969	0.690166	0.705745	2.74069e-06	-0.709708	2.35747e-06	-0.00396353	0.973157	-0.0773866	0.489859	-0.221999	0.0528416	-0.299386	0.00998749
AT2G15890	MEE14	Encodes CBP1, a regulator of transcription initiation in central cell-mediated pollen tube guidance. protein_coding MATERNAL EFFECT EMBRYO ARREST 14 (MEE14) MATERNAL EFFECT EMBRYO ARREST 14 (MEE14);CCG-BINDING PROTEIN 1 (CBP1)	#N/A	1.8862	3.10612e-10	-0.930714	1.89087e-07	0.146166	0.425075	2.188	4.34503e-12	-2.7041	5.01199e-13	-0.516096	0.00010844	1.11112	2.99566e-08	0.112823	0.303965	1.22394	1.09134e-08
AT1G54050	AT1G54050	Plays a role in promoting proper protein folding in response to heat stress. protein_coding(HSP17.4B) (HSP17.4B)	#N/A	1.84876	0.000717503	-0.299136	0.499283	0.896384	0.503781	4.38552	6.1532e-07	-0.49664	0.233198	3.88888	4.59728e-06	3.19	2.0616e-05	1.65126	0.00121265	4.84125	1.83472e-07
AT1G04690	KAB1	potassium channel beta subunit 1;(source:Araport11) protein_coding POTASSIUM CHANNEL BETASUBUNIT 1 (KAB1) (KV-BETA1);POTASSIUM CHANNEL BETA SUBUNIT 1 (KAB1)	#N/A	-0.0378038	0.671128	-0.097941	0.211883	0.15973	0.193982	0.212156	0.00869599	0.299772	0.000596875	0.511929	4.29957e-06	-0.0455152	0.573604	0.35991	0.000250891	0.314394	0.000570981
AT1G04710	PKT4	EC2.3.1.16 thiolase. Its transcript levels change after inducing MUTE expression in a mute background. protein_coding PEROXISOMAL 3-KETOACYL-COA THIOLASE 4 (PKT4) 3-KETO-ACYL-COA THIOLASE 1 (KAT1);PEROXISOMAL 3-KETOACYL-COA THIOLASE 4 (PKT4)	#N/A	0.0939685	0.395518	0.217083	0.0425174	-0.0343704	0.901493	0.335141	0.0032093	0.177821	0.0780996	0.512962	8.74476e-05	0.586595	3.27176e-05	0.0547067	0.6132	0.641301	1.02929e-05
AT3G22910	AT3G22910	ATPase E1-E2 type family protein / haloacid dehalogenase-like hydrolase family protein;(source:Araport11) protein_coding AUTO-INHIBITED CA2+ ATPASE 13 (ACA13)	#N/A	1.83442	9.61818e-05	2.28338	2.7757e-06	1.19856	0.178479	3.53187	4.68237e-07	-0.855313	0.0167109	2.67656	2.61429e-05	4.61669	7.70655e-09	-1.30428	0.00057626	3.31241	3.68208e-07
AT4G36010	AT4G36010	Pathogenesis-related thaumatin superfamily protein;(source:Araport11) protein_coding	#N/A	1.83007	0.000151665	0.342719	0.331252	-0.0706334	0.962459	2.5625	4.86378e-06	-0.867327	0.0175539	1.69517	0.000525318	2.97585	2.1894e-06	0.620026	0.0807743	3.59588	2.36239e-07
AT1G71000	AT1G71000	Chaperone DnaJ-domain superfamily protein;(source:Araport11) protein_coding	#N/A	1.826	0.00251906	-1.33169	0.0144976	-1.90337	0.903773	9.38956	7.80289e-07	-1.62428	0.00301283	7.76529	8.9821e-05	9.96125	6.72357e-05	1.53341	0.00629017	11.4947	1.18479e-06
AT1G04780	AT1G04780	Ankyrin repeat family protein;(source:Araport11) protein_coding	#N/A	0.158881	0.221893	0.106734	0.378619	-0.120957	0.588605	0.158766	0.172787	-0.0972722	0.399066	0.0614935	0.615066	0.386457	0.00396335	-0.0451253	0.730289	0.341331	0.0081526
AT1G04790	AT1G04790	RING/U-box superfamily protein;(source:Araport11) protein_coding	#N/A	0.148389	0.305788	0.0793655	0.558984	-0.139121	0.564816	-0.249462	0.0559804	-0.359848	0.00874186	-0.60931	0.000173738	-0.0309751	0.82677	-0.290825	0.0381511	-0.3218	0.020049
AT1G04800	AT1G04800	glycine-rich protein;(source:Araport11) protein_coding	#N/A	0.0395785	0.903889	0.483545	0.0799632	-0.206606	0.694482	-1.02324	0.000736463	0.182153	0.488355	-0.841087	0.00387168	-0.333089	0.216702	-0.261813	0.347557	-0.594903	0.030604
AT3G62680	PRP3	Proline-rich protein The mRNA is cell-to-cell mobile. protein_coding PROLINE-RICH PROTEIN 3(PRP3) PROLINE-RICH PROTEIN 3 (PRP3);ARABIDOPSIS THALIANA PROLINE-RICH PROTEIN 3 (ATPRP3)	#N/A	1.2233	0.417148	4.34122	0.27108	-0.228068	0.765205	-10.8902	1.56106e-07	4.56827	0.20199	-6.32192	2.25206e-07	-6.3209	8.37149e-07	1.45035	0.35308	-4.87055	1.02894e-06
AT2G18660	PNP-A	Encodes PNP-A (Plant Natriuretic Peptide A). PNPs are a class of systemically mobile moleculesdistantly related to expansins; their biological role has remained elusive. PNP-A contains a signal peptide domain and is secreted into the extracellular space. Co-expression analyses using microarray data suggest that PNP-A may function as a component of plant defence response and SAR in particular, and…	#N/A	1.82418	0.0051159	2.66144	0.000230154	-0.81936	0.743784	1.3105	0.132627	0.275035	0.691895	1.58553	0.0584881	4.7913	9.57674e-06	-0.562221	0.242481	4.22908	4.45121e-05
AT5G24140	SQP2	Encodes a protein with similarity to squalene monoxygenases. protein_coding SQUALENE MONOOXYGENASE 2 (SQP2) SQUALENE MONOOXYGENASE 2 (SQP2)	#N/A	1.82171	0.00338238	3.05061	0.000182023	0.524037	0.250018	-4.82935	5.90546e-08	0.998523	0.229551	-3.83083	1.50501e-07	-2.30277	3.37519e-06	-0.230381	0.597021	-2.53315	1.02435e-06
AT1G04850	AT1G04850	ubiquitin-associated (UBA)/TS-N domain-containing protein;(source:Araport11) protein_coding	#N/A	0.0860887	0.210027	-0.152639	0.0206775	0.00905372	0.963077	0.29754	9.24337e-05	-0.48477	3.84126e-07	-0.18723	0.0059956	0.135847	0.0382981	-0.246042	0.00107489	-0.110195	0.0838619
AT5G15960	KIN1	cold and ABA inducible protein kin1, possibly functions as an anti-freeze protein. Transcript level of this gene is induced by cold, ABA, dehydration and osmoticum (mannitol). However, protein activity of GUS fused to the promoter of this gene is inhibited by cold treatment, suggesting an inhibition of the protein by increased transcript level. protein_coding (KIN1) (KIN1)	#N/A	1.81349	0.000278302	1.14854	0.00577017	-0.213451	0.813853	-0.168073	0.67708	-0.56479	0.17392	-0.732863	0.0796088	1.19391	0.00461864	0.100161	0.786801	1.29408	0.00201588
AT1G04870	PRMT10	Encodes a type I protein arginine methyltransferase based on the At1g04870.2 gene model. PRMT10can catalyze the asymmetric dimethylation of arginine 3 on histone 4 and can also methylate myelin basic protein in vitro. Mutants lacking PRMT10 flower late due to defects in the autonomous pathway and they have elevated levels of FLC transcripts. protein_coding PROTEIN ARGININE METHYLTRANSFERASE 10 (P…	#N/A	-0.241451	0.0600047	0.0674049	0.578546	0.164999	0.434668	0.834581	1.42064e-06	0.175655	0.123035	1.01024	2.81304e-07	0.736987	1.15655e-05	-0.133201	0.274067	0.603786	7.58979e-05
AT1G04900	AT1G04900	NADH dehydrogenase ubiquinone complex I, assembly factor-like protein (DUF185);(source:Araport11) protein_coding	#N/A	0.0577682	0.780747	0.0675561	0.722113	-0.130536	0.734598	0.363168	0.0480364	0.0553034	0.755009	0.418472	0.0262188	0.561261	0.00602584	0.0455155	0.819429	0.606776	0.00294893
AT1G04910	AT1G04910	O-fucosyltransferase family protein;(source:Araport11) protein_coding	#N/A	0.0530713	0.563364	-0.0302606	0.729412	0.0811144	0.5966	-0.374567	0.000147078	0.470325	1.2698e-05	0.0957579	0.239551	-0.485942	1.87823e-05	0.553657	7.0338e-06	0.0677148	0.410039
AT1G04940	Tic20-I	Tic20 is believed to function as a component of the protein-conducting channel at the inner envelope membrane. Genes AT1G04940 and AT1G04945 were switched for the TAIR7 genome release to give consistency with MIPs annotation. The Arabidopsis genome encodes four Tic20 homologous proteins, AT1G04940(Tic20-I), AT2G47840(Tic20-II), AT4G03320(Tic20-IV) and AT5G55710(Tic20-V). protein_coding TRANSLOCON…	#N/A	0.0776299	0.550766	0.0262067	0.833679	0.190879	0.32615	0.109692	0.337736	0.206451	0.0715191	0.316142	0.0107155	-0.05498	0.653379	0.257874	0.0365209	0.202894	0.0842588
AT1G04945	AT1G04945	HIT-type Zinc finger family protein;(source:Araport11) protein_coding	#N/A	0.0314368	0.757919	0.120862	0.1753	0.156059	0.284841	0.305163	0.0017024	0.300941	0.00166611	0.606104	2.75018e-06	0.269967	0.00570839	0.211516	0.0242276	0.481482	3.43604e-05
AT1G04950	TAFII59	Encodes one of two Arabidopsis proteins with significant similarity to the histone fold TBP-associated factor TAF6. Mutants are embryo lethal and transmission of the mutant allele through the male gametophyte is significantly reduced. This is due to reduced pollen tube growth of the mutant. protein_coding TATA BOX ASSOCIATED FACTOR II 59 (TAFII59) TATA BOX ASSOCIATED FACTOR II 59 (TAFII59);TBP-AS…	#N/A	-0.181339	0.0985065	-0.897919	1.40482e-07	-0.061131	0.772739	0.611396	5.29173e-06	-1.05986	7.82581e-09	-0.448466	0.000219405	-0.225392	0.0316189	-0.343282	0.00300613	-0.568674	2.40328e-05
AT1G80190	#N/A	#N/A	#N/A	1.79605	2.03865e-08	2.7632	8.45596e-11	1.70642	3.19968e-08	-1.46717	1.46973e-07	0.574217	0.00350508	-0.892954	2.14998e-05	-0.410392	0.00458374	-0.392935	0.00764363	-0.803327	1.07197e-05
AT1G65500	AT1G65500	Secreted peptide which functions in plant growth and pathogen defense. protein_coding (STMP6) (STMP6)	#N/A	1.79597	0.000721665	2.01027	0.000105499	0.0539367	0.97836	1.65604	0.00346034	-0.545562	0.218922	1.11048	0.0426826	3.61237	1.19769e-06	-0.759861	0.0513203	2.85251	1.6957e-05
AT1G77210	STP14	AtSTP14 belongs to the family of sugar transport proteins (AtSTPs)in volved in monosaccharide transport. Heterologous expression in yeast revealed that AtSTP14 is the transporter specifc for galactose and does not transport other monosaccharides such as glucose or fructose. protein_coding SUGAR TRANSPORT PROTEIN 14 (STP14) SUGAR TRANSPORT PROTEIN 14 (AtSTP14);SUGAR TRANSPORT PROTEIN 14 (STP14)	#N/A	1.79083	7.64041e-07	1.90467	1.32953e-07	0.315179	0.341969	-1.45205	1.41629e-06	0.445953	0.0339271	-1.0061	8.77233e-05	0.137435	0.50026	0.332114	0.104815	0.469548	0.0225011
AT3G15500	NAC3	Encodes an ATAF-like NAC-domain transcription factor that doesn't contain C-terminal sequencesshared by CUC1, CUC2 and NAM. Note: this protein (AtNAC3) is not to be confused with the protein encoded by locus AT3G29035, which, on occasion, has also been referred to as AtNAC3. The mRNA is cell-to-cell mobile. protein_coding NAC DOMAIN CONTAINING PROTEIN 3 (NAC3) NAC DOMAIN CONTAINING PROTEIN 3 (ATN…	#N/A	1.78951	0.000156269	2.79678	1.18551e-06	0.282404	0.714209	-0.28053	0.471369	0.628573	0.0973287	0.348043	0.354186	2.23384	9.45742e-06	-0.378695	0.25995	1.85515	5.47306e-05
AT4G28085	AT4G28085	transmembrane protein;(source:Araport11) protein_coding	#N/A	-1.46543	2.80117e-05	1.71216	0.000400112	-0.86943	0.0654579	-2.32662	5.9937e-06	4.53619	3.79809e-10	2.20957	2.05711e-07	0.254969	0.453534	1.3586	0.000174203	1.61357	3.24009e-05
AT1G05000	PFA-DSP1	Encodes an atypical dual-speci&#64257;city phosphatase. protein_coding PLANT AND FUNGI ATYPICAL DUAL-SPECI&#64257;CITY PHOSPHATASE 1 (PFA-DSP1) (AtPFA-DSP1);PLANT AND FUNGI ATYPICAL DUAL-SPECI&#64257;CITY PHOSPHATASE 1 (PFA-DSP1)	#N/A	0.0651193	0.761522	-0.110136	0.583722	-0.46598	0.117399	-0.215648	0.246796	0.335015	0.072088	0.119368	0.526281	0.140196	0.489859	0.51027	0.0134087	0.650467	0.00237026
AT4G11890	ARCK1	Encodes a receptor-like cytosolic kinase ARCK1. Negatively controls abscisic acid and osmotic stress signal transduction. protein_coding ABA- AND OSMOTIC-STRESS-INDUCIBLE RECEPTOR-LIKE CYTOSOLIC KINASE1 (ARCK1) ABA- AND OSMOTIC-STRESS-INDUCIBLE RECEPTOR-LIKE CYTOSOLIC KINASE1 (ARCK1);CYSTEINE-RICH RECEPTOR-LIKE PROTEIN KINASE 45 (CRK45)	#N/A	1.78443	0.0307073	3.61166	0.000232216	1.01538	0.516492	0.492984	0.577555	0.543763	0.497502	1.03675	0.220379	3.08926	0.000693579	-1.28347	0.0752812	1.80579	0.0225475
AT2G20560	AT2G20560	DNAJ heat shock family protein;(source:Araport11) protein_coding DNAJ PROTEIN (DNAJ)DNAJ PROTEIN (DNAJ)	#N/A	1.78145	0.000345415	0.082131	0.840579	-0.222696	0.826919	1.66774	0.000441831	0.111936	0.76568	1.77967	0.000311103	1.97256	0.000189726	1.81125	0.000206146	3.78381	2.13219e-07
AT1G05055	GTF2H2	Member of transcription factor TFIIH complex. Involved in transcription and DNA repair and interacts with AtXPD. protein_coding GENERAL TRANSCRIPTION FACTOR II H2 (GTF2H2) (ATGTF2H2);GENERAL TRANSCRIPTION FACTOR II H2 (GTF2H2)	#N/A	-0.301485	0.11412	-0.171507	0.363956	-0.0536907	0.918477	0.238606	0.18912	0.455494	0.0133293	0.6941	0.000863961	0.12079	0.536751	0.325516	0.0860312	0.446306	0.0206216
AT5G25260	AT5G25260	Belongs to the group of plant flotillins, which are plasma membrane proteins. Flot2 complexesare found in microdomains and may be involved in plant-pathogen interactions, water transport and intracellular trafficking. protein_coding FLOTILIN2 (FLOT2) FLOTILIN2 (FLOT2)	#N/A	-0.154248	0.629904	3.94604	1.61646e-07	-1.34677	0.00181975	-5.66865	3.72443e-10	4.52531	8.33047e-09	-1.14333	0.000431966	-0.375841	0.206138	0.42503	0.154583	0.0491886	0.871232
AT1G05070	AT1G05070	transmembrane protein, putative (DUF1068);(source:Araport11) protein_coding (ELMO2)(ELMO2)	#N/A	-0.177237	0.246358	-0.212893	0.139302	0.175301	0.480879	-0.0162817	0.90852	-0.0939108	0.491187	-0.110192	0.435121	-0.404476	0.00862902	-0.0582553	0.706542	-0.462731	0.0029999
AT1G05090	AT1G05090	dentin sialophosphoprotein-like protein;(source:Araport11) protein_coding	#N/A	0.0952878	0.481856	0.27939	0.0314414	-0.0283299	0.932128	-0.914702	5.66937e-07	0.107975	0.368961	-0.806728	3.25137e-06	-0.606983	8.61827e-05	-0.0761271	0.555215	-0.68311	2.13087e-05
AT2G22980	SCPL13	serine carboxypeptidase-like 13;(source:Araport11) protein_coding SERINE CARBOXYPEPTIDASE-LIKE 13 (SCPL13) SERINE CARBOXYPEPTIDASE-LIKE 13 (SCPL13)	#N/A	1.74907	2.4324e-07	2.09474	5.69733e-09	0.297268	0.274383	-2.0654	2.43497e-09	-1.06967	7.61415e-06	-3.13507	2.14912e-10	-0.267935	0.116623	-1.41534	8.96084e-07	-1.68327	6.25171e-08
AT1G69490	NAP	Encodes a member of the NAC transcription factor gene family. It is expressed in floral primordia and upregulated by AP3 and PI. Its expression is associated with leaf senescence. The mRNA is cell-to-cell mobile. protein_coding NAC-LIKE, ACTIVATED BY AP3/PI (NAP) NAC-LIKE, ACTIVATED BY AP3/PI (NAP);ARABIDOPSIS NAC DOMAIN CONTAINING PROTEIN 29 (ANAC029);NAC-LIKE, ACTIVATED BY AP3/PI (ATNAP)	#N/A	0.492906	0.040813	4.08963	1.18234e-08	-0.00544645	0.993791	-5.14689	1.34509e-10	4.51675	8.87654e-10	-0.630134	0.00724261	-1.05181	0.000191993	0.920027	0.000735564	-0.131782	0.549168
AT1G05150	AT1G05150	Calcium-binding tetratricopeptide family protein;(source:Araport11) protein_coding	#N/A	0.041271	0.767319	0.537339	0.000326448	-0.278746	0.124876	-1.51904	1.31679e-09	0.841377	1.59207e-06	-0.677659	2.02658e-05	-0.702951	2.00868e-05	0.345309	0.00945554	-0.357642	0.00567686
AT1G05160	CYP88A3	Encodes an ent-kaurenoic acid hydroxylase, a member of the CYP88A cytochrome p450 family.protein_coding CYTOCHROME P450, FAMILY 88, SUBFAMILY A, POLYPEPTIDE 3 (CYP88A3) ENT-KAURENOIC ACID OXYDASE 1 (KAO1); (ATKAO1);CYTOCHROME P450, FAMILY 88, SUBFAMILY A, POLYPEPTIDE 3 (CYP88A3)	#N/A	0.000896024	0.994773	-0.378294	0.0013698	0.621892	0.00029254	1.05288	1.7917e-08	-1.16268	4.92061e-09	-0.109799	0.307853	0.0526914	0.628047	-0.783486	2.65385e-06	-0.730795	3.03631e-06
AT1G05170	AT1G05170	Putative beta 1,3-galactosyltransferase that acts redundantly with CAGE2 during primary and secondary cell wall biosynthesis. protein_coding (CAGE1) (CAGE1)	#N/A	0.295285	0.153578	0.114723	0.604715	-0.359123	0.275819	-0.700483	0.00194971	0.792879	0.000609479	0.0923968	0.642293	-0.226637	0.286147	0.973441	0.000156326	0.746805	0.00104313
AT1G05180	AXR1	Encodes a subunit of the RUB1 activating enzyme that regulates the protein degradation activityof Skp1-Cullin-Fbox complexes, primarily, but not exclusively, affecting auxin responses. Acts alongside AS1 to exclude BP expression from leaves. Promotes degradation of the cytokinin response repressor ARR5. Affects expression of key DNA repair and meiotic genes, signifcant role in DNA repair. protein…	#N/A	-0.00799846	0.934653	-0.538228	2.54808e-06	-0.454759	0.000328057	0.830667	7.14842e-09	-0.744308	2.55285e-08	0.0863591	0.265454	0.747198	8.23588e-08	-0.214078	0.0117415	0.53312	3.53347e-06
AT2G24850	TAT3	Encodes a tyrosine aminotransferase that is responsive to treatment with jasmonic acid. protein_coding TYROSINE AMINOTRANSFERASE 3 (TAT3) TYROSINE AMINOTRANSFERASE 3 (TAT3);TYROSINE AMINOTRANSFERASE (TAT)	#N/A	0.738518	0.547917	8.47933	5.2419e-05	-1.24012	0.893162	-1.31359	0.72391	4.43207	0.0533711	3.11848	0.0896197	8.40586	5.41003e-05	-3.30874	0.00204382	5.09712	0.0181646
AT5G51440	AT5G51440	HSP20-like chaperones superfamily protein;(source:Araport11) protein_coding (HSP23.5)(HSP23.5)	#N/A	1.73174	9.75674e-05	1.06005	0.00276456	1.21241	0.0850555	4.57029	5.23047e-09	-0.0485477	0.877349	4.52174	1.79113e-08	4.41793	8.91364e-09	0.623141	0.0568912	5.04107	3.03354e-09
AT1G05205	AT1G05205	hexokinase-1 protein;(source:Araport11) protein_coding	#N/A	0.159418	0.25028	-0.0439978	0.749399	-0.296564	0.136998	-0.315512	0.016817	-0.0787524	0.53272	-0.394264	0.00453265	-0.0629455	0.644702	0.124664	0.353311	0.0617183	0.643003
AT1G05230	HDG2	Encodes a homeobox-leucine zipper family protein belonging to the HD-ZIP IV family. Mutants have trichomes that appear glass-like under a dissecting microscope as compared to the wild-type trichomes. The mutations do not affect trichome growth or branch number. protein_coding HOMEODOMAIN GLABROUS 2 (HDG2) HOMEODOMAIN GLABROUS 2 (HDG2)	#N/A	0.0702005	0.539519	0.163825	0.105476	0.183227	0.255143	0.0427877	0.664644	-0.517508	4.1605e-05	-0.47472	0.000142153	0.0233856	0.826077	-0.611133	1.83509e-05	-0.587747	1.71721e-05
AT3G29000	AT3G29000	Calcium-binding EF-hand family protein;(source:Araport11) protein_coding	#N/A	-1.27388	2.58247e-05	3.75545	2.82698e-09	-0.394695	0.550641	-0.79921	0.0398007	4.42698	9.28424e-11	3.62777	1.21735e-09	3.35094	5.67775e-09	-0.60235	0.00947533	2.74859	7.95707e-08
AT1G05270	AT1G05270	TraB family protein that localizes to the outer mitochondrial membrane and tether to ER. Potential regulating mitophagy via interactions with ATG8. protein_coding (TRB1) (TRB1)	#N/A	0.0474222	0.6154	-0.943591	8.12355e-09	-0.0537359	0.756348	1.29456	7.62819e-11	-1.51668	1.28226e-11	-0.222116	0.0113342	0.404708	0.000115954	-0.525666	1.22254e-05	-0.120958	0.145543
AT3G15620	UVR3	Required for photorepair of 6-4 photoproducts in Arabidopsis thaliana. protein_coding UV REPAIR DEFECTIVE 3 (UVR3) UV REPAIR DEFECTIVE 3 (UVR3)	#N/A	1.71931	8.97915e-07	1.20498	6.2906e-06	0.608285	0.0217506	-1.23288	2.57051e-06	-1.39445	1.59663e-06	-2.62734	2.5042e-09	-0.636184	0.00180796	-0.880128	0.000174784	-1.51631	3.91376e-07
AT1G29025	AT1G29025	Calcium-binding EF-hand family protein;(source:Araport11) protein_coding	#N/A	-2.56835	9.85439e-07	0.507002	0.396264	-0.478557	0.223731	-5.01224	6.13917e-10	4.29832	5.59749e-09	-0.713916	0.00701497	-4.02668	1.10575e-08	1.22297	0.0111081	-2.8037	1.12745e-07
AT1G05350	AT1G05350	NAD(P)-binding Rossmann-fold superfamily protein;(source:Araport11) protein_coding	#N/A	0.0747539	0.487001	0.318356	0.00383801	0.297889	0.0434765	-0.199412	0.0447866	0.513895	3.3686e-05	0.314483	0.00339808	-0.178945	0.0753077	0.270293	0.0112622	0.0913483	0.348492
AT5G52940	AT5G52940	DUF295 domain protein. protein_coding DUF295 ORGANELLAR B 5 (ATDOB5) DUF295 ORGANELLAR B 5 (ATDOB5)	#N/A	1.7046	0.00232748	4.46281	4.10941e-09	2.10897	0.117849	2.4315	0.00607265	-0.399568	0.487343	2.03193	0.0215154	4.78534	2.5461e-09	-3.15778	5.39894e-08	1.62756	0.00288461
AT1G05380	AT1G05380	Acyl-CoA N-acyltransferase with RING/FYVE/PHD-type zinc finger protein;(source:Araport11)protein_coding	#N/A	-0.0596307	0.560085	-0.383251	0.000405089	-0.0411999	0.846133	0.189408	0.035933	-0.190901	0.0339423	-0.00149252	0.987816	-0.152643	0.100438	0.13272	0.157655	-0.0199234	0.835441
AT2G39030	NATA1	Encodes a protein that acts as an ornithine N-delta-acetyltransferase, leading to the formationof N-delta-actetylornithine. This compound is likely used in plant defense and levels of it are increased in Arabidopsis plants in response to MeJA and ABA. The mRNA is cell-to-cell mobile. protein_coding N-ACETYLTRANSFERASE ACTIVITY 1 (NATA1) N-ACETYLTRANSFERASE ACTIVITY 1 (NATA1)	#N/A	2.16284	0.0995721	8.88067	5.71898e-05	3.01956	0.780488	0.725387	0.922715	4.29447	0.179092	5.01986	0.149192	6.58649	9.61491e-05	-2.42335	0.00972143	4.16314	0.0184838
AT1G05410	AT1G05410	CDPK adapter, putative (DUF1423);(source:Araport11) protein_coding	#N/A	0.00822778	0.950868	-0.410128	0.0007351	0.391741	0.0132908	0.839571	2.53021e-07	-1.28259	1.60959e-09	-0.443016	0.000439113	0.0377023	0.733163	-0.864231	1.01501e-06	-0.826529	8.06008e-07
AT1G05430	AT1G05430	Hypothetical protein, expression induced by Al. protein_coding	#N/A	-0.0949096	0.357172	-0.0225691	0.826888	-0.125363	0.451899	-0.330831	0.00166417	0.422511	0.000176846	0.0916799	0.331438	-0.228038	0.0249122	0.350171	0.00174216	0.122133	0.199419
AT1G05460	SDE3	Encodes a protein with similarity to RNA helicases. Mutants are defective in post-transcriptional gene silencing. protein_coding SILENCING DEFECTIVE (SDE3) SILENCING DEFECTIVE (SDE3)	#N/A	-0.0286905	0.870474	-0.923054	7.62241e-06	0.135535	0.629788	0.643131	0.000163591	-0.745073	3.37562e-05	-0.101943	0.489435	-0.415458	0.00995036	0.14929	0.333667	-0.266168	0.0719428
AT1G51680	4CL1	encodes an isoform of 4-coumarate:CoA ligase (4CL), which is involved in the last step of the general phenylpropanoid pathway. In addition to 4-coumarate, it also converts ferulate. The catalytic efficiency was in the following (descending) order: p-coumaric acid, ferulic acid, caffeic acid and 5-OH-ferulic acid. At4CL1 was unable to use sinapic acid as substrate. protein_coding 4-COUMARATE:COA L…	#N/A	-0.227089	0.0221698	2.35705	3.04986e-12	-0.298539	0.0230768	-4.3811	4.57578e-16	4.27982	1.37122e-15	-0.101285	0.249308	-1.72551	2.91073e-11	1.69568	1.12743e-10	-0.0298349	0.746625
AT1G05500	NTMC2T2.1	Encodes a endomembrane-localized synaptotagmin. Synaptotagmin family proteins are calcium sensors that regulate exocytosis in mammalian cells. protein_coding (NTMC2T2.1) SYNAPTOTAGMIN HOMOLOG E (SYTE);ARABIDOPSIS THALIANA SYNAPTOTAGMIN HOMOLOG E (ATSYTE);SYNAPTOTAGMIN 5 (SYT5); (NTMC2T2.1); (NTMC2TYPE2.1)	#N/A	0.147622	0.0906263	-0.0795392	0.33001	-0.147746	0.254147	-0.198018	0.0158302	0.0570668	0.462746	-0.140951	0.081059	-0.129811	0.11541	0.284228	0.00229056	0.154417	0.0586091
AT1G56240	PP2-B13	phloem protein 2-B13;(source:Araport11) protein_coding PHLOEM PROTEIN 2-B13 (PP2-B13) PHLOEMPROTEIN 2-B13 (AtPP2-B13);PHLOEM PROTEIN 2-B13 (PP2-B13)	#N/A	-2.52336	6.529e-06	1.71405	0.00703386	-1.13518	0.477167	0.117516	0.876202	4.27378	4.46886e-08	4.39129	6.44329e-08	2.96675	0.000429388	0.0363639	0.942279	3.00312	0.000268242
AT1G05560	#N/A	#N/A	#N/A	-0.0668006	0.752974	-0.940303	5.76951e-05	-0.00765447	0.989608	3.02738	8.39291e-11	-1.65229	6.14907e-08	1.37508	1.22983e-06	2.09473	1.401e-08	-0.778789	0.0005028	1.31594	2.306e-06
AT2G02930	GSTF3	Encodes glutathione transferase belonging to the phi class of GSTs. Naming convention accordingto Wagner et al. (2002). protein_coding GLUTATHIONE S-TRANSFERASE F3 (GSTF3) GLUTATHIONE S-TRANSFERASE F3 (ATGSTF3);GLUTATHIONE S-TRANSFERASE 16 (GST16);GLUTATHIONE S-TRANSFERASE F3 (GSTF3)	#N/A	1.68417	3.76367e-07	2.50629	4.385e-09	-0.619782	0.0125531	-3.12768	9.13643e-11	0.909121	0.000387904	-2.21856	4.45169e-09	-0.00160464	0.994236	0.0870042	0.6251	0.0853995	0.618482
AT5G20230	BCB	Encodes a Al-stress-induced gene. Along with TCF, it promotes lignin biosynthesis in response to cold stress. The mRNA is cell-to-cell mobile. protein_coding BLUE-COPPER-BINDING PROTEIN (BCB) BLUE-COPPER-BINDING PROTEIN (ATBCB);BLUE-COPPER-BINDING PROTEIN (BCB);SENESCENCE ASSOCIATED GENE 14 (SAG14);BLUE COPPER BINDING PROTEIN (BCB)	#N/A	1.68374	0.000386606	2.32174	6.92764e-06	1.2112	0.0296043	1.90294	4.56583e-05	-1.11657	0.00363208	0.786367	0.0398619	3.01349	6.21368e-07	-1.75458	0.000145855	1.25891	0.00188746
AT1G73480	AT1G73480	alpha/beta-Hydrolases superfamily protein;(source:Araport11) protein_coding (MAGL4)(MAGL4)	#N/A	1.66827	6.67587e-05	2.18469	1.763e-06	0.697265	0.11781	-0.689846	0.0231423	0.0937718	0.752301	-0.596074	0.0484843	0.797574	0.0100029	-0.422644	0.149627	0.37493	0.189805
AT1G05600	EMB3101	Tetratricopeptide repeat (TPR)-like superfamily protein;(source:Araport11) protein_codingEMBRYO DEFECTIVE 3101 (EMB3101) EMBRYO DEFECTIVE 3101 (EMB3101)	#N/A	-0.0502341	0.776311	-0.595525	0.00065566	-0.135175	0.6275	0.0170497	0.906572	-0.750291	4.48711e-05	-0.733241	7.97053e-05	-0.4433	0.00680341	-0.205	0.190465	-0.6483	0.000303827
AT3G25770	AOC2	Encodes allene oxide cyclase. One of four genes in Arabidopsis that encode this enzyme, whichcatalyzes an essential step in jasmonic acid biosynthesis. Gene expression is induced during senescence, a process that involves jasmonic acid signalling pathway. Note: Nomenclature for Arabidopsis allene oxide cyclase 2 (AOC2, AT3G25770) gene is based on Stenzel et al. 2003 Plant Molecular Biology 51:895…	#N/A	0.553866	0.317829	5.06351	1.6297e-06	0.12076	0.957676	-0.948609	0.241598	4.25767	5.97004e-06	3.30906	4.19525e-05	3.99414	7.58249e-06	-0.251975	0.640464	3.74217	1.317e-05
AT4G14630	GLP9	germin-like protein with N-terminal signal sequence that may target it to the vacuole, plasma membrane and/or outside the cell. The mRNA is cell-to-cell mobile. protein_coding GERMIN-LIKE PROTEIN 9 (GLP9) GERMIN-LIKE PROTEIN 9 (GLP9)	#N/A	-0.926195	0.0181251	0.293143	0.642415	-1.72418	0.00112788	-5.8799	9.55148e-10	4.2374	5.30151e-08	-1.6425	0.000100192	-3.86257	2.33407e-07	3.01806	7.18479e-06	-0.844509	0.0206062
AT5G23240	AT5G23240	DNAJ heat shock N-terminal domain-containing protein;(source:Araport11) protein_coding DNA J PROTEIN C76 (DJC76) (ATDJC17);DNA J PROTEIN C76 (DJC76)	#N/A	1.66599	1.00318e-05	1.15405	0.000260874	0.00720057	0.993791	0.287346	0.29401	0.156482	0.54884	0.443827	0.103691	1.4342	4.2445e-05	0.66842	0.00948435	2.10262	4.98494e-07
AT1G34050	AT1G34050	Ankyrin repeat family protein;(source:Araport11) protein_coding	#N/A	-2.06988	4.62248e-06	2.18739	6.84638e-05	-1.99399	0.0922871	0.153631	0.785088	4.21984	3.53452e-09	4.37347	6.75595e-09	4.33501	1.1602e-06	-0.037437	0.917674	4.29758	1.0853e-06
AT1G05680	UGT74E2	Encodes a UDP-glucosyltransferase, UGT74E2, that acts on IBA (indole-3-butyric acid) and affects auxin homeostasis. The transcript and protein levels of this enzyme are strongly induced by H2O2 and may allow integration of ROS (reactive oxygen species) and auxin signaling. This enzyme can also transfer glycosyl groups to several compounds related to the explosive TNT when this synthetic compound …	#N/A	0.530461	0.13892	2.72717	6.77957e-07	1.04191	0.0456483	2.12856	6.54383e-06	0.31723	0.3176	2.44579	2.55159e-06	3.81382	2.95354e-08	-1.87948	4.37301e-05	1.93434	2.45523e-05
AT2G32120	HSP70T-2	heat-shock protein 70T-2;(source:Araport11) protein_coding HEAT-SHOCK PROTEIN 70T-2 (HSP70T-2) HEAT-SHOCK PROTEIN 70T-2 (HSP70T-2);HEAT SHOCK 70 KDA PROTEIN 8 (HSP70-8)	#N/A	1.66559	0.000642218	-0.545105	0.153581	0.264038	0.806142	3.03379	1.45543e-06	-1.12341	0.00525538	1.91038	0.000306066	2.22464	7.63568e-05	1.08729	0.00896055	3.31193	9.98119e-07
AT1G05730	AT1G05730	FAM136A-like protein (DUF842);(source:Araport11) protein_coding	#N/A	0.18783	0.200907	-0.141405	0.308401	-0.294234	0.231917	0.888128	5.24772e-06	-0.285544	0.0363137	0.602584	0.000382243	1.04096	2.62856e-06	0.043691	0.770311	1.08465	1.37257e-06
AT5G58980	AT5G58980	Neutral/alkaline non-lysosomal ceramidase;(source:Araport11) protein_coding NEUTRAL CERAMIDASE3 (ATNCER3) NEUTRAL CERAMIDASE3 (ATNCER3)	#N/A	1.65511	2.59753e-08	0.865884	2.42396e-06	2.43192	4.30146e-10	1.90259	5.48749e-10	-1.94618	3.36649e-10	-0.0435844	0.79133	0.336555	0.00982776	-1.15695	2.19624e-07	-0.820397	4.77506e-06
AT1G05780	AT1G05780	Vacuolar ATPase assembly integral membrane protein VMA21-like domain-containing protein;(source:Araport11) protein_coding	#N/A	0.154069	0.320585	0.032445	0.833743	-0.131988	0.647282	0.133208	0.349739	-0.124324	0.374505	0.00888321	0.954502	0.29764	0.0512891	-0.00270049	0.987026	0.29494	0.0480294
AT1G05790	#N/A	#N/A	#N/A	-0.111579	0.198637	-0.498041	8.63885e-06	-0.00509376	0.984169	0.219368	0.0079244	-0.406817	3.97497e-05	-0.187449	0.023293	-0.273579	0.00253642	-0.0203553	0.820651	-0.293934	0.00126236
AT1G05805	AT1G05805	basic helix-loop-helix (bHLH) DNA-binding superfamily protein;(source:Araport11) protein_coding ABA-RESPONSIVE KINASE SUBSTRATE 2 (AKS2) ABA-RESPONSIVE KINASE SUBSTRATE 2 (AKS2)	#N/A	0.0174799	0.907643	0.505586	0.000605183	0.103184	0.668578	-0.870882	1.28631e-06	0.537504	0.000224153	-0.333378	0.0102996	-0.46848	0.00106195	0.0493981	0.712567	-0.419082	0.00219655
AT1G05810	#N/A	#N/A	#N/A	-0.0244052	0.865529	0.275834	0.0307543	-0.057752	0.823119	-1.05373	8.06284e-08	0.128859	0.274012	-0.924871	5.54466e-07	-0.720144	1.18131e-05	-0.17138	0.166125	-0.891524	1.03034e-06
AT1G05830	ATX2	Encodes a homolog of trithorax, a histone-lysine N-methyltransferase. Paralog of ATX1. Unlike ATX1 which is involved in trimethylating of histone H3-mysine 4, ATX2 is involved in dimethylating of histone H3-lysine 4. ATX1 and ATX2 influence the expression of largely nonoverlapping gene sets. The expression pattern of ATX2 is also different from that of ATX1. protein_coding ARABIDOPSIS TRITHORAX 2…	#N/A	0.0633558	0.644862	-0.0327897	0.795503	0.0001959	0.999981	-0.508275	0.000257368	-0.226097	0.0557632	-0.734371	9.15277e-06	-0.54126	0.000240903	-0.129951	0.296517	-0.671211	2.56405e-05
AT1G22985	CRF7	encodes a member of the ERF (ethylene response factor) subfamily B-5 of ERF/AP2 transcription factor family. The protein contains one AP2 domain. There are 7 members in this subfamily. protein_coding CYTOKININ RESPONSE FACTOR 7 (CRF7) CYTOKININ RESPONSE FACTOR 7 (CRF7)	#N/A	1.64735	8.6668e-06	0.53022	0.0255069	-0.0544552	0.94185	1.22541	5.16322e-05	-1.28511	2.71083e-05	-0.0596975	0.820809	1.81009	1.46011e-06	-0.167981	0.472506	1.6421	3.80473e-06
AT1G05840	AT1G05840	Eukaryotic aspartyl protease family protein;(source:Araport11) protein_coding	#N/A	-0.155336	0.1131	-0.860538	5.9869e-08	-0.19089	0.169121	0.487675	1.86292e-05	-1.43292	5.93582e-11	-0.945246	2.46481e-08	-0.181972	0.0484346	-0.727719	1.08397e-06	-0.909691	4.12107e-08
AT2G43000	NAC042	Encodes a NAC transcription factor induced by hydrogen peroxide (H2O2). Involved in senescence.Over expression of the gene strongly delays senescence and enhances tolerance to various abiotic stresses. protein_coding NAC DOMAIN CONTAINING PROTEIN 42 (NAC042) NAC DOMAIN CONTAINING PROTEIN 42 (anac042);NAC DOMAIN CONTAINING PROTEIN 42 (NAC042);JUNGBRUNNEN 1 (JUB1); (ATJUB1)	#N/A	0.157723	0.662051	2.19243	0.000276676	-0.796336	0.102472	-4.62964	9.89631e-09	4.21105	3.33903e-08	-0.418583	0.180554	-1.64087	0.000213119	2.17634	1.59564e-05	0.535476	0.0976246
AT1G05860	AT1G05860	INO80 complex subunit D-like protein;(source:Araport11) protein_coding	#N/A	-0.150071	0.13509	-0.89956	4.69247e-08	-0.331706	0.0169319	0.669073	6.09817e-07	-0.94341	9.55328e-09	-0.274336	0.00563664	0.101219	0.288872	-0.19392	0.0478224	-0.0927011	0.324142
AT5G37670	AT5G37670	HSP20-like chaperones superfamily protein;(source:Araport11) protein_coding (HSP15.7)(HSP15.7)	#N/A	1.63591	0.00190842	0.940544	0.0506817	0.248012	0.870524	1.23255	0.0312676	-0.0681726	0.889837	1.16438	0.039107	1.92508	0.00126428	0.627193	0.139417	2.55228	6.05254e-05
AT5G24210	AT5G24210	alpha/beta-Hydrolases superfamily protein;(source:Araport11) protein_coding (PRLIP1)(PRLIP1)	#N/A	1.62959	0.0199192	1.71815	0.0152497	-0.583422	0.676628	-0.460663	0.500306	0.476638	0.477323	0.0159752	0.98204	1.84091	0.0109046	0.388078	0.53423	2.22899	0.00256187
AT1G05890	ARI5	RING/U-box superfamily protein;(source:Araport11) protein_coding ARIADNE 5 (ARI5)ARIADNE 5 (ARI5)	#N/A	0.0349802	0.62018	-0.148491	0.0213279	0.0445057	0.720579	0.0565118	0.342652	-0.646535	9.10492e-09	-0.590024	7.30678e-08	-0.136485	0.0338017	-0.463064	2.34556e-06	-0.599549	6.6614e-08
AT3G23730	XTH16	xyloglucan endotransglucosylase/hydrolase 16;(source:Araport11) protein_coding XYLOGLUCAN ENDOTRANSGLUCOSYLASE/HYDROLASE 16 (XTH16) XYLOGLUCAN ENDOTRANSGLUCOSYLASE/HYDROLASE 16 (XTH16)	#N/A	-0.191777	0.61154	3.1783	6.33237e-06	-0.178764	0.80227	-4.76283	1.3315e-08	4.19228	6.94654e-08	-0.570549	0.0842278	-1.40577	0.000643454	0.822206	0.0268175	-0.583561	0.0811524
AT5G17460	AT5G17460	glutamyl-tRNA (Gln) amidotransferase subunit C;(source:Araport11) protein_coding DROUGHTAND FREEZING RESPONSIVE GENE 1 (DFR1) DROUGHT AND FREEZING RESPONSIVE GENE 1 (DFR1)	#N/A	1.62819	1.04952e-07	1.97162	4.16984e-09	-0.0182234	0.969826	-1.09628	2.07547e-06	0.276767	0.0892553	-0.819511	5.20525e-05	0.893565	1.82952e-05	-0.0666633	0.675849	0.826902	3.43571e-05
AT1G05940	CAT9	Encodes a member of the cationic amino acid transporter (CAT) subfamily of amino acid polyaminecholine transporters. protein_coding CATIONIC AMINO ACID TRANSPORTER 9 (CAT9) CATIONIC AMINO ACID TRANSPORTER 9 (CAT9)	#N/A	0.103	0.413552	-0.229773	0.0500046	-0.00606631	0.987049	0.30129	0.0105842	-0.341872	0.00448444	-0.0405816	0.731715	0.0775834	0.511731	-0.00909916	0.944921	0.0684842	0.558396
AT1G15625	#N/A	#N/A	#N/A	-2.45023	2.70567e-06	-1.11045	0.175255	-0.0213144	0.98639	-2.17932	0.000250979	4.18783	1.66841e-08	2.00851	5.15414e-06	-3.26846	3.1513e-05	2.84806	0.000197083	-0.420405	0.271517
AT1G05970	AT1G05970	Anti-silencing factor. Forms a complex with ASI1-EDM2 that is required for expression of somenonintronic HC-TRE genes protein_coding ASI1-IMMUNOPRECIPITATED PROTEIN 1 (AIPP1) ENHANCED DOWNY MILDEW 3 (EDM3);ASI1-IMMUNOPRECIPITATED PROTEIN 1 (AIPP1)	#N/A	-0.00141591	0.993207	-0.757286	1.23353e-05	-0.251728	0.209913	0.417652	0.00186426	-1.44485	3.96116e-09	-1.0272	5.61136e-07	-0.0879058	0.507236	-0.688983	8.02505e-05	-0.776889	1.55867e-05
AT1G06630	AT1G06630	F-box/RNI-like superfamily protein;(source:Araport11) protein_coding	#N/A	1.62264	2.60725e-10	0.669401	9.67222e-07	1.45865	7.86805e-10	0.919394	1.38248e-08	-1.52484	3.7994e-11	-0.605449	4.76029e-06	0.130146	0.142284	-0.571601	9.33386e-06	-0.441456	7.58029e-05
AT1G23760	JP630	Encodes aromatic rich glycoprotein JP630. protein_coding (JP630) (JP630);POLYGALACTURONASE 3 (PG3); (PGL1)	#N/A	0.0121827	0.95452	-0.709636	0.146946	0.0383451	0.938023	-4.48309	3.52259e-11	4.18634	8.72881e-11	-0.296745	0.0861869	-5.23107	3.55738e-11	4.90816	2.54955e-10	-0.322908	0.0645358
AT2G15880	AT2G15880	Pollen expressed protein required for pollen tube growth.Along with other members of the LRX family, itnteracts with RALF4 to control pollen tube growth and integrity. Loss of function results in premature pollen tube rupture and reduced fertility. protein_coding LEUCINE-RICH REPEAT/EXTENSIN 10 (LRX10) LEUCINE-RICH REPEAT/EXTENSIN 10 (LRX10)	#N/A	1.62064	1.5504e-07	-1.67135	1.78793e-08	0.847831	0.000589819	3.90266	7.64836e-13	-4.83537	1.31765e-13	-0.932715	1.48563e-05	1.38348	1.81868e-07	-1.54339	1.37541e-07	-0.15991	0.301566
AT1G06060	AT1G06060	LisH and RanBPM domains containing protein;(source:Araport11) protein_coding	#N/A	0.0416672	0.717818	-0.0966159	0.342615	-0.155412	0.352382	-0.153073	0.116725	-0.146454	0.132194	-0.299526	0.00547166	-0.0942761	0.358845	-0.0081707	0.943591	-0.102447	0.307738
AT1G06070	AT1G06070	Basic-leucine zipper (bZIP) transcription factor family protein;(source:Araport11) protein_coding BASIC LEUCINE-ZIPPER 69 (BZIP69) BASIC LEUCINE-ZIPPER 69 (BZIP69)	#N/A	0.0346042	0.799364	-0.110003	0.348758	0.224379	0.232707	0.485894	0.000334361	-0.242037	0.0359728	0.243857	0.0416385	0.151512	0.201775	-0.0974292	0.421323	0.0540827	0.652952
AT2G36750	UGT73C1	UDP-glucosyl transferase 73C1;(source:Araport11) protein_coding UDP-GLUCOSYL TRANSFERASE 73C1 (UGT73C1) UDP-GLUCOSYL TRANSFERASE 73C1 (UGT73C1)	#N/A	1.60658	0.0214957	2.47937	0.00124275	2.06756	0.682013	4.72793	0.00621576	0.354004	0.645405	5.08194	0.00243529	5.13975	3.1513e-05	-0.518789	0.356334	4.62096	0.000115552
AT1G06090	AT1G06090	Membrane bound acyl-lipid desaturases which can perform &#916;9 desaturation. protein_codingACYL-LIPID DESATURASE 1.2 (ADS1.2) ACYL-LIPID DESATURASE 1.2 (ADS1.2)	#N/A	-0.365714	0.416857	-0.396396	0.316155	-0.0561258	0.953443	-1.778	4.79812e-05	-0.610348	0.108283	-2.38834	3.79862e-06	-2.11827	1.83028e-05	-0.579666	0.170063	-2.69793	1.63632e-06
AT1G06110	SKIP16	SKP1/ASK-interacting protein 16;(source:Araport11) protein_coding SKP1/ASK-INTERACTING PROTEIN 16 (SKIP16) SKP1/ASK-INTERACTING PROTEIN 16 (SKIP16)	#N/A	-0.149767	0.0925926	-0.190122	0.0245037	-0.0042818	0.986932	-0.234133	0.00566231	-0.525062	2.98568e-06	-0.759194	9.01549e-08	-0.419973	6.49625e-05	-0.484706	2.36019e-05	-0.904679	1.41799e-08
AT2G02810	UTR1	Encodes a multitransmembrane hydrophobic protein that functions as transporter of UDP-galactose and UDP-glucose into the Golgi. Localized in the ER. Involved in the unfolded protein response, a mechanism that controls proper protein folding in the ER. protein_coding UDP-GALACTOSE TRANSPORTER 1 (UTR1) UDP-GALACTOSE TRANSPORTER 1 (ATUTR1);UDP-GALACTOSE TRANSPORTER 1 (UTR1)	#N/A	1.60339	5.0033e-06	0.658681	0.00880548	0.216257	0.610793	-0.416299	0.0742635	-0.226712	0.336076	-0.643012	0.00946766	0.0261246	0.914432	0.718	0.00284148	0.744125	0.00177899
AT1G09500	AT1G09500	similar to Eucalyptus gunnii alcohol dehydrogenase of unknown physiological function (GI:1143445), Vigna unguiculata (gi:1854445), NOT a cinnamyl-alcohol dehydrogenase protein_coding	#N/A	1.59906	0.0174564	2.9147	0.000173213	0.562252	0.820133	1.85497	0.0464818	0.336286	0.625939	2.19126	0.0164041	4.20742	1.89213e-05	-0.97936	0.0744037	3.22806	0.000300156
AT5G22140	AT5G22140	FAD/NAD(P)-binding oxidoreductase family protein;(source:Araport11) protein_coding	#N/A	1.59112	1.17731e-06	1.30713	2.85714e-06	-0.139085	0.716769	0.0669187	0.720719	-0.174472	0.339184	-0.107553	0.57624	1.51313	6.73741e-07	0.10952	0.575989	1.62265	2.92732e-07
AT1G06190	#N/A	#N/A	#N/A	-0.0287861	0.851099	0.0307075	0.822146	0.141537	0.555688	0.696218	2.70171e-05	0.176333	0.156043	0.872551	3.58696e-06	0.585388	0.000261512	0.116839	0.383758	0.702227	3.83931e-05
AT2G38340	DREB19	encodes a member of the DREB subfamily A-2 of ERF/AP2 transcription factor family. The proteincontains one AP2 domain. There are eight members in this subfamily including DREB2A AND DREB2B that are involved in response to drought. protein_coding DEHYDRATION RESPONSE ELEMENT-BINDING PROTEIN 19 (DREB19) DEHYDRATION RESPONSE ELEMENT-BINDING PROTEIN 19 (DREB19)	#N/A	1.58669	0.000248534	2.73203	1.2132e-07	0.21348	0.843389	1.88175	7.96501e-05	-0.999822	0.00588214	0.881929	0.0372038	4.4003	2.75e-09	-2.14516	1.94941e-06	2.25514	1.00878e-05
AT1G06210	AT1G06210	Encodes a member of the Arabidopsis TOL (TOM1-LIKE) family of ubiquitin binding proteins that acts redundantly in the recognition and further endocytic sorting of a PIN-FORMED (PIN)-type auxin carrier protein at the plasma membrane, modulating dynamic auxin distribution and associated growth responses. protein_coding TOM1-LIKE 2 (TOL2) TOM1-LIKE 2 (TOL2)	#N/A	0.125151	0.318525	0.252455	0.0424231	-0.0577247	0.831848	-0.349973	0.00562906	0.608384	4.00314e-05	0.258411	0.031306	-0.039794	0.752431	0.481081	0.000685334	0.441287	0.00103001
AT1G06220	MEE5	Encodes a protein with similarity to splicing factor Snu114. Snu114 is thought to be involved in activation of the splicosome. Loss of GFA1 function results in reduced female fertility. Approximately 50% of ovules abort due to defects in the female gametophyte. In mutant gametophytes antipodal cells express egg cell markers suggesting a defect in specification of cell fate.GFA1 is also required t…	#N/A	-0.124019	0.329407	-0.245953	0.0407267	0.102465	0.655538	0.58094	5.67087e-05	0.0386361	0.733948	0.619576	4.34155e-05	0.232521	0.0546411	0.16057	0.182478	0.393091	0.00254912
AT1G06230	GTE4	This gene is predicted to encode a bromodomain-containing protein. Plant lines expressing RNAiconstructs targeted against GTE4 show some resistance to agrobacterium-mediated root transformation.Repress JA biosynthesis by repressing OPR3 expression (PMID:36372880). protein_coding GLOBAL TRANSCRIPTION FACTOR GROUP E4 (GTE4) GLOBAL TRANSCRIPTION FACTOR GROUP E4 (GTE4)	#N/A	0.124248	0.185573	0.244616	0.00858177	-0.00369784	0.989197	-0.0990579	0.236999	0.000227541	0.997929	-0.0988304	0.25127	0.149255	0.0912399	-0.12014	0.177415	0.0291158	0.746806
AT2G47180	GolS1	GolS1 is a galactinol synthase that catalyzes the formation of galactinol from UDP-galactose and myo-inositol. GolS1 transcript levels rise in response to methyl viologen, an oxidative damage-inducing agent. Plants over-expressing GolS1 have increased tolerance to salt, chilling, and high-light stress. protein_coding GALACTINOL SYNTHASE 1 (GolS1) GALACTINOL SYNTHASE 1 (AtGolS1);GALACTINOL SYNTHAS…	#N/A	1.58592	3.62402e-05	0.113734	0.674644	-0.321101	0.491529	0.0395166	0.880276	-0.291525	0.246961	-0.252009	0.336035	0.474352	0.0786442	1.18066	0.00030886	1.65501	8.768e-06
AT1G06290	ACX3	Encodes an acyl-CoA oxidase with specificity for medium chain fatty acids. The mRNA is cell-to-cell mobile. protein_coding ACYL-COA OXIDASE 3 (ACX3) ACYL-COA OXIDASE 3 (ACX3); (ATACX3)	#N/A	0.0745592	0.528628	0.401599	0.00107496	-0.191642	0.262478	-0.646913	6.41993e-06	0.661925	4.6845e-06	0.0150121	0.891905	-0.0536719	0.626782	0.334885	0.00499145	0.281213	0.0121017
AT1G64660	MGL	Encodes a functional methionine gamma-lyase, a cytosolic enzyme catalyzes the degradation of methionine into methanethiol, alpha-ketobutyrate and ammonia. The catabolism of excess methionine is important to methionine homeostasis. The mRNA is cell-to-cell mobile. protein_coding METHIONINE GAMMA-LYASE (MGL) METHIONINE GAMMA-LYASE (ATMGL);METHIONINE GAMMA-LYASE (MGL)	#N/A	1.5839	0.000152506	1.25955	0.000482209	0.269864	0.642531	0.111026	0.707935	-0.566525	0.0571138	-0.455499	0.133115	1.10072	0.00157665	-0.242179	0.440217	0.858538	0.00814279
AT2G33830	AT2G33830	Negative regulator of local and systemic acquired resistance; target of FLD for activation of SAR. protein_coding DORMANCY ASSOCIATED GENE 2 (DRM2) DORMANCY/AUXIN ASSOCIATED FAMILY PROTEIN 2( (DAP2); (ATDRM2);DORMANCY ASSOCIATED GENE 2 (DRM2)	#N/A	1.57523	1.26615e-08	1.86672	3.78234e-10	0.11354	0.624411	-1.62244	6.47913e-10	0.43131	0.0012879	-1.19113	6.28618e-08	0.130737	0.289314	0.139827	0.267119	0.270565	0.0311115
AT1G05835	AT1G05835	PhD finger protein. protein_coding	#N/A	1.57427	0.00030775	0.0571283	0.85921	0.536437	0.264486	-0.240258	0.411379	-2.1447	3.0435e-06	-2.38496	1.59711e-06	-0.719567	0.0225889	-0.627566	0.0506975	-1.34713	0.000254583
AT5G05410	DREB2A	Encodes a transcription factor that specifically binds to DRE/CRT cis elements (responsive to drought and low-temperature stress). Belongs to the DREB subfamily A-2 of ERF/AP2 transcription factor family (DREB2A). There are eight members in this subfamily including DREB2B. The protein contains one AP2 domain. Overexpression of transcriptional activation domain of DREB2A resulted in significant dr…	#N/A	1.57073	0.00169732	0.565073	0.157978	0.205111	0.863932	2.67216	1.03732e-05	-1.05864	0.011788	1.61352	0.00185122	3.03212	4.88706e-06	-0.0529778	0.906435	2.97914	5.26308e-06
AT1G05200	GLR3.4	Encodes a putative glutamate receptor GLR3 with dual localization in plastid and plasma membrane. protein_coding GLUTAMATE RECEPTOR 3.4 (GLR3.4) GLUTAMATE RECEPTOR 3.4 (GLR3.4); (GLUR3);GLUTAMATE RECEPTOR 3.4 (ATGLR3.4)	#N/A	1.56841	1.16382e-07	2.02983	1.93431e-09	2.41797	1.60539e-09	0.340846	0.0442575	0.0948177	0.549376	0.435664	0.0125631	-0.0472945	0.751471	-0.3666	0.0168169	-0.413894	0.00674055
AT1G06450	AT1G06450	Deadenylase. protein_coding CCR4-ASSOCIATED FACTOR 1G (CAF1G) CCR4-ASSOCIATED FACTOR1G (CAF1G)	#N/A	-0.0320189	0.833389	0.43671	0.0035007	-0.112147	0.685465	0.042212	0.758354	0.472987	0.0012544	0.515199	0.000760005	0.591068	0.000344184	0.00425848	0.977263	0.595327	0.000254509
AT3G29575	AFP3	ABI five binding protein 3;(source:Araport11) protein_coding ABI FIVE BINDING PROTEIN 3 (AFP3) ABI FIVE BINDING PROTEIN 3 (AFP3)	#N/A	1.56726	1.56799e-06	2.5125	3.03597e-09	0.851702	0.00278378	-1.62098	2.08872e-07	0.513646	0.0125935	-1.10734	1.77179e-05	0.0398105	0.83956	-0.431585	0.0278472	-0.391775	0.0380399
AT1G06470	AT1G06470	Nucleotide/sugar transporter family protein;(source:Araport11) protein_coding	#N/A	-0.182691	0.106968	-0.508054	0.000134176	-0.107526	0.59237	0.404587	0.000707475	0.0295675	0.773305	0.434155	0.000472269	0.00405936	0.974113	0.354931	0.00343889	0.35899	0.0025071
AT4G12400	Hop3	Encodes one of the 36 carboxylate clamp (CC)-tetratricopeptide repeat (TPR) proteins (Prasad 2010, Pubmed ID: 20856808) with potential to interact with Hsp90/Hsp70 as co-chaperones. protein_coding HOP3 (Hop3) HOP3 (Hop3)	#N/A	1.56677	5.34574e-05	0.0779393	0.784418	-0.0942832	0.910089	2.42627	2.08183e-07	-0.0124538	0.963397	2.41381	4.3382e-07	2.59849	2.68093e-07	1.47638	5.6328e-05	4.07487	2.70806e-09
AT5G56870	BGAL4	Secreted protein that encodes a glycosyl hydrolase catalyzes the removal of terminal beta-D-galactosyl residues from beta-D-galactoside protein_coding BETA-GALACTOSIDASE 4 (BGAL4) BETA-GALACTOSIDASE 4 (BGAL4)	#N/A	1.56518	4.19966e-06	2.49853	8.18254e-09	-0.295376	0.397325	-2.55472	2.34135e-09	0.779163	0.000809463	-1.77556	2.92362e-07	0.239181	0.251412	-0.154179	0.475845	0.0850023	0.688668
AT1G06515	AT1G06515	Encodes a 56-amino acid polypeptide with low but significant similarity to human small subunitof serine palmitoyltransferase that localizes to the ER and physically interacts with and greatly stimulates the activity of LCB1/LCB2 heterodimer ser palmitoyltransferase complex. Mutants have low pollen viability. protein_coding SMALL SUBUNIT OF SPT A (SSSPTA) SMALL SUBUNIT OF SPT A (SSSPTA)	#N/A	0.0445513	0.76329	0.152415	0.254136	-0.0132942	0.972372	-0.641512	6.11928e-05	0.299174	0.0230909	-0.342338	0.0106658	-0.475802	0.00136373	0.19131	0.150056	-0.284492	0.0297693
AT1G06530	PMD2	Encodes PEROXISOMAL AND MITOCHONDRIAL DIVISION FACTOR2. Involved in mitochondrial morphogenesis. protein_coding PEROXISOMAL AND MITOCHONDRIAL DIVISION FACTOR 2 (PMD2) PEROXISOMAL AND MITOCHONDRIAL DIVISION FACTOR 2 (PMD2)	#N/A	-0.125745	0.165761	-0.513997	1.01451e-05	-0.204488	0.112233	0.479672	1.20725e-05	-0.226554	0.00849544	0.253119	0.00526541	0.170163	0.0511579	0.161698	0.0655454	0.331862	0.000710416
AT1G06540	AT1G06540	hypothetical protein;(source:Araport11) protein_coding	#N/A	-0.127888	0.157047	-0.521009	8.47367e-06	-0.206575	0.106271	0.482834	1.07629e-05	-0.22203	0.00940123	0.260804	0.00416023	0.1684	0.0525352	0.17109	0.0515572	0.339491	0.000566714
AT5G22145	#N/A	#N/A	#N/A	1.56067	7.8361e-07	1.28265	1.94943e-06	-0.11859	0.754772	0.074658	0.674943	-0.159116	0.360483	-0.0844576	0.646833	1.4759	4.84184e-07	0.118902	0.517133	1.5948	1.96541e-07
AT1G80820	CCR2	Encodes an cinnamoyl CoA reductase isoform. Involved in lignin biosynthesis. protein_codingCINNAMOYL COA REDUCTASE (CCR2) CINNAMOYL COA REDUCTASE (CCR2); (ATCCR2)	#N/A	-2.18761	4.78021e-09	0.664962	0.00272227	-0.171743	0.596282	-1.36677	9.41495e-07	4.17878	1.06508e-12	2.812	2.11974e-10	-0.530068	0.00727306	1.32621	1.86444e-06	0.796138	0.000138139
AT5G09440	EXL4	EXORDIUM like 4;(source:Araport11) protein_coding EXORDIUM LIKE 4 (EXL4) EXORDIUM LIKE 4(EXL4)	#N/A	1.55642	4.04205e-07	1.73393	2.80421e-08	-0.0788493	0.831848	-1.08584	3.01105e-06	-0.268245	0.106033	-1.35408	4.49956e-07	0.726947	0.000255106	-0.445757	0.0111494	0.28119	0.0847888
AT1G06590	AT1G06590	anaphase-promoting complex subunit;(source:Araport11) protein_coding	#N/A	0.0385411	0.802759	-0.0779114	0.572574	0.0333117	0.92991	0.110184	0.39782	-0.119679	0.350436	-0.00949549	0.94655	-0.0010394	0.995016	-0.0032267	0.983348	-0.0042661	0.976477
AT1G06620	AT1G06620	encodes a protein whose sequence is similar to a 2-oxoglutarate-dependent dioxygenase The mRNAis cell-to-cell mobile. protein_coding	#N/A	-0.43788	0.229537	0.161774	0.631523	-0.211255	0.766686	0.343645	0.283498	-0.438331	0.16921	-0.0946859	0.782906	0.716675	0.0384885	-1.03799	0.00561102	-0.321311	0.346687
AT1G30070	AT1G30070	Possibly involved in response to heat stress since highly correlated based on differential expression with AT1G54050 (HSP17.4B), AT1G74310 (HSP101), AT2G20560 (DNAJ), AT3G12580 (HSP70-4), AT4G12400 (HOP3), AT5G25450. protein_coding	#N/A	1.55609	3.79213e-06	0.0668804	0.769356	0.0382715	0.962546	1.71467	9.84708e-07	0.414092	0.0504512	2.12877	1.35343e-07	1.74328	1.87329e-06	1.9033	3.64345e-07	3.64658	5.05321e-10
AT3G20395	AT3G20395	RING/U-box superfamily protein;(source:Araport11) protein_coding ARABIDOPSIS T??XICOS ENLEVADURA 92 (ATL92) ARABIDOPSIS T??XICOS EN LEVADURA 92 (ATL92)	#N/A	1.55283	7.4392e-05	-2.98308	4.68464e-09	-0.139242	0.831006	3.80453	1.76971e-10	-4.67729	2.93187e-11	-0.872754	0.0059064	0.960693	0.00195753	-0.141378	0.600873	0.819315	0.00535699
AT4G35985	AT4G35985	Senescence/dehydration-associated protein-like protein;(source:Araport11) protein_coding	#N/A	1.55008	7.8491e-05	-0.309687	0.335055	-0.162792	0.814743	0.00490985	0.987748	-0.200782	0.50167	-0.195872	0.523572	-0.141985	0.671824	1.65899	3.33738e-05	1.517	4.97153e-05
AT1G06650	AT1G06650	encodes a protein whose sequence is similar to 2-oxoglutarate-dependent dioxygenase The mRNA iscell-to-cell mobile. protein_coding	#N/A	0.303	0.104544	0.264799	0.12826	-0.0788875	0.843953	-0.114955	0.492709	-0.105886	0.526223	-0.220841	0.197789	0.228731	0.19053	-0.0676853	0.716303	0.161046	0.350613
AT1G71030	MYBL2	Encodes a putative myb family transcription factor. In contrast to most other myb-like proteins its myb domain consists of a single repeat. A proline-rich region potentially involved in transactivation is found in the C-terminal part of the protein. Its transcript accumulates mainly in leaves. protein_coding MYB-LIKE 2 (MYBL2) ARABIDOPSIS MYB-LIKE 2 (ATMYBL2);MYB-LIKE 2 (MYBL2)	#N/A	1.54997	1.81865e-07	1.38318	1.51647e-07	0.218872	0.374733	-1.59482	1.14419e-08	-0.353847	0.0263397	-1.94867	3.94498e-09	-0.430516	0.00737084	-0.187051	0.220374	-0.617568	0.000419854
AT1G06680	PSBP-1	Encodes a 23 kD extrinsic protein that is part of photosystem II and participates in the regulation of oxygen evolution. Phosphorylation of this protein is dependent on calcium. In plsp1-1 mutant plastids, the nonmature form of the protein localizes in the stroma. The mRNA is cell-to-cell mobile. protein_coding PHOTOSYSTEM II SUBUNIT P-1 (PSBP-1) PHOTOSYSTEM II SUBUNIT P (PSII-P);OXYGEN-EVOLVING …	#N/A	-0.0500481	0.700769	-0.0495453	0.670781	0.159219	0.409074	0.210018	0.0584453	-0.34096	0.00413954	-0.130942	0.244024	0.00125372	0.993122	-0.341463	0.00670557	-0.340209	0.00545307
AT1G19485	AT1G19485	Transducin/WD40 repeat-like superfamily protein;(source:Araport11) protein_coding	#N/A	1.54969	1.04784e-08	1.53855	2.76733e-09	2.01842	7.38343e-10	0.215438	0.0850012	-0.117498	0.332003	0.0979402	0.439543	-0.264428	0.0275083	-0.106366	0.373214	-0.370794	0.00326713
AT1G06700	AT1G06700	Plays role in abscisic acid (ABA)-dependent pathway in response to dehydration; forms homo- orheterodimers in a kinase active dependent manner. protein_coding CYTOSOLIC ABA RECEPTOR KINASE 7 (CARK7) CYTOSOLIC ABA RECEPTOR KINASE 7 (CARK7)	#N/A	-0.00546055	0.95452	-0.157566	0.0455598	-0.0578094	0.706663	0.0107546	0.888742	-0.660806	1.02858e-07	-0.650051	2.75804e-07	-0.0890021	0.253493	-0.5087	8.34924e-06	-0.597702	8.24683e-07
AT1G14960	AT1G14960	Polyketide cyclase/dehydrase and lipid transport superfamily protein;(source:Araport11) protein_coding BRASSIKIN1 (BKN1)	#N/A	0.159306	0.707216	3.24198	0.00111505	0.48587	0.269775	-6.06586	9.58987e-09	4.15409	1.43269e-05	-1.91176	1.13873e-05	-3.30975	1.00648e-07	1.07142	0.0197536	-2.23833	1.49893e-06
AT1G06720	#N/A	#N/A	#N/A	-0.104424	0.480582	0.187447	0.166641	0.122186	0.650399	0.804688	9.49865e-06	0.503249	0.000760372	1.30794	7.23805e-08	0.869949	7.82108e-06	0.211378	0.125951	1.08133	6.61081e-07
AT1G06730	AT1G06730	Encodes a plastid nucleoside kinase that is involved in inosine salvage and control of purine nucleotide biosynthesis. protein_coding PLASTID NUCLEOSIDE KINASE 1 (PNK1) PLASTID NUCLEOSIDE KINASE 1 (PNK1)	#N/A	-0.132937	0.385374	-0.918469	6.6943e-06	-0.169687	0.52044	0.620702	0.000191135	-0.400851	0.00567156	0.219851	0.120683	-0.12808	0.401356	0.384681	0.0145149	0.256601	0.0790251
AT1G68620	AT1G68620	alpha/beta-Hydrolases superfamily protein;(source:Araport11) protein_coding	#N/A	1.54755	6.05424e-05	2.24169	5.15515e-07	-0.159003	0.776422	-1.49281	2.42149e-05	0.0628439	0.821629	-1.42996	4.73817e-05	0.907885	0.00224982	-0.631293	0.0228931	0.276592	0.291323
AT1G06770	DRIP1	Encodes a C3HC4 RING-domain-containing ubiquitin E3 ligase capable of interacting with DREB2A.The DRIP1-GFP fusion protein is nuclear-localized. DRIP1 seems to be involved in regulating stress-related transcriptional changes and drought tolerance. protein_coding DREB2A-INTERACTING PROTEIN 1 (DRIP1) (ATRING1B);DREB2A-INTERACTING PROTEIN 1 (DRIP1); (ATBMI1B); (ATDRIP1); (BMI1B)	#N/A	0.264713	0.0685479	0.364683	0.0107416	0.125646	0.634735	0.215688	0.107031	-0.236452	0.0751816	-0.0207637	0.883953	0.454726	0.00264197	-0.336422	0.0175579	0.118304	0.381455
AT1G06780	GAUT6	Encodes a protein with putative galacturonosyltransferase activity. Required for synthesis ofnative homogalacturonan in growing pollen tubes; critical role in pollen tube growh and male fertility. protein_coding GALACTURONOSYLTRANSFERASE 6 (GAUT6) GALACTURONOSYLTRANSFERASE 6 (GAUT6)	#N/A	-0.0900938	0.587808	-0.0357747	0.828912	-0.147802	0.606356	-0.385451	0.0143373	0.74828	5.94971e-05	0.362828	0.0191856	-0.273424	0.0839953	0.693961	0.000273071	0.420537	0.00891913
AT1G06790	AT1G06790	Encodes a subunit of RNA polymerase III involved in maintaining global RNA homeostasis, not just that of genes transcribed by RNA pol III. protein_coding NUCLEAR RNA POLYMERASE C, SUBUNIT 7 (NRPC7) NUCLEAR RNA POLYMERASE C, SUBUNIT 7 (NRPC7)	#N/A	-0.148835	0.242876	-0.39193	0.00263645	0.135854	0.556289	1.17484	2.44675e-08	-0.505332	0.000201686	0.66951	2.83826e-05	0.647058	5.31714e-05	-0.262237	0.0357627	0.384821	0.004054
AT1G06800	PLA-I{gamma}1	Encodes a lipase that hydrolyzes phosphatidylcholine, glycolipids as well as triacylglycerols.protein_coding PHOSPHOLIPASE A I GAMMA 1 (PLA-I{gamma}1) PHOSPHOLIPASE A I GAMMA 1 (PLA-I{gamma}1);DAD1-LIKE LIPASE 4 (DALL4)	#N/A	0.159542	0.238565	0.222107	0.0791286	0.0172328	0.966628	0.502945	0.000483721	-0.269727	0.0309383	0.233218	0.0680704	0.707819	2.99445e-05	-0.332291	0.0138807	0.375527	0.00606293
AT1G06820	CRTISO	Encodes carotenoid isomerase. Catalyzes the isomerization of poly-cis-carotenoids to all-trans-carotenoids. Together with PDS and ZDS, CRTiso is required to complete the synthesis of lycopene from phytoene. protein_coding CAROTENOID ISOMERASE (CRTISO) CAROTENOID ISOMERASE (CRTISO);CAROTENOID AND CHLOROPLAST REGULATION 2 (CCR2)	#N/A	0.226024	0.055157	0.459223	0.000499693	-0.169932	0.339493	-0.911512	1.68272e-07	0.389384	0.0013395	-0.522128	9.88845e-05	-0.282357	0.0147504	0.156185	0.160933	-0.126172	0.239435
AT1G06840	AT1G06840	Homomultimers interact with cytoplasmic signaling molecule PBL27, resulting in herbivory resistance, in an ethylene-dependent manner. protein_coding HDS-ASSOCIATED RLK1 (HAK1) HDS-ASSOCIATED RLK1 (HAK1)	#N/A	0.049689	0.698702	-0.612474	3.08508e-05	-0.257449	0.137204	0.804833	8.2762e-07	-0.783479	1.08077e-06	0.0213547	0.854803	0.449808	0.000696892	-0.121316	0.293457	0.328492	0.00661189
AT4G38080	AT4G38080	hydroxyproline-rich glycoprotein family protein;(source:Araport11) protein_coding	#N/A	1.54507	3.36371e-07	1.53435	9.61948e-08	-0.477577	0.0452836	-1.82198	5.13158e-09	0.147277	0.352185	-1.6747	3.46118e-08	0.18995	0.240119	0.157991	0.339182	0.347941	0.0337332
AT5G25250	FLOT1	Encodes a protein that is involved in a membrane microdomain-dependent, but clathrin-independent, endocytic pathway required for optimal seedling development. The mRNA is cell-to-cell mobile. protein_coding FLOTILLIN 1 (FLOT1) FLOTILLIN 1 (FLOT1)	#N/A	0.0213865	0.947138	2.79622	1.82263e-07	-0.946523	0.0204872	-3.05742	2.59213e-08	4.15392	6.78131e-10	1.09651	0.000442009	0.68533	0.018841	1.37909	9.08001e-05	2.06442	1.2307e-06
AT1G06890	AT1G06890	UXT3 is a member of the NST-KT subfamily of nucleotide/sugar transporters. It is localized tothe golgi and functions as a UDP-Xyl transporter. protein_coding UDP-XYLOSE TRANSPORTER3 (UXT3) UDP-XYLOSE TRANSPORTER3 (UXT3)	#N/A	0.00668522	0.9428	-0.676649	1.21656e-07	0.121443	0.32422	0.837945	3.92198e-09	-0.698109	3.44416e-08	0.139836	0.0642248	0.0398534	0.60747	-0.0147746	0.860746	0.0250788	0.747286
AT1G19610	PDF1.4	Predicted to encode a PR (pathogenesis-related) protein. Belongs to the plant defensin (PDF) family with the following members: At1g75830/PDF1.1, At5g44420/PDF1.2a, At2g26020/PDF1.2b, At5g44430/PDF1.2c, At2g26010/PDF1.3, At1g19610/PDF1.4, At1g55010/PDF1.5, At2g02120/PDF2.1, At2g02100/PDF2.2, At2g02130/PDF2.3, At1g61070/PDF2.4, At5g63660/PDF2.5, At2g02140/PDF2.6, At5g38330/PDF3.1 and At4g30070/PDF…	#N/A	1.53724	0.00165487	2.02435	3.50308e-05	0.671873	0.247334	-0.566725	0.155217	-0.663074	0.130964	-1.2298	0.00620106	0.78575	0.0229751	-1.15019	0.00239453	-0.364436	0.292717
AT1G06950	TIC110	Encodes a protein thought to be a part of the translocon at the chloroplast inner envelope. Involved in protein import into the chloroplast and chloroplast biogenesis. C-terminal half of Tic110 functions as scaffolds for protein-protein interactions. protein_coding TRANSLOCON AT THE INNER ENVELOPE MEMBRANE OF CHLOROPLASTS 110 (TIC110) ARABIDOPSIS THALIANA TRANSLOCON AT THE INNER ENVELOPE MEMBRANE…	#N/A	-0.0732263	0.506035	0.061884	0.539794	-0.0919484	0.627193	0.147128	0.125267	0.311531	0.00301448	0.458659	0.000156838	0.300961	0.00566414	0.17642	0.0857835	0.477381	0.000113061
AT1G06960	AT1G06960	Similar to U2B'. Functions in cold stress induced alternative splicing. protein_codingU2B"-LIKE (U2BL) U2B"-LIKE (U2BL)	#N/A	0.12755	0.389704	-0.406593	0.00498592	0.119035	0.64464	0.464155	0.00140664	-0.862023	3.03127e-06	-0.397867	0.00610048	-0.0614722	0.658911	-0.32788	0.0223813	-0.389352	0.00698017
AT1G18570	MYB51	Encodes a member of the R2R3-MYB transcription family. Involved in indole glucosinolate biosynthesis. The mRNA is cell-to-cell mobile. protein_coding MYB DOMAIN PROTEIN 51 (MYB51) MYB DOMAIN PROTEIN 51 (MYB51);MYB DOMAIN PROTEIN 51 (AtMYB51); (BW51A); (BW51B);HIGH INDOLIC GLUCOSINOLATE 1 (HIG1)	#N/A	-0.552323	0.0231611	1.93077	1.59641e-06	-0.459091	0.203635	-2.59265	1.9542e-08	4.14787	7.29308e-11	1.55521	2.35758e-06	-0.202789	0.393729	1.66477	3.12062e-06	1.46198	6.30529e-06
AT2G26150	HSFA2	member of Heat Stress Transcription Factor (Hsf) family. Involved in response to misfolded protein accumulation in the cytosol. Regulated by alternative splicing and non-sense-mediated decay. protein_coding HEAT SHOCK TRANSCRIPTION FACTOR A2 (HSFA2) HEAT SHOCK TRANSCRIPTION FACTOR A2 (ATHSFA2);HEAT SHOCK TRANSCRIPTION FACTOR A2 (HSFA2)	#N/A	1.53712	0.00099821	-0.0577757	0.896254	0.448093	0.852954	4.39469	1.61735e-06	0.534926	0.164814	4.92961	4.86753e-07	3.88882	8.96522e-06	2.12982	5.44017e-05	6.01864	2.37036e-08
AT1G07020	AT1G07020	hypothetical protein;(source:Araport11) protein_coding	#N/A	0.237087	0.0764992	-0.697433	1.83888e-05	-0.0110068	0.976869	0.639866	2.59985e-05	-1.13686	3.5594e-08	-0.49699	0.000537552	-0.0465594	0.717517	-0.202337	0.10924	-0.248896	0.0458836
AT1G07030	AT1G07030	Mitochondrial substrate carrier family protein;(source:Araport11) protein_coding MITOCHONDRIAL IRON TRANSPORTER 2 (MIT2) MITOCHONDRIAL IRON TRANSPORTER 2 (MIT2)	#N/A	0.206708	0.0563886	0.0809879	0.432385	-0.216879	0.174602	-0.0628119	0.525319	0.37604	0.000804589	0.313229	0.00415204	0.235055	0.0281477	0.50176	0.000117781	0.736815	1.58252e-06
AT4G21850	MSRB9	methionine sulfoxide reductase B9;(source:Araport11) protein_coding METHIONINE SULFOXIDE REDUCTASE B9 (MSRB9) METHIONINE SULFOXIDE REDUCTASE B9 (ATMSRB9);METHIONINE SULFOXIDE REDUCTASE B9 (MSRB9)	#N/A	-0.794887	0.00835097	3.33988	2.18232e-08	-0.0181784	0.983205	-4.75277	1.54387e-10	4.13113	6.91526e-10	-0.62164	0.0201992	-1.3947	5.21585e-05	-0.00364434	0.990456	-1.39835	4.27119e-05
AT5G39520	AT5G39520	Plastid localized transmembrane protein involved in ABA mediated leaf senescence and stomatal movement. protein_coding CHLOROPLAST-LOCALIZED SENESCENCE-ASSOCIATED PROTEIN (CSAP) CHLOROPLAST-LOCALIZED SENESCENCE-ASSOCIATED PROTEIN (CSAP)	#N/A	1.53508	0.000222016	2.64172	5.95578e-07	-0.275953	0.619887	-2.6141	3.10452e-07	0.594713	0.0780982	-2.01939	5.19904e-06	0.303569	0.307579	-0.511927	0.0924626	-0.208358	0.484255
AT1G07080	AT1G07080	Thioredoxin superfamily protein;(source:Araport11) protein_coding	#N/A	-0.0238104	0.836282	-0.411458	0.000368364	0.0079499	0.97975	0.358821	0.000838627	-0.372842	0.00058088	-0.0140216	0.889732	-0.0605871	0.54418	0.0148052	0.893749	-0.045782	0.645507
AT4G30660	AT4G30660	Low temperature and salt responsive protein family;(source:Araport11) protein_coding	#N/A	1.53315	9.45004e-07	1.20115	4.34232e-06	-0.0225672	0.967827	-0.889427	6.94522e-05	-0.422449	0.0298618	-1.31188	1.6173e-06	0.334291	0.0567927	-0.0904481	0.610464	0.243843	0.150241
AT1G07110	F2KP	Encodes the bifunctional enzyme fructose-6-phosphate 2-kinase/fructose-2,6-bisphosphatase.protein_coding FRUCTOSE-2,6-BISPHOSPHATASE (F2KP) FRUCTOSE-2,6-BISPHOSPHATASE (F2KP); (ATF2KP); (FKFBP)	#N/A	0.10796	0.218439	0.46457	1.97119e-05	0.159724	0.208694	-0.516482	3.40154e-06	-0.0745002	0.336925	-0.590982	1.31455e-06	-0.211636	0.0138808	-0.43111	6.57966e-05	-0.642746	6.1111e-07
AT1G07130	STN1	Encodes a protein with similarity to yeast STN1, an OB fold protein involved in protecting yeast telomeres. In Arabidopsis, loss of STN1 function mutations exhibit gross morphological abnormalities and defects in telomere architecture and maintenance. STN1 likely plays a role in telomere end capping. protein_coding (STN1) (STN1); (ATSTN1)	#N/A	-0.0273269	0.902269	0.425843	0.0256112	-0.0091973	0.988649	0.794827	0.000378208	-0.0506504	0.78011	0.744176	0.000789164	1.22987	7.21345e-06	-0.503821	0.0108358	0.726047	0.00108886
AT1G02660	AT1G02660	PLIP2 is a glycerolipid A1 lipase with substrate preference for monogalactosyldiacylglycerol.Expression is induced by ABA. protein_coding PLASTID LIPASE2 (PLIP2) PLASTID LIPASE2 (PLIP2)	#N/A	0.955955	0.00021874	3.60002	4.94401e-10	-0.0200182	0.973088	-4.23815	2.69939e-11	4.11032	3.5084e-11	-0.127833	0.514194	-0.618114	0.00454211	1.46625	2.52556e-06	0.84814	0.000282362
AT1G71140	AT1G71140	MATE transporter that can export the antibiotic norfloxacin. protein_coding PROTEIN DETOXIFICATION 14 (DTX14) PROTEIN DETOXIFICATION 14 (DTX14)	#N/A	1.52751	0.00157857	0.724707	0.0875426	-0.538907	0.494928	-0.138241	0.746323	-0.0930048	0.827136	-0.231246	0.589429	1.12537	0.0143366	0.709799	0.0728198	1.83517	0.000259319
AT1G07170	AT1G07170	Similar to human splicing factor 3b, 14 kda subunit, SF3b14b. protein_coding	#N/A	0.0561362	0.725475	-0.334678	0.0174151	0.182184	0.451401	0.940725	1.45862e-06	-1.09483	2.27649e-07	-0.154102	0.265345	0.423863	0.00496546	-0.704013	9.0836e-05	-0.28015	0.0473629
AT1G07180	NDA1	Internal NAD(P)H dehydrogenase in mitochondria. The predicted protein sequence has high homology with other designated NAD(P)H DHs from microorganisms; the capacity for matrix NAD(P)H oxidation via the rotenone-insensitive pathway is significantly reduced in the Atndi1 mutant plant line; the in vitro translation product of AtNDI1 is imported into isolated mitochondria and located on the inside of…	#N/A	-0.324984	0.108889	0.526104	0.00814801	-0.0857605	0.885199	2.27377	6.74773e-09	-0.0859484	0.634072	2.18782	2.78043e-08	2.88563	1.26784e-09	-0.937037	0.00011135	1.9486	1.44173e-07
AT1G07200	AT1G07200	Encodes a member of an eight-gene family (SMAX1 and SMAX1-like) that has weak similarity to AtHSP101, a ClpB chaperonin required for thermotolerance. protein_coding SMAX1-LIKE 6 (SMXL6) SMAX1-LIKE 6 (SMXL6)	#N/A	-0.110201	0.376083	0.0648468	0.582308	-0.0278313	0.930412	-0.282388	0.0154089	0.230838	0.0412599	-0.0515504	0.656367	-0.18971	0.103683	0.0557906	0.649209	-0.13392	0.239133
AT1G07210	AT1G07210	Ribosomal protein S18;(source:Araport11) protein_coding RIBOSOMAL PROTEIN BS18M (BS18M)RIBOSOMAL PROTEIN BS18M (BS18M)	#N/A	-0.10938	0.26509	-0.139508	0.129756	-0.021525	0.936831	0.709996	4.03765e-07	0.0536629	0.5403	0.763659	3.29076e-07	0.592013	7.5477e-06	0.0837911	0.376421	0.675805	1.56233e-06
AT1G07220	AT1G07220	O-glucosyltransferase rumi-like protein (DUF821);(source:Araport11) protein_coding	#N/A	0.202702	0.271127	0.59226	0.00316759	-0.0718436	0.872306	-0.0482815	0.793279	0.563926	0.003164	0.515645	0.00665001	0.615822	0.00251094	0.174368	0.326142	0.79019	0.00024376
AT1G07230	NPC1	non-specific phospholipase C1;(source:Araport11) protein_coding NON-SPECIFIC PHOSPHOLIPASE C1 (NPC1) NON-SPECIFIC PHOSPHOLIPASE C1 (NPC1)	#N/A	0.132307	0.16134	-0.366469	0.000408621	-0.0300321	0.890114	-0.0391712	0.642619	-0.489439	1.39376e-05	-0.528611	9.75235e-06	-0.375608	0.000365659	0.00933664	0.925503	-0.366271	0.000388254
AT1G07240	UGT71C5	Encodes a UDP-glucosyltransferase that plays a role in abscisic acid (ABA) glucosylation from ABA to ABA-glucose ester and regulates ABA homeostasis, thereby influencing the ABA signal network. protein_coding UDP-GLUCOSYL TRANSFERASE 71C5 (UGT71C5) UDP-GLUCOSYL TRANSFERASE 71C5 (UGT71C5)	#N/A	0.173618	0.108668	0.0091117	0.932081	-0.026203	0.923986	0.386336	0.000601698	-0.370412	0.000819541	0.0159247	0.878889	0.421651	0.00044902	-0.205905	0.0487559	0.215746	0.0357129
AT1G14540	PER4	Class III peroxidase cell wall-targeted protein localized to the micropylar endosperm facing the radicle. Involved in seed germination. protein_coding PEROXIDASE 4 (PER4) PEROXIDASE 4 (PER4);PEROXIDASE 4 (PRX4)	#N/A	-0.560871	0.0195524	1.72255	1.07343e-05	-1.31393	0.000161288	-5.27332	6.18975e-12	4.05222	1.13866e-10	-1.2211	1.7371e-05	-2.23685	7.01091e-08	1.7688	1.86912e-06	-0.468047	0.0335517
AT1G07260	UGT71C3	Encodes a uridine diphosphate-glycosyltransferase that acts on methyl salicylate (MeSA) to formMeSA glucosides in vitro and in vivo and facilitates negative regulation of the SAR response by modulating homeostasis of MeSA and SA. protein_coding UDP-GLUCOSYL TRANSFERASE 71C3 (UGT71C3) UDP-GLUCOSYL TRANSFERASE 71C3 (UGT71C3)	#N/A	0.0131841	0.962195	-1.30438	5.65341e-05	0.0417894	0.949606	-0.219395	0.312986	-0.149521	0.493795	-0.368916	0.096336	-1.56556	7.82077e-06	1.16804	0.000206293	-0.397521	0.0759346
AT1G07280	AT1G07280	Tetratricopeptide repeat (TPR)-like superfamily protein;(source:Araport11) protein_coding	#N/A	0.191734	0.282806	0.28329	0.0898572	-0.0936697	0.786543	-0.693661	0.000272722	-0.089938	0.574039	-0.783599	0.00011591	-0.316702	0.0590716	-0.181494	0.283829	-0.498196	0.00498675
AT1G07310	AT1G07310	Calcium-dependent lipid-binding (CaLB domain) family protein;(source:Araport11) protein_coding	#N/A	0.137147	0.243951	-0.499293	0.000170794	0.0438061	0.863856	0.450783	0.000297286	-0.763887	1.04992e-06	-0.313104	0.00703629	-0.0923166	0.403599	-0.127446	0.254761	-0.219763	0.0466681
AT1G07320	RPL4	encodes a plastid ribosomal protein L4 protein_coding RIBOSOMAL PROTEIN L4 (RPL4) RIBOSOMAL PROTEIN L4 (RPL4);EMBRYO DEFECTIVE 2784 (EMB2784);PLASTID RIBOSOMAL PROTEIN L4 (PRPL4);RIBOSOMAL PROTEIN UL4C (UL4C)	#N/A	-0.0337301	0.84358	-0.324734	0.0284164	0.207034	0.391555	0.335423	0.0200153	-0.634071	0.000166906	-0.298648	0.0410859	-0.196345	0.175035	-0.343067	0.025071	-0.539412	0.00103463
AT1G07350	SR45a	Encodes a serine/arginine rich-like protein, SR45a. Involved in the regulation of stress-responsive alternative splicing. protein_coding SERINE/ARGININE RICH-LIKE PROTEIN 45A (SR45a) SERINE/ARGININE RICH-LIKE PROTEIN 45A (SR45a)	#N/A	-0.0506173	0.731577	-0.692763	3.48595e-05	-0.0308029	0.932699	0.996156	3.35976e-07	-0.825647	2.79914e-06	0.170509	0.180541	0.334196	0.014601	-0.183501	0.163422	0.150695	0.239184
AT1G07360	MAC5A	Encodes MAC5A, a component of the MOS4-associated complex (MAC) that contributes to snc1- mediated autoimmunity. MAC is a highly conserved nuclear protein complex associated with the spliceosome. Homologues include AT1G07360 (MAC5A), AT2G29580 (MAC5B) and AT5G07060 (MAC5C). protein_coding MOS4-ASSOCIATED COMPLEX SUBUNIT 5A (MAC5A) MOS4-ASSOCIATED COMPLEX SUBUNIT 5A (MAC5A); (ATC3H4)	#N/A	0.131753	0.152512	0.141638	0.105729	-0.019741	0.937474	0.179909	0.0380489	0.641561	5.51924e-07	0.82147	7.40296e-08	0.341287	0.000832419	0.631677	2.71941e-06	0.972964	1.22909e-08
AT5G04190	PKS4	Encodes phytochrome kinase substrate 4, a phytochrome signaling component involved in phototropism. It is phosphorylated in a phot1-dependent manner in vitro. Phosphorylation is transient and regulated by a type 2- protein phosphatase. protein_coding PHYTOCHROME KINASE SUBSTRATE 4 (PKS4) PHYTOCHROME KINASE SUBSTRATE 4 (PKS4)	#N/A	0.0416201	0.884598	2.1567	5.75106e-05	-0.154007	0.754503	-4.45758	9.29651e-10	4.02972	3.69334e-09	-0.42786	0.0723123	-2.14688	7.46907e-07	1.91464	4.42324e-06	-0.232232	0.329937
AT1G07380	#N/A	#N/A	#N/A	-0.0387295	0.76676	0.277353	0.0247407	-0.147813	0.461432	-0.640191	2.02416e-05	0.757027	2.72712e-06	0.116836	0.298817	-0.215025	0.0707308	0.440944	0.00115184	0.225919	0.0512731
AT1G68050	FKF1	Encodes FKF1, a flavin-binding kelch repeat F box protein, is clock-controlled, regulates transition to flowering. Forms a complex with GI on the CO promoter to regulate CO expression. protein_coding FLAVIN-BINDING, KELCH REPEAT, F BOX 1 (FKF1) FLAVIN-BINDING, KELCH REPEAT, F BOX 1 (FKF1); (ADO3)	#N/A	1.50631	0.000179792	0.644777	0.0346192	-0.132204	0.921932	2.17556	1.21813e-05	-0.800761	0.0139199	1.3748	0.00184406	2.95254	6.81367e-07	0.0607745	0.844568	3.01332	4.54446e-07
AT1G07420	SMO2-1	Arabidopsis thaliana sterol 4-alpha-methyl-oxidase mRNA. The sterol 4alpha-methyl oxidase2 family proteins SMO2-1 and SMO2-2 function partially through effects on auxin accumulation, auxin response and PIN1 expression to regulate embryogenesis in Arabidopsis. protein_coding STEROL 4-ALPHA-METHYL-OXIDASE 2-1 (SMO2-1) STEROL 4-ALPHA-METHYL-OXIDASE 2 (ATSMO2);ARABIDOPSIS THALIANA STEROL 4-ALPHA-METH…	#N/A	-0.197366	0.093978	-0.643979	1.77929e-05	-0.0899325	0.683426	0.417421	0.000701824	-0.0703062	0.501659	0.347114	0.0036786	-0.136626	0.228383	0.376306	0.00294765	0.239681	0.0344316
AT1G29395	COR413IM1	Integral membrane protein in the inner envelope of chloroplasts. Provide freezing tolerance.Expression is induced by short-term cold-treatment, water deprivation, and abscisic acid treatment. involved in response to salt tolerance protein_coding COLD REGULATED 314 INNER MEMBRANE 1 (COR413IM1) COLD REGULATED 314 THYLAKOID MEMBRANE 1 (COR413-TM1); (DEG25);COLD REGULATED 414 THYLAKOID MEMBRANE 1 (CO…	#N/A	1.50554	1.0026e-06	1.73075	5.86397e-08	-0.188222	0.546029	-2.11753	2.33547e-09	0.139826	0.410931	-1.9777	1.50932e-08	-0.198559	0.256037	-0.0853822	0.645649	-0.283942	0.101651
AT1G07470	AT1G07470	Transcription factor IIA, alpha/beta subunit;(source:Araport11) protein_coding	#N/A	0.0685723	0.469786	-0.0894925	0.295294	-0.0395957	0.839518	-0.0841514	0.304448	-0.408234	7.68983e-05	-0.492385	1.6578e-05	-0.134048	0.120887	-0.250169	0.00796057	-0.384217	0.000209104
AT1G07480	#N/A	#N/A	#N/A	0.126719	0.141177	0.0471757	0.559542	-0.0339522	0.853478	-0.325791	0.000323093	-0.437734	1.73098e-05	-0.763525	6.17032e-08	-0.244663	0.00481424	-0.358191	0.000295064	-0.602854	9.41906e-07
AT1G07510	ftsh10	encodes an FtsH protease that is localized to the mitochondrion protein_coding FTSH PROTEASE 10 (ftsh10) FTSH PROTEASE 10 (ftsh10)	#N/A	-0.0386587	0.722636	0.139111	0.147548	-0.116653	0.492618	0.0771485	0.404392	0.408057	0.000225424	0.485205	6.12999e-05	0.332912	0.00218311	0.230287	0.0232919	0.5632	1.51698e-05
AT5G52900	MAKR6	Encodes a member of the MAKR (MEMBRANE-ASSOCIATED KINASE REGULATOR) gene family. MAKRs have putative kinase interacting motifs and membrane localization signals. Known members include: AT5G26230 (MAKR1), AT1G64080 (MAKR2), AT2G37380 (MAKR3), AT2G39370 (MAKR4), AT5G52870 (MAKR5) and AT5G52900 (MAKR6). protein_coding MEMBRANE-ASSOCIATED KINASE REGULATOR 6 (MAKR6) MEMBRANE-ASSOCIATED KINASE REGULATO…	#N/A	-0.0857599	0.815563	2.55978	6.1862e-06	-0.146898	0.850638	-2.63125	2.35446e-06	4.0067	1.28462e-08	1.37545	0.00035482	0.0754234	0.832569	1.36116	0.000589255	1.43658	0.000271657
AT1G07530	SCL14	Encodes a member of the GRAS family of transcription factors. The protein interacts with the TGA2 transcription factor and affects the transcription of stress-responsive genes. The protein is found in the nucleus and is also exported to the cytoplasm. protein_coding SCARECROW-LIKE 14 (SCL14) SCARECROW-LIKE 14 (SCL14);ARABIDOPSIS THALIANA GRAS (GAI, RGA, SCR) 2 (ATGRAS2);GRAS (GAI, RGA, SCR) 2 (GR…	#N/A	0.105175	0.167505	-0.32028	0.000171351	0.229293	0.0283473	1.07409	9.7564e-11	-1.09766	6.87836e-11	-0.0235719	0.745787	0.524519	1.23925e-06	-0.672208	1.75419e-07	-0.147689	0.0398965
AT1G07570	APK1A	Protein kinase capable of phosphorylating tyrosine, serine, and threonine residues protein_coding (APK1A) (APK1A);PBS1-LIKE 9 (PBL9)	#N/A	0.0876034	0.579576	0.204944	0.149592	0.292896	0.176256	-0.359557	0.0126504	-0.0130285	0.926761	-0.372586	0.0115479	-0.44751	0.00386692	-0.130369	0.370772	-0.577879	0.00044311
AT5G53250	AGP22	arabinogalactan protein 22;(source:Araport11) protein_coding ARABINOGALACTAN PROTEIN 22 (AGP22) ARABINOGALACTAN PROTEIN 22 (ATAGP22);ARABINOGALACTAN PROTEIN 22 (AGP22)	#N/A	-3.62402	6.18421e-09	1.9615	7.51389e-05	-0.0943725	0.785796	-5.89009	1.64911e-12	4.00094	6.37977e-10	-1.88914	1.91791e-08	-3.83422	5.40345e-11	-1.58458	0.000215106	-5.41879	1.02854e-11
AT2G17840	ERD7	Identified as drought-inducible gene by differential hybridization. Upregulated by high light,drought, cold and salt stress determined by microarray analysis. protein_coding EARLY-RESPONSIVE TO DEHYDRATION 7 (ERD7) EARLY-RESPONSIVE TO DEHYDRATION 7 (ERD7)	#N/A	1.49437	4.46245e-07	-0.177778	0.270991	-0.342603	0.180411	0.65594	0.000393547	-0.660706	0.00035271	-0.00476536	0.978042	0.820765	8.8157e-05	1.01144	1.36046e-05	1.8322	1.44482e-08
AT1G07610	MT1C	one of the five metallothioneins (MTs) genes identified in Arabidopsis. MTs are cysteine-rich proteins required for heavy metal tolerance. The mRNA is cell-to-cell mobile. protein_coding METALLOTHIONEIN 1C (MT1C) METALLOTHIONEIN 1C (MT1C)	#N/A	0.167033	0.240499	-0.0353261	0.795658	0.8582	8.15656e-05	0.453559	0.00145406	-0.837497	3.32843e-06	-0.383938	0.00643882	-0.439968	0.00260452	-0.635138	0.000158412	-1.07511	4.32365e-07
AT1G07615	AT1G07615	GTP-binding protein Obg/CgtA;(source:Araport11) protein_coding (OBG A-1) (OBG A-1)	#N/A	0.192272	0.252399	-0.308401	0.0483837	0.303162	0.234259	0.928807	8.2845e-06	-0.768305	5.08839e-05	0.160502	0.311147	0.317243	0.0488937	-0.267632	0.0929139	0.0496115	0.761489
AT2G18690	AT2G18690	transmembrane protein;(source:Araport11) protein_coding	#N/A	0.435756	0.0869253	2.99644	1.16985e-08	-0.776779	0.0290346	-3.13765	2.583e-09	3.9771	1.89088e-10	0.839451	0.00158815	0.635569	0.0132185	1.41642	2.36019e-05	2.05199	3.31441e-07
AT1G07630	PLL5	Encodes a protein phosphatase 2C like gene, similar to POL. Involved in leaf development. Knockout mutants have abnormally shaped leaves. protein_coding POL-LIKE 5 (PLL5) POL-LIKE 5 (PLL5)	#N/A	0.171306	0.373489	-0.250598	0.154445	-0.0900082	0.820133	0.305325	0.075157	-0.546723	0.00332307	-0.241398	0.168358	0.144736	0.421757	-0.12482	0.498475	0.0199159	0.915581
AT2G43920	HOL2	S-adenosyl-L-methionine-dependent methyltransferases superfamily protein;(source:Araport11)protein_coding HARMLESS TO OZONE LAYER 2 (HOL2) HARMLESS TO OZONE LAYER 2 (HOL2); (ATHOL2)	#N/A	1.48773	3.31589e-06	1.05596	2.67971e-05	0.300515	0.302973	-0.874452	0.000118463	-0.884096	0.000233661	-1.75855	1.40655e-07	-0.119006	0.512686	-0.452328	0.0187151	-0.571334	0.00356416
AT3G08970	ATERDJ3A	J domain protein localized in ER lumen. Can compensate for the growth defect in jem1 scj1 mutant yeast. Also shows similarity to HSP40 proteins and is induced by heat stress. At high temperatures, mutant alleles are not transmitted through the pollen due to defects in pollen tube growth. protein_coding (ATERDJ3A) (ATERDJ3A);THERMOSENSITIVE MALE STERILE 1 (TMS1)	#N/A	1.48572	0.00140294	0.12356	0.756578	0.100605	0.949531	2.57661	1.29168e-05	-0.477143	0.198711	2.09947	0.000159392	2.59956	2.20253e-05	0.885015	0.025537	3.48458	7.55857e-07
AT1G01470	LEA14	Encodes late-embryogenesis abundant protein whose mRNA levels are induced in response to wounding and light stress. Might be involved in protection against desiccation. protein_coding LATE EMBRYOGENESIS ABUNDANT 14 (LEA14) LATE EMBRYOGENESIS ABUNDANT 14 (LEA14);LIGHT STRESS-REGULATED 3 (LSR3); (LEA1);ARABIDOPSIS THALIANA LATE EMBRYOGENESIS ABUNDANT 14 (ATLEA14)	#N/A	1.48257	4.24634e-07	1.43823	1.86432e-07	0.410285	0.0973157	0.0130018	0.936652	0.579881	0.00120452	0.592883	0.00131282	1.04095	6.58028e-06	0.624219	0.000940862	1.66517	3.44769e-08
AT4G37220	AT4G37220	Cold acclimation protein WCOR413 family;(source:Araport11) protein_coding	#N/A	1.47667	1.34417e-05	2.37804	5.02888e-08	0.226641	0.544168	-2.70957	4.01078e-09	0.706048	0.00728313	-2.00352	1.39698e-07	-0.558173	0.0124853	-0.195315	0.371996	-0.753489	0.00143493
AT1G07700	AT1G07700	Thioredoxin superfamily protein;(source:Araport11) protein_coding	#N/A	-0.101677	0.456427	-0.0184771	0.889141	0.17539	0.416579	0.342764	0.00820997	-0.0903731	0.44764	0.25239	0.0461918	0.148897	0.238229	-0.173573	0.173144	-0.0246764	0.850381
AT1G07705	AT1G07705	NOT2 / NOT3 / NOT5 family;(source:Araport11) protein_coding NEGATIVE ON TATA LESS2A (NOT2A)NEGATIVE ON TATA LESS2A (NOT2A)	#N/A	-0.0509744	0.699926	0.105822	0.394436	-0.0584033	0.829711	-0.46789	0.000619058	0.794629	2.15762e-06	0.326739	0.00851866	-0.303665	0.0176163	0.637833	5.98922e-05	0.334168	0.00791285
AT2G35710	PGSIP7	Nucleotide-diphospho-sugar transferases superfamily protein;(source:Araport11) protein_codingPLANT GLYCOGENIN-LIKE STARCH INITIATION PROTEIN 7 (PGSIP7) PLANT GLYCOGENIN-LIKE STARCH INITIATION PROTEIN 7 (PGSIP7)	#N/A	-2.53752	1.19618e-08	1.72077	7.64472e-06	-0.430755	0.236624	-1.83493	1.75653e-06	3.96373	3.93607e-11	2.1288	1.84882e-08	0.316601	0.175655	-0.294559	0.198757	0.0220427	0.928724
AT3G23550	AT3G23550	MATE efflux family protein;(source:Araport11) protein_coding DETOXIFICATION 18 (DTX18)DETOXIFICATION 18 (DTX18)	#N/A	1.47232	0.00400755	2.29163	5.56682e-05	0.683704	0.548542	1.91344	0.00179988	-0.0220601	0.96251	1.89138	0.00211133	3.52136	1.93699e-06	-0.841362	0.0452045	2.68	3.40796e-05
AT1G07740	AT1G07740	Tetratricopeptide repeat (TPR)-like superfamily protein;(source:Araport11) protein_coding	#N/A	-0.0830676	0.617824	-0.704572	0.000188413	-0.419134	0.0510307	-0.411025	0.00624709	-0.270557	0.0611172	-0.681582	0.000116331	-0.696464	0.000229919	0.350947	0.0309547	-0.345516	0.0237473
AT1G07745	RAD51D	Is a suppressor of SNI1. Encodes a member of the RecA/RAD51 family of DNA recombination and repair proteins. Both RAD51 and SNI1 have a dual role in pathogen-related gene transcription and somatic homologous recombination. protein_coding HOMOLOG OF RAD51 D (RAD51D) (ATRAD51D);SUPPRESOR OF SNI1 (SSN1);HOMOLOG OF RAD51 D (RAD51D)	#N/A	-0.247375	0.0900842	-0.585504	0.000216435	0.100753	0.694627	0.300669	0.0200153	-0.845265	2.70469e-06	-0.544596	0.000412269	-0.385589	0.00681323	-0.507136	0.00133502	-0.892725	3.68091e-06
AT1G18710	MYB47	Member of the R2R3 factor gene family. Promotes seed longevity (viability of seed over time.) Expressed in the chalazal seed coat. Overexpresion enhances resistance of seed to deterioration (PMID:32519347). protein_coding MYB DOMAIN PROTEIN 47 (MYB47) MYB DOMAIN PROTEIN 47 (AtMYB47);MYB DOMAIN PROTEIN 47 (MYB47)	#N/A	1.47152	0.00051206	2.30578	6.13822e-06	0.608537	0.28577	-0.73195	0.0711776	0.343579	0.394846	-0.388371	0.295494	0.965294	0.00440399	-0.490687	0.0964129	0.474607	0.127345
AT1G07770	RPS15A	Encodes cytoplasmic ribosomal protein S15a. protein_coding RIBOSOMAL PROTEIN S15A (RPS15A)RIBOSOMAL PROTEIN S15A (RPS15A);RIBOSOMAL PROTEIN US8Z (US8Z)	#N/A	0.295831	0.0661082	0.198557	0.177811	0.351091	0.117399	0.18211	0.199002	-0.469306	0.0027897	-0.287196	0.0544141	0.0295766	0.851567	-0.372032	0.0188749	-0.342455	0.0245532
AT1G04310	ERS2	encodes an ethylene receptor related to bacterial two-component histidine kinases. protein_coding ETHYLENE RESPONSE SENSOR 2 (ERS2) ETHYLENE RESPONSE SENSOR 2 (ERS2)	#N/A	1.4713	5.1149e-07	0.489107	0.0203101	1.01631	0.000130058	-1.4607	3.69678e-07	0.952794	5.3958e-05	-0.507908	0.00552231	-1.9879	8.37166e-09	1.93499	2.84643e-08	-0.0529122	0.741507
AT5G60890	MYB34	Myb-like transcription factor that modulates expression of ASA1, a key point of control in thetryptophan pathway; mutant has deregulated expression of ASA1 in dominant allele. Loss of function allele suggests ATR1 also functions at a control point for regulating indole glucosinolate homeostasis. protein_coding MYB DOMAIN PROTEIN 34 (MYB34) (ATMYB34); (ATATR1);MYB DOMAIN PROTEIN 34 (MYB34);ALTERED…	#N/A	-1.03682	0.000330664	2.77544	2.13605e-07	0.652469	0.0402617	-3.84871	8.70552e-10	3.95609	5.56304e-10	0.107387	0.62148	-1.72574	9.93913e-07	0.143844	0.561095	-1.5819	1.89258e-06
AT1G07810	ECA1	Encodes an ER-type Ca2+-pumping ATPase. The mRNA is cell-to-cell mobile. protein_codingER-TYPE CA2+-ATPASE 1 (ECA1) (ACA3);ER-TYPE CA2+-ATPASE 1 (ECA1);ARABIDOPSIS THALIANA ER-TYPE CA2+-ATPASE 1 (ATECA1)	#N/A	0.0284765	0.761013	-0.0875641	0.277262	-0.0368409	0.843389	0.107386	0.166159	-0.162852	0.0400022	-0.0554664	0.492581	0.0566624	0.491678	-0.0468114	0.583279	0.00985098	0.908327
AT4G30662	AT4G30662	hypothetical protein;(source:Araport11) protein_coding	#N/A	1.46043	5.12762e-06	1.14075	2.50754e-05	-0.0752197	0.86981	-0.934705	0.000127626	-0.425021	0.0496965	-1.35973	3.61326e-06	0.281261	0.144039	-0.105332	0.592224	0.175929	0.351834
AT1G07830	AT1G07830	ribosomal protein L29 family protein;(source:Araport11) protein_coding RIBOSOMAL PROTEIN UL29M(UL29M) RIBOSOMAL PROTEIN UL29M (UL29M)	#N/A	-0.217234	0.108796	-0.562221	0.000181587	-0.052458	0.85861	0.998521	2.18353e-07	-1.05726	1.03728e-07	-0.0587415	0.643063	0.488758	0.000816839	-0.712276	3.34209e-05	-0.223518	0.0772331
AT1G72660	AT1G72660	P-loop containing nucleoside triphosphate hydrolases superfamily protein;(source:Araport11)protein_coding (DRG1-3) (DRG1-3)	#N/A	1.45756	0.00164195	0.252394	0.555147	-0.381566	0.86583	3.44256	1.18636e-05	0.352635	0.370445	3.79519	4.18793e-06	4.07652	6.1884e-06	1.5578	0.000802714	5.63432	6.47157e-08
AT1G07870	AT1G07870	Protein kinase superfamily protein;(source:Araport11) protein_coding	#N/A	0.314584	0.0757472	-0.889806	2.10696e-05	-0.175703	0.566687	1.69163	8.68916e-09	-1.81269	3.62229e-09	-0.121057	0.465029	0.97753	1.53589e-05	-0.6083	0.00124631	0.36923	0.0302056
AT1G65970	TPX2	thioredoxin-dependent peroxidase 2 protein_coding THIOREDOXIN-DEPENDENT PEROXIDASE 2 (TPX2) PEROXIREDOXIN IIC (PRXIIC);THIOREDOXIN-DEPENDENT PEROXIDASE 2 (TPX2)	#N/A	1.45722	3.15348e-05	1.5589	5.19234e-06	-0.192363	0.677909	-0.693197	0.00504882	-0.847251	0.00112001	-1.54045	5.50982e-06	1.05807	0.000262212	-0.948928	0.000834659	0.10914	0.65097
AT2G17900	SDG37	Homology Subgroup S-ET - Protein containing an interrupted SET domain. protein_coding SET DOMAIN GROUP 37 (SDG37) ASH1-RELATED 1 (ASHR1);SET DOMAIN GROUP 37 (SDG37)	#N/A	1.45528	8.11137e-06	0.577088	0.0187631	-0.117617	0.831006	-0.0481866	0.842201	0.401	0.0778763	0.352813	0.121957	0.646519	0.0102673	1.27919	1.83509e-05	1.92571	2.29076e-07
AT1G07920	AT1G07920	GTP binding Elongation factor Tu family protein. protein_coding (ELONGATION FACTOR-TUFAMILY) (ELONGATION FACTOR-TU FAMILY)	#N/A	0.0294397	0.806747	-0.114586	0.264478	0.172245	0.304614	0.656742	3.35777e-06	-0.0904853	0.356182	0.566257	2.75542e-05	0.369912	0.00160891	0.0535399	0.625257	0.423452	0.000469497
AT1G23120	#N/A	#N/A	#N/A	1.4531	0.000219878	0.63341	0.0197674	-0.18884	0.732456	0.102779	0.695577	-1.73608	9.24926e-06	-1.6333	2.7233e-05	0.925029	0.00199482	-0.916393	0.00212846	0.00863548	0.976557
AT1G07940	AT1G07940	Translation initiation elongation factor 1A. protein_coding (EF1A) (EF1A)	#N/A	-0.211903	0.0509613	-0.192648	0.0555339	0.0259782	0.923564	0.597255	6.48811e-06	0.153935	0.106929	0.75119	8.92041e-07	0.378628	0.000997954	0.134681	0.185634	0.513309	5.50432e-05
AT5G64750	ABR1	Encodes a putative transcription factor containing an AP2 domain. Is a member of the ERF (ethylene response factor) subfamily B-4 of ERF/AP2 transcription factor family. Expressed in response to ABA, osmotic stress, sugar stress and drought. Mutants are hypersensitive to these stresses. May be involved in regulation of ABA mediated stress response. The mRNA is cell-to-cell mobile. protein_coding …	#N/A	1.44705	0.000395729	0.656331	0.0377443	-0.126444	0.913397	2.53834	1.32104e-06	-0.914375	0.00611976	1.62397	0.00027583	3.32112	1.55606e-07	-0.123652	0.70308	3.19746	2.3292e-07
AT1G07960	PDIL5-1	Encodes a protein disulfide isomerase-like (PDIL) protein, a member of a multigene family within the thioredoxin (TRX) superfamily. protein_coding PDI-LIKE 5-1 (PDIL5-1) PDI-LIKE 5-1 (PDIL5-1);PDI-LIKE 5-1 (ATPDIL5-1)	#N/A	0.168007	0.177828	0.335939	0.0094149	0.479973	0.00684568	-0.234397	0.0504392	0.496293	0.000305521	0.261896	0.0299148	-0.378431	0.00376008	0.328361	0.0101705	-0.05007	0.673024
AT1G07970	AT1G07970	cytochrome B561, amino-terminal protein;(source:Araport11) protein_coding (PNET1)(PNET1)	#N/A	0.323739	0.0755827	-0.185757	0.262908	0.0735149	0.850372	0.28589	0.0776012	-0.761908	0.00012594	-0.476017	0.00781451	0.0266185	0.882194	-0.252412	0.139222	-0.225793	0.172994
AT1G07980	NF-YC10	nuclear factor Y, subunit C10;(source:Araport11) protein_coding NUCLEAR FACTOR Y, SUBUNIT C10 (NF-YC10) NUCLEAR FACTOR Y, SUBUNIT C10 (NF-YC10)	#N/A	-0.0315675	0.826846	0.0374869	0.780712	-0.139957	0.537963	-0.26768	0.0346896	0.486943	0.000563462	0.219263	0.0765399	-0.0902361	0.489254	0.417889	0.00322041	0.327653	0.0125789
AT1G07990	AT1G07990	SIT4 phosphatase-associated family protein;(source:Araport11) protein_coding	#N/A	0.138206	0.115932	-0.326511	0.00058979	-0.0331981	0.862207	0.259387	0.0027324	-0.423212	3.05086e-05	-0.163824	0.0468699	-0.0339257	0.689163	0.0415057	0.632465	0.00757998	0.929673
AT1G08010	GATA11	Encodes a member of the GATA factor family of zinc finger transcription factors. protein_coding GATA TRANSCRIPTION FACTOR 11 (GATA11) GATA TRANSCRIPTION FACTOR 11 (GATA11)	#N/A	-0.108736	0.494486	-0.0101192	0.951557	-0.029174	0.944729	-0.626564	0.0002926	0.515455	0.00148983	-0.111109	0.438462	-0.607509	0.000594436	0.416838	0.0102291	-0.190671	0.185686
AT1G08030	TPST	Encodes a tyrosylprotein sulfotransferase (TPST). This protein is a 500-aa type I transmembraneprotein that shows no sequence similarity to animal TPSTs. Activity confirmed by protein expression in yeast. TPST is expressed throughout the plant body, and the highest levels of expression are in the root apical meristem. TPST acts in the auxin pathway to maintain postembryonic root stem cell niche b…	#N/A	0.103388	0.329391	0.0132304	0.902022	0.121937	0.494503	0.0962816	0.323602	0.321683	0.00248163	0.417965	0.000372683	-0.012425	0.910038	0.411841	0.000598433	0.399416	0.000566514
AT1G08040	AT1G08040	trimethylguanosine synthase (DUF707);(source:Araport11) protein_coding	#N/A	0.167801	0.165489	0.271277	0.0266679	-0.0202215	0.952922	-0.436961	0.00081183	0.474725	0.000353923	0.037764	0.746206	-0.145462	0.212594	0.371249	0.00385249	0.225786	0.0498213
AT1G79680	WAKL10	Encodes a twin-domain, kinase-GC signaling molecule that may function in biotic stress responses that is critically dependent on the second messenger cGMP. protein_coding WALL ASSOCIATED KINASE (WAK)-LIKE 10 (WAKL10) WALL ASSOCIATED KINASE (WAK)-LIKE 10 (WAKL10); (ATWAKL10)	#N/A	-0.165064	0.521798	3.24462	9.83496e-08	-0.822708	0.0544072	-2.76685	4.21902e-07	3.9409	2.20217e-09	1.17405	0.000121081	1.30047	0.000170879	0.531218	0.0366098	1.83169	3.28159e-06
AT1G08060	#N/A	#N/A	#N/A	0.0712523	0.517956	0.0580097	0.573305	0.107032	0.560449	0.0876062	0.368244	0.0604668	0.530282	0.148073	0.136794	0.0385839	0.714258	0.0737094	0.479129	0.112293	0.258333
AT3G54150	AT3G54150	Encodes a DNA methyltransferase required for pollen exine formation and male fertility via theregulation of callose wall and primexine formation. protein_coding EXINE FORMATION DEFECTIVE (EFD) EXINE FORMATION DEFECTIVE (EFD)	#N/A	-0.397616	0.143329	2.49401	6.80044e-07	-0.472191	0.344729	-1.48411	0.000153183	3.91092	1.08453e-09	2.42681	1.66235e-07	1.48209	7.36469e-05	1.01929	0.00100702	2.50138	2.09956e-07
AT1G08125	AT1G08125	S-adenosyl-L-methionine-dependent methyltransferases superfamily protein;(source:Araport11)protein_coding	#N/A	0.0289072	0.792293	-0.447092	0.000129727	0.239594	0.096089	0.629311	2.12053e-06	-0.47114	4.4867e-05	0.158171	0.0958278	-0.0573748	0.557946	0.00485941	0.964169	-0.0525154	0.585031
AT1G54000	GLL22	GDSL-motif esterase/acyltransferase/lipase. Enzyme group with broad substrate specificity thatmay catalyze acyltransfer or hydrolase reactions with lipid and non-lipid substrates. protein_coding GDSL LIPASE-LIKE PROTEIN 22 (GLL22) GDSL LIPASE-LIKE PROTEIN 22 (GLL22); (GELP22)	#N/A	-2.0527	7.23868e-07	1.12273	0.000527662	0.108542	0.828105	-4.57303	3.32099e-11	3.90912	1.66342e-10	-0.663908	0.00547166	-3.55884	6.80253e-10	0.73369	0.00690315	-2.82515	7.34935e-09
AT3G16530	AT3G16530	Lectin like protein whose expression is induced upon treatment with chitin oligomers. protein_coding	#N/A	0.610643	0.120316	2.85683	4.33748e-06	-0.598363	0.350227	-2.38006	1.7644e-05	3.88498	6.4867e-08	1.50492	0.000591321	1.07513	0.00953194	1.6388	0.000389497	2.71393	2.84504e-06
AT4G37390	BRU6	Encodes an IAA-amido synthase that conjugates Asp and other amino acids to auxin in vitro. Lines carrying insertions in this gene are hypersensitive to auxin. May function as a negative component in auxin signaling by regulating auxin activity. protein_coding (BRU6) (GH3.2); (BRU6); (GH3-2);AUXIN UPREGULATED 3 (AUR3);YADOKARI 1 (YDK1)	#N/A	1.44555	0.000218318	1.71854	2.43081e-05	-1.09955	0.0159959	-1.05817	0.00154838	0.351405	0.237598	-0.706765	0.021388	1.75992	2.11558e-05	0.0784179	0.801944	1.83834	1.15842e-05
AT5G02150	Fes1C	Encodes one of the Arabidopsis orthologs of the human Hsp70-binding protein 1 (HspBP-1) and yeast Fes1p: Fes1A (AT3G09350), Fes1B (AT3G53800), Fes1C (AT5G02150). protein_coding FES1C (Fes1C) FES1C (Fes1C)	#N/A	1.43931	3.4332e-09	0.592476	1.16018e-05	0.970097	5.8245e-07	0.29218	0.0049116	-1.44631	2.19542e-10	-1.15413	1.05805e-08	-0.0854416	0.387156	-0.599473	1.67592e-05	-0.684915	2.39946e-06
AT5G63760	ARI15	RING/U-box superfamily protein;(source:Araport11) protein_coding ARIADNE 15 (ARI15)ARABIDOPSIS ARIADNE 15 (ATARI15);ARIADNE 15 (ARI15)	#N/A	1.43547	3.48956e-08	0.399842	0.00310399	0.71811	0.000258232	0.112943	0.343619	-1.03637	1.84538e-07	-0.92343	1.35626e-06	-0.205325	0.0930212	-0.000742463	0.995711	-0.206067	0.0863723
AT3G53230	AtCDC48B	CDC48 is induced upon oilseed rape mosaic tobamovirus infection and appears to be involved in controlling virus movement. protein_coding CELL DIVISION CYCLE 48B (ATCDC48B) CELL DIVISION CYCLE 48B (ATCDC48B)	#N/A	1.4288	2.04813e-06	-0.039413	0.830832	0.223981	0.499179	2.80148	1.45015e-10	-1.77853	1.94147e-08	1.02295	2.53607e-05	2.53809	1.2649e-09	-0.310324	0.0888298	2.22776	6.73085e-09
AT4G31500	CYP83B1	Encodes an oxime-metabolizing enzyme in the biosynthetic pathway of glucosinolates. Is required for phytochrome signal transduction in red light. Mutation confers auxin overproduction. protein_coding CYTOCHROME P450, FAMILY 83, SUBFAMILY B, POLYPEPTIDE 1 (CYP83B1) CYTOCHROME P450, FAMILY 83, SUBFAMILY B, POLYPEPTIDE 1 (CYP83B1);SUPERROOT 2 (SUR2);RUNT 1 (RNT1);RED ELONGATED 1 (RED1);ALTERED TRYPT…	#N/A	0.158408	0.664265	2.74614	9.64474e-07	0.187944	0.783171	-3.05913	1.34419e-07	3.8739	9.45687e-09	0.814769	0.0154079	-0.500933	0.126069	1.28617	0.000931327	0.785233	0.0189962
AT1G08260	TIL1	Similar to POL2A, DNA polymerase epsilon catalytic subunit. Essential for Arabidopsis growth. Null homozygotes are embryo lethal, partial loss of function alleles show embryo patterning defects such as root pole displacement. Delayed progression through cell cycle results in embryos with smaller numbers of larger cells. protein_coding TILTED 1 (TIL1) EMBRYO DEFECTIVE 142 (EMB142);EMBRYO DEFECTIVE…	#N/A	0.100245	0.505793	0.264917	0.0653756	0.0151073	0.970935	-0.677679	7.05209e-05	0.607512	0.000194297	-0.0701666	0.610886	-0.427869	0.00495835	0.44284	0.00427435	0.0149713	0.9174
AT4G12480	EARLI1	Encodes a putative lipid transfer protein, vernalization-responsive and cold-induced. It is involved in priming the SAR and ISR responses, specifically in propagating the cell-to-cell mobile signal. The kinases MPK3 (AT3G45640) and MPK6 (AT2G43790) promote the accumulation of AZI1/EARLI1 at plastids during defense priming induction. The kinases MPK3 (AT3G45640) and MPK6 (AT2G43790) promote the ac…	#N/A	1.76133	0.0132771	4.28654	0.000120313	0.0349086	0.986259	-5.32455	6.2727e-06	3.85735	0.000227895	-1.46719	0.0232364	-1.07291	0.0894691	1.33214	0.0413781	0.259222	0.674335
AT4G19230	CYP707A1	Encodes a protein with ABA 8'-hydroxylase activity, involved in ABA catabolism. Member of the CYP707A gene family. CYP707A1 appears to play an important role in determining the ABA levels in dry seeds. Gene involved in postgermination growth. Overexpression of CYP707A1 leads to a decrease in ABA levels and a reduction in after-ripening period to break dormancy. protein_coding CYTOCHROME P450, FAM…	#N/A	1.42184	0.000370997	0.878458	0.00318687	-0.360697	0.488352	0.888928	0.00306472	-2.33507	3.84126e-07	-1.44614	0.000142765	2.12808	1.38643e-06	-1.79168	1.00462e-05	0.336399	0.248663
AT1G08310	AT1G08310	alpha/beta-Hydrolases superfamily protein;(source:Araport11) protein_coding	#N/A	-0.431074	0.0832137	0.482621	0.0370873	-0.457305	0.270313	0.622924	0.0109768	-0.077021	0.728771	0.545903	0.024012	1.56285	6.47858e-06	-0.990716	0.000390516	0.572133	0.0274723
AT1G08315	AT1G08315	ARM repeat superfamily protein;(source:Araport11) protein_coding	#N/A	-0.114593	0.482461	0.438179	0.00694715	-0.192411	0.47256	-0.0748241	0.612373	0.337178	0.0246385	0.262354	0.0786137	0.555766	0.00135621	-0.215594	0.155113	0.340172	0.028581
AT1G08320	TGA9	bZIP transcription factor family protein;(source:Araport11) protein_coding TGACG (TGA) MOTIF-BINDING PROTEIN 9 (TGA9) (bZIP21);TGACG (TGA) MOTIF-BINDING PROTEIN 9 (TGA9)	#N/A	-0.172503	0.48971	0.0409319	0.863091	-0.159119	0.720909	-0.360113	0.0968707	-0.180684	0.401395	-0.540797	0.019061	-0.160063	0.48354	-0.394118	0.0905126	-0.554181	0.0179866
AT1G17960	AT1G17960	Threonyl-tRNA synthetase;(source:Araport11) protein_coding	#N/A	1.42041	5.9729e-06	0.938734	4.00302e-05	-0.509454	0.092151	0.834107	0.000154658	-1.92817	2.14784e-08	-1.09406	3.62098e-05	2.28229	5.04716e-09	-1.44649	9.17766e-07	0.835804	0.00033965
AT1G08360	AT1G08360	Ribosomal protein L1p/L10e family;(source:Araport11) protein_coding RIBOSOMAL PROTEIN UL1Z(UL1Z) RIBOSOMAL PROTEIN UL1Z (UL1Z)	#N/A	-0.0627593	0.688242	-0.0663486	0.634657	0.0517718	0.876561	0.602724	0.000172431	-0.172853	0.185225	0.429871	0.00387474	0.484604	0.00181354	-0.169264	0.227339	0.31534	0.0253974
AT1G08370	DCP1	Encodes DCP1 involved in mRNA decapping. DCP1 forms a mRNA decapping complex with DCP2 (At5g13570) and VCS (VARICOSE) (At3g13300). However, unlike DCP2, DCP1 itself does not have mRNA decapping activity in vitro. DCP1, DCP2 and VCS colocalize in cytoplasmic loci, which are putative Arabidopsis mRNA processing bodies. Null mutants of DCP1, DCP2, and VCS accumulate capped mRNAs with a reduced degra…	#N/A	0.0618355	0.604674	0.217136	0.050711	0.0864589	0.681205	-0.459434	0.000252664	0.527558	6.0072e-05	0.0681234	0.523088	-0.328757	0.00525992	0.372257	0.00243025	0.0435	0.689449
AT5G57550	XTH25	xyloglucan endotransglycosylase-related protein (XTR3) protein_coding XYLOGLUCAN ENDOTRANSGLUCOSYLASE/HYDROLASE 25 (XTH25) XYLOGLUCAN ENDOTRANSGLUCOSYLASE/HYDROLASE 25 (XTH25);XYLOGLUCAN ENDOTRANSGLYCOSYLASE 3 (XTR3)	#N/A	1.41263	0.000499776	2.97776	9.83496e-08	0.00111352	0.999576	-3.13894	2.0324e-08	0.186036	0.618222	-2.9529	4.74288e-08	-0.162293	0.529442	-1.37909	8.76371e-05	-1.54138	1.83703e-05
AT1G08410	AT1G08410	Encodes a large 60S subunit nuclear export GTPase 1 that is required for 40S maturation and isinvolved in ribosome biogenesis and affects multiple auxin-regulated development processes. protein_coding YEAST LSG1 ORTHOLOGUE 2 (LSG1-2) DROUGHT INHIBITED GROWTH OF LATERAL ROOTS 6 (DIG6);YEAST LSG1 ORTHOLOGUE 2 (LSG1-2)	#N/A	0.00483248	0.978122	-0.307639	0.0341433	0.0101371	0.983857	1.60892	5.79812e-09	-0.287359	0.0382539	1.32156	1.40655e-07	1.29115	2.31434e-07	0.0251124	0.874817	1.31626	1.79019e-07
AT1G08420	BSL2	Protein phosphatase which promotes stomatal ACD by establishing kinase-based signalling asymmetry in the two daughter cells. protein_coding BRI1 SUPPRESSOR 1 (BSU1)-LIKE 2 (BSL2) BRI1 SUPPRESSOR 1 (BSU1)-LIKE 2 (BSL2)	#N/A	-0.0396118	0.699379	-0.307257	0.00218639	-0.0485972	0.803098	0.0515507	0.551432	-0.0952362	0.2651	-0.0436854	0.63013	-0.20711	0.0271782	0.17241	0.0651738	-0.0347	0.707157
AT3G05500	AT3G05500	Encodes a protein that associates with lipid droplet surfaces and shares sequence homology withfamily of small rubber particle proteins. The mRNA is cell-to-cell mobile. protein_coding LD-ASSOCIATED PROTEIN 3 (LDAP3) LD-ASSOCIATED PROTEIN 3 (LDAP3);SMALL RUBBER PARTICLE PROTEIN3 (SRP3)	#N/A	1.40857	1.14213e-05	1.34588	6.47318e-06	-0.000929994	0.999576	0.675597	0.00305743	0.262768	0.192233	0.938366	0.000251261	2.02241	9.80653e-08	0.325454	0.124582	2.34786	1.96665e-08
AT1G08460	HDA08	histone deacetylase 8;(source:Araport11) protein_coding HISTONE DEACETYLASE 8 (HDA08)HISTONE DEACETYLASE 8 (HDA08); (ATHDA8);HISTONE DEACETYLASE 8 (HDA8)	#N/A	0.0738768	0.491437	-0.425996	0.000212997	0.0345342	0.880886	-0.136264	0.133116	-1.14641	1.72275e-09	-1.28267	2.05983e-09	-0.596795	7.90936e-06	-0.646533	6.41169e-06	-1.24333	2.70239e-09
AT1G08465	YAB2	Member of the YABBY family of Arabidopsis proteins involved in the abaxial cell fate specification in lateral organs protein_coding YABBY2 (YAB2) YABBY2 (YAB2)	#N/A	-0.0124968	0.950382	0.0386465	0.823168	-0.12097	0.705206	-0.26276	0.0960916	-0.149674	0.339584	-0.412434	0.0139101	-0.103144	0.536268	-0.200817	0.227516	-0.30396	0.0631907
AT5G58600	PMR5	Belongs to a large family of plant-specific genes of unknown function. Involved in resistanceto the powdery mildew species Erysiphe cichoracearum and Erysiphe orontii, but not to the unrelated pathogens Pseudomonas syringae or Peronospora parasitica. A member of the TBL (TRICHOME BIREFRINGENCE-LIKE) gene family containing a plant-specific DUF231 (domain of unknown function) domain. TBL gene famil…	#N/A	1.40803	8.11137e-06	1.07641	0.000121104	1.52395	4.43259e-05	0.081201	0.734106	0.403357	0.0733091	0.484558	0.0374483	-0.366337	0.0766311	0.734976	0.0014945	0.36864	0.0612029
AT1G08480	SDH6	Encodes subunit 6 of mitochondrial complex II (succinate dehydrogenase complex) and participates in the respiratory chain. It contributes to anchoring succinate dehydrogenase to the inner mitochondrial membrane. The mRNA is cell-to-cell mobile. protein_coding SUCCINATE DEHYDROGENASE 6 (SDH6) SUCCINATE DEHYDROGENASE 6 (SDH6)	#N/A	0.0365631	0.711596	-0.289827	0.0024545	-0.143968	0.308694	0.374927	0.000193561	-0.422559	5.65691e-05	-0.0476317	0.58481	0.229069	0.0130416	-0.0961693	0.278499	0.1329	0.123433
AT1G08490	CPNIFS	Chloroplastic NifS-like protein that can catalyze the conversion of cysteine into alanine and elemental sulfur (S(0)) and of selenocysteine into alanine and elemental Se (Se(0)). Overexpression enhances selenium tolerance and accumulation. protein_coding CHLOROPLASTIC NIFS-LIKE CYSTEINE DESULFURASE (CPNIFS) (ATSUFS); (SUFS);CHLOROPLASTIC NIFS-LIKE CYSTEINE DESULFURASE (CPNIFS); (ATNFS2); (ATCPNIF…	#N/A	0.053583	0.660795	0.208117	0.0584802	-0.0636689	0.783736	0.146297	0.163798	0.210939	0.046515	0.357236	0.00266434	0.418083	0.000941587	0.0564048	0.620923	0.474488	0.000267283
AT1G08510	FATB	Encodes an acyl-acyl carrier protein thioesterase. Hydrolyzes primarily saturated acyl-ACPs with chain lengths that vary between 8 and 18 carbons. Involved in saturated fatty acid synthesis. Nuclear-encoded, plastid-targeted globular protein that is functional as dimer. protein_coding FATTY ACYL-ACP THIOESTERASES B (FATB) FATTY ACYL-ACP THIOESTERASES B (FATB)	#N/A	-0.128102	0.113309	0.542046	1.69914e-06	-0.128164	0.290904	-0.881804	2.28702e-09	0.854906	3.27231e-09	-0.0268976	0.725761	-0.211593	0.00885423	0.184758	0.021098	-0.0268356	0.728142
AT2G46240	BAG6	A member of Arabidopsis BAG (Bcl-2-associated athanogene) proteins, plant homologs of mammalianregulators of apoptosis. Expression of BAG6 in leaves was strongly induced by heat stress. Knockout mutants exhibited enhanced susceptibility to fungal pathogen Botrytis cinerea. Plant BAG proteins are multi-functional and remarkably similar to their animal counterparts, as they regulate apoptotic-like …	#N/A	1.40556	0.00595721	0.551529	0.206725	0.209195	0.858571	2.03532	0.000241228	-0.38399	0.361603	1.65133	0.00183608	2.37766	8.95742e-05	0.47004	0.288174	2.8477	1.34031e-05
AT2G46790	PRR9	Pseudo-response regulator PRR9. Involved in clock function. PRR7 and PRR9 are partially redundant essential components of a temperature-sensitive circadian system. CCA1 and LHY had a positive effect on PRR9. Interact with TOC1 in a yeast two-hybrid assay. Acts as transcriptional repressor of CCA1 and LHY. Acts additively with EC, PRR5 and PRR7 to regulate hypocotyl growth under photoperiodic cond…	#N/A	1.39989	0.000193548	1.11338	0.000279058	-0.121563	0.829891	-0.751212	0.00504677	-1.64516	9.46862e-06	-2.39637	1.99152e-07	0.483729	0.0562124	-1.35865	6.02516e-05	-0.874918	0.00211816
AT2G40340	#N/A	#N/A	#N/A	1.39836	0.0107241	0.759983	0.0875029	1.45812	0.399563	6.38142	5.34719e-08	-2.39344	5.18193e-05	3.98799	5.006e-05	5.68329	1.11886e-07	-1.75507	0.00111067	3.92822	7.13827e-06
AT5G01380	AT5G01380	Homeodomain-like superfamily protein;(source:Araport11) protein_coding	#N/A	1.39816	0.000386622	2.28269	2.22647e-06	0.342679	0.727595	1.1563	0.0109809	0.331016	0.34485	1.48732	0.00133681	3.09631	1.93631e-07	-0.55351	0.0509019	2.5428	2.16519e-06
AT1G08560	SYP111	member of SYP11 syntaxin Gene Family localized in the trans-Golgi network. protein_codingSYNTAXIN OF PLANTS 111 (SYP111) SYNTAXIN OF PLANTS 111 (SYP111);KNOLLE (KN); (ATSYP111)	#N/A	-0.155997	0.637806	-0.0553464	0.842664	0.0174346	0.984055	0.472618	0.0723661	-1.29756	9.72356e-05	-0.824945	0.00615427	0.399837	0.14195	-1.39821	0.000117028	-0.998376	0.00174369
AT1G78460	AT1G78460	SOUL heme-binding family protein;(source:Araport11) protein_coding CYTOSOLIC HEME (TETRAPYRROLE) BINDING PROTEIN 3 (CHBP3) CYTOSOLIC HEME (TETRAPYRROLE) BINDING PROTEIN 3 (CHBP3)	#N/A	1.39513	5.12762e-06	1.16226	9.40275e-06	0.846315	0.00322749	0.406316	0.0316749	-0.984524	3.68826e-05	-0.578207	0.00526731	0.722264	0.000910368	-0.751655	0.000803738	-0.029391	0.882208
AT1G08580	AT1G08580	hypothetical protein;(source:Araport11) protein_coding	#N/A	-0.156824	0.386519	0.18429	0.280462	0.0438193	0.932128	0.883976	5.09195e-05	0.456242	0.00849706	1.34022	7.34662e-07	1.02445	1.96747e-05	0.115128	0.512133	1.13957	5.27828e-06
AT1G21550	AT1G21550	Calcium-binding EF-hand family protein;(source:Araport11) protein_coding	#N/A	1.39217	0.00408576	2.36905	5.15532e-05	-0.724376	0.372704	-0.894848	0.0675378	0.566363	0.240482	-0.328484	0.463796	2.19858	9.27748e-05	-0.410513	0.282627	1.78807	0.000589735
AT1G08600	ATRX	The Arabidopsis ATRX harbours a N-terminal ADD domain and a C-terminal helicase domain and is devoid of the large central region involved in DAXX interaction in mammals. Arabidopsis ATRX mutant alleles are viable, but with reduced fertility. Their combination with mutants for the H3.3 chaperone HIRA impairs plant survival. ATRX loss affects cellular histone H3.3 pools and modulates the H3.1/H3.3 …	#N/A	-0.205977	0.063941	-0.693272	3.76029e-06	0.178818	0.292286	0.756758	6.91814e-07	-0.0940673	0.335004	0.662691	5.367e-06	-0.115332	0.274269	0.393228	0.00125918	0.277896	0.0109944
AT5G42900	COR27	Acts with COR28 as a key regulator in the COP1-HY5 regulatory hub by regulating HY5 activity toensure proper skotomorphogenic growth in the dark and photomorphogenic development in the light. protein_coding COLD REGULATED GENE 27 (COR27) COLD REGULATED GENE 27 (COR27)	#N/A	1.39202	0.000835223	0.354736	0.24018	0.694906	0.178317	1.88747	1.01201e-05	-2.44368	6.3072e-07	-0.556213	0.105002	1.5473	0.000106802	-1.40639	0.000285704	0.140905	0.665813
AT5G06690	WCRKC1	Encodes a thioredoxin (WCRKC1) localized in chloroplast stroma. Contains a WCRKC motif. Functions in redox cascade with 2CPA and 2CPB via the ferredoxin-thioredoxin reductase (FTR)/thioredoxin (Trx) pathway to mediate the light-responsive reductive control of target proteins. Oxidizes redox-regulated proteins. protein_coding WCRKC THIOREDOXIN 1 (WCRKC1) TRX-LIKE 2.1 (TrxL2.1);WCRKC THIOREDOXIN 1 …	#N/A	1.3903	4.17531e-07	1.63428	2.05835e-08	-0.00121526	0.99894	-1.43843	3.75817e-08	0.261854	0.0841015	-1.17657	6.33141e-07	0.19707	0.18412	0.0178752	0.914473	0.214945	0.141564
AT4G04810	MSRB4	methionine sulfoxide reductase B4;(source:Araport11) protein_coding METHIONINE SULFOXIDE REDUCTASE B4 (MSRB4) METHIONINE SULFOXIDE REDUCTASE B4 (ATMSRB4);METHIONINE SULFOXIDE REDUCTASE B4 (MSRB4)	#N/A	1.38848	2.76028e-06	-1.28127	3.67772e-07	0.437633	0.120785	2.48341	1.5066e-10	-3.01213	2.09642e-11	-0.528714	0.0101636	0.764511	0.000260825	-0.342382	0.0449295	0.422129	0.018536
AT1G08640	CJD1	Encodes a choloroplast membrane protein CJD1 (Chloroplast J-like Domain 1). Predicted to contain a transit peptide, three transmembrane domains and an N-terminal J-like domain. Influences fatty acid composition of chloroplast lipids. protein_coding CHLOROPLAST J-LIKE DOMAIN 1 (CJD1) CHLOROPLAST J-LIKE DOMAIN 1 (CJD1)	#N/A	-0.0153056	0.920579	0.348014	0.010412	0.00498402	0.989918	-0.0705811	0.569618	0.722319	1.1876e-05	0.651738	5.27887e-05	0.272449	0.0385081	0.358999	0.00918491	0.631448	7.8608e-05
AT5G41750	AT5G41750	Disease resistance protein (TIR-NBS-LRR class) family;(source:Araport11) protein_coding	#N/A	-0.836183	0.00100281	2.45004	3.19799e-08	-0.930497	0.00421573	-2.66798	4.51799e-09	3.84878	5.9981e-11	1.1808	1.85869e-05	0.712558	0.0030962	0.562559	0.012813	1.27512	1.33179e-05
AT1G08660	MGP2	Encodes a sialyltransferase-like protein that is localized to the Golgi apparatus and is involved in pollen tube growth and pollen germination. protein_coding MALE GAMETOPHYTE DEFECTIVE 2 (MGP2) MALE GAMETOPHYTE DEFECTIVE 2 (MGP2);SIALYLTRANSFERASE-LIKE 1 (SIA1)	#N/A	-0.113939	0.303514	-1.13059	1.17991e-08	0.140042	0.424824	1.02564	1.42131e-08	-0.989213	2.04558e-08	0.0364228	0.728784	-0.244994	0.0229539	0.0274362	0.809646	-0.217558	0.0374096
AT1G08680	ZIGA4	A member of ARF GAP domain (AGD), A thaliana has 15 members, grouped into four classes. AGD14 belongs to the class 4, together with AGD15. protein_coding ARF GAP-LIKE ZINC FINGER-CONTAINING PROTEIN ZIGA4 (ZIGA4) ARF GAP-LIKE ZINC FINGER-CONTAINING PROTEIN ZIGA4 (ZIGA4)	#N/A	-0.0658943	0.551149	-0.577267	1.40304e-05	0.162107	0.313147	0.746715	4.00196e-07	-1.00963	1.04531e-08	-0.262913	0.0111615	0.00734104	0.946601	-0.498255	0.000104534	-0.490914	7.87001e-05
AT2G27385	AT2G27385	Pollen Ole e 1 allergen and extensin family protein;(source:Araport11) protein_coding	#N/A	1.388	1.24765e-05	0.96932	0.000128149	0.394641	0.215539	-0.474271	0.0204227	-1.37963	2.2187e-06	-1.8539	1.66235e-07	0.100407	0.63011	-0.96095	0.000203315	-0.860543	0.000371064
AT2G35380	AT2G35380	Peroxidase superfamily protein;(source:Araport11) protein_coding	#N/A	1.38165	1.99081e-05	1.62387	3.84902e-06	-0.560666	0.0660344	-2.72237	2.75683e-09	0.711852	0.00635657	-2.01051	9.4826e-08	-0.53783	0.0162509	0.469634	0.033645	-0.0681961	0.749643
AT3G16525	#N/A	#N/A	#N/A	0.618367	0.099729	2.81866	3.51514e-06	-0.654873	0.278542	-2.3533	1.43373e-05	3.83664	4.81435e-08	1.48335	0.00045621	1.12024	0.00583811	1.63635	0.000265342	2.75659	1.56082e-06
AT1G08750	AT1G08750	GPI8/PIG-K homolog involved in stomata development. Loss of function alleles do not transmit through the pollen. protein_coding (GPI8) (GPI8); (ATGPI8)	#N/A	0.122507	0.405389	-0.178479	0.196541	0.182903	0.435359	0.10181	0.442352	-0.124238	0.341303	-0.0224284	0.873731	-0.259573	0.0643179	0.176748	0.204779	-0.082825	0.544991
AT3G56970	bHLH38	Encodes a member of the basic helix-loop-helix transcription factor family protein. bHLH IVc transcription factor repressed by bHLH11. protein_coding BASIC HELIX-LOOP-HELIX 38 (BHLH38) (BHLH038);OBP3-RESPONSIVE GENE 3 (ORG2);BASIC HELIX-LOOP-HELIX 38 (BHLH38)	#N/A	1.37914	0.00140925	1.24575	0.00110331	0.446475	0.618172	1.55811	0.000904981	-0.820188	0.029902	0.737925	0.0944724	2.35739	7.30016e-06	-0.686794	0.0350578	1.67059	0.000263892
AT5G08350	AT5G08350	Mutants have decreased tolerance to cold and oxidative stress. Gene expression induced by drought and ABA. protein_coding	#N/A	-0.155291	0.463966	2.17461	3.26287e-07	0.705873	0.0217506	-2.26222	8.57501e-08	3.83605	8.16251e-11	1.57383	6.97774e-07	-0.793487	0.00104875	1.50616	2.7146e-06	0.712669	0.00142811
AT1G08780	AIP3	ABI3-interacting protein 3;(source:Araport11) protein_coding ABI3-INTERACTING PROTEIN 3 (AIP3) ABI3-INTERACTING PROTEIN 3 (AIP3);PREFOLDIN 4 (PFD4)	#N/A	0.144916	0.292718	0.114478	0.380951	0.331778	0.0905968	0.21125	0.097817	-0.0187362	0.883828	0.192514	0.135405	-0.00605	0.966933	0.011702	0.936196	0.00565198	0.967276
AT2G38530	LTP2	Involved in lipid transfer between membranes and plays a role in maintaining the integrity of the cuticle-cell wall interface. Belongs to a family of Lipid transfer proteins. Sequence similarity to other plant/Arabidopsis LPT genes but highest similarity to LPT1. Stress and pathogen-inducible motifs found in the upstream region. Expressed in flower, leaves and siliques but absent in roots. Predic…	#N/A	1.37694	6.89383e-05	1.46643	1.39981e-05	0.144367	0.777728	-0.919877	0.000753674	0.147052	0.530941	-0.772825	0.00370945	0.402187	0.101837	0.0575583	0.831213	0.459745	0.0603643
AT1G08820	VAP27-2	Encodes VAP33-like protein that interacts with cowpea mosaic virus protein 60K. Is a SNARE-likeprotein that may be involved in vesicular transport to or from the ER. protein_coding VAMP/SYNAPTOBREVIN-ASSOCIATED PROTEIN 27-2 (VAP27-2) VAMP/SYNAPTOBREVIN-ASSOCIATED PROTEIN 27-2 (VAP27-2)	#N/A	0.0730115	0.395996	-0.734949	7.63386e-08	0.0545891	0.733155	1.11227	2.30716e-10	-1.049	4.41854e-10	0.0632638	0.422003	0.32273	0.00055428	-0.241044	0.00581398	0.0816861	0.298008
AT1G08830	CSD1	Encodes a cytosolic copper/zinc superoxide dismutase CSD1 that can detoxify superoxide radicals. Its expression is affected by miR398-directed mRNA cleavage. Regulated by biotic and abiotic stress. Activation of CSD1 in the cytoplasm involves both a CCS-dependent and -independent pathway. protein_coding COPPER/ZINC SUPEROXIDE DISMUTASE 1 (CSD1) COPPER/ZINC SUPEROXIDE DISMUTASE 1 (CSD1);SUPEROXIDE…	#N/A	0.239375	0.276506	-0.13237	0.520487	-0.272668	0.435224	0.061793	0.756746	-0.378652	0.0565847	-0.316859	0.117834	0.20209	0.326047	-0.00690715	0.976367	0.195183	0.336066
AT1G08840	#N/A	#N/A	#N/A	0.384526	0.08368	-0.0600557	0.781221	-0.053044	0.926354	0.174959	0.380866	-0.258846	0.19162	-0.0838866	0.691046	0.167948	0.428085	0.185735	0.382152	0.353683	0.0876976
AT2G15080	RLP19	receptor like protein 19;(source:Araport11) protein_coding RECEPTOR LIKE PROTEIN 19 (RLP19) RECEPTOR LIKE PROTEIN 19 (AtRLP19);RECEPTOR LIKE PROTEIN 19 (RLP19)	#N/A	1.36338	0.000601526	1.84921	6.77275e-06	0.464808	0.231725	-1.93038	2.11723e-06	-0.673618	0.0468782	-2.604	1.63276e-07	-0.545979	0.0329098	-1.15945	0.000383938	-1.70543	4.94376e-06
AT1G08890	AT1G08890	Early response to dehydration six-like (ESL) family member. protein_coding (ESL3.05)(ESL3.05)	#N/A	0.284952	0.0641685	0.521534	0.00141776	-0.371222	0.0737096	-1.2043	1.28319e-07	0.179081	0.195468	-1.02522	1.31417e-06	-0.311542	0.0330968	-0.0574998	0.706244	-0.369041	0.0124917
AT1G08900	AT1G08900	Major facilitator superfamily protein;(source:Araport11) protein_coding	#N/A	-0.0816037	0.544322	0.149925	0.211379	-0.880502	1.70454e-05	-1.23174	9.9729e-09	-0.232428	0.0489643	-1.46417	4.46761e-09	-0.201316	0.0954053	-0.463956	0.00108804	-0.665273	2.67404e-05
AT1G08910	AT1G08910	Encodes an SP-RING domain containing protein that functions in sumolaytion and is involved in positive regulation of sulfur metabolism and stress response. protein_coding PROTEIN INHIBITOR OF ACTIVATED STAT LIKE 1 (PIAL1) EMBRYO DEFECTIVE 3001 (EMB3001);PROTEIN INHIBITOR OF ACTIVATED STAT LIKE 1 (PIAL1)	#N/A	-0.0466666	0.731317	-0.139899	0.244484	0.568666	0.00257268	0.917538	5.41272e-07	0.127286	0.262729	1.04482	2.23231e-07	0.208973	0.0896038	0.220518	0.0746046	0.429491	0.00150818
AT5G26340	MSS1	Encodes a protein with high affinity, hexose-specific/H+ symporter activity. The activity of the transporter appears to be negatively regulated by phosphorylation. Importantly, microarray analysis, as well as the study of the expression of this gene in mutants involved in programmed cell death (PCD) demonstrated a tight correlation between this gene's expression and PCD. protein_coding (MSS1) (MS…	#N/A	1.35487	0.000648526	2.07024	5.18878e-06	0.357573	0.531682	0.725747	0.0229388	-0.1671	0.579918	0.558647	0.0790194	2.43841	1.14102e-06	-0.882471	0.00885496	1.55594	9.23979e-05
AT1G08930	ERD6	encodes a putative sucrose transporter whose gene expression is induced by dehydration and cold. The mRNA is cell-to-cell mobile. protein_coding EARLY RESPONSE TO DEHYDRATION 6 (ERD6) EARLY RESPONSE TO DEHYDRATION 6 (ERD6)	#N/A	-0.299505	0.140077	-0.527606	0.00848625	-0.446483	0.119239	0.767581	0.000356155	-0.154701	0.386629	0.61288	0.00300031	0.686458	0.00147182	0.0733994	0.718284	0.759858	0.00057191
AT1G08940	AT1G08940	Phosphoglycerate mutase family protein;(source:Araport11) protein_coding	#N/A	0.308639	0.127171	0.373375	0.0663333	-0.26016	0.446625	-0.426897	0.0320198	0.813232	0.000313372	0.386335	0.0466963	0.206638	0.302775	0.748496	0.000991694	0.955134	8.85819e-05
AT1G08970	NF-YC9	Encodes a NUCLEAR FACTOR-Y C (NF-YC) homologue NF-YC9. NF-YC3., NF-YC4 and NF-YC9 redundantly modulate GA- and ABA-mediated seed germination. protein_coding NUCLEAR FACTOR Y, SUBUNIT C9 (NF-YC9) HEME ACTIVATED PROTEIN 5C (HAP5C);NUCLEAR FACTOR Y, SUBUNIT C9 (NF-YC9)	#N/A	0.0522945	0.553652	0.165571	0.0451186	0.0704268	0.646636	-0.276659	0.00158444	0.447229	1.45986e-05	0.17057	0.0349631	-0.181515	0.029453	0.333952	0.00055185	0.152438	0.0571977
AT1G08980	AMI1	Encodes an enzyme with similarity to bacterial acylamidohydrolases and exhibits indole-3-acetamide amidohydrolase activity in vitro. This enzyme may be involved in the in vivo biosynthesis of indole-acetic acid from indole-3-acetamide, a native metabolite of A. thaliana. It appears to exist as a monomer. protein_coding AMIDASE 1 (AMI1) AMIDASE-LIKE PROTEIN 1 (ATAMI1);AMIDASE 1 (AMI1);ARABIDOPSIS …	#N/A	0.0498556	0.563765	-0.384502	7.06927e-05	0.221219	0.053327	0.785818	1.1109e-08	-1.0079	5.49496e-10	-0.222084	0.0068069	0.180097	0.0243711	-0.573545	2.23624e-06	-0.393448	5.95776e-05
AT2G03760	SOT12	Encodes a brassinosteroid sulfotransferase. In vitro experiements show that this enzyme has a preference for 24-epibrassinosteroids, particularly 24-epicathasterone, but does not act on castasterone and brassinolide. It also shows sulfating activity toward flavonoids. It is differentially expressed during development, being more abundant in young seedlings and actively growing cell cultures. Expr…	#N/A	1.35458	0.00017416	3.20818	8.72153e-09	0.934546	0.0249359	2.36842	1.43622e-07	-0.841541	0.0029844	1.52688	3.05913e-05	4.64205	2.86826e-10	-2.69514	1.46653e-07	1.94691	2.15249e-06
AT1G61820	BGLU46	beta glucosidase 46;(source:Araport11) protein_coding BETA GLUCOSIDASE 46 (BGLU46) BETA GLUCOSIDASE 46 (BGLU46)	#N/A	-1.04337	0.000112924	1.89321	3.08485e-07	-0.843648	0.00478353	-3.54401	8.09047e-11	3.83474	3.34933e-11	0.290727	0.133388	-0.80715	0.000707267	0.898151	0.000339791	0.091001	0.654411
AT3G46660	UGT76E12	UDP-glucosyl transferase 76E12;(source:Araport11) protein_coding UDP-GLUCOSYL TRANSFERASE 76E12 (UGT76E12) UDP-GLUCOSYL TRANSFERASE 76E12 (UGT76E12)	#N/A	1.3504	0.0322245	1.65024	0.00831903	-0.0364712	0.98639	0.241394	0.703414	-0.0753528	0.903849	0.166041	0.798314	1.92811	0.00351458	-0.375197	0.495424	1.55291	0.0133049
AT1G13930	AT1G13930	Involved in response to salt stress. Knockout mutants are hypersensitive to salt stress. The mRNA is cell-to-cell mobile. protein_coding	#N/A	1.34955	8.90061e-09	1.70626	1.05852e-10	1.37506	1.18995e-08	0.630662	6.0699e-06	0.0163331	0.87204	0.646996	7.33577e-06	0.961857	8.59415e-08	-0.340369	0.00318624	0.621488	1.03143e-05
AT1G12010	AT1G12010	Encodes a protein that appears to have 1-amino-cyclopropane-1-carboxylic acid oxidase activitybased on mutant analyses. The mRNA is cell-to-cell mobile. protein_coding 1-AMINO-CYCLOPROPANE-1-CARBOXYLIC ACID OXIDASE 3 (ACO3) 1-AMINO-CYCLOPROPANE-1-CARBOXYLIC ACID OXIDASE 3 (ACO3)	#N/A	1.34722	3.1232e-05	1.4009	1.25994e-05	0.788868	0.00859244	-1.85579	2.17616e-07	0.0901604	0.70896	-1.76563	4.88591e-07	-1.24375	1.2082e-05	0.0364754	0.877265	-1.20728	1.30811e-05
AT4G02520	GSTF2	Encodes glutathione transferase belonging to the phi class of GSTs. Naming convention accordingto Wagner et al. (2002). The expression of this gene is upregulated by herbicide safeners such as benoxacor and fenclorim. protein_coding GLUTATHIONE S-TRANSFERASE PHI 2 (GSTF2) (GST2);GLUTATHIONE S-TRANSFERASE PHI 2 (ATGSTF2); (ATPM24); (ATPM24.1);GLUTATHIONE S-TRANSFERASE PHI 2 (GSTF2)	#N/A	1.34616	1.23546e-06	1.41428	1.92545e-07	-0.308751	0.2202	-1.34058	1.5476e-07	0.399253	0.0139026	-0.941332	1.44022e-05	0.382452	0.0224179	0.331128	0.0479508	0.71358	0.000229439
AT1G26800	AT1G26800	MPSR1 is cytoplasmic E3 ligase that senses misfolded proteins independently of chaperones andtargets those proteins for degradation via the 26S proteasome. Involved in the regulation of the homeostasis of sensor NLR immune receptors. protein_coding MISFOLDED PROTEIN SENSING RING E3 LIGASE 1 (MPSR1) MISFOLDED PROTEIN SENSING RING E3 LIGASE 1 (MPSR1); (SNIPER2)	#N/A	1.34263	8.14822e-07	0.560461	0.00117005	-0.0509174	0.892178	-0.337226	0.0266194	-0.977731	5.12061e-06	-1.31496	2.75956e-07	0.274152	0.071709	-0.195557	0.195128	0.0785941	0.605043
AT1G45145	TRX5	encodes a cytosolic thioredoxin that reduces disulfide bridges of target proteins by the reversible formation of a disulfide bridge between two neighboring Cys residues present in the active site. Thioredoxins have been found to regulate a variety of biological reactions in prokaryotic and eukaryotic cells. protein_coding THIOREDOXIN H-TYPE 5 (TRX5) THIOREDOXIN H-TYPE 5 (ATTRX5);THIOREDOXIN H-TYP…	#N/A	1.34007	6.04448e-05	1.45597	9.26044e-06	-0.659792	0.0580421	-1.04659	0.000155499	-0.404923	0.0762292	-1.45151	8.92553e-06	1.06917	0.000211592	-0.52082	0.0335619	0.548353	0.0229415
AT4G33610	AT4G33610	glycine-rich protein;(source:Araport11) protein_coding	#N/A	1.33984	1.15019e-05	1.98133	8.40577e-08	-0.0987886	0.822275	-2.01875	2.76991e-08	0.903533	0.000231717	-1.11522	2.40149e-05	0.06136	0.767123	0.262051	0.19012	0.323411	0.0983384
AT1G09150	AT1G09150	pseudouridine synthase and archaeosine transglycosylase (PUA) domain-containing protein;(source:Araport11) protein_coding	#N/A	-0.0935713	0.35454	-0.423863	0.000205254	0.10506	0.535187	0.41632	0.00016133	-0.164208	0.0693631	0.252112	0.0105196	-0.112604	0.23735	0.166084	0.0866207	0.0534801	0.574233
AT1G06690	AT1G06690	Oxidoreductase located in stroma lamellae and grana margins. protein_coding	#N/A	1.33948	4.16583e-07	1.24708	3.17038e-07	0.728261	0.000861607	-0.828176	1.89388e-05	-0.0823834	0.584366	-0.910559	8.3946e-06	-0.309356	0.0314629	0.0100179	0.949399	-0.299338	0.0334006
AT1G47510	5PTASE11	Encodes a phosphatidylinositol polyphosphate 5-phosphatase. It can dephosphorylate PI(4,5)P2,PI(3,5)P2, and PI(3,4,5)P3, but, it is not active against PI(5)P or the water soluble inositol(1,4,5)P3 or inositol(1,3,4,5)P4. The transcript levels for this gene rise in response to auxin, ABA, and JA. protein_coding INOSITOL POLYPHOSPHATE 5-PHOSPHATASE 11 (5PTASE11) ARABIDOPSIS THALIANA INOSITOL POLYPH…	#N/A	1.33543	0.0030153	0.68767	0.0114297	0.838951	0.207905	3.08472	6.41343e-08	-3.13963	3.65828e-08	-0.0549151	0.906959	2.93344	7.88447e-08	-2.49187	4.605e-07	0.441568	0.213319
AT1G02640	BXL2	encodes a protein similar to a beta-xylosidase located in the extracellular matrix. This is a member of glycosyl hydrolase family 3 and has six other closely related members. protein_coding BETA-XYLOSIDASE 2 (BXL2) BETA-XYLOSIDASE 2 (ATBXL2);BETA-XYLOSIDASE 2 (BXL2)	#N/A	0.309934	0.324515	1.92701	6.06285e-05	-0.0248259	0.977479	-4.96773	4.24692e-10	3.80164	8.89951e-09	-1.16608	0.000561676	-3.01589	7.83339e-08	2.18456	4.425e-06	-0.831321	0.00704332
AT2G32030	AT2G32030	Acyl-CoA N-acyltransferases (NAT) superfamily protein;(source:Araport11) protein_coding	#N/A	-1.81732	2.85213e-07	2.91117	8.18254e-09	0.110836	0.856304	-0.973031	0.00260158	3.72859	8.64448e-11	2.75556	2.60983e-09	1.8273	4.04818e-07	-0.999901	0.00010763	0.8274	0.00162002
AT1G20450	ERD10	Encodes a gene induced by low temperature and dehydration. Inhibits e.coli growth while overexpressed. Belongs to the dehydrin protein family, which contains highly conserved stretches of 7-17 residues that are repetitively scattered in their sequences, the K-, S-, Y- and lysine rich segments. LTI29 and LTI30 double overexpressors confer cold tolerance. Localized to membranes and cytoplasm. prote…	#N/A	1.31873	1.03492e-05	0.776575	0.000581683	-0.124834	0.753175	-0.510045	0.00981919	-0.389415	0.0407068	-0.89946	0.000149944	0.391364	0.0474705	0.152739	0.443359	0.544103	0.00795963
AT1G09250	AT1G09250	basic helix-loop-helix (bHLH) DNA-binding superfamily protein;(source:Araport11) protein_coding ATBS1 INTERACTING FACTOR 4 (AIF4) ATBS1 INTERACTING FACTOR 4 (AIF4)	#N/A	-0.0847223	0.465313	0.349959	0.00279078	0.142535	0.424824	-0.409031	0.000567195	0.117075	0.246041	-0.291956	0.00854094	-0.201607	0.0594078	-0.317606	0.00639448	-0.519213	8.32248e-05
AT1G09270	IMPA-4	Protein interacts with Agrobacterium proteins VirD2 and VirE2. protein_coding IMPORTIN ALPHAISOFORM 4 (IMPA-4) IMPORTIN ALPHA ISOFORM 4 (IMPA-4)	#N/A	0.0305692	0.750142	-0.280552	0.00236737	0.0154611	0.950309	0.251816	0.0039387	-0.232902	0.00653368	0.0189139	0.825231	-0.0441975	0.606429	0.0782195	0.363087	0.0340221	0.68918
AT1G09280	AT1G09280	rhodanese-like domain protein;(source:Araport11) protein_coding	#N/A	-0.155948	0.139876	-0.683153	1.96231e-06	-0.146212	0.363663	0.532849	1.60589e-05	-1.17599	1.45451e-09	-0.643145	3.74098e-06	-0.00409136	0.970298	-0.64879	7.28328e-06	-0.652881	3.81768e-06
AT1G09290	AT1G09290	hypothetical protein;(source:Araport11) protein_coding	#N/A	-0.161499	0.212105	-0.751885	6.05967e-06	0.024621	0.944652	1.13153	2.88242e-08	-1.03999	6.89271e-08	0.0915402	0.447303	0.355029	0.00681323	-0.449609	0.00137172	-0.0945794	0.436617
AT3G50770	CML41	calmodulin-like 41;(source:Araport11) protein_coding CALMODULIN-LIKE 41 (CML41) CALMODULIN-LIKE 41 (CML41)	#N/A	2.13199	0.00246163	5.71356	1.11839e-05	-1.36123	0.420392	-2.79156	0.0248751	3.70442	0.00181341	0.912858	0.203448	4.28323	3.61462e-05	0.122848	0.834837	4.40608	2.16345e-05
AT1G09310	AT1G09310	ABA responsive trichome formation regulator. protein_coding (SVB2) SVB-LIKE (SVBL); (SVB2)	#N/A	-0.345657	0.108439	0.25009	0.208038	-0.13259	0.743074	-0.927915	0.000102988	0.694168	0.00135652	-0.233748	0.234413	-0.545235	0.0106003	0.0984213	0.643639	-0.446814	0.0287945
AT1G09320	AT1G09320	Heterochromatin-binding protein which can bind to three H3K9me2 tails. Preferentially binds tolong TEs. Required for transcriptional silencing, non-CG DNA methylation, and H3K9 dimethylation at some loci. protein_coding AGENET DOMAIN (AGD)-CONTAINING P1 (AGDP1) ONE AGENET DOMAIN-CONTAINING PROTEIN (ADCP1);AGENET DOMAIN (AGD)-CONTAINING P1 (AGDP1)	#N/A	0.14754	0.328595	-0.173404	0.193713	0.199705	0.380654	0.453531	0.00184607	-0.962082	1.03056e-06	-0.508551	0.00116108	0.0804216	0.560724	-0.641138	0.000196364	-0.560716	0.000482212
AT4G24050	AT4G24050	NAD(P)-binding Rossmann-fold superfamily protein;(source:Araport11) protein_coding	#N/A	1.31072	2.35098e-08	2.08848	4.35699e-11	0.651525	0.000156787	-1.69749	1.88314e-10	0.477547	0.000509791	-1.21995	1.58593e-08	-0.260535	0.0183169	-0.300221	0.00931048	-0.560756	3.94886e-05
AT5G03030	#N/A	#N/A	#N/A	1.30984	1.86137e-05	1.40199	4.19106e-06	0.111344	0.829644	0.793694	0.00114589	0.643584	0.00384204	1.43728	4.00356e-06	2.08434	7.65856e-08	0.551435	0.0118818	2.63577	6.44282e-09
AT1G09415	NIMIN-3	encodes a kinase that physically interacts with NPR1/NIM1 protein_coding NIM1-INTERACTING 3 (NIMIN-3) NIM1-INTERACTING 3 (NIMIN-3)	#N/A	0.173966	0.338473	1.26654	2.17562e-06	0.834872	0.00190667	-0.278808	0.125909	0.847471	9.43476e-05	0.568663	0.00306801	0.152859	0.368259	-0.245101	0.150578	-0.0922428	0.588437
AT4G21830	MSRB7	methionine sulfoxide reductase B7;(source:Araport11) protein_coding METHIONINE SULFOXIDE REDUCTASE B7 (MSRB7) METHIONINE SULFOXIDE REDUCTASE B7 (ATMSRB7);METHIONINE SULFOXIDE REDUCTASE B7 (MSRB7)	#N/A	-2.27575	0.000951743	3.64375	3.82288e-05	-0.190958	0.862409	-4.61729	1.15252e-06	3.69909	1.74424e-05	-0.918195	0.0563779	-0.782583	0.110398	-2.22041	0.000850177	-3.00299	3.27962e-05
AT5G05600	AT5G05600	Encodes a protein with similarity to flavonol synthases that is involved in the detoxifcation polycyclic aromatic hydrocarbons.One of 4 paralogs encoding a 2-oxoglutarate/Fe(II)-dependent oxygenases that hydroxylates JA to 12-OH-JA. protein_coding JASMONIC ACID OXIDASE 2 (JOX2) JASMONATE-INDUCED OXYGENASE2 (JAO2);JASMONIC ACID OXIDASE 2 (JOX2)	#N/A	1.3005	0.0108361	2.39715	5.2419e-05	0.154982	0.890475	-0.183573	0.677441	0.0107756	0.9807	-0.172797	0.707192	2.0586	0.000220367	-1.08588	0.0202751	0.972724	0.0328766
AT4G18340	AT4G18340	Glycosyl hydrolase superfamily protein;(source:Araport11) protein_coding	#N/A	-0.90972	0.000347938	1.78855	1.54997e-06	0.398406	0.231966	-1.81675	6.10925e-07	3.68206	7.94743e-11	1.86531	1.1875e-07	-0.426608	0.0491469	0.983788	0.00018114	0.55718	0.00967599
AT3G58150	AT3G58150	Optic atrophy 3 protein (OPA3);(source:Araport11) protein_coding	#N/A	1.2977	0.000676868	3.16215	2.60379e-08	1.21318	0.432226	3.95059	2.73593e-06	0.125829	0.712142	4.07642	2.01896e-06	5.89956	5.38867e-10	-1.73862	8.02998e-06	4.16094	9.95644e-08
AT2G38250	AT2G38250	Homeodomain-like superfamily protein;(source:Araport11) protein_coding	#N/A	1.29651	9.83749e-05	3.15605	3.40576e-09	0.435888	0.416673	0.416764	0.172501	0.491139	0.076521	0.907903	0.00403366	3.13693	3.41658e-09	-1.3684	1.27798e-05	1.76853	3.44076e-06
AT1G09520	AT1G09520	hypothetical protein;(source:Araport11) protein_coding	#N/A	-0.100499	0.521329	-0.662567	0.000122647	-0.0317618	0.937474	0.656195	8.69208e-05	-0.871699	3.94848e-06	-0.215504	0.123118	0.02539	0.867551	-0.309632	0.0368944	-0.284242	0.0475883
AT1G09530	PIF3	Transcription factor interacting with photoreceptors phyA and phyB. Forms a ternary complex invitro with G-box element of the promoters of LHY, CCA1. Acts as a negative regulator of phyB signalling. It degrades rapidly after irradiation of dark grown seedlings in a process controlled by phytochromes. Does not play a significant role in controlling light input and function of the circadian clockwo…	#N/A	0.287295	0.115809	0.0656334	0.719249	0.113561	0.738693	-0.912019	2.83194e-05	0.421267	0.0161924	-0.490753	0.00661599	-0.959947	2.93259e-05	0.642928	0.00140408	-0.317019	0.0613299
AT1G09560	GLP5	Encodes a plasodesmata-located protein involved in regulating primary root growth by controlling phloem-mediated allocation of resources between the primary and lateral root meristems. The mRNA is cell-to-cell mobile. protein_coding GERMIN-LIKE PROTEIN 5 (GLP5) GERMIN-LIKE PROTEIN 5 (GLP5);PLASMODESMAL GERMIN-LIKE PROTEIN 1 (PDGLP1)	#N/A	0.25597	0.165778	0.489073	0.00761484	0.514274	0.0433597	0.008976	0.957779	-0.0789358	0.632279	-0.0699598	0.688277	-0.0162248	0.930768	-0.312039	0.0776368	-0.328264	0.0568026
AT2G47950	#N/A	#N/A	#N/A	1.29382	0.0380586	-1.20428	0.000159642	1.01668	0.669057	7.44428	1.2625e-10	-5.48944	1.9829e-10	1.95484	0.0505905	5.22332	2.56994e-08	-2.99134	5.99058e-07	2.23197	0.00402688
AT1G09575	AT1G09575	Mitochondrial calcium channel. protein_coding MITOCHONDRIAL CALCIUM UPTAKE1 (MCU1) MITOCHONDRIAL CALCIUM UPTAKE1 (MCU1)	#N/A	0.133722	0.562703	1.01055	0.000186316	-0.0497298	0.92991	-1.24005	1.31235e-05	0.661338	0.0045482	-0.578713	0.00770168	-0.179768	0.385785	-0.215493	0.307208	-0.395261	0.0555119
AT1G09590	AT1G09590	Translation protein SH3-like family protein;(source:Araport11) protein_coding RIBOSOMAL PROTEIN EL21Z (EL21Z) RIBOSOMAL PROTEIN EL21Z (EL21Z)	#N/A	-0.0821166	0.58571	0.101475	0.455573	0.00762287	0.98639	0.195834	0.133738	0.611055	0.000125529	0.806889	1.1426e-05	0.289686	0.0381702	0.427463	0.00463704	0.71715	4.23447e-05
AT5G24160	SQE6	squalene monooxygenase 6;(source:Araport11) protein_coding SQUALENE MONOXYGENASE 6 (SQE6)SQUALENE MONOXYGENASE 6 (SQE6)	#N/A	1.29303	0.0109559	3.37851	3.22168e-06	0.453945	0.556289	-1.98354	0.000695409	0.920453	0.0865346	-1.06309	0.0236237	0.941024	0.02585	-1.16502	0.00853616	-0.224001	0.597124
AT3G60415	#N/A	#N/A	#N/A	1.29286	0.0105455	1.69166	0.00169338	-1.08616	0.178621	-0.610498	0.205114	0.483888	0.309068	-0.126609	0.792837	2.16732	0.000313467	0.0850807	0.857575	2.2524	0.000178455
AT1G09640	AT1G09640	Translation elongation factor EF1B, gamma chain;(source:Araport11) protein_coding	#N/A	-0.0783761	0.310089	-0.208768	0.00631584	-0.0878115	0.481797	0.320746	0.000132979	-0.409767	9.88429e-06	-0.0890204	0.205637	0.19979	0.00904144	-0.279375	0.000961497	-0.079585	0.259683
AT1G09645	AT1G09645	transmembrane protein;(source:Araport11) protein_coding	#N/A	0.158638	0.163209	-0.367991	0.00220168	-0.324832	0.0419924	-0.014296	0.892779	-0.17799	0.0842982	-0.192286	0.0702239	-0.057455	0.608418	0.348639	0.00381967	0.291184	0.0100468
AT3G13450	DIN4	branched chain alpha-keto acid dehydrogenase E1 beta protein_coding DARK INDUCIBLE 4 (DIN4)DARK INDUCIBLE 4 (DIN4); (E1B2)	#N/A	1.29173	9.06942e-06	1.68217	1.64422e-07	0.162912	0.647531	-1.17579	4.40593e-06	0.059941	0.742623	-1.11585	1.23872e-05	0.343463	0.0691869	-0.330494	0.0848306	0.012969	0.946895
AT1G09690	AT1G09690	Translation protein SH3-like family protein;(source:Araport11) protein_coding RIBOSOMAL PROTEIN EL21Y (EL21Y) RIBOSOMAL PROTEIN EL21Y (EL21Y)	#N/A	0.0490392	0.78924	0.112902	0.476279	0.070175	0.848191	0.297123	0.0539676	0.0589927	0.697949	0.356115	0.0273644	0.33985	0.0365374	-0.00487023	0.978358	0.33498	0.0368872
AT1G09700	HYL1	Encodes a nuclear dsRNA binding protein. Involved in mRNA cleavage. The mutant is characterizedby shorter stature, delayed flowering, leaf hyponasty, reduced fertility, decreased rate of root growth, and an altered root gravitropic response. It also exhibits less sensitivity to auxin and cytokinin. protein_coding HYPONASTIC LEAVES 1 (HYL1) HYPONASTIC LEAVES 1 (HYL1);DSRNA-BINDING PROTEIN 1 (DRB1)…	#N/A	-0.187113	0.285208	-0.944618	1.40739e-05	-0.200265	0.51706	1.5408	3.31702e-08	-1.01942	3.03084e-06	0.521375	0.00378056	0.796444	0.000158235	-0.261917	0.117906	0.534527	0.00379188
AT2G46600	AT2G46600	Calcium-binding EF-hand family protein;(source:Araport11) protein_coding	#N/A	1.28358	0.000183333	2.00457	7.44409e-07	-0.389161	0.347664	-1.20962	8.89758e-05	-0.265521	0.284017	-1.47514	1.74948e-05	1.18411	0.000154368	-0.986513	0.000894682	0.197594	0.429801
AT1G09730	AT1G09730	Encodes a SUMO protease that positively regulates the transition to flowering in long and shortdays. Along with SPF2, its activity is required for fertility as asp1/spf2 double mutants have defects in gametogenesis and embroygenesis. protein_coding ARABIDOPSIS SUMO PROTEASE 1 (ASP1) ARABIDOPSIS SUMO PROTEASE 1 (ASP1);SUMO PROTEASE RELATED TO FERTILITY1 (SPF1)	#N/A	-0.00968912	0.910291	-0.297412	0.000343146	-0.0825327	0.506299	0.287432	0.000317026	-0.675103	2.23693e-08	-0.387671	2.50047e-05	0.0725527	0.304156	-0.38738	4.44257e-05	-0.314828	0.000211592
AT1G09740	AT1G09740	Adenine nucleotide alpha hydrolases-like superfamily protein;(source:Araport11) protein_coding	#N/A	0.154987	0.167611	-0.335177	0.00328223	-0.0787139	0.705148	0.808151	3.29332e-07	-0.70479	1.58019e-06	0.103362	0.317733	0.551688	5.07974e-05	-0.214625	0.048423	0.337063	0.00321895
AT1G09750	AT1G09750	Eukaryotic aspartyl protease family protein;(source:Araport11) protein_coding	#N/A	0.216215	0.610107	1.35296	0.0016118	0.0617802	0.957067	-1.48423	0.000542843	0.345512	0.337853	-1.13872	0.00507623	-0.193046	0.614454	-0.791235	0.0441197	-0.984281	0.0125928
AT1G06640	AT1G06640	encodes a protein whose sequence is similar to a 2-oxoglutarate-dependent dioxygenase The mRNAis cell-to-cell mobile. protein_coding	#N/A	1.28265	5.39327e-08	1.14824	3.91064e-08	1.25422	1.38871e-07	0.0174762	0.8802	-0.645648	1.75163e-05	-0.628172	3.61045e-05	-0.0885032	0.438989	-0.511239	0.000289893	-0.599742	4.2252e-05
AT1G55510	BCDH BETA1	branched-chain alpha-keto acid decarboxylase E1 beta protein_coding BRANCHED-CHAIN ALPHA-KETO ACID DECARBOXYLASE E1 BETA SUBUNIT (BCDH BETA1) BRANCHED-CHAIN ALPHA-KETO ACID DECARBOXYLASE E1 BETA SUBUNIT (BCDH BETA1); (E1B1)	#N/A	1.28039	1.46686e-06	1.23468	5.01097e-07	0.223102	0.383075	-0.424045	0.0076853	-0.885975	1.3093e-05	-1.31002	2.90116e-07	0.587532	0.000886289	-0.840263	4.55008e-05	-0.252731	0.0974044
AT5G05965	AT5G05965	cell wall RBR3-like protein;(source:Araport11) protein_coding	#N/A	1.27142	0.000695081	1.31759	0.000342813	0.271027	0.5215	-2.27116	3.08694e-07	-0.178471	0.592025	-2.44963	1.83084e-07	-1.2246	0.000111163	-0.224637	0.415604	-1.44924	1.7414e-05
AT5G19240	AT5G19240	Glycoprotein membrane precursor GPI-anchored;(source:Araport11) protein_coding	#N/A	-0.708038	0.00106619	1.02994	0.000259057	-0.531143	0.0529822	-2.75808	8.42245e-10	3.66423	2.55279e-11	0.906143	5.53122e-05	-1.197	1.33031e-05	1.92625	1.21044e-07	0.729248	0.000596015
AT4G13575	AT4G13575	hypothetical protein;(source:Araport11) protein_coding	#N/A	-1.19523	0.0002583	2.19906	3.45685e-06	-0.995239	0.0117625	-2.92881	3.98589e-08	3.65352	2.10189e-09	0.724702	0.0058889	0.265486	0.335156	0.259222	0.336529	0.524709	0.0519904
AT4G20390	AT4G20390	Uncharacterized protein family (UPF0497);(source:Araport11) protein_coding CASP-LIKE PROTEIN 1B2 (CASPL1B2) CASP-LIKE PROTEIN 1B2 (CASPL1B2)	#N/A	1.26674	1.57327e-06	1.55648	9.01548e-08	-0.617635	0.00533669	-2.97848	1.49092e-11	0.626293	0.000886333	-2.35219	7.4342e-10	-0.804372	4.89309e-05	0.336559	0.0352853	-0.467813	0.00400497
AT1G01725	AT1G01725	adenylosuccinate synthetase;(source:Araport11) protein_coding	#N/A	1.26583	1.57132e-07	0.777483	9.15202e-06	0.325428	0.0803078	-0.275636	0.0313833	-0.50756	0.000610205	-0.783196	9.68706e-06	0.176419	0.151565	-0.0192181	0.88729	0.157201	0.190854
AT1G09910	AT1G09910	Rhamnogalacturonate lyase family protein;(source:Araport11) protein_coding	#N/A	1.2632	3.6486e-09	1.04359	5.04229e-09	1.45293	7.38343e-10	0.366845	0.000347139	-0.966883	6.96306e-09	-0.600038	4.03576e-06	-0.0424933	0.631023	-0.747275	5.11464e-07	-0.789768	1.22225e-07
AT3G24500	MBF1C	One of three genes in A. thaliana encoding multiprotein bridging factor 1, a highly conserved transcriptional coactivator. May serve as a bridging factor between a bZIP factor and TBP. Its expression is specifically elevated in response to pathogen infection, salinity, drought, heat, hydrogen peroxide, and application of abscisic acid or salicylic acid. Constitutive expression enhances the tolera…	#N/A	1.25714	0.000211461	0.220201	0.386173	-0.268634	0.571312	0.589243	0.02188	-0.574881	0.0240241	0.014362	0.958133	1.07808	0.000474232	0.462057	0.0757742	1.54013	1.3515e-05
AT3G04010	AT3G04010	O-Glycosyl hydrolases family 17 protein;(source:Araport11) protein_coding	#N/A	1.255	0.00104131	0.567282	0.0782765	-0.112382	0.891129	0.137155	0.665596	0.224784	0.463368	0.361939	0.252197	0.816819	0.0165316	0.912503	0.00703823	1.72932	3.45148e-05
AT1G67865	AT1G67865	hypothetical protein;(source:Araport11) protein_coding	#N/A	1.25075	0.0012319	1.53924	8.76081e-05	0.407416	0.391329	-2.03401	2.51096e-06	-0.441062	0.163557	-2.47507	5.2985e-07	-0.902181	0.00430081	-0.729559	0.0202408	-1.63174	2.61236e-05
AT2G35935	#N/A	#N/A	#N/A	-1.06524	0.000457802	2.08996	1.37663e-06	-0.185776	0.718926	-1.72779	6.89183e-06	3.64362	6.77416e-10	1.91582	6.56421e-07	0.547938	0.0373212	0.488419	0.0546806	1.03636	0.000449669
AT1G04980	PDIL2-2	Encodes a protein disulfide isomerase-like (PDIL) protein, a member of a multigene family within the thioredoxin (TRX) superfamily. Transcript levels for this gene are up-regulated in response to three different chemical inducers of ER stress (dithiothreitol, beta-mercaptoethanol, and tunicamycin). AtIRE1-2 does not appear to be required for this response, but the atbzip60 mutant has a diminished…	#N/A	1.24641	8.47597e-06	0.945335	0.000282389	0.0964901	0.81854	-1.266	7.23838e-06	0.945534	0.000160579	-0.320466	0.0910154	-0.417155	0.0365261	1.2466	6.06498e-06	0.829449	0.000167687
AT1G09920	AT1G09920	TRAF-type zinc finger-like protein;(source:Araport11) protein_coding	#N/A	0.0701226	0.514424	-0.133983	0.168226	-0.116524	0.505988	0.395964	0.000375696	-0.225447	0.0203704	0.170517	0.0806858	0.378505	0.000913335	-0.0213415	0.844375	0.357163	0.00127601
AT4G30650	AT4G30650	Low temperature and salt responsive protein family;(source:Araport11) protein_coding	#N/A	1.24484	7.08902e-05	1.67179	1.94612e-06	-0.066092	0.918527	-0.64876	0.0114208	0.0901827	0.718921	-0.558577	0.0227043	1.08912	0.000102872	-0.33677	0.110687	0.752351	0.00228825
AT3G44190	AT3G44190	FAD/NAD(P)-binding oxidoreductase family protein;(source:Araport11) protein_coding	#N/A	1.2448	2.39848e-05	0.70455	0.00165924	-0.0680163	0.892436	0.547895	0.00799872	-0.067563	0.726334	0.480332	0.0203055	1.32046	5.39405e-06	0.47269	0.0244751	1.79315	1.89647e-07
AT1G09970	LRR XI-23	RLK7 belongs to a leucine-rich repeat class of receptor-likekinase (LRR-RLKs). It is involved in the control of germination speed and the tolerance to oxidant stress. The mRNA is cell-to-cell mobile. protein_coding (LRR XI-23) (LRR XI-23);RECEPTOR-LIKE KINASE 7 (RLK7)	#N/A	-0.0983504	0.489063	0.155499	0.225064	-0.0280739	0.938715	0.275096	0.0312177	0.488608	0.00063694	0.763704	1.23907e-05	0.458669	0.00171548	0.234758	0.0774768	0.693428	3.66908e-05
AT3G50930	BCS1	Encodes a protein that is present in a homo-multimeric protein complex on the outer mitochondrial membrane and plays a role in cell death and amplifying salicylic acid signalling. The mRNA is cell-to-cell mobile. protein_coding CYTOCHROME BC1 SYNTHESIS (BCS1) CYTOCHROME BC1 SYNTHESIS (BCS1);OUTER MITOCHONDRIAL MEMBRANE PROTEIN OF 66 KDA (OM66); (ATOM66); (ATBCS1)	#N/A	-0.73632	0.0432468	4.80543	5.42756e-09	0.516672	0.486796	0.0350557	0.935808	3.64071	4.29553e-08	3.67577	8.47897e-08	4.32381	1.27627e-08	-1.90104	3.75909e-05	2.42278	5.95109e-06
AT4G26530	FBA5	Similar to fructose-bisphosphate aldolase protein_coding FRUCTOSE-BISPHOSPHATE ALDOLASE5 (FBA5) FRUCTOSE-BISPHOSPHATE ALDOLASE 5 (FBA5); (ATFBA5); (DEG22)	#N/A	1.24225	0.0394039	1.01467	0.0654058	0.627482	0.52323	0.0162827	0.977554	-0.59084	0.294896	-0.574557	0.319005	0.403465	0.442028	-0.363251	0.491075	0.0402143	0.941199
AT5G10695	AT5G10695	methionyl-tRNA synthetase;(source:Araport11) protein_coding	#N/A	1.24203	0.000412789	0.7909	0.00628648	-0.215088	0.722773	1.74693	5.76145e-06	-0.799749	0.00505087	0.947176	0.0026823	2.75291	9.25771e-08	-0.348623	0.199003	2.40429	4.0341e-07
AT4G28460	AT4G28460	Activates immune responses through RECEPTOR-LIKE KINASE7 (RLK7). Induces stomatal closure is dependent on RLK7 and the transcription of genes involved in SA production and SA-dependent stomatal closure. SA promotes the flg22-induced expression of PIP1 preligand, prePIP1. protein_coding PRECURSOR OF PAMP-INDUCED PEPTIDE 1 (PREPIP1) PRECURSOR OF PAMP-INDUCED PEPTIDE 1 (PREPIP1); (PIP1)	#N/A	-0.775849	0.00330401	3.37141	1.10026e-08	-1.09965	0.00485943	-2.73879	7.83059e-08	3.61648	1.43429e-09	0.877689	0.000759032	1.73227	3.13139e-06	-0.530782	0.0268175	1.20149	0.00013523
AT1G10050	#N/A	#N/A	#N/A	0.233225	0.0743213	0.501849	0.000438019	-0.28055	0.137141	0.0278366	0.817812	-0.147555	0.205094	-0.119718	0.320095	0.810235	4.50827e-06	-0.416178	0.00240983	0.394057	0.00327852
AT1G14040	AT1G14040	Encodes a PHO1 homologue that is upregulated in response to Zn deficiency and is involved in Pihomeostasis in response to Zn deficiency. The mRNA is cell-to-cell mobile. protein_coding PHO1 HOMOLOG 3 (PHO1;H3) PHO1 HOMOLOG 3 (PHO1;H3)	#N/A	-1.77502	4.99812e-07	1.86363	4.17097e-07	0.0844388	0.870827	-1.02664	0.000196558	3.61558	5.40597e-11	2.58894	3.89637e-09	0.752554	0.00166542	-0.0230737	0.919853	0.72948	0.00180436
AT1G11270	AT1G11270	F-box and associated interaction domains-containing protein;(source:Araport11) protein_coding	#N/A	1.24044	7.14416e-07	-0.0965682	0.497103	0.21383	0.349206	0.0467241	0.733202	-1.03129	1.05171e-06	-0.984569	2.92541e-06	-0.263674	0.0623102	0.305719	0.0328085	0.0420453	0.764444
AT3G53800	Fes1B	Encodes one of the Arabidopsis orthologs of the human Hsp70-binding protein 1 (HspBP-1) and yeast Fes1p: Fes1A (AT3G09350), Fes1B (AT3G53800), Fes1C (AT5G02150). protein_coding FES1B (Fes1B) FES1B (Fes1B)	#N/A	1.23912	0.000141335	1.88181	3.77752e-06	0.289819	0.505988	-1.45187	4.60494e-05	0.92746	0.00306403	-0.524408	0.0409856	0.140123	0.568852	0.284765	0.226254	0.424888	0.0698506
AT1G10120	AT1G10120	basic helix-loop-helix (bHLH) DNA-binding superfamily protein;(source:Araport11) protein_coding CRY2-INTERACTING BHLH 4 (CIB4) CRY2-INTERACTING BHLH 4 (CIB4)	#N/A	0.0995784	0.678015	-0.037726	0.86597	0.197265	0.604748	-0.725113	0.00144846	-0.13595	0.503517	-0.861063	0.00042579	-0.960104	0.000194348	0.00135492	0.995533	-0.95875	0.000159758
AT2G28815	#N/A	#N/A	#N/A	1.23895	0.000743538	3.06998	6.21563e-09	0.366947	0.640538	1.37346	0.000746681	-0.586924	0.063209	0.786532	0.038386	4.07649	6.95286e-10	-2.41795	9.22724e-08	1.65854	5.80179e-05
AT5G22505	#N/A	#N/A	#N/A	1.2381	6.76335e-07	-0.292089	0.0457463	-0.314929	0.154625	0.0324649	0.817122	-0.70563	5.9693e-05	-0.673165	0.000134903	0.0553048	0.715354	0.824558	2.37589e-05	0.879863	7.89394e-06
AT1G10150	AT1G10150	Carbohydrate-binding protein;(source:Araport11) protein_coding PHLOEM PROTEIN 2-A10 (AtPP2-A10)	#N/A	0.267994	0.0971292	0.144765	0.336573	0.0264232	0.952565	-0.252672	0.0832356	-0.194478	0.17819	-0.44715	0.00539248	-0.13433	0.373809	-0.0712486	0.654437	-0.205579	0.164049
AT1G10155	PP2-A10	phloem protein 2-A10;(source:Araport11) protein_coding PHLOEM PROTEIN 2-A10 (PP2-A10) PHLOEMPROTEIN 2-A10 (PP2-A10);PHLOEM PROTEIN 2-A10 (AtPP2-A10)	#N/A	0.277122	0.079371	0.118289	0.422744	0.0286815	0.946231	-0.2353	0.0972416	-0.20867	0.139846	-0.443969	0.00479775	-0.145692	0.321796	-0.0498372	0.75288	-0.195529	0.174879
AT1G10170	#N/A	#N/A	#N/A	0.0976749	0.490814	1.39586	1.47057e-08	0.0478571	0.880306	1.69349	6.63495e-10	-0.533038	0.000275904	1.16045	1.37804e-07	3.04149	4.064e-12	-1.83122	2.65011e-09	1.21027	9.90787e-08
AT1G10180	AT1G10180	LOW protein: exocyst complex component-like protein;(source:Araport11) protein_coding EXOCYSTCOMPLEX COMPONENT 84C (EXO84C) EXOCYST COMPLEX COMPONENT 84C (EXO84C)	#N/A	-0.159014	0.225092	-0.773633	6.87029e-06	0.0374553	0.905618	0.544839	0.000144258	-0.529962	0.0001731	0.0148765	0.906277	-0.26625	0.0369762	0.0846575	0.511594	-0.181592	0.136276
AT4G15610	AT4G15610	Uncharacterized protein family (UPF0497);(source:Araport11) protein_coding CASP-LIKE PROTEIN 1D1 (CASPL1D1) CASP-LIKE PROTEIN 1D1 (CASPL1D1)	#N/A	1.23583	0.000155885	1.43252	1.40256e-05	-0.359978	0.36422	-0.716866	0.00434473	-0.758004	0.0029549	-1.47487	9.76441e-06	1.07563	0.000249385	-0.9547	0.00085931	0.120935	0.619027
AT1G10210	MPK1	Encodes ATMPK1. Kinase is activated by wounding. protein_coding MITOGEN-ACTIVATED PROTEIN KINASE 1 (MPK1) MITOGEN-ACTIVATED PROTEIN KINASE 1 (ATMPK1);MITOGEN-ACTIVATED PROTEIN KINASE 1 (MPK1)	#N/A	0.103529	0.456207	-0.525329	0.000260082	0.164294	0.428853	0.579688	6.63709e-05	-1.28879	7.95226e-09	-0.709101	1.79697e-05	-0.109935	0.369181	-0.659931	6.02107e-05	-0.769866	7.87952e-06
AT1G10220	AT1G10220	ZCF37;(source:Araport11) protein_coding	#N/A	-0.654749	0.144197	1.8882	5.46185e-05	-0.526642	0.481266	-0.158799	0.692904	0.00421787	0.991611	-0.154581	0.699576	2.25605	1.33271e-05	-2.53873	5.26594e-06	-0.282688	0.53548
AT3G57010	AT3G57010	Calcium-dependent phosphotriesterase superfamily protein;(source:Araport11) protein_coding	#N/A	-1.14979	0.000120373	0.0908055	0.825649	0.0488967	0.932128	-4.1577	1.54982e-10	3.59873	1.01111e-09	-0.558966	0.0101638	-4.11579	3.52528e-10	2.35813	1.0603e-06	-1.75766	5.13934e-07
AT1G10240	FRS11	FAR1-related sequence 11;(source:Araport11) protein_coding FAR1-RELATED SEQUENCE 11 (FRS11) FAR1-RELATED SEQUENCE 11 (FRS11)	#N/A	0.0303799	0.874764	-0.650613	0.000400724	0.0528892	0.893321	0.571855	0.000828238	-1.05406	1.70409e-06	-0.482205	0.00486849	-0.131647	0.41188	-0.373067	0.0269352	-0.504715	0.00363667
AT1G70800	EHB1	Encodes a novel NPH3/phototropin binding factor with a calcium binding domain that negatively affects hypocotyl bending under blue light conditions in Arabidopsis thaliana and may regulate phototropism. protein_coding ENHANCED BENDING 1 (EHB1) C2-DOMAIN ABA-RELATED6 (CAR6);ENHANCED BENDING 1 (EHB1)	#N/A	1.23274	0.00233653	0.327822	0.311655	-0.0830164	0.959952	2.43059	8.37186e-06	-1.05019	0.00413607	1.3804	0.00365264	2.84142	3.0585e-06	-0.145268	0.664044	2.69616	4.91322e-06
AT1G10290	ADL6	involved in trafficking from the trans-Golgi Network to the central vacuole. The mRNA is cell-to-cell mobile. protein_coding DYNAMIN-LIKE PROTEIN 6 (ADL6) DYNAMIN-LIKE PROTEIN 6 (ADL6);DYNAMIN-RELATED PROTEIN 2A (DRP2A)	#N/A	0.106505	0.281483	-0.0349232	0.712513	0.256274	0.0603907	0.0144012	0.874518	-0.00453545	0.96049	0.00986578	0.91736	-0.276796	0.00564883	0.136893	0.145518	-0.139902	0.124204
AT1G10310	AT1G10310	encodes a NADPH-dependent pterin aldehyde reductase that accepts pterin aldehyde as well as dihydropterin aldehyde as substrates involved in metabolism and salvage of folate and its derivatives.Subunit of the PAGA complex. protein_coding SDR LIKE (SDRL) SDR LIKE (SDRL)	#N/A	0.148691	0.146299	0.26847	0.0138919	-0.108078	0.569834	-0.0880221	0.380979	0.671727	1.93228e-06	0.583705	1.29734e-05	0.288526	0.00940474	0.551949	3.59335e-05	0.840474	3.02656e-07
AT1G10320	AT1G10320	Zinc finger C-x8-C-x5-C-x3-H type family protein;(source:Araport11) protein_coding (ATC3H5) (ATC3H5)	#N/A	-0.000183295	0.998786	0.0865659	0.400226	-0.0840066	0.673098	-0.227747	0.0253414	0.145828	0.135389	-0.0819191	0.413165	-0.0571743	0.584782	0.0590785	0.57938	0.00190421	0.985235
AT3G60150	AT3G60150	NADH dehydrogenase ubiquinone 1 alpha subcomplex assembly factor-like protein (DUF498/DUF598);(source:Araport11) protein_coding	#N/A	1.23082	0.000177548	1.76276	3.69995e-06	0.0787329	0.883829	-1.96482	4.5702e-07	0.242987	0.378589	-1.72183	1.68367e-06	-0.280798	0.208624	-0.288948	0.20838	-0.569746	0.0143703
AT1G10350	AT1G10350	DNAJ heat shock family protein;(source:Araport11) protein_coding	#N/A	-0.0417994	0.725538	-0.445284	0.00033845	-0.00296562	0.993232	0.544127	3.14251e-05	-0.474242	0.000111224	0.0698857	0.5058	0.101809	0.342836	-0.0707568	0.519048	0.0310519	0.777657
AT1G10360	GSTU18	Encodes glutathione transferase belonging to the tau class of GSTs. Naming convention accordingto Wagner et al. (2002). protein_coding GLUTATHIONE S-TRANSFERASE TAU 18 (GSTU18) GLUTATHIONE S-TRANSFERASE TAU 18 (ATGSTU18);GLUTATHIONE S-TRANSFERASE 29 (GST29);GLUTATHIONE S-TRANSFERASE TAU 18 (GSTU18)	#N/A	-0.0162632	0.938851	0.145997	0.374406	0.0326219	0.944652	-0.204268	0.193621	-0.702466	0.000261314	-0.906735	2.81082e-05	-0.0908926	0.586327	-0.864727	7.85871e-05	-0.95562	1.86258e-05
AT5G22500	FAR1	Encodes a member of the eight-member gene family encoding alcohol-forming fatty acyl-CoA reductases (FARs) identified in Arabidopsis thaliana. Three of the FARs, FAR1 (At5g22500), FAR4 (At3g44540) and FAR5 (At3g44550), are shown to generate the fatty alcohols found in root, seed coat, and wound-induced leaf tissue. protein_coding FATTY ACID REDUCTASE 1 (FAR1) FATTY ACID REDUCTASE 1 (FAR1)	#N/A	1.23015	1.27535e-07	-0.352526	0.00659233	-0.401392	0.0244851	0.0233631	0.844468	-0.714392	7.76974e-06	-0.691029	1.79528e-05	0.0722295	0.563153	0.868282	2.9204e-06	0.940511	6.73242e-07
AT5G65600	AT5G65600	L-type lectin receptor kinase which modulates metabolites and abiotic stress responses. Phosphorylates AvrPtoB which in turn reduces its virulence. protein_coding L-TYPE LECTIN RECEPTOR KINASE IX.2 (LECRK-IX.2) L-TYPE LECTIN RECEPTOR KINASE IX.2 (LECRK-IX.2)	#N/A	-0.78892	0.00074488	1.34172	0.000104138	-0.402246	0.220845	-2.42184	2.95936e-08	3.59792	1.26535e-10	1.17608	8.589e-06	-0.677872	0.00571955	1.46728	4.79676e-06	0.789408	0.000745937
AT1G10390	AT1G10390	DRA2 is a homolog of mammalian nucleoporin 98 and a likely component of the nuclear pore complex in Arabidopsis. It positively participates in the control of the hypocotyl elongation response to plant proximity and control of shade induced gene expression. Nucleoportin which redundantly inhibits flowering together with Nup98b through multiple pathways including clock, photoperiod, and age pathway…	#N/A	-0.129078	0.145105	-0.228567	0.00901581	-0.067636	0.676959	0.385259	9.35252e-05	0.00369428	0.963923	0.388953	0.000123028	0.224327	0.0110013	0.103184	0.220949	0.327511	0.000623202
AT3G06390	AT3G06390	Uncharacterized protein family (UPF0497);(source:Araport11) protein_coding CASP-LIKE PROTEIN 1D2 (CASPL1D2) CASP-LIKE PROTEIN 1D2 (CASPL1D2)	#N/A	1.22795	3.19248e-07	1.23966	6.29018e-08	-0.546395	0.00299697	-2.04128	6.5725e-11	-0.419686	0.00320797	-2.46097	5.89327e-11	-0.255223	0.0440229	-0.431402	0.00246789	-0.686625	2.71467e-05
AT1G10430	PP2A-2	Encodes one of the isoforms of the catalytic subunit of protein phosphatase 2A: AT1G59830/PP2A-1, AT1G10430/PP2A-2, At2g42500/PP2A-3, At3g58500/PP2A-4 [Plant Molecular Biology (1993) 21:475-485 and (1994) 26:523-528; Note that in more recent publications, there is mixed use of gene names for PP2A-3 and PP2A-4 - some refer to At2g42500 as PP2A-3 and some as PP2A-4]. It regulates the activation of …	#N/A	-0.0965579	0.273446	-0.568645	2.42726e-06	-0.067303	0.676628	0.337048	0.000305517	-0.460228	1.21234e-05	-0.12318	0.128441	-0.164294	0.051873	0.0118592	0.89887	-0.152435	0.0647578
AT1G10450	#N/A	#N/A	#N/A	-0.116557	0.301404	0.146825	0.164514	-0.0897713	0.664404	-0.00835514	0.9361	0.414074	0.000469585	0.405718	0.000762284	0.228241	0.0367194	0.150692	0.160859	0.378933	0.00141955
AT2G35930	PUB23	Encodes a cytoplasmically localized U-box domain containing E3 ubiquitin ligase that is involved in the response to water stress and acts as a negative regulator of PAMP-triggered immunity. protein_coding PLANT U-BOX 23 (PUB23) (ATPUB23);PLANT U-BOX 23 (PUB23)	#N/A	-1.02754	0.000383037	2.01125	8.17427e-07	-0.208729	0.65307	-1.67545	3.57715e-06	3.5909	3.38996e-10	1.91545	3.37379e-07	0.544533	0.0279361	0.552113	0.0234918	1.09665	0.000147264
AT1G10490	AT1G10490	Involved in RNA acetylation on N4-cytidine. protein_coding N-ACETYLTRANSFERASE1 FOR CYTIDINE IN RNA (ACYR1) N-ACETYLTRANSFERASE1 FOR CYTIDINE IN RNA (ACYR1); (ATNAT10A);N-ACETYLTRANSFERASE 10A (NAT10A)	#N/A	-0.0805306	0.377597	0.0170764	0.847398	-0.0463542	0.803496	0.428734	4.43732e-05	0.165448	0.0449547	0.594182	1.94308e-06	0.492165	2.03454e-05	0.0678406	0.436835	0.560005	4.4784e-06
ATCG00350	psaA	Encodes psaA protein comprising the reaction center for photosystem I along with psaB protein;hydrophobic protein encoded by the chloroplast genome. protein_coding (PSAA) (PSAA)	#N/A	1.21994	0.00940065	-0.00698813	0.987827	0.120379	0.909943	-0.463733	0.257367	-0.367309	0.3857	-0.831043	0.0517619	-0.5911	0.162516	0.859619	0.0439562	0.268519	0.498259
AT2G18360	AT2G18360	alpha/beta-Hydrolases superfamily protein;(source:Araport11) protein_coding	#N/A	1.21721	5.49507e-06	-0.1355	0.474036	-0.290016	0.301426	-0.611781	0.00153235	-0.249324	0.160308	-0.861105	8.14109e-05	-0.457266	0.0171271	1.10339	1.01191e-05	0.646121	0.000801607
AT1G10522	PRIN2	Encodes PRIN2 (plastid redox insensitive 2). PRIN2 mutants are impaired in PEP (plastid-encodedRNA polymerase) activity and high light-dependent plastid redox signalling to the nucleus. protein_coding PLASTID REDOX INSENSITIVE 2 (PRIN2) PLASTID REDOX INSENSITIVE 2 (PRIN2)	#N/A	0.23842	0.154686	-0.0544398	0.734478	-0.0579317	0.89206	1.02948	3.57893e-06	-0.492589	0.0029304	0.536893	0.0027022	1.03297	7.7817e-06	-0.19973	0.205649	0.833244	6.19606e-05
AT1G10570	OTS2	Encodes a deSUMOylating enzyme. In vitro it has both peptidase activity and isopeptidase activity: it can cleave the C-terminal residues from SUMO to activate it for attachment to a target protein and it can also act on the isopeptide bond between SUMO and another protein. sYFP:OTS2 protein accumulates in nuclei in a punctate pattern. Double mutant analysis with ULP1D/OTS1 indicates that these ge…	#N/A	-0.078578	0.427945	-1.25416	7.93976e-10	0.274866	0.0391099	1.09549	1.31692e-09	-1.36113	1.01974e-10	-0.265638	0.00594294	-0.433536	0.000127014	-0.185545	0.0496845	-0.619081	2.84996e-06
AT1G10580	AT1G10580	Transducin/WD40 repeat-like superfamily protein;(source:Araport11) protein_coding	#N/A	-0.0634512	0.688828	0.253087	0.080415	-0.00771777	0.986748	-0.0383258	0.787506	0.860074	5.82364e-06	0.821748	1.51441e-05	0.222479	0.124588	0.543536	0.00108637	0.766015	3.5327e-05
AT1G02620	AT1G02620	Ras-related small GTP-binding family protein;(source:Araport11) protein_coding	#N/A	1.2145	0.00122069	2.47054	1.97287e-07	0.202408	0.705551	-1.09759	0.00103871	-0.441923	0.175964	-1.53951	6.01161e-05	1.17054	0.000181386	-1.69796	7.28328e-06	-0.527421	0.0544086
AT1G10590	AT1G10590	Nucleic acid-binding, OB-fold-like protein;(source:Araport11) protein_coding	#N/A	-0.00046048	0.99631	-0.386165	0.000133287	0.0385511	0.837575	0.371189	0.000127509	-0.526645	2.86689e-06	-0.155456	0.0596212	-0.0535268	0.523375	-0.140941	0.0960186	-0.194468	0.0218619
AT1G10600	AMSH2	associated molecule with the SH3 domain of STAM 2;(source:Araport11) protein_coding ASSOCIATED MOLECULE WITH THE SH3 DOMAIN OF STAM 2 (AMSH2) ASSOCIATED MOLECULE WITH THE SH3 DOMAIN OF STAM 2 (AMSH2)	#N/A	-0.105571	0.237853	-0.27829	0.00219263	0.107821	0.445167	0.353852	0.000198484	-0.743857	4.83476e-08	-0.390005	0.000120961	-0.0322589	0.705389	-0.571138	4.81638e-06	-0.603396	1.45073e-06
AT1G10610	AT1G10610	basic helix-loop-helix (bHLH) DNA-binding superfamily protein;(source:Araport11) protein_coding	#N/A	0.104851	0.385188	-0.178295	0.0989979	0.0516656	0.837149	0.456018	0.000267262	-0.912096	1.34013e-07	-0.456078	0.000420563	0.226057	0.0433545	-0.62895	2.95274e-05	-0.402893	0.00122332
AT5G54960	PDC2	pyruvate decarboxylase-2 protein_coding PYRUVATE DECARBOXYLASE-2 (PDC2) PYRUVATE DECARBOXYLASE-2 (PDC2)	yes	1.21315	0.000365956	-1.75536	3.48515e-06	-0.0127699	0.989197	4.95245	4.72001e-11	-3.18933	2.61378e-09	1.76312	6.86086e-06	3.20986	1.28356e-08	-0.220825	0.407362	2.98903	2.906e-08
AT1G10650	AT1G10650	SBP (S-ribonuclease binding protein) family protein;(source:Araport11) protein_coding	#N/A	-0.336869	0.0736526	-0.504997	0.00794988	-0.0543807	0.909612	0.566098	0.00284069	-0.101843	0.54053	0.464254	0.0120817	0.115481	0.536132	0.0662849	0.731163	0.181766	0.309679
AT1G10660	AT1G10660	transmembrane protein;(source:Araport11) protein_coding	#N/A	-0.0794132	0.287738	-0.020944	0.768862	-0.132122	0.221204	-0.161019	0.0193565	-0.461575	1.78301e-06	-0.622595	1.19033e-07	-0.0498418	0.47629	-0.520044	2.02376e-06	-0.569886	3.69459e-07
AT5G18670	BMY3	putative beta-amylase BMY3 (BMY3) protein_coding BETA-AMYLASE 3 (BMY3) BETA-AMYLASE 9(BAM9);BETA-AMYLASE 3 (BMY3)	#N/A	-0.676413	0.00227455	0.824571	0.000457687	0.00872635	0.987859	-2.07918	9.23849e-09	3.58564	2.15351e-11	1.50646	4.56895e-07	-1.26333	4.95212e-06	2.08465	4.8912e-08	0.821319	0.00024897
AT1G10700	PRS3	Encodes a P-independent phosphoribosyl pyrophosphate (PRPP) synthase. protein_coding PHOSPHORIBOSYL PYROPHOSPHATE (PRPP) SYNTHASE 3 (PRS3) PHOSPHORIBOSYL PYROPHOSPHATE (PRPP) SYNTHASE 3 (PRS3)	#N/A	0.162172	0.515997	0.220207	0.334502	-0.0238229	0.972372	0.0196528	0.931096	0.149904	0.491641	0.169557	0.454355	0.263683	0.251086	0.0918692	0.706027	0.355552	0.116193
AT1G10720	AT1G10720	BSD domain-containing protein;(source:Araport11) protein_coding	#N/A	-0.0809465	0.578065	0.423048	0.00433045	-0.175501	0.433997	-0.845009	3.98414e-06	0.78986	7.876e-06	-0.0551485	0.67557	-0.24646	0.0680682	0.285865	0.0382602	0.0394058	0.772373
AT1G10730	AT1G10730	Part of adaptor protein (AP) complex which mediadates clathrin-dependent trafficking at the trans-Golgi network (TGN) and the plasma membrane, respectively. Required for trafficking to plasma membrane and vacuoles. protein_coding ADAPTOR PROTEIN-1 MU-ADAPTIN 1 (AP1M1) ADAPTOR PROTEIN-1 MU-ADAPTIN 1 (AP1M1)	#N/A	-0.0587212	0.709951	-0.207069	0.151349	-0.194517	0.443691	0.24988	0.0758522	0.151479	0.259362	0.401359	0.00752871	0.237328	0.11162	0.299827	0.0429544	0.537155	0.00106619
AT2G37040	PAL1	Encodes PAL1, a phenylalanine ammonia-lyase. Arabidopsis has four PALs: AT2G37040 (PAL1), AT3G53260 (PAL2), AT5G04230 (PAL3) and AT3G10340 (PAL4). protein_coding PHE AMMONIA LYASE 1 (pal1) PHE AMMONIA LYASE 1 (pal1); (ATPAL1)	#N/A	-0.284979	0.0051304	1.89569	1.03618e-11	-0.31068	0.0162262	-3.30364	4.85139e-15	3.56224	2.57152e-15	0.258606	0.00565483	-1.09727	3.22495e-09	1.38158	8.08463e-10	0.284307	0.00301756
AT5G19220	APL1	Encodes the large subunit of ADP-glucose pyrophosphorylase which catalyzes the first, rate limiting step in starch biosynthesis. The large subunit plays a regulatory role whereas the small subunit (ApS) is the catalytic isoform. Four isoforms (ApL1-4) have been identified. ApL1 is the major large subunit isoform present in leaves. Mutational analysis of APS1 suggests that APL1 and APL2 can compen…	#N/A	1.20918	1.26678e-08	1.10732	6.79916e-09	0.375878	0.00725621	-1.22409	7.48778e-10	-0.599836	4.3413e-06	-1.82393	5.89327e-11	-0.492655	5.28703e-05	-0.497971	6.80316e-05	-0.990626	2.42336e-08
AT1G10820	AT1G10820	hypothetical protein (DUF3755);(source:Araport11) protein_coding	#N/A	-0.164977	0.066355	-0.5879	1.85447e-06	0.33291	0.00735829	0.591404	8.45941e-07	-0.555557	1.58772e-06	0.0358471	0.670606	-0.329405	0.000714278	-0.132635	0.121511	-0.46204	2.51057e-05
ATMG01190	atp1	ATPase subunit 1 protein_coding ATP SYNTHASE SUBUNIT 1 (ATP1) ATP SYNTHASE SUBUNIT 1(ATP1)	#N/A	1.20898	0.0104762	1.32916	0.00234691	0.0697149	0.965133	0.833419	0.0718369	-0.681847	0.118229	0.151572	0.761272	2.09287	9.46076e-05	-0.802036	0.0338811	1.29083	0.0062043
AT1G10840	TIF3H1	Encodes eukaryotic initiation factor 3H1 subunit (TIF3H1). protein_coding TRANSLATION INITIATION FACTOR 3 SUBUNIT H1 (TIF3H1) TRANSLATION INITIATION FACTOR 3 SUBUNIT H1 (TIF3H1)	#N/A	-0.0398129	0.655886	-0.349512	0.000216967	0.227021	0.0516636	0.69876	5.99633e-08	-0.579226	5.39829e-07	0.119534	0.124749	0.122227	0.121987	-0.269527	0.00262848	-0.1473	0.06176
AT1G10850	AT1G10850	Leucine-rich repeat protein kinase family protein;(source:Araport11) protein_coding	#N/A	-0.162315	0.231492	0.436239	0.00266532	0.0427854	0.892857	-0.603826	0.000105345	0.602481	9.92266e-05	-0.00134505	0.991996	-0.210372	0.103734	0.00392627	0.978358	-0.206446	0.102947
AT1G19530	AT1G19530	Direct target of RGA, plays an essential role in GA-mediated tapetum and pollen development.protein_coding RGA TARGET 1 (RGAT1) RGA TARGET 1 (RGAT1)	yes	1.20676	0.000389596	0.478656	0.0593223	-0.730579	0.061096	1.72938	1.96802e-06	-2.90958	6.56882e-09	-1.1802	0.000207506	2.93862	1.69979e-08	-2.18148	7.50842e-07	0.757137	0.00675505
AT1G23550	SRO2	Encodes a protein with similarity to RCD1 but without the WWE domain. The protein does have a PARP signature upstream of the C-terminal protein interaction domain. The PARP signature may bind NAD+ and attach the ADP-ribose-moiety from NAD+ to the target molecule. Its presence suggests a role for the protein in ADP ribosylation. Its transcript level is up-regulated by tunicamycin (N-linked glycosy…	#N/A	1.20593	0.00160841	1.62353	4.69244e-05	0.454058	0.59643	2.4254	4.9487e-06	-0.523596	0.097858	1.90181	0.00010846	3.59487	4.61802e-08	-0.941198	0.00430198	2.65368	1.59044e-06
AT1G10890	AT1G10890	arginine/glutamate-rich 1 protein;(source:Araport11) protein_coding	#N/A	0.121485	0.0759961	-0.53141	2.49259e-07	0.121157	0.2202	0.651263	9.16827e-09	-1.27486	3.92276e-12	-0.623594	4.4787e-08	-0.00130345	0.986051	-0.621963	1.2295e-07	-0.623266	4.84073e-08
AT5G62520	SRO5	Encodes a protein with similarity to RCD1 but without the WWE domain. The protein does have a PARP signature upstream of the C-terminal protein interaction domain. The PARP signature may bind NAD+ and attach the ADP-ribose-moiety from NAD+ to the target molecule. Its presence suggests a role for the protein in ADP ribosylation. Up-regulated by NaCl. SRO5 and P5CDH (an overlapping gene in the anti…	yes	1.20515	1.29921e-05	-0.808009	0.000197436	-0.246728	0.459094	2.27736	1.50049e-09	-1.87011	1.21114e-08	0.407246	0.0327578	1.71607	1.33315e-07	0.143051	0.440217	1.85912	5.35635e-08
AT3G51860	#N/A	#N/A	#N/A	1.20347	0.00337626	2.91572	7.43999e-07	-0.287396	0.65739	-2.42917	2.97237e-06	0.91266	0.018638	-1.51651	0.000258202	0.773951	0.0254605	-0.799596	0.0228931	-0.0256447	0.941734
AT5G52050	AT5G52050	MATE efflux family protein;(source:Araport11) protein_coding DETOXIFICATION EFFLUX CARRIER 50 (DTX50) (ATDTX50);DETOXIFICATION EFFLUX CARRIER 50 (DTX50)	#N/A	1.19946	0.00011891	1.38819	4.56593e-06	0.233003	0.606301	0.628276	0.00941066	-0.979564	0.000315284	-0.351288	0.14976	1.78347	4.08059e-07	-1.1683	2.99648e-05	0.615167	0.0097473
AT1G10930	RECQ4A	DNA helicase involved in the maintenance of genome stability by modulation of the DNA damage response and suppression of homologous recombination. protein_coding (RECQ4A) (ATSGS1); (ATRECQ4A); (RECQ4A)	#N/A	0.349719	0.163521	0.140687	0.619004	0.0441588	0.957676	-0.140579	0.598658	0.818633	0.00296263	0.678054	0.0106017	-0.0440508	0.879775	1.02767	0.00061034	0.983614	0.000674914
AT2G40370	LAC5	putative laccase, a member of laccase family of genes (17 members in Arabidopsis). Together with DP1/DIR12 involved in neolignan biosynthesis via sinapoylcholine/feruloylcholine. protein_coding LACCASE 5 (LAC5) LACCASE 5 (LAC5)	#N/A	1.19762	1.94755e-06	1.83809	1.34397e-08	-0.545329	0.0180128	-1.61054	2.83882e-08	0.926381	2.25452e-05	-0.684155	0.00022095	0.772881	8.81629e-05	0.285911	0.0600394	1.05879	2.55803e-06
AT2G15960	AT2G15960	Unknown protein. Expression decreased in response to proline. protein_coding	#N/A	1.19758	2.35646e-06	0.318546	0.0389109	0.113806	0.70428	-0.132223	0.360362	-1.48578	2.28724e-08	-1.61801	2.46481e-08	0.072517	0.640835	-0.60675	0.000812436	-0.534233	0.0016331
AT2G38940	PHT1;4	Encodes Pht1;4, a member of the Pht1 family of phosphate transporters which include: Pht1;1/At5g43350, Pht1;2/At5g43370, Pht1;3/At5g43360, Pht1;4/At2g38940, Pht1;5/At2g32830, Pht1;6/At5g43340, Pht1;7/At3g54700, Pht1;8/At1g20860, Pht1;9/At1g76430 (Plant Journal 2002, 31:341). Expression is upregulated in the shoot of cax1/cax3 mutant and is responsive to phosphate (Pi) and not phosphite (Phi) in r…	#N/A	-0.816972	0.000581762	0.670807	0.0112587	-0.200128	0.572057	-2.59284	3.29368e-09	3.55425	6.44646e-11	0.961407	5.90961e-05	-1.72191	5.30386e-07	2.06647	1.39439e-07	0.344563	0.0745845
AT1G11000	MLO4	A member of a large family of seven-transmembrane domain proteins specific to plants, homologsof the barley mildew resistance locus o (MLO) protein. The Arabidopsis genome contains 15 genes encoding MLO proteins, with localization in plasma membrane. Phylogenetic analysis revealed four clades of closely-related AtMLO genes. ATMLO4 belongs to the clade I, with AtMLO11 and AtMLO14. The gene is expr…	#N/A	-0.347266	0.0653732	-0.591123	0.00259682	-0.200988	0.500397	-0.2757	0.094117	-0.266648	0.107675	-0.542348	0.00324652	-0.665835	0.00105355	-0.0227911	0.911138	-0.688626	0.000633678
AT1G11020	AT1G11020	RING/FYVE/PHD zinc finger superfamily protein;(source:Araport11) protein_coding	#N/A	0.199043	0.0666172	-0.124807	0.21414	-0.139523	0.41672	0.0276838	0.778907	-0.379427	0.000692184	-0.351743	0.00166035	0.0423999	0.68614	-0.0555768	0.599803	-0.0131769	0.901653
AT5G51585	#N/A	#N/A	#N/A	1.19587	0.00017858	0.615812	0.00677497	-0.806876	0.0857359	1.84678	5.33342e-07	-1.66168	1.11487e-06	0.185097	0.494291	3.26947	3.44974e-09	-1.08163	9.62926e-05	2.18784	6.22669e-07
AT1G11060	AT1G11060	Encodes one of two redundant proteins (the other is WAPL2) that are involved in prophase removal of cohesion during meiosis. Double mutants with wapl2 exhibit reduced fertility due to defects in meiosis and also some abnormal embryo development in rare cases where embryos are formed. protein_coding WINGS APART-LIKE PROTEIN 1 (WAPL1) (ATWAPL1);WINGS APART-LIKE PROTEIN 1 (WAPL1)	#N/A	-0.146839	0.128531	-0.427425	0.000120542	-0.11972	0.446581	0.516877	1.0601e-05	-0.408095	0.000112926	0.108782	0.220665	0.209172	0.027343	-0.127508	0.166874	0.0816635	0.367012
AT1G11080	scpl31	serine carboxypeptidase-like 31;(source:Araport11) protein_coding SERINE CARBOXYPEPTIDASE-LIKE 31 (scpl31) SERINE CARBOXYPEPTIDASE-LIKE 31 (scpl31)	#N/A	-0.0116578	0.972312	0.0541153	0.861498	-1.00671	0.00967378	-1.98968	8.3964e-07	0.533032	0.055104	-1.45664	2.50426e-05	-0.928851	0.0028988	0.467259	0.105254	-0.461593	0.0868863
AT5G03020	AT5G03020	Galactose oxidase/kelch repeat superfamily protein;(source:Araport11) protein_coding	#N/A	1.19578	0.000152219	1.11118	0.00026164	-0.04125	0.966287	0.714961	0.0144072	0.228145	0.361294	0.943107	0.00193842	1.86739	2.78343e-06	0.312752	0.176192	2.18014	3.72837e-07
AT1G11130	SUB	Encodes an atypical receptor-like kinase protein with a predicted extracellular domain of six leucine-rich repeats and an intracellular serine-threonine kinase domain expressed throughout the developing root but whose kinase activity is not essential for its function in vivo. Regulates expression of GLABRA2, CAPRICE, WEREWOLF, and ENHANCER OF GLABRA3. Required for floral organ shape, the developm…	#N/A	-0.162848	0.511655	0.141176	0.590831	0.346411	0.372325	-0.610054	0.0155642	0.936975	0.000562281	0.326922	0.149196	-0.815288	0.00247703	0.632951	0.01386	-0.182338	0.422016
AT5G51580	AT5G51580	hypothetical protein;(source:Araport11) protein_coding	#N/A	1.19508	0.000155885	0.618936	0.00594146	-0.790501	0.0864434	1.8409	4.59275e-07	-1.65727	9.62828e-07	0.183628	0.49088	3.25033	3.01231e-09	-1.08112	8.35125e-05	2.16921	5.63043e-07
AT4G21320	HSA32	Encodes heat-stress-associated 32-kD protein. Up-regulated by heat shock. Thermotolerance in aknockout mutant was compromised following a long recovery period (> 24 h) after acclimation heat shock treatment. protein_coding HEAT-STRESS-ASSOCIATED 32 (HSA32) HEAT-STRESS-ASSOCIATED 32 (HSA32)	#N/A	1.19408	0.000469721	-0.469094	0.089428	-0.180371	0.778426	1.42729	5.06612e-05	-0.169085	0.51389	1.2582	0.000235853	1.13857	0.000869221	1.49409	4.62023e-05	2.63266	1.3628e-07
AT3G02840	AT3G02840	Involved in drought response. protein_coding	#N/A	-0.922069	0.00180406	2.28921	3.35927e-06	-1.02156	0.0674697	-0.99836	0.00978495	3.55404	3.74219e-09	2.55568	1.08208e-07	2.31241	3.08082e-06	0.342767	0.196177	2.65518	4.5427e-07
AT1G11240	AT1G11240	ribosomal RNA-processing protein;(source:Araport11) protein_coding	#N/A	0.171873	0.136549	-0.188334	0.078024	0.267598	0.0969111	0.53376	4.83115e-05	-0.671237	3.73667e-06	-0.137477	0.19606	0.0778273	0.473447	-0.311029	0.00790878	-0.233202	0.0326275
AT1G75750	GASA1	GA-responsive GAST1 protein homolog regulated by BR and GA antagonistically. Possibly involvedin cell elongation based on expression data The mRNA is cell-to-cell mobile. protein_coding GAST1 PROTEIN HOMOLOG 1 (GASA1) GAST1 PROTEIN HOMOLOG 1 (GASA1)	#N/A	1.19374	6.75892e-06	1.43556	2.7133e-07	0.532694	0.0311434	-1.10474	2.495e-06	0.396962	0.0184717	-0.707778	0.000363776	-0.201876	0.230026	0.15514	0.370772	-0.0467356	0.788509
AT1G74300	AT1G74300	alpha/beta-Hydrolases superfamily protein;(source:Araport11) protein_coding	#N/A	1.19364	2.14237e-05	0.303144	0.15575	-0.130341	0.777403	-0.0123599	0.954379	0.203925	0.312153	0.191566	0.351901	0.421126	0.0548534	1.09442	3.33017e-05	1.51555	1.01014e-06
AT4G33980	AT4G33980	Acts with COR27 as a key regulator in the COP1-HY5 regulatory hub by regulating HY5 activity toensure proper skotomorphogenic growth in the dark and photomorphogenic development in the light. protein_coding COLD-REGULATED GENE 28 (COR28) COLD-REGULATED GENE 28 (COR28);HYPOXIA RESPONSE UNKNOWN PROTEIN 41 (HUP41)	#N/A	1.18908	0.000690064	-0.249877	0.315024	-0.317164	0.72481	4.2535	5.81841e-10	-2.54221	3.89423e-08	1.71129	9.30155e-05	4.32079	2.5431e-09	-1.10326	0.000454564	3.21753	1.16264e-07
AT1G73330	DR4	encodes a plant-specific protease inhibitor-like protein whose transcript level in root disappears in response to progressive drought stress. The decrease in transcript level is independent from abscisic acid level. protein_coding DROUGHT-REPRESSED 4 (DR4) DROUGHT-REPRESSED 4 (DR4);DROUGHT-REPRESSED 4 (ATDR4)	#N/A	1.18665	9.23784e-06	1.35234	6.69703e-07	2.48401	3.99355e-09	-1.36281	2.80121e-07	-0.453642	0.010843	-1.81645	2.77772e-08	-2.49448	6.13206e-10	-0.619329	0.00170412	-3.11381	1.25863e-10
AT1G11303	#N/A	#N/A	#N/A	0.290178	0.116832	-0.0105442	0.955426	-0.119459	0.735942	0.0119384	0.944786	-0.298927	0.0787017	-0.286988	0.0971852	0.120853	0.499474	0.00179489	0.992648	0.122648	0.480816
AT1G11310	MLO2	A member of a large family of seven-transmembrane domain proteins specific to plants, homologsof the barley mildew resistance locus o (MLO) protein. The Arabidopsis genome contains 15 genes encoding MLO proteins, with localization in plasma membrane. Phylogenetic analysis revealed four clades of closely-related AtMLO genes. ATMLO2 belongs to the clade IV, with AtMLO3, AtMLO6 and AtMLO12. The gene…	#N/A	-0.141936	0.14139	-0.379429	0.000352325	-0.0223023	0.928107	0.510799	1.12439e-05	-0.441674	5.10888e-05	0.0691252	0.438302	0.153673	0.0902137	-0.204181	0.0307061	-0.0505084	0.5779
AT1G11330	AT1G11330	Recognizes the 9-methyl?branched sphingoid base, produced as result of cleavage of Phytophthorainfestans?ceramide D (Pi-Cer D) by NCER2. the 9-Methyl?branched sphingoid base is specific to microbes and induces plant immune responses by physically interacting with RDA2. protein_coding RESISTANT TO DFPM INHIBITION OF ABA SIGNALING 2 (RDA2) S DOMAIN1 13 (SD1-13);RESISTANT TO DFPM INHIBITION OF ABA S…	#N/A	-0.235621	0.119983	-0.199985	0.142555	-0.574	0.00868214	0.82928	7.24589e-06	-0.777168	1.29218e-05	0.0521126	0.71687	1.20329	3.43793e-07	-0.812804	2.62148e-05	0.390491	0.0112599
AT1G64590	AT1G64590	NAD(P)-binding Rossmann-fold superfamily protein;(source:Araport11) protein_coding	#N/A	1.18622	0.000676074	1.23312	0.00044004	0.115484	0.830745	-2.24916	2.44216e-07	0.0823086	0.790386	-2.16685	4.10036e-07	-1.13152	0.000230079	0.0354113	0.904962	-1.09611	0.000230397
AT1G58340	ZF14	Encodes a plant MATE (multidrug and toxic compound extrusion) transporter that is localized tothe Golgi complex and small organelles and is involved in determining the rate of organ initiation. It is also involved in iron homeostasis when plants are under osmotic stress. protein_coding (ZF14) (ZF14);ZRIZI (ZRZ);BUSH-AND-CHLOROTIC-DWARF 1 (BCD1);ARABIDOPSIS ABNORMAL SHOOT4 (ABS4)	#N/A	1.18523	0.0171629	2.1836	0.000184809	0.298998	0.705206	-1.92701	0.000450619	0.42446	0.405559	-1.50255	0.0020987	-0.0424041	0.921684	-0.57391	0.159843	-0.616314	0.121854
AT1G11380	AT1G11380	PLAC8 family protein;(source:Araport11) protein_coding	#N/A	-0.138528	0.343074	0.0354072	0.815097	-0.0390037	0.916119	-0.7278	3.49496e-05	0.844258	6.10577e-06	0.116459	0.386085	-0.653389	0.000173982	0.670323	0.000161751	0.0169347	0.90657
AT1G11390	AT1G11390	Atypical kinase which functions in plant salt stress tolerance by regulating reactive oxygen species (ROS). protein_coding ACTIVITY OF BC1 COMPLEX KINASE 10A (ABC1K10A) ACTIVITY OF BC1 COMPLEX KINASE 10A (ABC1K10A)	#N/A	0.150059	0.216652	0.214402	0.0791686	0.0958228	0.669057	-0.68079	1.12679e-05	0.620042	2.84907e-05	-0.0607482	0.596927	-0.562211	0.000124799	0.555699	0.000163623	-0.00651227	0.956878
AT5G54165	AT5G54165	Avr9/Cf-9 rapidly elicited protein;(source:Araport11) protein_coding	#N/A	1.18519	0.000860482	0.274982	0.346696	-0.00919726	0.993791	1.35663	0.000281471	-0.410487	0.151046	0.946146	0.00630599	1.64081	7.28156e-05	0.499719	0.0818702	2.14053	3.21544e-06
AT4G37310	CYP81H1	member of CYP81H protein_coding CYTOCHROME P450, FAMILY 81, SUBFAMILY H, POLYPEPTIDE 1(CYP81H1) CYTOCHROME P450, FAMILY 81, SUBFAMILY H, POLYPEPTIDE 1 (CYP81H1)	#N/A	1.18501	0.000494461	1.43494	7.35157e-05	0.0393136	0.960949	-1.2932	0.000137305	0.464131	0.102253	-0.829072	0.00451165	0.102423	0.707748	0.214203	0.420136	0.316626	0.216951
AT1G11430	MORF9	Encodes a protein involved in RNA editing in chloroplasts. The mRNA is cell-to-cell mobile.protein_coding MULTIPLE ORGANELLAR RNA EDITING FACTOR 9 (MORF9) MULTIPLE ORGANELLAR RNA EDITING FACTOR 9 (MORF9); (ATRIP9); (RIP9)	#N/A	0.0522292	0.692354	0.435069	0.0011701	0.11775	0.583913	-0.236462	0.0420982	0.684892	8.66075e-06	0.448431	0.000790011	0.0808578	0.497765	0.302052	0.0157498	0.38291	0.00278739
AT1G11440	AT1G11440	hypothetical protein;(source:Araport11) protein_coding	#N/A	-0.25241	0.139742	0.377359	0.0249919	0.0224713	0.965133	0.0122961	0.940233	0.218702	0.159277	0.230998	0.146308	0.367183	0.0290979	-0.411066	0.0163384	-0.0438829	0.796669
AT1G11450	#N/A	#N/A	#N/A	-0.268419	0.207874	0.621151	0.00365839	-0.385654	0.193982	-0.656623	0.00177224	-0.0687617	0.722098	-0.725385	0.000832879	0.350182	0.071189	-0.958331	0.00012456	-0.60815	0.00461373
AT1G11475	NRPB10	Non-catalytic subunit common to nuclear DNA-dependent RNA polymerases II, IV and V; homologousto budding yeast RPB10. protein_coding (NRPB10) (NRPE10); (NRPB10); (NRPD10)	#N/A	0.188373	0.223299	0.533284	0.00157683	-0.0823742	0.810307	0.260687	0.0820824	0.441739	0.00456267	0.702426	0.000130858	0.876344	2.04789e-05	0.0968285	0.522312	0.973173	5.49508e-06
AT1G11480	AT1G11480	eukaryotic translation initiation factor-like protein;(source:Araport11) protein_coding	#N/A	0.0953066	0.247105	-0.127762	0.0942631	0.0399456	0.811697	0.326074	0.000221901	-0.448541	7.78754e-06	-0.122467	0.107211	0.158367	0.0433545	-0.225473	0.00734508	-0.0671062	0.37775
AT1G11530	CXXS1	Encodes a monocysteinic thioredoxin, thioredoxin in which the second cysteine of the redox siteis replaced by a serine, with low disulfide reductase but efficient disulfide isomerase activity. The mRNA is cell-to-cell mobile. protein_coding C-TERMINAL CYSTEINE RESIDUE IS CHANGED TO A SERINE 1 (CXXS1) C-TERMINAL CYSTEINE RESIDUE IS CHANGED TO A SERINE 1 (CXXS1);C-TERMINAL CYSTEINE RESIDUE IS CHANG…	#N/A	0.165345	0.166071	-0.379155	0.0016952	-0.0605025	0.79091	0.0350619	0.736412	-1.06362	2.04558e-08	-1.02856	7.59698e-08	-0.28359	0.013221	-0.519125	0.000182217	-0.802715	1.29607e-06
AT4G32870	AT4G32870	Polyketide cyclase/dehydrase and lipid transport superfamily protein;(source:Araport11) protein_coding	#N/A	1.18468	5.98672e-05	0.317505	0.098307	-0.514614	0.102327	0.517969	0.0104673	-1.63674	2.92341e-07	-1.11877	4.18661e-05	1.35009	4.32186e-06	-0.769565	0.000803832	0.580523	0.00815684
AT1G02580	MEA	Encodes the imprinted gene MEA that belongs to Polycomb Repressive Complex 2 (PRC2) and has a SET domain for methyltransferase activity and is involved in the stable transcriptional silencing of target genes. It negatively regulates seed development in the absence of fertilization. Mutations in this locus result in embryo lethality. MEA is imprinted in the endosperm. The maternal allele is expres…	#N/A	1.18401	0.00104116	0.36056	0.189892	-0.758593	0.263205	1.64994	4.28995e-05	-1.10517	0.000875419	0.544767	0.114759	2.76909	6.64068e-07	-0.281722	0.302461	2.48737	2.22321e-06
AT3G27690	#N/A	#N/A	#N/A	0.00526332	0.981972	3.85715	1.64505e-11	-0.483027	0.0671753	-3.69203	7.80079e-12	3.55271	1.33495e-11	-0.139325	0.429186	0.648141	0.00138327	-0.299176	0.100926	0.348965	0.0511805
AT1G11630	AT1G11630	Ribosomal pentatricopeptide repeat protein protein_coding PENTATRICOPEPTIDE REPEAT 336 (PPR336L) PENTATRICOPEPTIDE REPEAT 336 (PPR336L)	#N/A	-0.305738	0.0826774	0.399396	0.0327747	0.0501177	0.915345	-0.380375	0.0350178	0.876261	4.59365e-05	0.495886	0.00565841	-0.0310962	0.868797	0.171127	0.327917	0.140031	0.411101
AT1G11650	RBP45B	Encodes an RNA binding protein with three RNA recognition motifs. The mRNA is cell-to-cell mobile. protein_coding (RBP45B) (RBP45B); (ATRBP45B)	#N/A	-0.0131099	0.873105	-0.486729	1.74539e-06	0.0413898	0.772641	0.590984	8.40558e-08	-0.856078	9.37011e-10	-0.265094	0.000734006	0.0628651	0.361382	-0.382459	3.8927e-05	-0.319594	0.000140256
AT1G28330	DYL1	dormancy-associated protein (DRM1) protein_coding DORMANCY-ASSOCIATED PROTEIN-LIKE 1 (DYL1) DORMANCY-ASSOCIATED PROTEIN 1 (DRM1);DORMANCY-ASSOCIATED PROTEIN-LIKE 1 (DYL1); (ATDRM1)	#N/A	1.17908	6.79094e-06	-0.262552	0.112577	0.151771	0.628568	0.185234	0.241598	-1.11432	1.88636e-06	-0.929089	2.35208e-05	-0.22909	0.168662	0.327307	0.0576397	0.0982172	0.557306
AT4G37450	#N/A	#N/A	#N/A	-1.78915	8.2125e-07	0.655646	0.0206775	-0.00404281	0.995565	-2.38542	2.4882e-08	3.53751	1.63828e-10	1.15209	1.96149e-05	-1.72573	1.21187e-06	1.09271	0.000208535	-0.633017	0.00566699
AT5G14570	NRT2.7	Encodes ATNRT2.7, a nitrate transporter that controls nitrate content in seeds. Expression isdetected in reproductive organs and peaks in seeds. Localized to the vacuolar membrane. protein_coding HIGH AFFINITY NITRATE TRANSPORTER 2.7 (NRT2.7) HIGH AFFINITY NITRATE TRANSPORTER 2.7 (NRT2.7);HIGH AFFINITY NITRATE TRANSPORTER 2.7 (ATNRT2.7)	#N/A	1.17796	3.54113e-08	1.17413	1.00349e-08	-0.209966	0.190316	-0.888472	1.14939e-07	-0.0393945	0.701918	-0.927866	1.37806e-07	0.495628	0.000119209	-0.0355733	0.746392	0.460055	0.000203184
AT1G11720	SS3	Encodes a starch synthase that in addition to its role in starch biosynthesis also has a negative regulatory function in the biosynthesis of transient starch. The protein apparently contains a starch-binding domain (SBD). protein_coding STARCH SYNTHASE 3 (SS3) STARCH SYNTHASE 3 (SS3)	#N/A	-0.152671	0.110388	0.476146	3.86638e-05	0.115256	0.455168	-0.0116446	0.895567	0.155931	0.0712675	0.144287	0.102856	0.349246	0.000755845	-0.472886	6.07173e-05	-0.12364	0.161428
AT1G11750	CLPP6	One of several nuclear-encoded ClpPs (caseinolytic protease). Contains a highly conserved catalytic triad of Ser-type proteases (Ser-His-Asp). The name reflects nomenclature described in Adam et. al (2001). protein_coding CLP PROTEASE PROTEOLYTIC SUBUNIT 6 (CLPP6) CLP PROTEASE PROTEOLYTIC SUBUNIT 6 (CLPP6)	#N/A	0.124133	0.190916	-0.154326	0.0805953	0.0450755	0.819229	0.584903	2.08076e-06	-0.489814	1.44622e-05	0.0950888	0.27654	0.385501	0.000310267	-0.211355	0.0236651	0.174146	0.0511568
AT1G11755	LEW1	Encodes a cis-prenyltransferase, involved in dolichol biosynthesis. Wilted leaves in mutants due to cell membrane lesions. Mutants have increased drought tolerance, but hypersensitve to dark stress. protein_coding LEAF WILTING 1 (LEW1) LEAF WILTING 1 (LEW1)	#N/A	0.0596256	0.680709	-0.228278	0.0805104	-0.0574726	0.852954	0.358152	0.00773451	-0.213958	0.0848654	0.144193	0.259048	0.187347	0.15853	0.073945	0.585423	0.261292	0.0475883
AT1G11780	AT1G11780	oxidoreductase, 2OG-Fe(II) oxygenase family protein;(source:Araport11) protein_coding	#N/A	-0.235725	0.140709	-0.2772	0.0912679	-0.0539909	0.891949	-0.0480125	0.759685	0.523868	0.00167424	0.475856	0.0039252	-0.271221	0.099505	0.565343	0.00186595	0.294121	0.0604076
AT1G66040	VIM4	predicted to encode a protein with an N-terminal PHD domain and two RING domains surrounding anSRA domain. Attempts to isolate ORTH4/VIM4 cDNA through RT-PCR were unsuccessful and analysis of the expression of this gene is difficult since it shares 99% nucleotide identity with ORTH5/VIM2. protein_coding VARIANT IN METHYLATION 4 (VIM4) ORTHRUS 4 (ORTH4);VARIANT IN METHYLATION 4 (VIM4)	#N/A	1.17304	0.000684257	1.23596	3.38179e-05	0.105452	0.85861	0.268705	0.264214	-1.5123	1.74234e-05	-1.2436	0.000205844	1.39922	1.12749e-05	-1.57523	4.32299e-06	-0.176012	0.481476
AT5G17990	TRP1	Encodes the tryptophan biosynthetic enzyme phosphoribosylanthranilate transferase (PAT1, called trpD in bacteria). Converts anthranilate and phosphoribosylpyrophosphate into phosphoribosylanthranilate and inorganic pyrophosphate. The mRNA is cell-to-cell mobile. protein_coding TRYPTOPHAN BIOSYNTHESIS 1 (TRP1) PHOSPHORIBOSYLANTHRANILATE TRANSFERASE 1 (pat1);TRYPTOPHAN BIOSYNTHESIS 1 (TRP1)	#N/A	1.17239	0.000330768	1.1185	0.000250896	-0.248773	0.588234	-0.790189	0.00318936	0.289822	0.229551	-0.500367	0.0478438	0.57708	0.0264681	0.343713	0.174314	0.920793	0.00116603
AT1G11820	AT1G11820	Plasmodesmata-localized &#946;-1,3-glucanase which regulates leaf trichome length. protein_coding (PDBG4) (PDBG4)	#N/A	0.0824378	0.561541	0.529266	0.00046689	-0.0107386	0.978519	-0.902069	1.06617e-06	0.656973	3.5944e-05	-0.245096	0.0547752	-0.362065	0.00826888	0.210145	0.108176	-0.15192	0.226528
AT1G32940	SBT3.5	Together with SBT3.3 contributes to the activation of defence-related PMEs and Botrytis resistance. protein_coding (SBT3.5) (ATSBT3.5); (SBT3.5)	#N/A	1.17142	5.11151e-05	1.26677	8.89661e-06	-0.561476	0.0684291	-0.368331	0.0663571	0.0323191	0.872871	-0.336012	0.0988555	1.45992	2.29374e-06	-0.0630295	0.772693	1.39689	3.3669e-06
AT5G41080	GDPD2	Encodes a member of the glycerophosphodiester phosphodiesterase (GDPD) family. protein_codingGLYCEROPHOSPHODIESTER PHOSPHODIESTERASE 2 (GDPD2) (AtGDPD2);GLYCEROPHOSPHODIESTER PHOSPHODIESTERASE 2 (GDPD2)	#N/A	0.410209	0.219809	3.14948	1.06174e-07	0.279882	0.638201	-2.48303	6.23908e-07	3.52785	1.28462e-08	1.04482	0.00252053	0.386563	0.217204	0.788583	0.0183306	1.17515	0.0010315
AT1G11860	AT1G11860	T-protein is the aminomethyltransferase of the glycine cleavage multienzyme system GCS. protein_coding (GLDT) (GLDT)	#N/A	0.142172	0.163667	0.325286	0.00205718	0.193844	0.186781	-0.64706	1.45334e-06	0.121933	0.177461	-0.525127	2.42483e-05	-0.515618	3.6029e-05	-0.0611815	0.537973	-0.576799	9.99859e-06
AT3G04630	WDL1	Member of a small gene family which have a KLEEK domain which may be involved in protein- protein interactions. Over expression of WDL1 results in abnormal root development. protein_coding WVD2-LIKE 1 (WDL1) WVD2-LIKE 1 (WDL1)	#N/A	1.17045	1.94516e-08	0.375921	0.000730856	-0.019787	0.944652	0.342594	0.00127076	-0.761336	3.10463e-07	-0.418742	0.000325564	0.738302	9.90309e-07	0.0331976	0.748	0.7715	5.59479e-07
AT5G38410	RBCS3B	Encodes a member of the Rubisco small subunit (RBCS) multigene family: RBCS1A (At1g67090), RBCS1B (At5g38430), RBCS2B (At5g38420), and RBCS3B (At5g38410). Functions to yield sufficient Rubisco content for leaf photosynthetic capacity. protein_coding RUBISCO SMALL SUBUNIT 3B (RBCS3B) RUBISCO SMALL SUBUNIT 3B (RBCS3B);RIBULOSE BISPHOSPHATE CARBOXYLASE SMALL CHAIN 1A (RBCS1A)	#N/A	1.16287	0.000349849	0.908925	0.00127945	0.108835	0.850319	-0.0233506	0.924201	-0.0458815	0.849455	-0.0692321	0.785634	0.77674	0.00449635	0.208067	0.417522	0.984807	0.000658704
AT5G18170	GDH1	Encodes the 43 kDa alpha-subunit of the glutamate dehydrogenase with a putative mitochondrial transit polypeptide and NAD(H)- and alpha-ketoglutarate-binding domains. Mitochondrial localization confirmed by subcellular fractionation. Combines in several ratios with GDH2 protein (GDH-beta) to form seven isoenzymes. Catalyzes the cleavage of glycine residues. May be involved in ammonia assimilation…	#N/A	1.16211	4.67016e-08	1.13341	1.4493e-08	-0.00391227	0.990133	-1.49039	2.18588e-10	0.213605	0.0372014	-1.27679	4.71529e-09	-0.35307	0.00231632	0.242305	0.0266641	-0.110765	0.277928
AT1G11910	#N/A	#N/A	#N/A	0.0619461	0.578563	0.0595733	0.552617	-0.2784	0.0584595	-0.708901	8.38729e-07	-0.133766	0.157535	-0.842667	2.366e-07	-0.370928	0.00112656	-0.131394	0.194765	-0.502322	6.49599e-05
AT1G73810	AT1G73810	Core-2/I-branching beta-1,6-N-acetylglucosaminyltransferase family protein;(source:Araport11)protein_coding	#N/A	0.555779	0.0567586	2.5191	3.64379e-05	-1.10235	0.0422078	-2.70213	8.15742e-06	3.52427	1.31584e-07	0.82214	0.00890537	0.919316	0.018777	1.56095	6.67128e-05	2.48027	1.04933e-06
AT1G11950	AT1G11950	Transcription factor jumonji (jmjC) domain-containing protein;(source:Araport11) protein_coding (JMJ26) (JMJ26)	#N/A	0.229517	0.171955	0.148037	0.360594	0.080039	0.829482	0.121555	0.44101	-0.0601496	0.70041	0.0614052	0.707818	0.189553	0.243326	0.02133	0.905078	0.210883	0.181608
AT1G14900	HMGA	Encodes a protein belonging to the subgroup of HMGA (high mobility group A) proteins that interact with A/T-rich stretches of DNA. protein_coding HIGH MOBILITY GROUP A (HMGA) HIGH MOBILITY GROUP A (HMGA)	#N/A	1.15933	5.03084e-05	0.246618	0.220622	0.902325	0.00312552	0.314998	0.111174	-0.520367	0.0122466	-0.205369	0.313194	-0.340709	0.0906326	0.392347	0.0564805	0.0516381	0.801256
AT1G35710	AT1G35710	kinase family with leucine-rich repeat domain-containing protein;(source:Araport11) protein_coding	#N/A	1.15717	0.0048957	2.01934	2.35542e-05	-0.240917	0.772502	0.0856726	0.823782	0.0159151	0.966565	0.101588	0.793396	2.34593	6.72494e-06	-0.846264	0.0165035	1.49967	0.000526967
AT2G23540	AT2G23540	GDSL-motif esterase/acyltransferase/lipase. Enzyme group with broad substrate specificity thatmay catalyze acyltransfer or hydrolase reactions with lipid and non-lipid substrates. protein_coding	#N/A	1.15147	3.10187e-06	1.31095	3.21404e-07	-0.84549	0.000366737	-2.27186	1.98231e-10	0.618407	0.000503417	-1.65345	1.73887e-08	-0.115423	0.450771	0.458937	0.00580398	0.343514	0.0255171
AT3G09390	MT2A	metallothionein, binds to and detoxifies excess copper and other metals, limiting oxidative damage protein_coding METALLOTHIONEIN 2A (MT2A) METALLOTHIONEIN 2A (MT2A);ARABIDOPSIS THALIANA METALLOTHIONEIN-K (ATMT-K);ARABIDOPSIS THALIANA METALLOTHIONEIN-1 (ATMT-1)	#N/A	1.15095	4.92231e-06	1.3326	2.86987e-07	-0.196409	0.47417	-0.417479	0.00946523	0.289888	0.0582717	-0.127592	0.414421	1.11153	2.38945e-06	0.108244	0.509142	1.21977	8.31594e-07
AT5G02580	AT5G02580	mRNA expression activated by PIFs by directly binding to promoter; overexpression causes pale leaves. Disrupts the homodimerization of GLK1 by interacting with its dimerization domain and debilitates the DNA-binding activity of GLK1. RPGE-GLK regulatory pairs regulate photosynthetic gene expression downstream of PIFs. protein_coding (RPGE1) (RPGE1)	#N/A	1.15091	4.94363e-05	0.400887	0.0415221	-0.302487	0.337447	-0.368684	0.0512007	-1.05919	2.9693e-05	-1.42788	1.57286e-06	0.33469	0.0849118	-0.309176	0.111879	0.0255143	0.900293
AT3G63380	AT3G63380	ATPase E1-E2 type family protein / haloacid dehalogenase-like hydrolase family protein;(source:Araport11) protein_coding AUTO-INHIBITED CA2+ ATPASE 12 (ACA12) AUTO-INHIBITED CA2+ ATPASE 12 (ACA12)	#N/A	0.196066	0.493806	3.69405	4.91916e-09	-0.993499	0.0119892	-3.534	2.94159e-09	3.50979	3.14862e-09	-0.0242069	0.928024	1.15355	0.000329666	0.0118095	0.968324	1.16536	0.000258144
AT1G12090	ELP	extensin-like protein (ELP) protein_coding EXTENSIN-LIKE PROTEIN (ELP) EXTENSIN-LIKE PROTEIN (ELP)	#N/A	-0.317722	0.10756	-0.123999	0.502044	0.428283	0.121495	-0.390976	0.0309973	0.366323	0.041174	-0.0246531	0.896093	-0.943259	6.69887e-05	0.172601	0.36216	-0.770658	0.000376909
AT3G52310	AT3G52310	ABCG27 is induced by ABA. Loss of function increases ABA concentration in pistils and leaves.protein_coding ATP-BINDING CASSETTE G27 (ABCG27) ATP-BINDING CASSETTE G27 (ABCG27)	#N/A	1.1499	0.000509118	1.66582	1.05736e-06	0.288241	0.402206	-1.07216	0.000102138	-1.01429	0.00082735	-2.08645	2.17886e-07	0.305424	0.124022	-1.53021	2.8037e-06	-1.22479	2.00296e-05
AT2G23030	SNRK2.9	encodes a member of SNF1-related protein kinases (SnRK2) protein_coding SNF1-RELATED PROTEIN KINASE 2.9 (SNRK2.9) SUCROSE NONFERMENTING 1-RELATED PROTEIN KINASE 2-9 (SNRK2-9);SNF1-RELATED PROTEIN KINASE 2.9 (SNRK2.9)	#N/A	1.14784	0.00025619	0.786632	0.00378739	-0.449467	0.252594	-0.60817	0.0159731	-0.114196	0.643501	-0.722366	0.00578844	0.627929	0.0152676	0.247009	0.297544	0.874938	0.00128541
AT1G12140	FMO GS-OX5	Encodes a glucosinolate S-oxygenase that catalyzes the conversion of methylthioalkyl glucosinolates to methylsulfinylalkyl glucosinolates. It is a suppressor of the bp mutant phenotype. protein_coding FLAVIN-MONOOXYGENASE GLUCOSINOLATE S-OXYGENASE 5 (FMO GS-OX5) FLAVIN-MONOOXYGENASE GLUCOSINOLATE S-OXYGENASE 5 (FMO GS-OX5)	#N/A	-0.143905	0.278431	-0.284824	0.0264819	-0.0970839	0.697616	0.402649	0.00248029	-0.0338411	0.777732	0.368808	0.00555658	0.214909	0.0915778	0.107077	0.404533	0.321986	0.0138221
AT1G12200	FMO	Putative flavin monooxygenase. protein_coding FLAVIN MONOOXYGENASE (FMO) FLAVIN MONOOXYGENASE (FMO)	#N/A	-0.283519	0.095453	0.166092	0.301905	-1.03833	0.00011256	-0.418646	0.010646	0.771676	6.63547e-05	0.35303	0.0288279	0.785777	0.000131984	0.322065	0.0522821	1.10784	3.24756e-06
AT1G12210	RFL1	RFL1 has high sequence similarity to the adjacent disease resistance (R) gene RPS5. protein_coding RPS5-LIKE 1 (RFL1) RPS5-LIKE 1 (RFL1)	#N/A	-0.260396	0.172826	-1.39211	4.74772e-07	-1.17943	0.000130058	0.954611	1.31365e-05	-1.27092	5.01419e-07	-0.316313	0.0704013	0.741929	0.000912381	-0.139212	0.458122	0.602717	0.00387124
AT1G12211	AT1G12211	hypothetical protein;(source:Araport11) protein_coding	#N/A	-0.286435	0.150379	-1.4128	6.016e-07	-1.18155	0.00019534	0.969183	1.63089e-05	-1.31565	5.12916e-07	-0.346466	0.0574396	0.737928	0.00131455	-0.189282	0.329065	0.548646	0.00952225
AT3G03780	MS2	Encodes a cytosolic methionine synthase, involved in methionine regeneration via the activatedmethyl cycle (or SAM cycle) protein_coding METHIONINE SYNTHASE 2 (MS2) METHIONINE SYNTHASE 2 (ATMS2);METHIONINE SYNTHASE 2 (MS2)	#N/A	-0.505978	0.00313142	1.01546	2.04596e-05	0.0134813	0.975448	-3.39153	4.34503e-12	3.48871	3.53364e-12	0.0971764	0.499244	-2.38955	3.00704e-10	1.96727	8.16986e-09	-0.422283	0.00644439
AT5G50450	AT5G50450	HCP-like superfamily protein with MYND-type zinc finger;(source:Araport11) protein_coding	#N/A	1.14195	2.00179e-05	2.18593	1.81417e-08	0.483765	0.0628897	-1.78676	1.04175e-07	0.911139	0.000280404	-0.875622	0.000118804	-0.0845941	0.631402	-0.132844	0.451496	-0.217438	0.197623
AT5G24490	AT5G24490	30S ribosomal protein;(source:Araport11) protein_coding	#N/A	1.13845	1.48506e-06	0.445078	0.00334507	0.268275	0.216088	-0.0821121	0.536566	-0.785038	1.23509e-05	-0.86715	7.11597e-06	0.0946912	0.500986	-0.0916668	0.527434	0.00302438	0.98332
AT1G12250	AT1G12250	Pentapeptide repeat protein involved in thylakoid biogenesis. protein_coding (TL20.3)(TL20.3)	#N/A	0.11219	0.383641	0.313633	0.0130366	-0.344408	0.0469348	-0.738617	4.34261e-06	0.00178424	0.987945	-0.736833	6.21101e-06	-0.0805765	0.502886	-0.199659	0.0997612	-0.280235	0.0213963
AT1G12270	Hop1	Encodes one of the 36 carboxylate clamp (CC)-tetratricopeptide repeat (TPR) proteins (Prasad 2010, Pubmed ID: 20856808) with potential to interact with Hsp90/Hsp70 as co-chaperones. protein_coding HOP1 (Hop1) HOP1 (Hop1)	#N/A	-0.0232087	0.856169	-0.119594	0.269251	0.0787643	0.716769	0.250885	0.0211267	0.0692571	0.502878	0.320142	0.00574794	0.0525269	0.639427	0.165642	0.135295	0.218169	0.046682
AT1G12280	SUMM2	Encodes a NB-LRR protein SUMM2 involved in defense response to bacterium.SUMM2 is downstream ofMPK4 as mutants in summ2 suppress a number of mpk4 phenotypes. protein_coding SUPPRESSOR OF MKK1 MKK2 2 (SUMM2) SUPPRESSOR OF MKK1 MKK2 2 (SUMM2)	#N/A	0.0774806	0.688913	-0.31837	0.0467514	0.0994373	0.774693	0.725612	0.000131285	-1.25457	3.57373e-07	-0.528959	0.00366082	0.307806	0.0622487	-0.858721	7.14606e-05	-0.550916	0.00272401
AT3G22060	AT3G22060	contains Pfam profile: PF01657 Domain of unknown function that is usually associated with protein kinase domain Pfam:PF00069, however this protein does not have the protein kinase domain protein_coding	#N/A	1.13789	0.000297869	2.87559	8.28095e-09	-0.275071	0.565537	-0.329712	0.196413	0.359608	0.152474	0.0298956	0.909514	2.82095	1.02834e-08	-1.37809	1.81837e-05	1.44286	1.83847e-05
AT1G12320	AT1G12320	ankyrin repeat/KH domain protein (DUF1442);(source:Araport11) protein_coding	#N/A	-0.116604	0.167499	-0.075955	0.335128	0.0963053	0.484659	-0.118911	0.11718	0.179922	0.0217792	0.0610107	0.435294	-0.291172	0.00125277	0.139273	0.0864237	-0.151898	0.0550958
AT1G12330	AT1G12330	cyclin-dependent kinase-like protein;(source:Araport11) protein_coding	#N/A	-0.24596	0.158303	0.08907	0.596237	0.123772	0.692311	-0.424774	0.0104629	0.0271111	0.865964	-0.397663	0.0160788	-0.459476	0.00796713	-0.307919	0.0685998	-0.767396	0.000117207
AT1G74710	EDS16	Encodes a protein with isochorismate synthase activity. Mutants fail to accumulate salicylic acid. Its function may be redundant with that of ICS2 (AT1G18870). protein_coding ENHANCED DISEASE SUSCEPTIBILITY TO ERYSIPHE ORONTII 16 (EDS16) ENHANCED DISEASE SUSCEPTIBILITY TO ERYSIPHE ORONTII 16 (EDS16);ISOCHORISMATE SYNTHASE 1 (ICS1);SALICYLIC ACID INDUCTION DEFICIENT 2 (SID2)	#N/A	-0.414877	0.113937	3.37387	2.36613e-08	-0.969189	0.0133845	-3.1617	2.28466e-08	3.48433	5.57904e-09	0.322623	0.181698	1.18136	0.000231436	-0.304425	0.226041	0.876935	0.00247779
AT1G19400	AT1G19400	Tail-anchored (TA) OEP membrane protein which possesses a single C-terminal transmembrane domain targeting post-translationally to plastids. protein_coding ERYTHRONATE-4PHOSPHATE DEHYDROGENASE (E-4PDHASE) ERYTHRONATE-4PHOSPHATE DEHYDROGENASE (E-4PDHASE)	#N/A	1.13664	1.15427e-08	0.922963	2.55341e-08	0.360854	0.00637577	-0.60426	1.66016e-06	-0.358666	0.000426262	-0.962926	1.87364e-08	-0.0421503	0.642375	-0.144988	0.109727	-0.187138	0.0369724
AT5G64570	XYL4	Encodes a secreted beta-d-xylosidase that belongs to family 3 of glycoside hydrolases. Loss offunction mutants show increased susceptibility to fungal pathogens. protein_coding BETA-D-XYLOSIDASE 4 (XYL4) BETA-D-XYLOSIDASE 4 (XYL4);ARABIDOPSIS THALIANA BETA-D-XYLOSIDASE 4 (ATBXL4);BETA-XYLOSIDASE4 (BXL4)	#N/A	1.13612	1.25156e-06	1.68774	4.47329e-09	0.70376	0.000848969	-1.9558	2.93907e-10	0.894758	2.87492e-06	-1.06105	6.69498e-07	-0.971826	2.03685e-06	0.343135	0.0184229	-0.628691	0.000153675
ATCG00490	rbcL	large subunit of RUBISCO. Protein is tyrosine-phosphorylated and its phosphorylation state is modulated in response to ABA in Arabidopsis thaliana seeds. protein_coding (RBCL) (RBCL)	#N/A	1.13069	0.0145062	0.0401468	0.927958	0.33926	0.67758	0.162653	0.691021	-0.625487	0.126624	-0.462834	0.270984	-0.13646	0.75169	0.465054	0.257148	0.328594	0.409407
AT2G37460	UMAMIT12	nodulin MtN21-like transporter family protein protein_coding USUALLY MULTIPLE ACIDS MOVE INAND OUT TRANSPORTERS 12 (UMAMIT12) USUALLY MULTIPLE ACIDS MOVE IN AND OUT TRANSPORTERS 12 (UMAMIT12)	#N/A	-0.749488	0.00177672	0.528376	0.109154	0.286499	0.380607	-3.35854	7.99688e-10	3.47812	4.6736e-10	0.119582	0.538917	-3.11666	1.88104e-09	2.20026	3.51515e-07	-0.916405	0.000163991
AT1G73830	BEE3	Encodes the brassinosteroid signaling component BEE3 (BR-ENHANCED EXPRESSION 3). Positively modulates the shade avoidance syndrome in Arabidopsis seedlings. protein_coding BR ENHANCED EXPRESSION 3 (BEE3) BR ENHANCED EXPRESSION 3 (BEE3)	#N/A	0.348308	0.143265	2.21459	8.2007e-06	-0.0325023	0.960949	-4.08299	6.31143e-10	3.46706	5.94818e-09	-0.615936	0.00838145	-1.8359	1.1254e-06	1.60077	7.88273e-06	-0.235126	0.277733
AT5G48570	AT5G48570	Encodes one of the 36 carboxylate clamp (CC)-tetratricopeptide repeat (TPR) proteins (Prasad 2010, Pubmed ID: 20856808) with potential to interact with Hsp90/Hsp70 as co-chaperones. protein_coding (ROF2) (FKBP65); (ATFKBP65); (ROF2)	#N/A	1.12947	0.000453223	-0.18842	0.464465	-0.0905328	0.925593	3.47897	2.98653e-09	0.565128	0.0249333	4.0441	2.26231e-09	3.38109	1.50848e-08	1.88301	2.8037e-06	5.2641	2.00575e-10
AT4G30270	XTH24	encodes a protein similar to endo xyloglucan transferase in sequence. It is also very similar to BRU1 in soybean, which is involved in brassinosteroid response. protein_coding XYLOGLUCAN ENDOTRANSGLUCOSYLASE/HYDROLASE 24 (XTH24) MERISTEM-5 (MERI5B);MERISTEM 5 (MERI-5);XYLOGLUCAN ENDOTRANSGLUCOSYLASE/HYDROLASE 24 (XTH24);SENESCENCE 4 (SEN4)	#N/A	1.12837	3.80894e-05	0.491798	0.0128416	-0.0437576	0.934151	0.190556	0.288917	-1.27388	1.80443e-06	-1.08333	1.82465e-05	0.726112	0.000898254	-0.637314	0.0029623	0.088798	0.643567
AT1G04990	AT1G04990	Zinc finger C-x8-C-x5-C-x3-H type family protein;(source:Araport11) protein_coding (ATC3H3) (ATC3H3)	#N/A	1.12741	1.49627e-05	1.64567	2.02273e-07	0.330245	0.236797	-1.15061	7.1122e-06	0.887355	0.000110065	-0.263255	0.136301	0.164811	0.346661	0.369101	0.037925	0.533912	0.004054
AT1G12470	AT1G12470	zinc ion binding protein;(source:Araport11) protein_coding VACUOLAR PROTEIN SORTING 18 (VPS18) VACUOLAR PROTEIN SORTING 18 (VPS18)	#N/A	0.0239235	0.841736	-0.407808	0.000598871	-0.245691	0.112471	0.241697	0.0180252	-0.259316	0.0117489	-0.017619	0.86727	0.0795801	0.445382	0.172415	0.100532	0.251996	0.0176366
AT1G03100	AT1G03100	Pentatricopeptide repeat (PPR) superfamily protein;(source:Araport11) protein_coding	#N/A	1.12733	1.50359e-05	1.51303	2.2718e-07	0.24848	0.384158	-1.02623	9.43058e-06	0.136952	0.420084	-0.889276	5.57582e-05	0.238325	0.162177	-0.248747	0.150746	-0.010422	0.953651
AT1G12520	CCS	Copper-zinc superoxide dismutase copper chaperone (delivers copper to the Cu-Zn superoxide dismutase). Localized to the chloroplast. Expressed in roots and shoots. Up-regulated in response to copper and senescence. The AtACC activates all three CuZnSOD activities located in three different subcellular compartments. Contains three domains, central, ATX-1 like and C-terminal. ATX-1 like domain esse…	#N/A	0.260283	0.134523	0.147833	0.362504	-0.00630712	0.989918	-0.147254	0.34358	-0.208359	0.180006	-0.355613	0.0310466	0.006886	0.970149	-0.0959091	0.571427	-0.0890231	0.585596
AT4G39940	AKN2	adenosine-5'-phosphosulfate-kinase (akn2) mRNA, complete The mRNA is cell-to-cell mobile.protein_coding APS-KINASE 2 (AKN2) ADENOSINE-5'-PHOSPHOSULFATE (APS) KINASE 2 (APK2);APS-KINASE 2 (AKN2)	#N/A	1.12686	0.0308502	3.25964	3.6554e-05	-0.153713	0.898506	-3.79358	3.83897e-06	3.4635	1.02834e-05	-0.330077	0.487113	-0.380232	0.436127	1.33073	0.0106895	0.950497	0.0472675
AT1G12580	PEPKR1	phosphoenolpyruvate carboxylase-related kinase 1;(source:Araport11) protein_coding PHOSPHOENOLPYRUVATE CARBOXYLASE-RELATED KINASE 1 (PEPKR1) PHOSPHOENOLPYRUVATE CARBOXYLASE-RELATED KINASE 1 (PEPKR1)	#N/A	-0.0728554	0.465681	-0.354133	0.000736854	-0.200267	0.144962	-0.290104	0.00248388	-0.331938	0.000855831	-0.622042	2.28541e-06	-0.44397	0.000105243	-0.0506606	0.598613	-0.49463	3.04305e-05
AT1G12640	LPLAT1	Encodes a lysophosphatidylcholine acyltransferase (LPCAT). Participates in the Lands cycle in developing seeds. protein_coding LYSOPHOSPHOLIPID ACYLTRANSFERASE 1 (LPLAT1) LYSOPHOSPHOLIPID ACYLTRANSFERASE 1 (LPLAT1);LYSOPHOSPHATIDYLCHOLINE ACYLTRANSFERASE 1 (LPCAT1); (ATLPLAT1)	#N/A	0.135833	0.205596	-0.235577	0.0221254	-0.0150644	0.96084	0.260107	0.0103289	-0.498194	4.50144e-05	-0.238087	0.0205023	0.0395943	0.702199	-0.126784	0.213046	-0.0871896	0.379605
AT5G47120	BI1	Encodes BI-1, a homolog of mammalian Bax inhibitor 1. Functions as an attenuator of biotic andabiotic types of cell death. Bax-induced cell death can be downregulated by ectopically expressing AtBI in planta. The mRNA is cell-to-cell mobile. protein_coding BAX INHIBITOR 1 (BI1) ARABIDOPSIS BAX INHIBITOR 1 (ATBI-1);BAX INHIBITOR 1 (BI1);BAX INHIBITOR 1 (ATBI1); (BI-1)	#N/A	1.12598	3.01122e-06	0.716841	0.000102044	-0.238603	0.324474	-0.0310875	0.83186	0.325328	0.0265045	0.294241	0.0483801	0.924356	8.95564e-06	0.734469	0.000116061	1.65883	1.40476e-08
AT1G12680	PEPKR2	phosphoenolpyruvate carboxylase-related kinase 2;(source:Araport11) protein_coding PHOSPHOENOLPYRUVATE CARBOXYLASE-RELATED KINASE 2 (PEPKR2) PHOSPHOENOLPYRUVATE CARBOXYLASE-RELATED KINASE 2 (PEPKR2)	#N/A	0.140426	0.274791	0.0541641	0.659363	0.206361	0.28577	0.0551499	0.635341	-0.221688	0.0579289	-0.166539	0.159668	-0.0970468	0.422252	-0.135427	0.267424	-0.232474	0.0530084
AT1G12710	#N/A	#N/A	#N/A	-0.272739	0.1471	-0.153403	0.432394	-1.23329	5.50367e-05	-1.18662	2.66286e-06	0.750237	0.000339324	-0.436382	0.0145415	-0.106728	0.593044	0.630901	0.00279626	0.524173	0.00788226
AT5G24470	PRR5	Encodes a pseudo-response regulator whose mutation affects various circadian-associated biological events such as flowering time in the long-day photoperiod conditions, red light sensitivity of seedlings during early photomorphogenesis, and the period of free-running rhythms of certain clock-controlled genes including CCA1 and APRR1/TOC1 in constant white light. Acts as transcriptional repressor …	#N/A	1.12052	0.00280363	-0.0785552	0.792315	0.348521	0.598223	4.02307	2.01622e-09	-3.32209	9.84317e-09	0.700985	0.0437011	3.59599	1.78179e-08	-2.12301	4.31228e-06	1.47298	0.000212988
AT5G63600	FLS5	encodes a protein whose sequence is similar to flavonol synthase protein_coding FLAVONOL SYNTHASE 5 (FLS5) (ATFLS5);FLAVONOL SYNTHASE 5 (FLS5)	#N/A	1.11978	1.14108e-06	1.00091	9.79269e-07	0.915469	4.63203e-05	0.601859	0.000127776	-1.38062	1.06016e-08	-0.778766	1.46822e-05	0.687301	6.0543e-05	-1.26175	2.03373e-07	-0.574452	0.000289951
AT1G12760	AT1G12760	Zinc finger, C3HC4 type (RING finger) family protein;(source:Araport11) protein_coding	#N/A	0.177812	0.0526989	-0.180313	0.0360037	-0.33327	0.00790025	-0.15418	0.0595848	-0.452117	2.12213e-05	-0.606297	1.41288e-06	-0.0012234	0.990821	-0.0939921	0.276227	-0.0952155	0.253097
AT1G12770	EMB1586	Encodes a DEAD-box RNA helicase that localizes to mitochondria and is essential for regulatingcell-to-cell transport via plasmodesmata. The mRNA is cell-to-cell mobile. protein_coding EMBRYO DEFECTIVE 1586 (EMB1586) EMBRYO DEFECTIVE 1586 (EMB1586);INCREASED SIZE EXCLUSION LIMIT 1 (ISE1)	#N/A	0.0798654	0.578065	-0.75343	1.4009e-05	0.0119068	0.975914	1.04253	1.90993e-07	-0.815472	2.99101e-06	0.227062	0.0779753	0.277198	0.0377712	0.0178226	0.902867	0.295021	0.0260592
AT1G13420	ST4B	Encodes a sulfotransferase. Unlike the related ST4A protein (At2g14920), in vitro experiments show that this enzyme does not act brassinosteroids. ST4B is expressed in the roots and transcript levels rise in response to cytokinin treatment. protein_coding SULFOTRANSFERASE 4B (ST4B) ARABIDOPSIS THALIANA SULFOTRANSFERASE 4B (ATST4B);SULFOTRANSFERASE 4B (ST4B)	#N/A	-2.13968	0.00443364	0.13808	0.929801	0.615604	0.264597	-5.23103	5.28168e-07	3.44652	0.000438064	-1.78451	0.000275364	-5.70856	1.16271e-07	1.16876	0.302661	-4.5398	1.69168e-07
AT1G12790	AT1G12790	DNA ligase-like protein;(source:Araport11) protein_coding	#N/A	0.101546	0.504819	-0.38209	0.00603589	0.0505209	0.868823	0.249992	0.0477273	-1.41501	7.30847e-09	-1.16502	1.78383e-07	-0.182619	0.161814	-0.931374	4.425e-06	-1.11399	3.23382e-07
AT3G26230	CYP71B24	putative cytochrome P450 protein_coding CYTOCHROME P450, FAMILY 71, SUBFAMILY B, POLYPEPTIDE 24 (CYP71B24) CYTOCHROME P450, FAMILY 71, SUBFAMILY B, POLYPEPTIDE 24 (CYP71B24)	#N/A	1.11648	0.000642218	1.06619	0.000539547	-0.192926	0.665765	-1.75518	1.39791e-06	-0.288951	0.284639	-2.04413	3.91923e-07	-0.49606	0.0410872	-0.238664	0.335746	-0.734725	0.00414315
AT4G34900	XDH2	xanthine dehydrogenase 2;(source:Araport11) protein_coding XANTHINE DEHYDROGENASE 2 (XDH2) A. THALIANA XANTHINE DEHYDROGENASE 2 (ATXDH2);XANTHINE DEHYDROGENASE 2 (XDH2)	#N/A	1.11582	0.00200114	1.22822	0.000603893	-0.0865011	0.903684	-1.55308	3.8217e-05	-0.116929	0.710011	-1.67001	2.12726e-05	-0.238359	0.4026	-0.229328	0.433157	-0.467686	0.0954597
AT1G12810	AT1G12810	proline-rich family protein;(source:Araport11) protein_coding	#N/A	0.148527	0.165778	-2.53923	1.04822e-12	-0.0764215	0.703246	2.88409	5.36964e-14	-2.8352	9.00396e-14	0.0488871	0.629279	0.421274	0.000441997	-0.147438	0.14769	0.273836	0.00982634
AT2G36790	UGT73C6	The At2g36790 gene encodes a UDP-glucose:flavonol-3-O-glycoside-7-O-glucosyltransferase (UGT73C6)attaching a glucosyl residue to the 7-O-position of the flavonols kaempferol, quercetin and their 3-O-glycoside derivatives. protein_coding UDP-GLUCOSYL TRANSFERASE 73C6 (UGT73C6) UDP-GLUCOSYL TRANSFERASE 73C6 (UGT73C6)	#N/A	1.10865	0.0329638	1.59117	0.00114559	0.27333	0.916323	4.50201	1.03832e-06	-1.64719	0.00130696	2.85482	0.000444535	5.81985	7.15562e-08	-2.12971	0.000142833	3.69014	1.82277e-05
AT1G12830	AT1G12830	nucleolin;(source:Araport11) protein_coding	#N/A	0.155312	0.319192	0.0756396	0.614742	0.101645	0.755623	0.815036	2.43317e-05	-0.0524482	0.711927	0.762587	6.41978e-05	0.78903	5.95328e-05	0.0272238	0.866515	0.816254	3.36268e-05
AT1G12840	DET3	Encodes subunit C of the vacuolar H(+)-ATPase (V-ATPase). Bound and phosphorylated by AtWNK8.The mRNA is cell-to-cell mobile. protein_coding DE-ETIOLATED 3 (DET3) DE-ETIOLATED 3 (DET3);ARABIDOPSIS THALIANA VACUOLAR ATP SYNTHASE SUBUNIT C (ATVHA-C)	#N/A	-0.0423928	0.625113	-0.447695	1.54391e-05	0.0859468	0.530761	0.6091	2.40579e-07	-0.515362	1.66667e-06	0.0937384	0.216034	0.0754586	0.329239	-0.11006	0.161336	-0.0346012	0.659233
AT1G12850	AT1G12850	Phosphoglycerate mutase family protein;(source:Araport11) protein_coding	#N/A	0.0108172	0.915319	0.199327	0.0218938	0.639296	1.42528e-05	0.289784	0.00154561	0.217691	0.0105518	0.507475	9.68162e-06	-0.150186	0.076114	0.029182	0.74709	-0.121004	0.142658
AT4G21903	AT4G21903	MATE efflux family protein;(source:Araport11) protein_coding	#N/A	-0.750499	0.00534253	1.59239	0.000379538	-0.139604	0.825853	-2.06132	1.09961e-05	3.42549	6.46563e-09	1.36417	2.57262e-05	-0.32932	0.266893	1.08259	0.000775899	0.753274	0.00748818
AT1G12900	#N/A	#N/A	#N/A	-0.223612	0.0748124	0.771267	3.98028e-06	-0.0491836	0.855232	-0.997759	9.84201e-08	0.768626	2.06263e-06	-0.229133	0.0496055	-0.177308	0.128313	-0.226253	0.0602846	-0.403561	0.00179498
AT1G12910	ATAN11	Encodes LIGHT-REGULATED WD1 (LWD1), a clock proteins regulating circadian period length and photoperiodic flowering. protein_coding ANTHOCYANIN11 (ATAN11) ANTHOCYANIN11 (ATAN11);LIGHT-REGULATED WD 1 (LWD1)	#N/A	0.153545	0.13626	-0.492725	4.5865e-05	0.257707	0.0664764	0.676157	7.85569e-07	-1.39383	1.48944e-10	-0.717676	8.82514e-07	-0.0742747	0.436254	-0.747563	1.30117e-06	-0.821837	2.17587e-07
AT1G12920	ERF1-2	Encodes a eukaryotic release factor one homolog. protein_coding EUKARYOTIC RELEASE FACTOR 1-2 (ERF1-2) EUKARYOTIC RELEASE FACTOR 1-2 (ERF1-2)	#N/A	-0.163283	0.0653886	-0.493065	1.06113e-05	-0.0735953	0.636605	0.589912	7.27642e-07	-0.543225	1.84625e-06	0.0466871	0.569428	0.170442	0.0424594	-0.213442	0.0153154	-0.0430006	0.605043
AT1G12930	AT1G12930	Ran effector. protein_coding (TNPO3) (TNPO3)	#N/A	-0.105253	0.336602	-0.803828	4.47929e-07	0.0748767	0.701993	0.275396	0.0068377	-1.02116	1.08544e-08	-0.745762	9.75698e-07	-0.603309	1.23874e-05	-0.322583	0.00441155	-0.925891	1.06105e-07
AT1G12970	PIRL3	Encodes PIRL3, a member of the Plant Intracellular Ras-group-related LRRs (Leucine rich repeatproteins). PIRLs are a distinct, plant-specific class of intracellular LRRs that likely mediate protein interactions, possibly in the context of signal transduction. protein_coding PLANT INTRACELLULAR RAS GROUP-RELATED LRR 3 (PIRL3) PLANT INTRACELLULAR RAS GROUP-RELATED LRR 3 (PIRL3)	#N/A	-0.0385749	0.747627	-0.498382	0.000131133	-0.127351	0.49341	0.24855	0.0179745	-0.334684	0.00247325	-0.0861336	0.405855	-0.122481	0.254261	0.125124	0.246772	0.00264281	0.981236
AT1G12990	AT1G12990	beta-1,4-N-acetylglucosaminyltransferase family protein;(source:Araport11) protein_coding	#N/A	-0.0228104	0.865356	-0.574101	6.24011e-05	-0.153932	0.411231	-0.0985502	0.3505	-0.577748	3.20772e-05	-0.676298	8.88688e-06	-0.518719	0.000189419	-0.026458	0.834054	-0.545177	9.47151e-05
AT1G13000	AT1G13000	transmembrane protein, putative (DUF707);(source:Araport11) protein_coding	#N/A	-0.174156	0.104911	0.0690714	0.506519	0.0648144	0.760854	-0.0518771	0.601548	0.441135	0.000184592	0.389258	0.000755523	-0.04762	0.652096	0.197908	0.0594949	0.150288	0.134867
AT3G28940	AT3G28940	Encodes a protein with similarity to gamma-glutamyl cyclotransferases but lacking that activity. Functions with AIG2A (AT3G28930) to regulate production of tryptophan secondary metabolites. Loss of function results in increased immunity to Pst DC3000. protein_coding (AIG2B) (AIG2B)	#N/A	1.10702	4.92811e-07	0.662264	3.38545e-05	0.650994	0.000677797	0.306351	0.0137059	-0.349418	0.00590383	-0.0430671	0.732197	0.317621	0.0138351	0.0953392	0.448832	0.41296	0.00218943
AT1G13030	AT1G13030	Encodes a plant coilin, a protein that in other organisms is a major structural scaffolding protein necessary for Cajal body formation, composition and activity. It has been shown to bind both U1 and U1 snRNAs in vitro. protein_coding COILIN (COILIN) COILIN (COILIN); (ATCOILIN)	#N/A	-0.115863	0.645186	-0.437282	0.0607007	-0.312498	0.459757	0.565521	0.0157573	-0.108156	0.616019	0.457365	0.0477034	0.440738	0.0733411	0.213263	0.365857	0.654001	0.00910132
AT1G03090	MCCA	MCCA is the biotinylated subunit of the dimer MCCase, which is involved in leucine degradation.Both subunits are nuclear coded and the active enzyme is located in the mitochondrion. protein_coding (MCCA) (MCCA)	#N/A	1.10276	1.45441e-05	1.50027	1.58843e-07	0.344912	0.183628	-1.14454	1.57464e-06	0.0233119	0.887504	-1.12123	3.5252e-06	0.0108171	0.954028	-0.374198	0.0334251	-0.363381	0.0330434
AT5G02760	AT5G02760	Encodes a phosphatase that functions in sustaining proper leaf longevity and preventing early senescence by suppressing or perturbing SARK-mediated senescence signal transduction. protein_coding ARABIDOPSIS PP2C CLADE D 7 (APD7) SENESCENCE-SUPPRESSED 51 PROTEIN PHOSPHATASE (SSPP);ARABIDOPSIS PP2C CLADE D 7 (APD7)	#N/A	1.10204	7.14416e-07	-0.100419	0.485129	-0.228299	0.257013	-1.71147	8.4017e-10	0.937438	1.26771e-06	-0.77403	9.09354e-06	-1.58359	6.31908e-09	2.1399	6.26872e-10	0.556312	0.000229728
AT5G24580	AT5G24580	Heavy metal transport/detoxification superfamily protein;(source:Araport11) protein_coding(HIPP09) HEAVY METAL ASSOCIATED PROTEIN 47 (ATHMP47); (HIPP09)	#N/A	0.171402	0.570076	1.77323	0.000182636	0.18668	0.732001	-3.59406	1.38218e-08	3.41752	2.50157e-08	-0.176542	0.514783	-2.00751	3.64715e-06	1.81569	1.56366e-05	-0.191821	0.476323
AT1G13100	CYP71B29	putative cytochrome P450 protein_coding CYTOCHROME P450, FAMILY 71, SUBFAMILY B, POLYPEPTIDE 29 (CYP71B29) CYTOCHROME P450, FAMILY 71, SUBFAMILY B, POLYPEPTIDE 29 (CYP71B29)	#N/A	0.0331933	0.849522	-0.100752	0.505735	-0.33736	0.119702	-0.587478	0.000380212	-0.262374	0.0701322	-0.849852	1.28442e-05	-0.35087	0.0228335	-0.128428	0.402481	-0.479299	0.00290582
AT1G13110	CYP71B7	member of CYP71B The mRNA is cell-to-cell mobile. protein_coding CYTOCHROME P450, FAMILY71 SUBFAMILY B, POLYPEPTIDE 7 (CYP71B7) CYTOCHROME P450, FAMILY 71 SUBFAMILY B, POLYPEPTIDE 7 (CYP71B7)	#N/A	0.0440007	0.783798	-0.311839	0.0275487	-0.548074	0.00770642	-0.140842	0.282501	-0.575298	0.000268525	-0.71614	4.69994e-05	0.0953938	0.497125	-0.219458	0.120934	-0.124065	0.36623
ATCG00340	psaB	Encodes the D1 subunit of photosystem I reaction center. protein_coding (PSAB) (PSAB)	#N/A	1.10155	0.0369153	0.022775	0.967839	0.216071	0.848945	-0.439115	0.372209	-0.117501	0.818213	-0.556616	0.259523	-0.632411	0.209007	0.961276	0.0567267	0.328865	0.483232
AT5G09480	AT5G09480	hydroxyproline-rich glycoprotein family protein;(source:Araport11) protein_coding	#N/A	1.0998	0.000100753	0.731066	0.00495253	-0.928643	0.00235978	-2.66631	2.02093e-09	0.988191	0.000248131	-1.67812	3.67078e-07	-1.0066	0.000166443	1.35693	1.02158e-05	0.350326	0.0830195
AT1G79700	WRI4	WRI4 encodes an AP2/ERF-type transcriptional activator that specifically controls cuticular waxbiosynthesis in Arabidopsis stems. It also functions to activate transcription of genes involved fatty acid biosynthesis during seed and flower development as well as stem wax biosynthesis. Targets identified by ChIP-seq include: LACS1, KCR1, PAS2, ECR, and WSD1. protein_coding WRINKLED 4 (WRI4) WRINKLE…	#N/A	1.98173	8.65324e-09	4.08487	8.30975e-12	0.428479	0.044467	-5.67368	4.59066e-14	3.41142	2.47233e-11	-2.26226	8.07585e-10	-2.01728	1.22349e-09	1.30828	3.98247e-07	-0.709006	8.61458e-05
AT1G13180	DIS1	Mutant has defect in trichome cell expansion and actin organization resulting in a distorted trichome phenotype. protein_coding DISTORTED TRICHOMES 1 (DIS1) DISTORTED TRICHOMES 1 (DIS1);ACTIN-RELATED PROTEIN 3 (ARP3);ARABIDOPSIS THALIANA ACTIN-RELATED PROTEIN 3 (ATARP3)	#N/A	0.0734055	0.64457	-1.1166	5.9486e-07	-0.148831	0.592244	1.2981	4.9758e-08	-0.815333	8.08747e-06	0.482769	0.00243631	0.330329	0.0327998	0.374676	0.0150927	0.705005	0.000106649
AT2G44130	AT2G44130	Encodes a member of a family of F-box proteins, called the KISS ME DEADLY (KMD) family. Component of SCF ubiquitin protein ligase, interacts with phenylalanine ammonia-lyase. AtKFB39 is a homolog of previously identified AtKFB50 (At3g59940) and specifically interacts with Arabidopsis PAL3 and PAL4 in vitro. In planta, together with AtKFB01, KFB20 and KFB50, it regulates PAL protein stability thus…	#N/A	1.09427	5.1149e-07	1.19214	5.53833e-08	-0.081883	0.729718	-1.9001	9.07824e-11	-0.00306266	0.980023	-1.90316	5.13463e-10	-0.626074	5.21585e-05	-0.10093	0.414371	-0.727004	9.74112e-06
AT5G02780	GSTL1	Encodes a member of the lambda family of glutathione transferases. It has thiol transferase activity and self S-glutathionylation activity in vitro. protein_coding GLUTATHIONE TRANSFERASE LAMBDA 1 (GSTL1) GLUTATHIONE TRANSFERASE LAMBDA 1 (GSTL1)	#N/A	1.09254	4.49829e-05	1.2815	6.19241e-06	-0.148486	0.708837	-0.535217	0.010761	0.69521	0.00151822	0.159993	0.409163	0.894771	0.000202841	0.50625	0.0116599	1.40102	1.58465e-06
AT3G45290	MLO3	A member of a large family of seven-transmembrane domain proteins specific to plants, homologsof the barley mildew resistance locus o (MLO) protein. The Arabidopsis genome contains 15 genes encoding MLO proteins, with localization in plasma membrane. Phylogenetic analysis revealed four clades of closely-related AtMLO genes. ATMLO3 belongs to the clade IV, with AtMLO2, AtMLO6 and AtMLO12. The gene…	#N/A	1.09182	6.12102e-06	0.00245397	0.987397	-0.00848299	0.98639	0.734278	6.31951e-05	-1.73994	3.56885e-09	-1.00566	4.2321e-06	0.745214	9.98772e-05	-0.650569	0.00042952	0.094645	0.53548
AT1G13220	#N/A	#N/A	#N/A	0.040758	0.785998	0.744204	3.42074e-05	0.590788	0.00349483	-0.300724	0.0297229	0.963035	9.24676e-07	0.662312	7.17418e-05	-0.147308	0.267329	0.259589	0.0561375	0.112281	0.387612
AT1G13245	RTFL17	ROTUNDIFOLIA like 17;(source:Araport11) protein_coding ROTUNDIFOLIA LIKE 17 (RTFL17) ROTUNDIFOLIA LIKE 17 (RTFL17);DEVIL 4 (DVL4)	#N/A	0.114651	0.450463	0.489529	0.00190251	0.0894671	0.756023	-0.563761	0.000412665	0.685333	5.94569e-05	0.121572	0.377419	-0.163699	0.242694	0.310455	0.0335619	0.146756	0.28539
AT3G51660	AT3G51660	Chemokine-like MDL protein; modulate flowering time and innate immunity in plants. protein_coding MIF/D-DT-LIKE 3 (MDL3) MIF/D-DT-LIKE 3 (MDL3)	#N/A	0.916706	0.0512568	3.6831	5.64355e-06	0.239287	0.806945	-3.04645	2.96927e-05	3.40031	7.33611e-06	0.353854	0.423723	0.397356	0.373374	0.633917	0.149776	1.03127	0.0223187
AT2G05380	#N/A	#N/A	#N/A	1.09084	2.78538e-05	1.13881	5.92085e-06	0.121093	0.733155	-0.117479	0.48751	-0.140089	0.404608	-0.257569	0.141395	0.900234	7.49724e-05	-0.188059	0.300308	0.712175	0.00056017
AT1G13270	MAP1C	Encodes a methionine aminopeptidase formerly called MAP1B, renamed to MAP1C. protein_codingMETHIONINE AMINOPEPTIDASE 1B (MAP1C) METHIONINE AMINOPEPTIDASE 1B (MAP1B);METHIONINE AMINOPEPTIDASE 1B (MAP1C)	#N/A	-0.0910504	0.495774	-0.568153	0.000154557	-0.674403	0.000710035	0.754705	5.10762e-06	-0.142807	0.215487	0.611897	7.15145e-05	0.860955	3.58359e-06	0.334295	0.0116956	1.19525	8.09383e-08
AT1G13280	AOC4	Encodes allene oxide cyclase. One of four genes in Arabidopsis that encode this enzyme, whichcatalyzes an essential step in jasmonic acid biosynthesis. Gene expression is reduced during senescence, a process that involves jasmonic acid signalling pathway. protein_coding ALLENE OXIDE CYCLASE 4 (AOC4) ALLENE OXIDE CYCLASE 4 (AOC4)	#N/A	-0.368611	0.0525343	0.514144	0.00753408	-0.198555	0.526078	-0.86454	6.78851e-05	0.905056	3.98841e-05	0.0405161	0.8209	-0.151841	0.395158	0.022301	0.91158	-0.12954	0.461647
AT2G02990	RNS1	Encodes a member of the ribonuclease T2 family that responds to inorganic phosphate starvation,and inhibits production of anthocyanin. Also involved in wound-induced signaling independent of jasmonic acid. Its expression is responsive to both phosphate (Pi) and phosphite (Phi) in roots. protein_coding RIBONUCLEASE 1 (RNS1) RIBONUCLEASE 1 (ATRNS1);RIBONUCLEASE 1 (RNS1)	#N/A	1.82583	0.00108955	0.873506	0.427345	0.0254871	0.991943	-1.38733	0.157079	3.38367	0.000218518	1.99634	0.00345843	-0.53931	0.545957	4.33599	3.1557e-06	3.79668	4.30814e-06
AT3G49580	LSU1	RESPONSE TO LOW SULFUR gene family member; expressed during sulfur deficiency. protein_codingRESPONSE TO LOW SULFUR 1 (LSU1) RESPONSE TO LOW SULFUR 1 (LSU1)	#N/A	1.08954	0.0195201	1.46702	0.00184931	1.18087	0.107408	1.5216	0.00285012	-0.206396	0.621539	1.3152	0.00883811	1.80776	0.000415346	-0.583875	0.153364	1.22388	0.00735308
AT1G13330	AHP2	Encodes the Arabidopsis Hop2 homologue. In other species, Hop2 is proposed to be involved in inter-homolog bias in double strand break repair. protein_coding ARABIDOPSIS HOP2 HOMOLOG (AHP2) HOMOLOGOUS-PAIRING PROTEIN 2 (HOP2);ARABIDOPSIS HOP2 HOMOLOG (AHP2)	#N/A	0.386153	0.171522	1.07519	0.000439102	0.296402	0.583575	1.77208	3.97038e-06	-0.491434	0.0559658	1.28064	0.000178378	2.55086	1.21408e-07	-1.18047	0.0002613	1.37039	8.4344e-05
AT1G13340	AT1G13340	Regulator of Vps4 activity in the MVB pathway protein;(source:Araport11) protein_codingIST1-LIKE 6 (ISTL6) IST1-LIKE 6 (ISTL6)	#N/A	0.342842	0.251136	1.06448	0.000767302	0.177455	0.786451	1.82337	5.00464e-06	-0.556389	0.0416262	1.26698	0.000308248	2.71039	1.23104e-07	-1.27802	0.000219007	1.43236	9.60093e-05
AT1G13350	#N/A	#N/A	#N/A	-0.15526	0.0592516	-0.45646	1.12652e-05	-0.149738	0.203161	-0.0548033	0.447899	-0.387011	3.48453e-05	-0.441814	1.33568e-05	-0.361525	0.000137054	-0.0858111	0.271577	-0.447336	1.37799e-05
AT2G13360	AGT	Encodes a peroxisomal photorespiratory enzyme that catalyzes transamination reactions with multiple substrates. It is involved in photorespiration. protein_coding ALANINE:GLYOXYLATE AMINOTRANSFERASE (AGT) ALANINE:GLYOXYLATE AMINOTRANSFERASE (AGT);ALANINE:GLYOXYLATE AMINOTRANSFERASE 1 (AGT1);L-SERINE:GLYOXYLATE AMINOTRANSFERASE (SGAT)	#N/A	1.08737	4.66343e-06	1.00695	3.09251e-06	0.426219	0.0519265	-0.5952	0.000384096	-0.603872	0.000331945	-1.19907	4.33207e-07	-0.0144703	0.928461	-0.52345	0.00211788	-0.53792	0.00126849
AT4G03210	XTH9	Encodes a member of xyloglucan endotransglucosylase/hydrolases (XTHs) that catalyze the cleavage and molecular grafting of xyloglucan chains function in loosening and rearrangement of the cell wall. Gene is expressed in shoot apex region, flower buds, flower stalks and internodes bearing flowers. protein_coding XYLOGLUCAN ENDOTRANSGLUCOSYLASE/HYDROLASE 9 (XTH9) XYLOGLUCAN ENDOTRANSGLUCOSYLASE/HYD…	#N/A	1.0855	0.0381943	1.19023	0.0185495	0.246756	0.812923	-0.698078	0.133964	0.553544	0.229183	-0.144534	0.767344	0.245391	0.615277	0.448816	0.357555	0.694207	0.140197
AT4G10960	UGE5	Encodes a protein with UDP-D-glucose 4-epimerase activity. protein_coding UDP-D-GLUCOSE/UDP-D-GALACTOSE 4-EPIMERASE 5 (UGE5) UDP-D-GLUCOSE/UDP-D-GALACTOSE 4-EPIMERASE 5 (UGE5)	#N/A	1.08479	7.47051e-05	1.00525	0.000198868	0.0431716	0.938275	-1.29137	7.98818e-06	0.562829	0.0135323	-0.728538	0.00132414	-0.329286	0.104052	0.642371	0.00348705	0.313085	0.102277
AT3G44300	NIT2	Encodes an enzyme that catalyzes the hydrolysis of indole-3-acetonitrile (IAN) to indole-3-acetic acid (IAA) (nitrile aminohydrolase, EC 3.5.5.1) and IAN to indole-3-acetamide (IAM) at lower levels. Mutants have reduced sensitivity to IAN and are sensitive to IAA. This enzyme likely participates in other non-auxin-related metabolic pathways. The mRNA is cell-to-cell mobile. protein_coding NITRILA…	#N/A	1.08084	0.0108766	1.10718	0.00574102	-0.344999	0.619526	0.194947	0.583374	-1.11819	0.00415213	-0.923245	0.016786	1.64712	0.000307359	-1.14454	0.0057411	0.502589	0.170288
AT5G25980	TGG2	Myrosinase (thioglucoside glucohydrolase) gene involved in glucosinoloate metabolism. The mRNAis cell-to-cell mobile. protein_coding GLUCOSIDE GLUCOHYDROLASE 2 (TGG2) BETA GLUCOSIDASE 37 (BGLU37);GLUCOSIDE GLUCOHYDROLASE 2 (TGG2)	#N/A	1.07996	3.3093e-06	0.456382	0.00337202	0.901732	0.00011256	-0.000258072	0.998658	-0.606878	0.000226016	-0.607137	0.000325092	-0.445609	0.00425586	0.016695	0.917467	-0.428914	0.00498649
AT1G77000	SKP2B	AtSKP2;2 is a homolog of human SKP2, the human F-box protein that recruits E2F1. Contains an F-box motif at the N-terminal region and a C-terminal Leu-rich repeat domain. Forms part of an E3-ubiquitin-ligase SCF (Skp1, cullin, F-box) complex and recruits phosphorylated AtE2Fc, a transcriptional factor that might play a role in cell division and d	#N/A	1.07952	1.92116e-05	0.353074	0.0333933	0.180529	0.549837	0.607352	0.000902319	-1.42131	1.33049e-07	-0.813956	0.000121173	0.779898	0.000139636	-0.694862	0.000448157	0.0850357	0.613111
AT1G13460	AT1G13460	Encodes protein phosphatase 2A (PP2A) B'theta subunit. Targeted to peroxisomes. protein_coding	#N/A	0.043995	0.673628	0.202007	0.044397	-0.0950996	0.582175	-0.638271	2.26484e-06	0.802811	1.26608e-07	0.164539	0.0756327	-0.341164	0.00171548	0.644798	5.28936e-06	0.303634	0.00297765
AT5G11060	KNAT4	A member of Class II KN1-like homeodomain transcription factors (together with KNAT3 and KNAT5), with greatest homology to the maize knox1 homeobox protein. Expression regulated by light. Detected in all tissues examined, but most prominent in leaves and young siliques. Transient expression of GFP translational fusion protein suggests bipartite localization in nucleus and cytoplasm. KNAT4 promote…	#N/A	0.108068	0.542049	3.01976	2.92136e-10	0.203012	0.487438	-2.61551	6.28789e-10	3.37407	2.54701e-11	0.758558	0.00014381	0.201239	0.223155	0.462375	0.0087487	0.663614	0.0004857
AT1G02220	NAC003	NAC domain transcription factor which functions as a negative regulator of the TDIF-PXY moduleand fine-tunes TDIF signaling in vascular development. Controls the balance of xylem formation and cambial cell divisions. protein_coding NAC DOMAIN CONTAINING PROTEIN 3 (NAC003) NAC DOMAIN CONTAINING PROTEIN 3 (NAC003);NAC DOMAIN CONTAINING PROTEIN 3 (ANAC003); (XVP)	#N/A	1.07537	3.3624e-05	0.188695	0.290673	-0.525413	0.0475493	-0.474275	0.00936242	-0.537694	0.00446286	-1.01197	2.06719e-05	0.239833	0.182585	0.34898	0.0570997	0.588813	0.00264258
AT1G76980	AT1G76980	patatin-like phospholipase domain protein;(source:Araport11) protein_coding	#N/A	1.075	5.07178e-06	0.6523	0.000296778	0.313312	0.185685	0.0234304	0.879356	-0.367139	0.0189485	-0.343709	0.0294687	0.362418	0.0193712	0.0555642	0.719121	0.417983	0.00730177
AT1G13570	AT1G13570	F-box/RNI-like superfamily protein;(source:Araport11) protein_coding	#N/A	0.0557816	0.630728	-0.317885	0.00366918	0.06591	0.746931	0.202759	0.0391827	-1.00186	1.66352e-08	-0.799103	5.33609e-07	-0.181036	0.0752056	-0.628195	1.44085e-05	-0.809231	5.39513e-07
AT3G27906	AT3G27906	hypothetical protein;(source:Araport11) protein_coding	#N/A	1.07488	2.75444e-06	1.79098	5.54835e-09	1.52881	1.79993e-07	-0.506643	0.00302025	0.648792	0.000313507	0.14215	0.337046	-0.244473	0.0743758	-0.0673014	0.638815	-0.311774	0.0239557
AT3G62090	PIL2	encodes a novel Myc-related bHLH transcription factor, which physically associated with APRR1/TOC1 and is a member of PIF3 transcription factor family. protein_coding PHYTOCHROME INTERACTING FACTOR 3-LIKE 2 (PIL2) PHYTOCHROME INTERACTING FACTOR 3-LIKE 2 (PIL2);PHYTOCHROME-INTERACTING FACTOR 6 (PIF6)	#N/A	1.0725	2.02793e-06	0.884883	8.62553e-06	-0.204152	0.378699	-0.848231	7.66467e-06	0.560591	0.000498256	-0.28764	0.0396072	0.240803	0.0870915	0.748209	4.30864e-05	0.989012	1.59888e-06
AT1G13640	AT1G13640	Phosphatidylinositol 3- and 4-kinase family protein;(source:Araport11) protein_coding	#N/A	-0.119869	0.423791	-0.971955	1.84618e-06	0.0849372	0.765428	0.627327	0.000104195	-0.986393	7.18277e-07	-0.359066	0.0119836	-0.429565	0.00432184	-0.134307	0.342872	-0.563872	0.000447916
AT5G17850	AT5G17850	CCX2 is a putative cation/Ca2+ exchange protein. It is located in the endoplasmic reticulum. Itplays a role in salt induced calcium signaling. Loss of function results in decreased cytosolic and increased ER Ca2+ concentrations. protein_coding CATION/CA2+EXCHANGER2 (CCX2) CATION/CA2+EXCHANGER2 (CCX2)	#N/A	1.07218	1.74335e-05	-0.0624002	0.699823	-0.0161696	0.97836	1.57124	4.53115e-08	-1.45681	7.88937e-08	0.114434	0.530352	1.52501	1.84297e-07	-0.322224	0.0491347	1.20279	2.65813e-06
AT1G18330	EPR1	EARLY-PHYTOCHROME-RESPONSIVE1 protein_coding EARLY-PHYTOCHROME-RESPONSIVE1 (EPR1) EARLY-PHYTOCHROME-RESPONSIVE1 (EPR1);REVEILLE 7 (RVE7)	#N/A	1.06964	4.99812e-07	0.315543	0.00924355	0.566541	0.00118179	-0.0345775	0.758041	-1.63463	3.30093e-10	-1.66921	1.24027e-09	-0.285576	0.0167073	-0.880531	1.72954e-06	-1.16611	3.53745e-08
AT1G13700	PGL1	Encodes a cytosolic 6-phosphogluconolactonase (PGL) thought to be involved in the oxidative pentose-phosphate pathway (OPPP). protein_coding 6-PHOSPHOGLUCONOLACTONASE 1 (PGL1) 6-PHOSPHOGLUCONOLACTONASE 1 (PGL1)	#N/A	0.131418	0.268486	0.94323	5.09044e-07	-0.0071939	0.983857	-1.55236	4.56928e-10	0.931005	2.43865e-07	-0.621353	1.9063e-05	-0.601934	3.66868e-05	0.119193	0.295839	-0.482741	0.000241149
AT1G13710	CYP78A5	Encodes the cytochrome P450 CYP78A5 monooxygenase. Contributes to the generation of a growth-stimulating signal distinct from the classical phytohormones that prevents proliferation arrest, promoting organ growth. In ovules it is required for megagametogenesis, maternal control of seed size and restricting megaspore mother cell fate to a single cell. protein_coding CYTOCHROME P450, FAMILY 78, SUB…	#N/A	-0.0670098	0.950682	-0.426821	0.626974	0.622937	0.768879	2.07068	0.0285736	-0.819446	0.320219	1.25123	0.18798	1.02092	0.270207	-0.459635	0.618964	0.561286	0.548623
AT1G72520	LOX4	13-lipoxygenase that is induced by or abiotic stresses and triggers defense respones. protein_coding LIPOXYGENASE 4 (LOX4) LIPOXYGENASE 4 (LOX4);ARABIDOPSIS THALIANA LIPOXYGENASE 4 (ATLOX4)	#N/A	-0.844474	0.00832219	3.0654	2.67819e-07	-1.28838	0.0321386	-1.19531	0.00505104	3.36713	3.07098e-08	2.17183	1.96464e-06	3.15847	2.06053e-07	-0.542734	0.0649816	2.61573	1.98184e-06
AT1G13740	AFP2	Encodes a member of a small plant-specific gene family whose members interact with ABI5 and appear to be involved in mediating stress responses. AFP2 mutants affect a number of ABA mediated processes such as germination and response to osmotic and sugar stress. AFP2 nuclear localization is stress dependent. protein_coding ABI FIVE BINDING PROTEIN 2 (AFP2) ABI FIVE BINDING PROTEIN 2 (AFP2);LITTLE …	#N/A	-0.184046	0.315439	0.367001	0.0340336	0.00863143	0.987252	0.000947553	0.995857	-0.136258	0.402867	-0.13531	0.420832	0.359317	0.0379444	-0.687305	0.000659737	-0.327988	0.0577881
AT1G13770	RUS3	root UVB sensitive protein (Protein of unknown function, DUF647);(source:Araport11) protein_coding ROOT UV-B SENSITIVE 3 (RUS3) ROOT UV-B SENSITIVE 3 (RUS3)	#N/A	0.0339468	0.809191	-0.0686475	0.581274	0.088307	0.708591	-0.233061	0.0494552	-0.181879	0.119775	-0.41494	0.00182935	-0.390016	0.00348722	-0.0792847	0.532224	-0.4693	0.000693285
AT1G13810	AT1G13810	Restriction endonuclease, type II-like superfamily protein;(source:Araport11) protein_coding	#N/A	0.0239398	0.910715	-0.0856608	0.64723	-0.156541	0.709823	1.02402	2.79988e-05	0.0346535	0.84353	1.05867	2.36818e-05	1.0949	3.25337e-05	0.144254	0.434668	1.23915	6.53092e-06
AT1G13820	AT1G13820	alpha/beta-Hydrolases superfamily protein;(source:Araport11) protein_coding	#N/A	-0.0427541	0.739387	-0.553447	7.29176e-05	0.0844004	0.705784	0.766754	1.28911e-06	-0.802797	6.79939e-07	-0.0360433	0.753652	0.128907	0.253193	-0.292105	0.0151083	-0.163198	0.143317
AT3G49110	PRXCA	Class III peroxidase Perx33. Expressed in roots. Located in the cell wall. Involved in cell elongation. Expression activated by light. May play a role in generating H2O2 during defense response. The mRNA is cell-to-cell mobile. protein_coding PEROXIDASE CA (PRXCA) PEROXIDASE CA (PRXCA);PEROXIDASE 33 (PRX33);PEROXIDASE CA (ATPCA); (ATPRX33)	#N/A	1.06669	0.00274223	0.871308	0.00590748	-1.84311	0.00106063	1.3555	0.000181198	-0.810666	0.00851826	0.544836	0.0797281	4.06992	9.02606e-09	-0.61528	0.0427697	3.45464	5.91553e-08
AT1G13870	DRL1	Encodes a homolog of the yeast TOT4/KTI12 protein. Yeast TOT4/KTI12 associates with Elongator,a multisubunit complex that binds the RNA polymerase II transcription elongation complex. Ds insertion mutant has enlarged shoot apical region, 4 to 6 long slender leaves followed by spike-like structures, short roots. Mutants also have no ncm5U (5-carbamoylmethyluridine). protein_coding DEFORMED ROOTS A…	#N/A	-0.0535791	0.670192	-0.182537	0.104524	-0.113717	0.588051	0.265945	0.0187007	-0.184785	0.0853988	0.0811599	0.46588	0.197125	0.0876489	-0.0558271	0.637902	0.141298	0.207119
AT1G13880	#N/A	#N/A	#N/A	-0.0664851	0.611545	-0.0688205	0.566684	-0.180691	0.348028	-0.229741	0.0457889	-0.0197676	0.863737	-0.249508	0.0341221	-0.11787	0.319844	-0.0174322	0.895466	-0.135302	0.242658
AT5G48180	NSP5	Encodes a nitrile-specifier protein NSP5. NSP5 is one out of five (At3g16400/NSP1, At2g33070/NSP2, At3g16390/NSP3, At3g16410/NSP4 and At5g48180/NSP5) A. thaliana epithiospecifier protein (ESP) homologues that promote simple nitrile, but not epithionitrile or thiocyanate formation. protein_coding NITRILE SPECIFIER PROTEIN 5 (NSP5) (ATNSP5);NITRILE SPECIFIER PROTEIN 5 (NSP5)	#N/A	1.06501	9.08312e-05	1.075	3.255e-05	0.0541619	0.919202	-0.417706	0.0318	0.445457	0.0228262	0.0277509	0.891379	0.603133	0.0049666	0.435468	0.0342404	1.0386	4.41822e-05
AT5G35320	AT5G35320	DBH-like monooxygenase;(source:Araport11) protein_coding	#N/A	1.06483	0.000184376	-0.317342	0.135981	0.271425	0.513178	1.7403	3.47016e-07	-0.809149	0.000684614	0.931149	0.000432269	1.15153	6.49039e-05	0.573021	0.0123683	1.72455	7.63731e-07
AT1G13940	AT1G13940	T-box transcription factor, putative (DUF863);(source:Araport11) protein_coding	#N/A	0.00056422	0.99631	0.226933	0.0312789	0.215524	0.169428	-0.182765	0.0676527	0.115536	0.235756	-0.0672298	0.507363	-0.171356	0.0945973	-0.110834	0.28627	-0.28219	0.00849085
AT1G13950	ELF5A-1	Encodes eukaryotic translation initiation factor 5A (EIF-5A).In mammalian cells it functions asa shuttle protein that translocates mRNA from the nucleus to cytoplasmic ribosomes. Overexpression results in an increase in both primary and secondary xylem formation. In RNAi suppressed lines, xylem formation is reduced. protein_coding EUKARYOTIC ELONGATION FACTOR 5A-1 (ELF5A-1) (EIF-5A);EUKARYOTIC EL…	#N/A	-0.0430929	0.766906	-0.123679	0.326618	-0.29996	0.104187	-0.328451	0.00931655	-0.349249	0.00715929	-0.677699	2.50383e-05	-0.15217	0.227782	-0.268663	0.0415385	-0.420832	0.00242411
AT1G13960	WRKY4	Encodes WRKY DNA-binding protein 4 (WRKY4). protein_coding WRKY DNA-BINDING PROTEIN 4 (WRKY4) WRKY DNA-BINDING PROTEIN 4 (WRKY4)	#N/A	0.192016	0.105685	0.316782	0.00751763	-0.00773486	0.983278	-0.247337	0.0251548	0.049079	0.645359	-0.198258	0.0721936	0.0771797	0.491917	-0.0756874	0.510288	0.00149231	0.989307
AT1G13980	GN	Encodes a GDP/GTP exchange factor for small G-proteins of the ADP ribosylation factor (RAF) class, and as regulator of intracellular trafficking. Homologous to Sec7p and YEC2 from yeast. Involved in the specification of apical-basal pattern formation. Essential for cell division, expansion and adhesion. It appears that heteotypic binding between the DCB and C-terminal domains of two GNOM proteins…	#N/A	-0.016266	0.859538	0.002742	0.973405	0.0336444	0.850372	-0.269401	0.00129691	-0.16283	0.0324078	-0.432231	2.11075e-05	-0.300303	0.000808135	-0.181838	0.0260089	-0.482141	7.47849e-06
AT3G51730	AT3G51730	saposin B domain-containing protein;(source:Araport11) protein_coding	#N/A	1.06424	1.82481e-06	0.929279	2.23962e-06	-0.167979	0.462351	-1.2252	4.23739e-08	-0.0269198	0.835025	-1.25212	8.17213e-08	-0.127941	0.335759	0.108045	0.429581	-0.0198955	0.886889
AT5G47240	#N/A	#N/A	#N/A	1.53709	0.0268531	6.2975	2.7411e-06	-0.616691	0.582592	-4.80452	6.74454e-05	3.36398	0.00410649	-1.44054	0.0268796	2.10966	0.00164456	-1.39643	0.0184451	0.713233	0.233471
AT1G14010	AT1G14010	emp24/gp25L/p24 family/GOLD family protein;(source:Araport11) protein_coding	#N/A	0.193901	0.0568602	-0.151916	0.109509	-0.211169	0.147403	0.0482013	0.597599	-0.16933	0.0650105	-0.121129	0.192501	0.107454	0.262684	0.176487	0.0700466	0.283941	0.00528741
AT4G31910	BAT1	Encodes an acyltransferase that can modify brassinosteroids (BRs) by acylation and may modulateendogenous BR levels. protein_coding BR-RELATED ACYLTRANSFERASE1 (BAT1) BR-RELATED ACYLTRANSFERASE1 (BAT1);PIZZA (PIZ)	#N/A	0.334023	0.103827	-0.143326	0.716754	-0.0474433	0.922324	-5.12326	4.11586e-12	3.36087	1.00458e-09	-1.76238	7.86107e-08	-5.21914	9.15873e-12	3.83822	1.70558e-09	-1.38092	1.1244e-06
AT2G30000	AT2G30000	PHF5-like protein;(source:Araport11) protein_coding	#N/A	1.0619	0.000404864	-0.205078	0.401893	0.0954619	0.888979	1.03328	0.000422644	-0.48723	0.0421301	0.546052	0.0380661	0.732743	0.00874371	0.77975	0.00315444	1.51249	1.00749e-05
AT1G80770	#N/A	#N/A	#N/A	1.06123	1.14108e-06	1.49429	1.18818e-08	0.491073	0.0114325	-0.716192	3.3108e-05	0.628603	0.000116644	-0.0875888	0.505406	0.287024	0.0295608	0.195546	0.125887	0.48257	0.000842849
AT1G14060	AT1G14060	GCK domain-containing protein;(source:Araport11) protein_coding	#N/A	0.216591	0.144644	1.02481	2.10546e-06	0.334126	0.20165	1.00035	4.43913e-06	0.777998	2.29974e-05	1.77834	8.34378e-09	1.69103	1.15009e-08	-0.0302249	0.844375	1.66081	1.45557e-08
AT1G60590	AT1G60590	Pectin lyase-like superfamily protein;(source:Araport11) protein_coding	#N/A	-1.70067	0.000761096	3.19433	1.17751e-05	0.421763	0.57066	-2.38414	0.000273788	3.33852	3.02267e-06	0.954382	0.0169994	0.388432	0.317233	-1.55649	0.00127492	-1.16805	0.00957544
AT1G30870	AT1G30870	Peroxidase superfamily protein;(source:Araport11) protein_coding PEROXIDASE7 (PER7)PEROXIDASE7 (PER7)	#N/A	0.442653	0.494212	-0.226363	0.914888	-0.515633	0.429738	-6.45951	1.05767e-07	3.33651	0.00434396	-3.123	3.20997e-06	-6.17024	7.38809e-07	4.00552	0.0010228	-2.16471	0.000137499
AT1G14130	AT1G14130	DAO1 is an IAA oxidase expressed in many different plant parts. it is a member of a family of dioxygenase and 2OG Fe(II) oxygenase domain and DAO domain containing proteins. It appears to be the major IAA oxidase in planta and major contributor to IAA degradation. protein_coding DIOXYGENASE FOR AUXIN OXIDATION 1 (DAO1) DIOXYGENASE FOR AUXIN OXIDATION 1 (DAO1); (ATDAO)	#N/A	0.228063	0.324782	-0.589732	0.00930601	-0.442409	0.190763	0.332668	0.103314	-0.769925	0.000983644	-0.437257	0.0433873	0.185345	0.402913	0.0478703	0.841381	0.233215	0.277437
AT1G14140	UCP3	Mitochondrial substrate carrier family protein;(source:Araport11) protein_coding UNCOUPLING PROTEIN 3 (UCP3) UNCOUPLING PROTEIN 3 (UCP3)	#N/A	-0.00144085	0.993207	-0.502337	0.00165507	-0.121638	0.655536	0.130359	0.330802	-0.25005	0.064756	-0.119692	0.385402	-0.25034	0.0846669	0.250846	0.085118	0.000505859	0.99734
AT3G57020	AT3G57020	Calcium-dependent phosphotriesterase superfamily protein;(source:Araport11) protein_coding	#N/A	1.06087	0.00033576	0.389558	0.0803306	0.735759	0.0261036	0.36844	0.0950809	-0.922142	0.000435619	-0.553702	0.0216121	0.022239	0.925364	-0.250833	0.258668	-0.228594	0.289195
AT4G27260	WES1	encodes an IAA-amido synthase that conjugates Asp and other amino acids to auxin in vitro. Lines carrying insertions in this gene are hypersensitive to auxin. It is involved in camalexin biosynthesis via conjugating indole-3-carboxylic acid (ICA) and cysteine (Cys). The mRNA is cell-to-cell mobile. protein_coding (WES1) (WES1); (GH3.5)	#N/A	1.05864	1.03492e-05	1.19386	1.03282e-06	0.24179	0.347609	-1.28699	2.0387e-07	0.886854	1.41431e-05	-0.400132	0.014075	-0.334916	0.0372507	0.751632	0.000163412	0.416716	0.0109498
AT1G14170	AT1G14170	RNA-binding KH domain-containing protein;(source:Araport11) protein_coding (ATKH2)(ATKH2)	#N/A	0.182194	0.140476	0.258911	0.0325695	-0.152457	0.435359	-0.560227	7.19736e-05	0.0561073	0.620932	-0.50412	0.00023534	-0.14886	0.200367	-0.0206095	0.873249	-0.16947	0.136778
AT1G14200	AT1G14200	E3 ligase involved in the regulation of the homeostasis of sensor NLR immune receptors. protein_coding (SNIPER1) (SNIPER1); (USR1)	#N/A	0.0606179	0.851521	0.0195922	0.947493	-0.72168	0.0921961	0.187575	0.481658	-0.0703986	0.792574	0.117177	0.675283	0.928848	0.00333731	-0.0293729	0.924832	0.899475	0.00366577
AT3G10020	AT3G10020	plant/protein;(source:Araport11) protein_coding HYPOXIA RESPONSE UNKNOWN PROTEIN 26 (HUP26) HYPOXIA RESPONSE UNKNOWN PROTEIN 26 (HUP26)	#N/A	1.05746	4.77977e-07	0.246785	0.0370535	0.0854745	0.711012	0.464956	0.000410199	-0.858856	5.83692e-07	-0.3939	0.00222076	0.626267	4.07959e-05	-0.0481805	0.699317	0.578086	7.82329e-05
AT1G14230	AT1G14230	GDA1/CD39 nucleoside phosphatase family protein;(source:Araport11) protein_coding	#N/A	0.17683	0.173476	0.118972	0.347292	0.355976	0.0482741	-0.590507	8.45479e-05	0.529375	0.000229716	-0.0611315	0.618133	-0.827512	3.88664e-06	0.587234	0.000172024	-0.240278	0.0484741
AT1G14240	AT1G14240	GDA1/CD39 nucleoside phosphatase family protein;(source:Araport11) protein_coding APYRASE3 (APY3) APYRASE3 (APY3)	#N/A	-0.223887	0.546162	-0.0699019	0.827051	0.552158	0.120122	-1.76705	2.6409e-06	-0.726055	0.0217244	-2.4931	1.33417e-07	-2.38911	1.41953e-07	-0.88004	0.0112307	-3.26915	8.06761e-09
AT1G14270	AT1G14270	CAAX amino terminal protease family protein;(source:Araport11) protein_coding	#N/A	0.12108	0.423584	0.355642	0.0174777	-0.00701173	0.987252	-0.832135	8.57311e-06	0.493435	0.0013715	-0.3387	0.0178798	-0.469481	0.00266787	0.258873	0.0728845	-0.210608	0.125019
AT1G14280	PKS2	Encodes phytochrome kinase substrate 2. PKS proteins are critical for hypocotyl phototropism.Forms a complex with Phot1, Phot2 and NPH3. protein_coding PHYTOCHROME KINASE SUBSTRATE 2 (PKS2) PHYTOCHROME KINASE SUBSTRATE 2 (PKS2)	#N/A	0.212162	0.11688	-0.181588	0.154014	0.25304	0.193467	-0.812922	3.01105e-06	0.32168	0.0121775	-0.491243	0.000678889	-1.24755	5.33206e-08	0.71543	3.62425e-05	-0.53212	0.000337256
AT1G14290	SBH2	Encodes one of the two redundant sphingoid base hydroxylases (SBH). Involved in sphingolipid trihydroxy long-chain base (4-hydroxysphinganine) biosynthesis. Double mutants of SBHs were dwarfed and not able to progress from vegetative to reproductive growth. protein_coding SPHINGOID BASE HYDROXYLASE 2 (SBH2) SPHINGOID BASE HYDROXYLASE 2 (SBH2); (ATSBH2)	#N/A	-0.174491	0.125889	-2.41775	3.04986e-12	0.484079	0.00197809	1.46231	2.24111e-10	-2.54581	5.596e-13	-1.0835	2.7707e-08	-1.43952	9.68257e-10	-0.302558	0.00904111	-1.74207	2.02458e-10
AT5G57510	AT5G57510	cotton fiber protein;(source:Araport11) protein_coding	#N/A	-1.58984	2.71509e-05	2.14415	7.26087e-06	-1.41136	0.0152854	-0.975904	0.0108943	3.33331	8.91685e-09	2.3574	2.77298e-07	2.57961	1.71125e-06	-0.400684	0.155041	2.17893	1.14536e-05
AT1G14320	SAC52	Encodes a ribosomal protein L10 and may be involved in translation regulation. Semi-dominant mutations in SAC552 can suppress defects in acaulis5, which encodes a thermospermine synthase, by enhancing translation of acl5 and itself. protein_coding SUPPRESSOR OF ACAULIS 52 (SAC52) SUPPRESSOR OF ACAULIS 52 (SAC52);RIBOSOMAL PROTEIN L10 (RPL10);RIBOSOMAL PROTEIN L10 A (RPL10A);RIBOSOMAL PROTEIN UL16…	#N/A	0.0231519	0.842478	-0.215729	0.0323328	-0.0296677	0.9073	0.737539	4.90132e-07	-0.270244	0.007457	0.467295	0.000118634	0.551477	2.78234e-05	-0.031363	0.77046	0.520114	4.36444e-05
AT1G14330	AT1G14330	Galactose oxidase/kelch repeat superfamily protein;(source:Araport11) protein_coding	#N/A	0.323415	0.0788026	0.672706	0.000985806	-0.199596	0.51806	-0.768857	0.000203425	0.598977	0.00173394	-0.16988	0.316969	0.103445	0.561426	0.249686	0.153298	0.353131	0.0428803
AT2G40460	AT2G40460	Major facilitator superfamily protein;(source:Araport11) protein_coding	#N/A	-0.1428	0.547437	1.30417	0.00239813	0.139362	0.729188	-4.11215	3.25069e-10	3.32831	6.82601e-09	-0.783833	0.000854005	-2.94734	5.6892e-09	1.88134	2.92783e-06	-1.06599	5.67107e-05
AT3G46220	AT3G46220	E3 ligase that mediates ufmylation. Part of complex with C53 and the ER-resident adaptor protein DDRGK1. Involved in the pathway that links ribosome-associated quality control with selective autophagy at the ER. protein_coding (UFL1) (UFL1)	#N/A	1.05506	8.26741e-07	0.0612042	0.630256	-0.0293867	0.934492	0.46976	0.000760131	-0.105525	0.372886	0.364235	0.0064122	0.560351	0.000258375	0.888332	3.06371e-06	1.44868	8.85098e-09
AT1G14350	FLP	Encodes a putative MYB transcription factor involved in stomata development, loss of FLP activity results in a failure of guard mother cells (GMCs) to adopt the guard cell fate, thus they continue to divide resulting in abnormal stomata consisting of clusters of numerous guard cell-like cells. This phenotype is enhanced in double mutants with MYB88. Its transcript levels change after inducing MUT…	#N/A	0.184106	0.593864	0.619608	0.0841776	0.205808	0.707166	-1.94665	7.27791e-06	0.723956	0.0348298	-1.22269	0.00040294	-1.53285	7.30495e-05	0.288453	0.376588	-1.24439	0.000301924
AT5G24800	BZIP9	Encodes bZIP protein BZO2H2. protein_coding BASIC LEUCINE ZIPPER 9 (BZIP9) ARABIDOPSIS THALIANA BASIC LEUCINE ZIPPER 9 (AtbZIP9);BASIC LEUCINE ZIPPER 9 (BZIP9);BASIC LEUCINE ZIPPER O2 HOMOLOG 2 (BZO2H2)	#N/A	1.05503	4.22188e-07	0.510532	0.000189832	0.741341	7.92266e-05	0.48324	0.000225462	-1.51755	5.39841e-10	-1.03431	1.28929e-07	0.252431	0.0300529	-0.973055	5.35421e-07	-0.720624	6.26779e-06
AT1G14370	APK2A	Encodes protein kinase APK2a. Protein is N-myristoylated. protein_coding PROTEIN KINASE2A (APK2A) PROTEIN KINASE 2A (APK2A);PBS1-LIKE 2 (PBL2);KINASE 1 (KIN1)	#N/A	-0.0384192	0.860156	0.522639	0.00920799	-0.134701	0.72687	0.0013989	0.994807	0.529172	0.00638284	0.530571	0.0074248	0.658739	0.00204931	-0.0318859	0.877718	0.626853	0.00257305
AT1G14380	IQD28	Encodes a microtubule-associated protein.Member of IQ67 (CaM binding) domain containing family.protein_coding IQ-DOMAIN 28 (IQD28) IQ-DOMAIN 28 (IQD28)	#N/A	-0.129646	0.130669	0.170693	0.0403746	0.0276177	0.888303	-0.675181	1.32861e-07	0.498615	4.53427e-06	-0.176566	0.0294097	-0.532106	4.50827e-06	0.198277	0.0206093	-0.33383	0.000385468
AT1G14400	UBC1	ubiquitin carrier protein protein_coding UBIQUITIN CARRIER PROTEIN 1 (UBC1) UBIQUITIN CARRIER PROTEIN 1 (UBC1); (ATUBC1);UBIQUITIN CONJUGATING ENZYME 1 (UBC1)	#N/A	0.188751	0.0587014	-0.138408	0.129724	-0.0531761	0.783102	0.0155475	0.864087	-0.676282	5.69666e-07	-0.660735	1.44652e-06	-0.0696842	0.453046	-0.349123	0.00120519	-0.418807	0.000174773
AT1G14410	WHY1	Encodes a homolog of the potato p24 protein. Binds single strand telomeric repeats. Negativelyregulates telomerase activity and telomere length. protein_coding WHIRLY 1 (WHY1) A. THALIANA WHIRLY 1 (ATWHY1); (PTAC1);WHIRLY 1 (WHY1)	#N/A	-0.337949	0.113973	-0.228679	0.269178	0.0159954	0.981884	0.512169	0.0158992	0.220964	0.249327	0.733133	0.00142515	0.267494	0.209825	0.111695	0.606136	0.379189	0.0703555
AT1G14440	HB31	homeobox protein 31;(source:Araport11) protein_coding HOMEOBOX PROTEIN 31 (HB31) HOMEOBOX PROTEIN 31 (AtHB31);HOMEOBOX PROTEIN 31 (HB31);ZINC FINGER HOMEODOMAIN 4 (ZHD4);FLORAL TRANSITION AT THE MERISTEM2 (FTM2);BRASSINOSTEROID-RELATED HOMEOBOX 2 (BHB2)	#N/A	0.50648	0.133348	0.729041	0.0366826	0.60783	0.244485	-0.224178	0.508005	0.389475	0.233648	0.165297	0.620681	-0.102967	0.758141	0.166914	0.612749	0.0639466	0.844472
AT1G14450	#N/A	#N/A	#N/A	0.0693957	0.554877	-0.245404	0.0239605	-0.088488	0.672226	0.57992	1.76245e-05	-0.38664	0.000836426	0.19328	0.0681554	0.423004	0.00068826	-0.0718397	0.514075	0.351164	0.00264938
AT1G14453	#N/A	#N/A	#N/A	0.0887057	0.472529	-0.260631	0.024461	-0.0644813	0.790963	0.539921	7.35581e-05	-0.38736	0.00139579	0.152561	0.171211	0.343771	0.00550227	-0.0380233	0.755011	0.305748	0.0103679
AT5G39050	PMAT1	Encodes a malonyltransferase that may play a role in phenolic xenobiotic detoxification.protein_coding PHENOLIC GLUCOSIDE MALONYLTRANSFERASE 1 (PMAT1) PHENOLIC GLUCOSIDE MALONYLTRANSFERASE 1 (PMAT1)	#N/A	1.05495	0.00150495	0.637862	0.022353	0.420924	0.367228	1.61049	1.08264e-05	-0.659548	0.0159192	0.950943	0.00207879	1.82743	5.24642e-06	-0.242456	0.381259	1.58497	2.00155e-05
AT1G14510	AL7	Encodes a member of the Alfin1-like family of nuclear-localized PHD (plant homeodomain) domaincontaining proteins. All AL proteins except AL3 bind to di- or trimethylated histone H3 (H3K4me3/2). Members of this family include: AT5G05610 (AL1), AT3G11200 (AL2), AT3G42790 (AL3), AT5G26210 (AL4), AT5G20510 (AL5), AT2G02470 (AL6), AT1G14510 (AL7). protein_coding ALFIN-LIKE 7 (AL7) ALFIN-LIKE 7 (AL7);…	#N/A	0.0894923	0.282032	0.189129	0.0190266	0.168316	0.158544	0.0487609	0.514034	0.11553	0.120093	0.164291	0.036611	0.0695741	0.373276	0.0158933	0.854205	0.0854674	0.263833
AT1G14520	#N/A	#N/A	#N/A	-0.223307	0.231927	0.281057	0.135893	-0.114643	0.739472	-1.05141	9.71143e-06	0.599973	0.00216434	-0.451433	0.011421	-0.655707	0.00125324	0.0956091	0.614181	-0.560098	0.00323595
AT2G43120	#N/A	#N/A	#N/A	0.428416	0.0317559	1.13876	0.000283559	-0.516329	0.0932204	-2.31652	2.66266e-08	3.31528	2.19025e-10	0.998765	4.41425e-05	-0.661427	0.00590732	2.60494	7.43884e-09	1.94351	5.18297e-08
AT1G13650	AT1G13650	hypothetical protein;(source:Araport11) protein_coding	#N/A	-3.38335	4.72191e-07	0.166189	0.752602	-2.34411	0.0371374	0.164215	0.752127	3.31067	1.18697e-07	3.47489	1.37806e-07	2.67451	0.00132273	-0.238868	0.642356	2.43564	0.00261573
AT1G43910	AT1G43910	P-loop containing nucleoside triphosphate hydrolases superfamily protein;(source:Araport11)protein_coding	#N/A	1.05133	0.0266479	3.32109	1.5078e-06	0.163376	0.89589	0.60944	0.190065	0.495367	0.252664	1.10481	0.0216782	3.76716	5.62558e-07	-1.7744	0.000491482	1.99276	0.000284316
AT1G69260	AFP1	ABI five binding protein;(source:Araport11) protein_coding ABI FIVE BINDING PROTEIN (AFP1)ABI FIVE BINDING PROTEIN (AFP1)	#N/A	1.04764	9.83749e-05	0.184118	0.398243	-0.112004	0.770757	-1.77649	7.56096e-08	0.152095	0.457924	-1.6244	2.80155e-07	-1.48037	1.21646e-06	1.01562	9.26254e-05	-0.464748	0.0162104
AT3G16330	AT3G16330	Avr9/Cf-9 rapidly elicited protein;(source:Araport11) protein_coding	#N/A	1.04345	0.0101911	1.99565	1.17751e-05	0.443355	0.679343	2.13384	9.30171e-05	-0.680924	0.0641255	1.45292	0.00414015	3.68614	7.93268e-08	-1.63313	7.74639e-05	2.05301	8.57774e-05
AT1G14590	AT1G14590	Nucleotide-diphospho-sugar transferase family protein;(source:Araport11) protein_coding	#N/A	-0.00185849	0.991145	-0.221623	0.101251	-0.161699	0.508148	0.236604	0.0717559	0.0595171	0.637957	0.296121	0.0278782	0.176679	0.201667	0.279282	0.0427813	0.455961	0.00217494
AT1G14610	TWN2	Required for proper proliferation of basal cells. protein_coding TWIN 2 (TWN2) TWIN 2(TWN2);VALYL TRNA SYNTHETASE (VALRS)	#N/A	-0.15867	0.111093	-0.23424	0.0152299	0.0375172	0.862409	0.525158	1.18836e-05	-0.118529	0.177684	0.406628	0.000239435	0.253401	0.0104094	-0.0429598	0.663542	0.210441	0.0266341
AT1G14620	DECOY	decoy;(source:Araport11) protein_coding DECOY (DECOY) DECOY (DECOY);RIBOSOMAL PROTEINML46 (ML46)	#N/A	-0.0793839	0.647075	-0.275527	0.069326	0.225089	0.390238	1.13683	5.80422e-07	-0.807215	2.36844e-05	0.32961	0.0358505	0.63621	0.000482675	-0.611072	0.00078646	0.0251373	0.8771
AT1G14650	AT1G14650	SWAP (Suppressor-of-White-APricot)/surp domain-containing protein / ubiquitin family protein;(source:Araport11) protein_coding	#N/A	-0.0938326	0.312615	-0.442241	5.33745e-05	0.0631312	0.711624	0.828532	2.29028e-08	-0.719099	1.20201e-07	0.109433	0.197234	0.323159	0.00109447	-0.370691	0.00042432	-0.0475312	0.585527
AT5G45950	AT5G45950	GDSL-motif esterase/acyltransferase/lipase. Enzyme group with broad substrate specificity thatmay catalyze acyltransfer or hydrolase reactions with lipid and non-lipid substrates. protein_coding (GGL28) (GGL28)	#N/A	-1.76652	1.61818e-05	1.36231	0.000542131	-0.116124	0.857091	-2.27119	1.07042e-06	3.30896	8.70943e-09	1.03776	0.000704651	-0.792761	0.0101029	0.180131	0.555106	-0.612629	0.0328285
AT1G14685	BPC2	Encodes a member of the BASIC PENTACYSTEINE (BPC) proteins. BPC proteins are plant-specific transcription factors present throughout land plants. BPC transcription factor family is integral for a wide range of processes that support normal growth and development.Along with BPC1, BPC2 binds to the promoter of and represses GALS1 thereby reducing beta 1,4- galactan accumulation. protein_coding BASI…	#N/A	0.126283	0.193992	-0.029356	0.755913	0.137788	0.355749	-0.302418	0.001936	0.0337	0.701412	-0.268718	0.00550581	-0.469562	6.05582e-05	0.189339	0.0456622	-0.280223	0.00413688
AT1G14690	MAP65-7	microtubule-associated protein 65-7;(source:Araport11) protein_coding MICROTUBULE-ASSOCIATEDPROTEIN 65-7 (MAP65-7) MICROTUBULE-ASSOCIATED PROTEIN 65-7 (MAP65-7)	#N/A	0.0176273	0.875012	-0.496036	3.71994e-05	0.167297	0.260076	0.622987	1.7369e-06	-0.939216	1.26054e-08	-0.316229	0.00215903	-0.0403456	0.674439	-0.425553	0.000260124	-0.465898	7.41457e-05
AT5G42590	CYP71A16	putative cytochrome P450 protein_coding CYTOCHROME P450, FAMILY 71, SUBFAMILY A, POLYPEPTIDE 16 (CYP71A16) MARNERAL OXIDASE (MRO);CYTOCHROME P450, FAMILY 71, SUBFAMILY A, POLYPEPTIDE 16 (CYP71A16)	#N/A	-1.00343	0.00024662	0.692446	0.074218	-0.099749	0.776502	-5.91092	7.23711e-13	3.30028	2.76147e-09	-2.61064	1.14278e-09	-5.11873	4.16115e-12	1.60441	2.50498e-05	-3.51432	8.95897e-11
AT3G06850	BCE2	dihydrolipoamide branched chain acyltransferase protein_coding (BCE2) (BCE2); (LTA1);DARK INDUCIBLE 3 (DIN3)	#N/A	1.03978	0.000131164	1.5611	7.95527e-07	0.188636	0.611019	-1.30272	2.99095e-06	0.536153	0.00918968	-0.766571	0.000805423	0.0697367	0.735843	0.014834	0.947534	0.0845707	0.675607
AT1G14720	XTH28	member of Glycoside Hydrolase Family 16 protein_coding XYLOGLUCAN ENDOTRANSGLUCOSYLASE/HYDROLASE 28 (XTH28) XYLOGLUCAN ENDOTRANSGLYCOSYLASE RELATED 2 (XTR2);ENDOXYLOGLUCAN TRANSFERASE A2 (EXGT-A2); (ATXTH28);XYLOGLUCAN ENDOTRANSGLUCOSYLASE/HYDROLASE 28 (XTH28)	#N/A	0.0710956	0.711444	-0.144791	0.395418	0.0622326	0.881019	0.154748	0.342057	-0.0978931	0.545144	0.0568545	0.743188	-0.0522764	0.770227	0.117994	0.503639	0.0657175	0.704604
AT1G14730	AT1G14730	Cytochrome b561/ferric reductase transmembrane protein family;(source:Araport11) protein_coding	#N/A	-0.316723	0.0800689	-0.552922	0.00823537	-0.135382	0.65724	-1.607	3.63318e-08	0.688403	0.000529738	-0.918592	1.72804e-05	-2.02453	9.93185e-09	0.924602	0.000117181	-1.09993	3.76629e-06
AT1G14740	TTA1	Encodes a PHD-finger protein that, with TTA1, is redundantly required for MP-dependent embryonic root meristem initiation. protein_coding TITANIA 1 (TTA1) TITANIA 1 (TTA1); (OBE3)	#N/A	0.124473	0.0913179	-0.411573	1.01141e-05	0.000907472	0.998131	0.621838	4.22999e-08	-1.26097	1.06369e-11	-0.63913	7.99853e-08	0.209357	0.00487165	-0.724921	5.15503e-08	-0.515564	9.63856e-07
AT4G22590	TPPG	Haloacid dehalogenase-like hydrolase (HAD) superfamily protein;(source:Araport11) protein_coding TREHALOSE-6-PHOSPHATE PHOSPHATASE G (TPPG) TREHALOSE-6-PHOSPHATE PHOSPHATASE G (TPPG)	#N/A	-0.174505	0.628838	1.94962	6.3955e-05	-0.0703369	0.941795	-2.06932	2.05258e-05	3.29956	8.03177e-08	1.23024	0.00101713	-0.049361	0.892176	1.17543	0.002081	1.12607	0.00218943
AT1G14790	RDR1	Encodes RNA-dependent RNA polymerase. While not required for virus-induced post-transcriptional gene silencing (PTGS), it can promote turnover of viral RNAs in infected plants. Nomenclature according to Xie, et al. (2004). Involved in the production of Cucumber Mosaic Virus siRNAs. protein_coding RNA-DEPENDENT RNA POLYMERASE 1 (RDR1) RNA-DEPENDENT RNA POLYMERASE 1 (RDR1); (ATRDRP1); (ATRDR1)	#N/A	-0.156395	0.237271	0.0228674	0.86546	-0.480494	0.0106557	-0.404734	0.00262873	0.238431	0.0527505	-0.166303	0.169888	0.0986276	0.45013	0.0591682	0.658681	0.157796	0.209077
AT1G14810	AT1G14810	encodes an aspartate semialdehyde dehydrogenase, which produces the branch point intermediate for lysine and threonine/methionine biosynthesis protein_coding	#N/A	-0.220617	0.0830031	-0.035806	0.768292	0.181267	0.357884	0.995931	1.27515e-07	-0.239617	0.0378491	0.756314	5.49148e-06	0.778858	4.94406e-06	-0.424428	0.0018372	0.35443	0.00538956
AT1G14820	AT1G14820	Sec14p-like phosphatidylinositol transfer family protein;(source:Araport11) protein_coding	#N/A	-0.19043	0.0968966	0.284171	0.0144352	0.101237	0.620092	-0.238454	0.0302819	0.309827	0.00618775	0.0713733	0.504356	-0.0555199	0.618835	-0.164774	0.135044	-0.220294	0.043943
AT5G13900	AT5G13900	Bifunctional inhibitor/lipid-transfer protein/seed storage 2S albumin superfamily protein;(source:Araport11) protein_coding GLYCOSYLPHOSPHATIDYLINOSITOL-ANCHORED LIPID PROTEIN TRANSFER 30 (LTPG30) GLYCOSYLPHOSPHATIDYLINOSITOL-ANCHORED LIPID PROTEIN TRANSFER 30 (LTPG30)	#N/A	1.03926	0.00109953	1.99375	3.45525e-06	-0.205901	0.700287	-1.45089	7.9788e-05	0.982869	0.00282031	-0.468025	0.0807796	0.748756	0.00822593	0.0283803	0.919392	0.777136	0.00543224
AT1G14840	MAP70-4	Encodes a microtubule associated protein (MAP70-4). Expressed in all tissues. protein_codingMICROTUBULE-ASSOCIATED PROTEINS 70-4 (MAP70-4) MICROTUBULE-ASSOCIATED PROTEINS 70-4 (ATMAP70-4);MICROTUBULE-ASSOCIATED PROTEINS 70-4 (MAP70-4)	#N/A	-0.192987	0.284815	0.595076	0.00175897	0.051349	0.904555	-0.387563	0.0228058	0.295868	0.0724816	-0.0916959	0.585514	0.156164	0.354124	-0.492195	0.00746747	-0.336031	0.0479791
ATCG00280	psbC	chloroplast gene encoding a CP43 subunit of the photosystem II reaction center. promoter contains a blue-light responsive element. protein_coding PHOTOSYSTEM II REACTION CENTER PROTEIN C (PSBC) PHOTOSYSTEM II REACTION CENTER PROTEIN C (PSBC)	#N/A	1.03707	0.0393834	-0.219438	0.670098	0.319179	0.744254	-0.00938406	0.984881	-0.184344	0.698695	-0.193728	0.694367	-0.548001	0.26428	1.07216	0.0301857	0.524161	0.24456
AT5G61580	PFK4	Phosphofructokinase Isoform. protein_coding PHOSPHOFRUCTOKINASE 4 (PFK4) PHOSPHOFRUCTOKINASE 4 (PFK4)	#N/A	1.03526	2.03865e-08	1.7376	2.23618e-11	0.575871	5.50118e-05	-1.51919	3.78112e-11	0.745992	2.20891e-07	-0.773193	1.47779e-07	-0.357455	0.000414975	0.0436525	0.627799	-0.313802	0.00105806
AT1G14870	PCR2	PCR2 encodes a membrane protein involved in zinc transport and detoxification. protein_codingPLANT CADMIUM RESISTANCE 2 (PCR2) PLANT CADMIUM RESISTANCE 2 (PCR2); (AtPCR2)	#N/A	0.247398	0.122045	-0.438716	0.00589575	-0.777596	0.000794757	0.53063	0.00106654	-0.944912	3.2903e-06	-0.414281	0.00833902	0.869511	1.81409e-05	-0.258798	0.0904582	0.610712	0.000467752
AT1G02205	CER1	Expression of the CER1 gene associated with production of stem epicuticular wax and pollen fertility. Biochemical studies showed that cer1 mutants are blocked in the conversion of stem wax C30 aldehydes to C29 alkanes, and they also lack the secondary alcohols and ketones. These suggested the CER1 protein is an aldehyde decarbonylase, but the exact molecular function of this protein remains to be…	#N/A	-0.136351	0.677816	2.11681	3.94993e-05	-0.401099	0.436643	-3.06428	2.00771e-07	3.29911	6.92459e-08	0.234829	0.416982	-0.546372	0.0866207	1.04595	0.00271693	0.499577	0.0934601
AT1G05675	AT1G05675	UDP-Glycosyltransferase superfamily protein;(source:Araport11) protein_coding	#N/A	-0.0117419	0.977786	4.50153	2.77642e-08	1.44769	0.0861707	0.608421	0.315943	3.29374	6.07624e-07	3.90216	2.80155e-07	3.66226	1.20652e-07	-1.21953	0.00155954	2.44273	1.14561e-05
AT2G28900	OEP16-1	Encodes AtOEP16, a 16-KDa plastid outer membrane protein involved in plastid import of protochlorophyllide oxidoreductase A. Predominantly expressed in leaves and is also inducible by cold treatment. protein_coding OUTER PLASTID ENVELOPE PROTEIN 16-1 (OEP16-1) OUTER ENVELOPE PROTEIN 16 (OEP16);OUTER PLASTID ENVELOPE PROTEIN 16-L (ATOEP16-L);OUTER PLASTID ENVELOPE PROTEIN 16-1 (ATOEP16-1);OUTER PL…	#N/A	1.02936	3.26398e-06	2.02075	5.79099e-10	-0.0434984	0.898506	-2.00771	2.12843e-10	0.918601	2.15247e-06	-1.08911	4.71168e-07	0.0565353	0.685756	-0.0727892	0.61043	-0.0162539	0.909144
AT5G43440	AT5G43440	encodes a protein whose sequence is similar to ACC oxidase protein_coding	#N/A	1.0291	8.63861e-06	1.83305	6.12391e-09	0.052184	0.885123	-1.35362	9.95056e-08	0.35187	0.0287215	-1.00175	3.56913e-06	0.42724	0.0066318	-0.452082	0.00490122	-0.0248427	0.871462
AT5G22920	AT5G22920	Encodes a protein with sequence similarity to RING, zinc finger proteins. Loss of function mutations show reduced (15%) stomatal aperture under non stress conditions. protein_coding RING ZINC-FINGER PROTEIN 34 (RZPF34) RING ZINC-FINGER PROTEIN 34 (RZPF34); (ATRZPF34);CHY ZINC-FINGER AND RING PROTEIN 1 (CHYR1)	#N/A	0.0984559	0.596288	2.05536	5.1306e-09	0.170544	0.570245	-2.66718	1.06037e-10	3.28512	1.24027e-11	0.617935	0.00101487	-0.78237	0.000153617	1.32822	1.24641e-06	0.545847	0.0027037
AT3G45730	AT3G45730	hypothetical protein;(source:Araport11) protein_coding	#N/A	1.02842	9.80804e-05	2.80523	9.55539e-10	0.0530656	0.91923	-1.31665	2.53859e-06	0.875528	0.000192331	-0.441122	0.0258424	1.43552	1.16087e-06	-0.90128	0.000167447	0.534235	0.00829969
AT2G30615	AT2G30615	F-box/LRR protein;(source:Araport11) protein_coding	#N/A	1.02264	1.15885e-05	0.795508	5.17682e-05	0.370495	0.107842	-0.100639	0.494331	-0.206493	0.159784	-0.307132	0.0473202	0.324374	0.0382044	0.0206362	0.905087	0.34501	0.026892
AT1G15000	scpl50	serine carboxypeptidase-like 50;(source:Araport11) protein_coding SERINE CARBOXYPEPTIDASE-LIKE 50 (scpl50) SERINE CARBOXYPEPTIDASE-LIKE 50 (scpl50)	#N/A	0.0947191	0.695195	0.546352	0.0214106	-0.182837	0.674581	-0.615982	0.00855001	0.706348	0.00301387	0.0903659	0.679338	0.113207	0.621104	0.254715	0.248375	0.367922	0.0909549
AT2G20750	EXPB1	member of BETA-EXPANSINS. Naming convention from the Expansin Working Group (Kende et al, 2004.Plant Mol Bio) protein_coding EXPANSIN B1 (EXPB1) EXPANSIN B1 (ATEXPB1);EXPANSIN B1 (EXPB1); (ATHEXP BETA 1.5)	#N/A	-2.7476	5.50364e-08	0.493629	0.220232	0.104787	0.787341	-4.03162	1.6578e-10	3.27527	3.4754e-09	-0.756345	0.000545936	-3.64277	5.10811e-10	0.0340444	0.931406	-3.60873	6.01439e-10
AT1G15020	QSOX1	Encodes a protein disulfide isomerase-like (PDIL) protein, a member of a multigene family within the thioredoxin (TRX) superfamily. This protein also belongs to the quiescin-sulfhydryl oxidase (QSOX) family, which possess an Erv1-like domain at the COOH terminus in addition to a TRX domain. protein_coding QUIESCIN-SULFHYDRYL OXIDASE 1 (QSOX1) QUIESCIN-SULFHYDRYL OXIDASE 1 (ATQSOX1);QUIESCIN-SULFH…	#N/A	-0.0756739	0.429566	-0.168785	0.0542919	0.0609926	0.722879	-0.0625474	0.449244	-0.59417	1.39168e-06	-0.656718	8.16791e-07	-0.292325	0.00248561	-0.501059	2.98096e-05	-0.793384	1.18591e-07
AT1G63440	HMA5	The Arabidopsis P-type ATPase HMA5 is involved in Cu detoxification. hma5 mutant plants exhibitCu hypersensitivity, which is especially dramatic in roots where HMA5 is mostly expressed. protein_coding HEAVY METAL ATPASE 5 (HMA5) HEAVY METAL ATPASE 5 (HMA5);HEAVY METAL ASSOCIATED PROTEIN 12 (ATHMP12)	#N/A	1.01481	2.34216e-05	0.500036	0.00414936	0.00627522	0.990195	1.16676	9.57265e-07	-1.07817	2.14536e-06	0.088591	0.595656	1.66052	4.17163e-08	-0.563399	0.00219144	1.09712	3.93078e-06
AT5G24530	DMR6	Encodes a putative 2OG-Fe(II) oxygenase that is defense-associated but required for susceptibility to downy mildew. The mRNA is cell-to-cell mobile. protein_coding DOWNY MILDEW RESISTANT 6 (DMR6) (ATDMR6);DOWNY MILDEW RESISTANT 6 (DMR6)	#N/A	1.01476	0.000124069	1.14443	1.37364e-05	0.0865994	0.844282	-0.456588	0.0185734	-0.494692	0.0123628	-0.951279	8.77387e-05	0.601245	0.00422663	-0.624368	0.00369346	-0.0231232	0.908959
AT2G34500	CYP710A1	Encodes a protein with C22-sterol desaturase activity. The enzyme was shown to catalyze in thepresence of NADPH the conversion of &beta;-sitosterol to stigmasterol, but not that of 24-<i>epi</i>-campesterol to brassicasterol (unlike CYP710A2). protein_coding CYTOCHROME P450, FAMILY 710, SUBFAMILY A, POLYPEPTIDE 1 (CYP710A1) CYTOCHROME P450, FAMILY 710, SUBFAMILY A, POLYPEPTIDE 1 (CYP710A1)	#N/A	1.01185	0.00129731	1.49645	1.73399e-05	-0.318774	0.469587	-0.979812	0.000651459	-0.121582	0.626987	-1.10139	0.000303294	0.835416	0.00298419	-0.606187	0.022806	0.229229	0.361847
AT5G20910	AIP2	Encodes an E3 ligase that can interact with and polyubiquitinate ABI3 in vitro. AIP2 likely negatively regulates ABA signaling by targeting ABI3 for post-translational destruction. protein_coding ABI3-INTERACTING PROTEIN 2 (AIP2) ABI3-INTERACTING PROTEIN 2 (AIP2)	#N/A	1.01174	2.30787e-05	0.59842	0.00121745	-0.134803	0.693803	0.87051	3.35527e-05	-0.227667	0.148086	0.642843	0.000819386	1.60373	7.81634e-08	0.185653	0.257703	1.78939	2.25405e-08
AT1G15110	PSS1	PSS1 encodes a base-exchange-type Phosphatidylserine (PS) synthase. Mutant analysis revealed its role in pollen maturation. protein_coding PHOSPHATIDYLSERINE SYNTHASE 1 (PSS1) PHOSPHATIDYLSERINE SYNTHASE 1 (PSS1); (ATPSS1);PHYTOPHTHORA SOJAE SUSCEPTIBLE 1 (PSS1)	#N/A	-0.255539	0.055018	-0.66013	2.90578e-05	0.0332924	0.920717	0.726298	6.04733e-06	-0.913267	4.02088e-07	-0.186969	0.121379	0.0328753	0.798789	-0.508675	0.000586046	-0.4758	0.000759693
AT1G15120	AT1G15120	Ubiquinol-cytochrome C reductase hinge protein;(source:Araport11) protein_coding	#N/A	-0.105057	0.210111	-0.49467	6.06901e-06	-0.169205	0.160826	0.651377	1.27515e-07	-0.584747	4.35613e-07	0.0666303	0.389199	0.325913	0.00046223	-0.195134	0.0191211	0.130779	0.093957
AT5G60340	AAK6	Encodes a nuclear adenylate kinase that interacts with a putative homolog of Rps14, AtRPS14-1 and affects the elongation of cells in the stem. protein_coding ARABIDOPSIS ADENYLATE KINASE 6 (AAK6) ADENYLATE KINASE 6 (AK6);ARABIDOPSIS ADENYLATE KINASE 6 (AAK6)	#N/A	1.0114	2.07252e-08	1.11321	1.56224e-09	1.09829	1.38222e-08	0.23162	0.00822411	-0.386393	0.000123594	-0.154773	0.0702584	0.246544	0.00653573	-0.488204	2.58733e-05	-0.241661	0.00688447
AT2G21340	AT2G21340	Encodes a homolog of the multidrug and toxin extrusion transporter ENHANCED DISEASE SUSCEPTIBILITY5 that is constitutively expressed in green tissues independent of pathogen infection and is expressed in the chloroplast envelope. Unlike EDS5, it does not contribute to pathogen-induced SA accumulation. protein_coding EDS5 HOMOLOGUE (EDS5H) EDS5 HOMOLOGUE (EDS5H)	#N/A	1.00975	2.91266e-06	1.03121	1.19741e-06	0.0275368	0.939071	-1.5728	2.91329e-09	0.260354	0.060378	-1.31244	4.35927e-08	-0.569125	0.000291536	0.238899	0.0745033	-0.330227	0.0134322
AT3G59220	PRN	encodes a cupin-domain containing protein that is similar to pirins which interact with a CCAATbox binding transcription factor. The protein interacts with GPA1 (G protein alpha-subunit) in vitro. Mutants in the gene are affected in germination and early seedling development. protein_coding PIRIN (PRN) PIRIN (PRN); (PRN1); (ATPIRIN1)	#N/A	0.53882	0.0584073	-2.38115	0.00103957	-0.0198777	0.983541	-2.43253	2.11857e-06	3.26809	3.66039e-08	0.835563	0.00509481	-4.7938	4.64944e-08	6.18806	2.69805e-09	1.39426	7.08021e-05
AT1G32350	AOX1D	Alternative oxidase (AOX); terminal oxidases of electron transfer in mitochondria. protein_coding ALTERNATIVE OXIDASE 1D (AOX1D) ALTERNATIVE OXIDASE 1D (AOX1D)	#N/A	-0.243119	0.670012	4.9822	4.32265e-07	-0.0646299	0.969826	-1.52713	0.0131018	3.26642	1.69962e-05	1.7393	0.00275541	3.5197	7.27923e-06	-1.9589	0.00110668	1.56081	0.00631035
AT3G10340	PAL4	Encodes PAL4, a putative a phenylalanine ammonia-lyase. Arabidopsis has four PALs: AT2G37040 (PAL1), AT3G53260 (PAL2), AT5G04230 (PAL3) and AT3G10340 (PAL4). protein_coding PHENYLALANINE AMMONIA-LYASE 4 (PAL4) PHENYLALANINE AMMONIA-LYASE 4 (PAL4)	#N/A	1.00298	4.94625e-07	2.49637	9.23501e-11	-0.207026	0.228903	-4.53268	1.41366e-14	3.2594	1.09488e-12	-1.27328	9.44481e-09	-1.82928	2.00861e-10	1.76601	1.01878e-09	-0.0632692	0.567356
AT3G23250	MYB15	Member of the R2R3 factor gene family. Key regulator of lignin biosynthesis in effector-triggered immunity protein_coding MYB DOMAIN PROTEIN 15 (MYB15) MYB DOMAIN PROTEIN 15 (MYB15); (ATY19);MYB DOMAIN PROTEIN 15 (ATMYB15)	#N/A	-1.08859	0.000723494	2.465	1.82094e-06	-0.740479	0.0999367	-2.13081	6.34672e-06	3.25826	1.67378e-08	1.12745	0.000284183	1.07466	0.0013628	-0.295321	0.283364	0.779344	0.0118135
AT5G40000	AT5G40000	P-loop containing nucleoside triphosphate hydrolases superfamily protein;(source:Araport11)protein_coding	#N/A	1.00788	0.0104933	2.96183	9.2905e-08	0.227268	0.93889	3.6896	8.15728e-06	-0.333585	0.365378	3.35601	3.75976e-05	6.42416	1.04115e-09	-2.28754	1.22866e-06	4.13662	1.29573e-06
AT1G15215	#N/A	#N/A	#N/A	-0.346451	0.0513984	-0.547036	0.00237171	-0.132539	0.691206	0.624668	0.000599875	-0.51393	0.00248478	0.110739	0.498001	0.210171	0.213917	-0.313345	0.0678313	-0.103174	0.544991
AT1G15220	CCMH	Encodes a protein with oxidoreductase activity present in the inner membrane of mitochondria. CCMH is postulated to play a central role in mitochondrial cytochrome c maturation, probably as part of a heme lyase complex that also holds activity of reducing apocytochrome c. CCMH interacts with apocytochrome AtCYTc-a and is shown to be present in a 500 kDa-complex along with CcmFN2. protein_coding (…	#N/A	0.142398	0.389002	-0.378634	0.0132219	0.163872	0.542349	0.647174	0.000171211	-1.02308	1.27601e-06	-0.375901	0.0167836	0.104668	0.487883	-0.502043	0.0029359	-0.397375	0.0116777
AT2G30600	AT2G30600	BTB/POZ domain-containing protein;(source:Araport11) protein_coding	#N/A	1.00767	2.59396e-06	0.68549	4.33535e-05	0.310591	0.112446	-0.0137595	0.914677	-0.282913	0.0277008	-0.296673	0.0257257	0.36114	0.00933225	0.0392663	0.781336	0.400406	0.00431325
AT1G15240	AT1G15240	Encodes a member of the Arabidopsis sorting nexin family. protein_coding SORTING NEXIN 3(SNX3) SORTING NEXIN 3 (SNX3)	#N/A	0.229314	0.0505394	0.277656	0.0148186	0.0581766	0.802507	-0.528037	6.19812e-05	0.214862	0.0434073	-0.313175	0.00636928	-0.308558	0.0079758	0.166519	0.131761	-0.142038	0.181633
AT1G15250	AT1G15250	cytosolic ribosomal protein gene, part of eL20 family protein_coding (RPL37A) (RPL37A);RIBOSOMAL PROTEIN EL37Z (EL37Z)	#N/A	0.0380348	0.869838	0.113909	0.570409	0.144707	0.725737	0.51146	0.0128998	-0.0243164	0.900495	0.487143	0.0183839	0.480661	0.021796	-0.100191	0.627173	0.380471	0.0578965
AT5G57010	AT5G57010	calmodulin-binding family protein;(source:Araport11) protein_coding	#N/A	0.134431	0.436526	2.66209	4.13371e-09	-0.487432	0.0553109	-2.91819	4.14036e-10	3.22153	9.77129e-11	0.30334	0.0617704	0.231331	0.183663	0.693872	0.00048839	0.925203	2.63724e-05
AT1G15270	AT1G15270	Translation machinery associated TMA7;(source:Araport11) protein_coding	#N/A	0.0997959	0.382461	-0.210062	0.0486169	-0.0291057	0.920039	0.624775	7.5109e-06	-0.293191	0.00665247	0.331584	0.00374781	0.443819	0.00043342	0.0166665	0.888247	0.460486	0.000268055
AT1G15280	AT1G15280	CASC3/Barentsz eIF4AIII binding protein;(source:Araport11) protein_coding (BTZ2) (BTZ2)	#N/A	-0.0338149	0.687266	0.255257	0.00214308	0.087016	0.505128	-0.595061	2.23984e-07	0.571562	3.44208e-07	-0.0234997	0.755495	-0.42682	2.0158e-05	0.282489	0.00117336	-0.144331	0.052218
AT4G13250	NYC1	Encodes a chlorophyll b reductase involved in the degradation of chlorophyll b and LHCII (lightharvesting complex II). protein_coding NON-YELLOW COLORING 1 (NYC1) NON-YELLOW COLORING 1 (NYC1)	#N/A	1.00266	0.000255381	1.44716	3.12317e-06	-0.103703	0.823745	-1.15193	2.01963e-05	0.722024	0.00159227	-0.429905	0.0414026	0.398937	0.0594163	0.277519	0.187875	0.676456	0.0029607
AT5G10700	AT5G10700	Peptidyl-tRNA hydrolase II (PTH2) family protein;(source:Araport11) protein_coding	#N/A	1.00257	0.000289668	0.558245	0.0113807	-0.0712807	0.900739	1.21067	1.56348e-05	-0.750068	0.00121319	0.460599	0.0381455	1.84019	3.24002e-07	-0.305743	0.148738	1.53445	2.2479e-06
AT1G15330	AT1G15330	Cystathionine beta-synthase (CBS) protein;(source:Araport11) protein_coding	#N/A	0.726074	0.0545636	1.99247	4.08653e-05	0.591116	0.185169	-2.52797	1.21943e-06	0.543657	0.16727	-1.98431	9.78116e-06	-1.12662	0.000975906	-0.722738	0.0307449	-1.84935	1.06246e-05
AT1G71880	SUC1	Sucrose transporter gene induced in response to nematodes; member of Sucrose-proton symporter family. The mRNA is cell-to-cell mobile. protein_coding SUCROSE-PROTON SYMPORTER 1 (SUC1) SUCROSE-PROTON SYMPORTER 1 (SUC1);ARABIDOPSIS THALIANA SUCROSE-PROTON SYMPORTER 1 (ATSUC1)	#N/A	-0.812997	0.000116632	1.88674	7.74673e-09	-0.153396	0.595023	-1.88348	2.86387e-09	3.2154	8.63029e-12	1.33192	2.29083e-07	0.156659	0.31949	0.51566	0.00339586	0.672319	0.000299919
AT1G22770	GI	Together with CONSTANTS (CO) and FLOWERING LOCUS T (FT), GIGANTEA promotes flowering under longdays in a circadian clock-controlled flowering pathway. GI acts earlier than CO and FT in the pathway by increasing CO and FT mRNA abundance. Located in the nucleus. Regulates several developmental processes, including photoperiod-mediated flowering, phytochrome B signaling, circadian clock, carbohydrat…	#N/A	1.0004	5.29204e-06	0.0277755	0.846607	-0.05373	0.872065	0.496966	0.0010466	-0.998061	8.1992e-07	-0.501095	0.00140682	0.578472	0.000453766	-0.0254416	0.867956	0.55303	0.000580553
AT5G44130	FLA13	Fasciclin-like arabinogalactan protein. Possibly involved in embryogenesis and seed development. protein_coding FASCICLIN-LIKE ARABINOGALACTAN PROTEIN 13 PRECURSOR (FLA13) FASCICLIN-LIKE ARABINOGALACTAN PROTEIN 13 PRECURSOR (FLA13)	#N/A	-0.0344411	0.90436	1.3789	0.000152444	0.209933	0.651678	-2.76926	2.23353e-08	3.2084	3.50049e-09	0.439143	0.0672509	-1.60029	8.31423e-06	1.79506	3.94688e-06	0.194769	0.413219
AT3G26220	CYP71B3	cytochrome P450 monooxygenase protein_coding CYTOCHROME P450, FAMILY 71, SUBFAMILY B, POLYPEPTIDE 3 (CYP71B3) CYTOCHROME P450, FAMILY 71, SUBFAMILY B, POLYPEPTIDE 3 (CYP71B3)	#N/A	0.998997	0.000156418	0.752078	0.000649417	-0.192455	0.574016	-0.62351	0.0021756	-1.21223	4.86056e-06	-1.83574	8.69446e-08	0.321022	0.0912514	-0.965311	9.71824e-05	-0.644288	0.00223256
AT1G24020	MLP423	MLP-like protein 423;(source:Araport11) protein_coding MLP-LIKE PROTEIN 423 (MLP423) MLP-LIKE PROTEIN 423 (MLP423)	#N/A	-0.795059	0.0928058	2.00303	0.00156444	-0.729382	0.419551	-1.51394	0.0102801	3.20152	7.1788e-06	1.68759	0.00128614	1.21848	0.0237572	0.403432	0.394679	1.62191	0.0032682
AT5G67480	BT4	BTB and TAZ domain protein. Located in cytoplasm and expressed in fruit, flower and leaves.protein_coding BTB AND TAZ DOMAIN PROTEIN 4 (BT4) BTB AND TAZ DOMAIN PROTEIN 4 (BT4)	#N/A	0.998753	5.25375e-05	0.241589	0.160482	0.131465	0.700287	0.00912467	0.957442	-0.732275	0.000253744	-0.72315	0.000406043	0.119248	0.497316	0.0248896	0.898773	0.144138	0.401571
AT1G15410	AT1G15410	aspartate-glutamate racemase family;(source:Araport11) protein_coding	#N/A	0.0677127	0.675303	0.366017	0.0148339	0.163127	0.523123	-0.0558012	0.691466	-0.0343353	0.806741	-0.0901365	0.528068	0.147089	0.302935	-0.33264	0.02595	-0.185551	0.18785
AT5G60800	AT5G60800	Heavy metal transport/detoxification superfamily protein;(source:Araport11) protein_codingEAVY METAL-ASSOCIATED ISOPRENYLATED PLANT PROTEIN3 (HIPP3) HEAVY METAL ASSOCIATED PROTEIN 53 (ATHMP53);EAVY METAL-ASSOCIATED ISOPRENYLATED PLANT PROTEIN3 (HIPP3)	#N/A	0.997478	0.000583705	1.85248	2.31177e-07	0.162689	0.760886	2.01483	1.24123e-07	-1.49992	2.30267e-06	0.51491	0.0396126	3.70462	2.68741e-10	-2.35492	4.97624e-08	1.3497	2.17058e-05
AT1G15420	AT1G15420	Encodes a novel plant specific protein that is co-expressed with components of pre-rRNA processing complex. Co-localizes with NuGWD1 and SWA1. protein_coding LANT-SPECIFIC COMPONENT OF THE PRE- RRNA PROCESSING COMPLEX1 (PCP1) LANT-SPECIFIC COMPONENT OF THE PRE- RRNA PROCESSING COMPLEX1 (PCP1)	#N/A	-0.284748	0.0511067	-0.720055	3.20511e-05	0.106858	0.698891	1.68236	1.17662e-09	-0.928968	1.02845e-06	0.753393	2.54276e-05	0.855447	8.36014e-06	-0.49366	0.00155287	0.361787	0.011945
AT1G15430	AT1G15430	hypothetical protein (DUF1644);(source:Araport11) protein_coding	#N/A	0.206646	0.137856	-0.108158	0.415093	-0.124019	0.641799	0.659487	6.13561e-05	-0.0617127	0.625301	0.597775	0.000209511	0.675348	9.66202e-05	0.253091	0.0615349	0.928439	2.75425e-06
AT1G15440	PWP2	Encodes a nucleolar protein that is a ribosome biogenesis co-factor. Mutants display aberrant RNA processing and female gametophyte development. protein_coding PERIODIC TRYPTOPHAN PROTEIN 2 (PWP2) PERIODIC TRYPTOPHAN PROTEIN 2 (PWP2);PERIODIC TRYPTOPHAN PROTEIN 2 (ATPWP2)	#N/A	-0.0534903	0.671593	0.187933	0.0940333	0.158777	0.429173	1.08024	3.35912e-08	0.295485	0.00942225	1.37573	5.736e-09	1.1094	6.23329e-08	0.0540616	0.647974	1.16346	3.49781e-08
AT1G15470	AT1G15470	WD40 nucleoplasmic shuttling protein that positively regulates the Abscisic acid (ABA) responseby interacting with and maintaining the stability of ABI5 in the nucleus. Nuclear export of XIW1 is XPO1-dependent. Involved in regulating seed germination, primary root growth, and drought stress resistance. protein_coding XPO1-INTERACTING WD40 PROTEIN 1 (XIW1) XPO1-INTERACTING WD40 PROTEIN 1 (XIW1)	#N/A	0.0244286	0.872666	-0.245719	0.0777069	-0.0471339	0.884944	-0.280761	0.0348892	0.438726	0.00198976	0.157965	0.215472	-0.479346	0.001851	0.708873	6.11904e-05	0.229527	0.0783487
AT1G15480	AT1G15480	PPR motif containing protein. Found in mitochondria. Mutants flower early and have reduced levels of the ABI5, a regulator of FLC expression. protein_coding PRECOCIOUS1 (POCO1) PRECOCIOUS1 (POCO1)	#N/A	0.21055	0.292421	0.540825	0.00769409	0.134599	0.747733	0.586436	0.00498109	0.0806628	0.661633	0.667099	0.00206431	0.992663	6.99263e-05	-0.249613	0.184026	0.74305	0.000847402
AT2G24280	AT2G24280	alpha/beta-Hydrolases superfamily protein;(source:Araport11) protein_coding	#N/A	0.997299	5.77436e-08	1.63553	5.28984e-11	0.193556	0.150966	-2.90379	2.21733e-14	0.337189	0.00107843	-2.56661	6.70006e-13	-1.46182	1.2762e-10	-0.301045	0.00310923	-1.76286	3.20242e-11
AT1G15500	ATNTT2	TLC ATP/ADP transporter;(source:Araport11) protein_coding (ATNTT2) UCLEOTIDE TRANSPORTER 2 (NTT2); (ATNTT2)	#N/A	0.0637951	0.703523	0.156179	0.284705	0.0294346	0.944652	-0.293589	0.0415231	-0.0992914	0.478284	-0.39288	0.0107301	-0.166844	0.25649	-0.191675	0.200764	-0.35852	0.0183287
AT4G18203	#N/A	#N/A	#N/A	-1.88791	4.25593e-07	0.618354	0.0398732	-0.211989	0.661439	-1.14255	0.00034333	3.1806	6.11599e-10	2.03805	6.53228e-08	-0.312204	0.236609	0.67433	0.0115625	0.362126	0.131313
AT2G24270	ALDH11A3	Encodes a protein with non-phosphorylating NADP-dependent glyceraldehyde-3-phosphate dehydrogenase activity. The activity of the enzyme was determined from leaf extracts; the enzyme has not been purified to confirm activity. protein_coding ALDEHYDE DEHYDROGENASE 11A3 (ALDH11A3) ALDEHYDE DEHYDROGENASE 11A3 (ALDH11A3)	#N/A	0.996579	9.2395e-08	1.06267	9.68649e-09	0.318797	0.0206184	-1.56452	3.96184e-11	-0.305116	0.00241968	-1.86963	4.55892e-11	-0.820647	1.96273e-07	-0.371205	0.00089997	-1.19185	3.49878e-09
AT1G15530	AT1G15530	Concanavalin A-like lectin protein kinase family protein;(source:Araport11) protein_codingL-TYPE LECTIN RECEPTOR KINASE S.1 (LECRK-S.1) L-TYPE LECTIN RECEPTOR KINASE S.1 (LECRK-S.1)	#N/A	-0.296259	0.0779888	0.282181	0.0803008	-0.198597	0.48977	0.0905122	0.562884	0.452671	0.00584455	0.543183	0.00193717	0.571291	0.00183666	-0.12577	0.43983	0.445521	0.00917377
AT1G65960	GAD2	glutamate decarboxylase (GAD2) The mRNA is cell-to-cell mobile. protein_coding GLUTAMATE DECARBOXYLASE 2 (GAD2) GLUTAMATE DECARBOXYLASE 2 (GAD2)	#N/A	0.996095	2.07617e-05	1.17573	1.09152e-06	-0.10372	0.744716	-0.620842	0.00045257	-0.499943	0.00267434	-1.12078	1.73735e-06	0.658611	0.000431967	-0.679581	0.000416368	-0.0209701	0.899388
AT5G17650	AT5G17650	glycine/proline-rich protein;(source:Araport11) protein_coding GLYCINE AND PROLINE RICH PROTEIN 4 (GPRP4) GLYCINE AND PROLINE RICH PROTEIN 4 (GPRP4)	#N/A	0.995826	8.30784e-05	0.482664	0.0115012	-0.0296422	0.960887	1.10721	9.06088e-06	-0.666208	0.00100054	0.440998	0.0243502	1.61951	2.61442e-07	-0.153045	0.406408	1.46647	7.63731e-07
AT1G15660	CENP-C	Encodes a homologue of the human centromeric protein C (CENP-C). CENP-C co-localizes with the 180 bp centromeric regions of chromosomes throughout the cell cycle, but does not completely cover the 180 bp regions. protein_coding CENTROMERE PROTEIN C (CENP-C) CENTROMERE PROTEIN C (CENP-C);CENP-C HOMOLOGUE (CENP-C)	#N/A	0.23703	0.207032	0.569224	0.00519566	0.0253071	0.962546	-0.874041	8.6393e-05	0.4829	0.01096	-0.391141	0.0288567	-0.330124	0.0676597	0.150705	0.407952	-0.179418	0.299005
AT1G15670	AT1G15670	Encodes a member of a family of F-box proteins, called the KISS ME DEADLY (KMD) family, that targets type-B ARR proteins for degradation and is involved in the negative regulation of the cytokinin response. Also named as KFB1, a member of a group of Kelch repeat F-box proteins that negatively regulate phenylpropanoid biosynthesis by targeting the phenypropanoid biosynthesis enzyme phenylalanine a…	#N/A	0.276561	0.0528954	0.181787	0.15715	-0.276097	0.170466	0.264567	0.0381366	-1.00502	3.54652e-07	-0.740454	1.97801e-05	0.722451	2.97582e-05	-0.910246	4.32204e-06	-0.187795	0.147484
AT5G18840	AT5G18840	Major facilitator superfamily protein;(source:Araport11) protein_coding	#N/A	-0.0502118	0.850443	1.26524	0.000397866	-0.322763	0.551854	-0.667916	0.0322875	3.17267	3.15329e-09	2.50475	5.48525e-08	0.920084	0.00390034	1.85722	2.04842e-06	2.7773	2.90049e-08
AT1G15700	ATPC2	One of two genes that encode the gamma subunit of Arabidopsis chloroplast ATP synthase. It isthought to be involved in the regulation of the ATP synthase activity. protein_coding (ATPC2) (ATPC2)	#N/A	-0.303706	0.139809	-1.23027	2.8044e-06	-0.516105	0.0586865	0.763672	0.000191096	-1.6154	5.9296e-08	-0.851723	0.000145355	0.0495086	0.802599	-0.688832	0.00174404	-0.639324	0.00244687
AT1G15710	AT1G15710	Plastidic arogenate dehydrogenase with minimal prephenate dehydrogenase activity. Contains asingle catalytic domain. protein_coding TYRA AROGENATE DEHYDROGENASE 2 (TYRA2) TYRA AROGENATE DEHYDROGENASE 2 (TYRA2)	#N/A	-0.132782	0.423791	-0.0530318	0.761261	-0.0569997	0.884286	-0.384482	0.0193565	0.618352	0.000559299	0.23387	0.126539	-0.380514	0.0257007	0.538601	0.00297731	0.158087	0.309874
AT1G22890	AT1G22890	Secreted peptide which functions in plant growth and pathogen defense. protein_coding (STMP2) (STMP2); (PROSCOOP14)	#N/A	0.995259	0.000217166	0.580188	0.00625664	0.213405	0.544168	-0.408727	0.0359279	-1.41314	1.20242e-06	-1.82187	1.43355e-07	-0.0419449	0.840259	-0.998069	0.000108815	-1.04001	4.70168e-05
AT1G15740	AT1G15740	Leucine-rich repeat family protein;(source:Araport11) protein_coding	#N/A	0.204359	0.0558387	-0.141767	0.145584	-0.207544	0.16985	0.0354484	0.708949	-0.862895	6.93538e-08	-0.827447	2.55277e-07	0.101226	0.303816	-0.516769	6.9377e-05	-0.415543	0.000347799
AT5G66360	DIM1B	Encodes a mitochondrial rRNA dimethylase. protein_coding ADENOSINE DIMETHYL TRANSFERASE1B (DIM1B) ADENOSINE DIMETHYL TRANSFERASE 1B (DIM1B)	#N/A	0.992452	7.64592e-07	0.330044	0.00539005	0.364322	0.0266102	0.319785	0.00588987	-1.23013	6.57174e-09	-0.91035	5.48288e-07	0.285507	0.0138535	-0.567727	7.8662e-05	-0.28222	0.014375
AT1G15780	#N/A	#N/A	#N/A	0.0231231	0.83566	0.359629	0.00101314	-0.142823	0.366876	-0.395163	0.000311042	0.632916	1.97472e-06	0.237753	0.0154969	0.107289	0.263044	0.29641	0.00500876	0.403699	0.000336435
AT1G15800	AT1G15800	hypothetical protein;(source:Araport11) protein_coding	#N/A	0.263399	0.0796992	1.23853	2.7125e-07	0.124988	0.627738	-1.55927	6.7553e-09	0.783354	2.45282e-05	-0.775917	2.12726e-05	-0.445734	0.00337131	-0.191773	0.174177	-0.637507	0.000147524
AT1G66700	PXMT1	A member of the Arabidopsis SABATH methyltransferase gene family. Encodes PXMT1, a methyltransferase that methylates 1,7-paraxanthine. protein_coding (PXMT1) (PXMT1)	#N/A	0.783924	0.106414	3.23874	2.79589e-05	-0.555814	0.465273	-4.85191	1.32417e-07	3.16996	1.95425e-05	-1.68195	0.00104631	-1.05736	0.0249742	0.715144	0.12274	-0.342216	0.437178
AT1G15820	LHCB6	Lhcb6 protein (Lhcb6), light harvesting complex of photosystem II. protein_coding LIGHT HARVESTING COMPLEX PHOTOSYSTEM II SUBUNIT 6 (LHCB6) LIGHT HARVESTING COMPLEX PHOTOSYSTEM II SUBUNIT 6 (LHCB6); (CP24)	#N/A	-0.242329	0.154819	0.669565	0.000364079	-0.0888058	0.791749	-0.857364	2.03873e-05	0.831113	2.773e-05	-0.0262513	0.872578	-0.098993	0.539168	-0.0807814	0.63059	-0.179774	0.249967
AT4G35160	AT4G35160	Encodes a cytosolic N-acetylserotonin O-methyltransferase that can convert N-acetylserotonin tomelatonin and serotonin to 5-methoxytryptamine in the process of melatonin synthesis. It does not have caffeic acid O- methyltransferase activity. protein_coding N-ACETYLSEROTONIN O-METHYLTRANSFERASE (ASMT) N-ACETYLSEROTONIN O-METHYLTRANSFERASE (ASMT); (ASMT1)	#N/A	-0.859768	0.000255381	0.746933	0.0276757	-0.155482	0.580354	-4.43434	6.18975e-12	3.16043	8.08495e-10	-1.27392	4.86753e-07	-3.53193	8.28958e-11	1.55373	6.9956e-06	-1.9782	9.39985e-09
AT5G64230	AT5G64230	1,8-cineole synthase;(source:Araport11) protein_coding	#N/A	0.989694	0.00128453	0.113969	0.657192	0.293158	0.611019	1.77784	3.68323e-06	-0.660218	0.0113422	1.11762	0.000665055	1.59865	1.88124e-05	0.215506	0.393093	1.81415	3.83672e-06
AT5G15970	KIN2	Encodes a gene that can be induced by cold and abscisic acid and may be involved in cold acclimation and salt tolerance. The mRNA is cell-to-cell mobile. protein_coding (KIN2) (KIN2); (AtCor6.6);COLD-RESPONSIVE 6.6 (COR6.6)	#N/A	0.98965	0.00043955	1.89911	2.51467e-07	-0.0247006	0.970248	-1.32618	6.6008e-06	0.206527	0.32338	-1.11965	5.7594e-05	0.597631	0.00996965	-0.702934	0.00398773	-0.105303	0.63305
AT1G15910	FDM1	Belongs to a subgroup of SGS3-like proteins that act redundantly in RNA-directed DNA methylation: AT1G15910 (FDM1), AT4G00380 (FDM2), AT3G12550 (FDM3), AT1G13790 (FDM4), AT1G80790 (FDM5). protein_coding FACTOR OF DNA METHYLATION 1 (FDM1) FACTOR OF DNA METHYLATION 1 (FDM1);INVOLVED IN DE NOVO 2 (IDN2) - LIKE 1 (IDNL1);IDN2 PARALOG 1 (IDP1)	#N/A	-0.195975	0.266003	-0.692088	0.000269652	0.59358	0.0121062	0.903642	1.19796e-05	-1.58842	1.83494e-08	-0.684779	0.000339391	-0.382025	0.0213774	-1.09231	6.41169e-06	-1.47433	1.32085e-07
AT1G78600	LZF1	Light regulated B-box (zinc finger)protein. protein_coding LIGHT-REGULATED ZINC FINGER PROTEIN 1 (LZF1) LIGHT-REGULATED ZINC FINGER PROTEIN 1 (LZF1);B-BOX DOMAIN PROTEIN 22 (BBX22)	#N/A	0.987669	7.44015e-06	0.904967	7.31385e-06	0.107097	0.718926	0.160534	0.26057	-0.0819273	0.56141	0.0786067	0.595656	0.958404	4.40171e-06	0.000774764	0.995958	0.959179	3.78811e-06
AT1G15930	AT1G15930	Ribosomal protein L7Ae/L30e/S12e/Gadd45 family protein;(source:Araport11) protein_codingRIBOSOMAL PROTEIN ES12Z (ES12Z) RIBOSOMAL PROTEIN ES12Z (ES12Z)	#N/A	-0.10485	0.63632	-0.385316	0.0509838	0.0434686	0.937495	0.913753	9.58441e-05	-0.891122	0.000118481	0.0226314	0.911125	0.484968	0.0182614	-0.610655	0.00514973	-0.125687	0.523431
AT2G14170	ALDH6B2	Arabidopsis thaliana methylmalonate-semialdehyde dehydrogenase protein_coding ALDEHYDE DEHYDROGENASE 6B2 (ALDH6B2) (MMSD);ALDEHYDE DEHYDROGENASE 6B2 (ALDH6B2)	#N/A	0.985757	6.2748e-06	1.5639	1.13269e-08	0.223336	0.320035	-1.57126	4.04263e-09	0.690392	5.14745e-05	-0.880863	5.86236e-06	-0.230689	0.0979461	0.112247	0.432519	-0.118442	0.388383
AT2G37970	SOUL-1	Encodes a cytosolic heme binding protein(cHBP)that can reversibly bind tetrapyrroles includingheme, protoporphyrin IX and Mg-protoporphyrin IX dimethyl ester with distinct binding af&#64257;nities. protein_coding (SOUL-1) (SOUL-1);HAEM-BINDING PROTEIN 2 (HBP2); (ATHBP2); (SOUL2);CYTOSOLIC HEME (TETRAPYRROLE) BINDING PROTEIN 2 (CHBP2)	#N/A	0.984783	0.000238152	1.139	2.6347e-05	-0.0340806	0.957676	0.147072	0.462038	-0.0464686	0.817669	0.100603	0.62995	1.32015	6.61142e-06	-0.200686	0.328236	1.11947	3.21885e-05
AT1G15960	NRAMP6	Member of Nramp2 family. NRAMP6 cooperates with NRAMP1 in Mn utilization. protein_codingNRAMP METAL ION TRANSPORTER 6 (NRAMP6) (ATNRAMP6);NRAMP METAL ION TRANSPORTER 6 (NRAMP6)	#N/A	-0.161429	0.0748684	-0.285193	0.00262509	0.0307254	0.88119	-0.173163	0.0384362	0.22845	0.00827071	0.0552863	0.509973	-0.489081	2.12204e-05	0.352213	0.000603562	-0.136868	0.102947
AT1G15970	AT1G15970	DNA glycosylase superfamily protein;(source:Araport11) protein_coding	#N/A	-0.039984	0.832448	-0.623393	0.00105751	0.0599754	0.880886	0.178242	0.253482	-0.173999	0.257529	0.00424221	0.980268	-0.505126	0.00560764	0.409409	0.0202442	-0.0957172	0.558914
AT3G30775	ERD5	Encodes a proline oxidase that is predicted to localize to the inner mitochondrial membrane, its mRNA expression induced by high levels of Al and by osmotic stress. The promoter contains an L-proline-inducible element. protein_coding EARLY RESPONSIVE TO DEHYDRATION 5 (ERD5) (AT-POX);PROLINE DEHYDROGENASE (PRODH);EARLY RESPONSIVE TO DEHYDRATION 5 (ERD5);PROLINE DEHYDROGENASE 1 (PDH1); (PRO1); (ATP…	#N/A	0.48075	0.0923927	2.71213	5.53158e-08	0.427754	0.319828	-2.64234	3.05407e-08	3.13768	4.59966e-09	0.495344	0.061888	-0.357963	0.176754	0.906302	0.00277765	0.548339	0.0409097
AT1G16000	AT1G16000	Member of the Arabidopsis 7-kDa OEP family. Tail-anchored (TA) membrane protein which possessesa single C-terminal transmembrane domain targeting post-translationally to plastids. protein_coding OUTER ENVELOPE PROTEIN 9.1 (OEP9.1) OUTER ENVELOPE PROTEIN 9.1 (OEP9.1)	#N/A	0.039109	0.778665	0.417907	0.00286384	0.456003	0.0167444	0.242906	0.0574578	0.649468	3.10705e-05	0.892374	1.66008e-06	0.20481	0.105941	0.27067	0.0343755	0.47548	0.000794338
AT1G16010	MGT2	Transmembrane magnesium transporter. One of nine family members. protein_coding MAGNESIUM TRANSPORTER 2 (MGT2) (MRS2-1); (AtMGT2); (AtMRS2-1);MAGNESIUM TRANSPORTER 2 (MGT2)	#N/A	0.182978	0.0804338	0.28103	0.00853198	-0.155535	0.341195	-0.442988	0.00015906	0.88779	5.66178e-08	0.444802	0.000176139	-0.00642256	0.954302	0.789738	1.05138e-06	0.783316	5.58449e-07
AT1G16020	AT1G16020	vacuolar fusion protein (DUF1712);(source:Araport11) protein_coding CALCIUM CAFFEINE ZINC SENSITIVITY 1A (CCZ1A) CALCIUM CAFFEINE ZINC SENSITIVITY 1A (CCZ1A)	#N/A	-0.113352	0.423957	-0.329094	0.0229721	-0.410601	0.0376043	-0.427648	0.00274386	0.305682	0.0220058	-0.121966	0.341519	-0.34614	0.0179717	0.521423	0.00110608	0.175283	0.185591
AT3G12510	AT3G12510	MADS-box family protein;(source:Araport11) protein_coding	#N/A	0.984236	7.95884e-06	-0.476468	0.00324775	-0.1156	0.788132	2.38941	2.28105e-10	-0.517991	0.00114416	1.87142	1.43024e-08	2.02854	7.73546e-09	0.942713	8.06482e-06	2.97125	1.06117e-10
AT1G16040	AT1G16040	phosphatidylinositol-glycan biosynthesis class F-like protein;(source:Araport11) protein_coding	#N/A	0.0815976	0.57551	-0.167265	0.22333	-0.128709	0.618954	0.0328648	0.807621	0.24944	0.0561822	0.282305	0.0365325	-0.00569077	0.970978	0.498302	0.0014058	0.492611	0.00119782
AT1G16080	AT1G16080	Oxidoreductase (ECM1) located in chloroplast thylakoid. protein_coding	#N/A	0.130727	0.177595	-0.674924	9.03562e-07	0.153425	0.291849	0.780584	7.67526e-08	-1.02692	2.72528e-09	-0.246336	0.00955192	-0.0477652	0.605592	-0.221269	0.020818	-0.269035	0.00538908
AT1G16110	WAKL6	Encodes a WAK-like receptor-like kinase with a cytoplasmic Ser/Thr protein kinase domain and anextracellular domain with EGF-like repeats. It has been shown to be localized to the cell wall. protein_coding WALL ASSOCIATED KINASE-LIKE 6 (WAKL6) WALL ASSOCIATED KINASE-LIKE 6 (WAKL6)	#N/A	-0.0519966	0.840173	1.50554	2.94e-06	-0.289239	0.409617	-1.28983	9.48945e-06	0.340314	0.122758	-0.949512	0.0001861	0.504955	0.0190835	-1.21722	2.70672e-05	-0.712269	0.00258661
AT3G55950	CCR3	CRINKLY4 related 3;(source:Araport11) protein_coding CRINKLY4 RELATED 3 (CCR3) CRINKLY4 RELATED 3 (CCR3); (ATCRR3)	#N/A	-0.631585	0.000990742	1.43471	4.492e-06	-0.429699	0.0903394	-2.35374	2.76166e-09	3.13732	5.41412e-11	0.783578	7.40469e-05	-0.489329	0.010903	1.07102	1.31808e-05	0.581691	0.00176398
AT1G16180	AT1G16180	Serinc-domain containing serine and sphingolipid biosynthesis protein;(source:Araport11)protein_coding	#N/A	-0.0579141	0.596459	-0.640265	4.18194e-06	-0.149867	0.350227	0.765167	2.64897e-07	-0.688563	9.00379e-07	0.0766047	0.428289	0.274769	0.00859284	-0.106212	0.286915	0.168557	0.0828777
AT2G16740	UBC29	ubiquitin-conjugating enzyme 29;(source:Araport11) protein_coding UBIQUITIN-CONJUGATING ENZYME 29 (UBC29) UBIQUITIN-CONJUGATING ENZYME 29 (UBC29)	#N/A	0.982227	2.3799e-05	0.671922	0.00066162	0.362159	0.154625	-0.336809	0.046745	0.418835	0.0146247	0.0820264	0.622367	-0.0270457	0.877501	0.72914	0.000238866	0.702095	0.000235214
AT1G17870	EGY3	S2P-like putative metalloprotease, also contain transmembrane helices near their C-termini andmany of them, five of seven, contain a conserved zinc-binding motif HEXXH. Homolog of EGY1. Each of the EGY1 and EGY-like proteins share two additional highly conserved motifs, the previously reported NPDG motif (aa 442?454 in EGY1, Rudner et al., 1999) and a newly defined GNLR motif (aa 171?179 in EGY1)…	#N/A	0.978593	0.0170979	0.699255	0.0578176	0.346271	0.615968	0.346002	0.32699	-0.426749	0.222993	-0.0807467	0.832044	0.698986	0.0596213	-0.147411	0.703358	0.551575	0.12654
AT1G17990	AT1G17990	FMN-linked oxidoreductases superfamily protein;(source:Araport11) protein_coding	#N/A	0.978443	0.000264898	1.05701	4.69244e-05	0.338289	0.279488	-1.13359	1.32969e-05	-0.64085	0.00338333	-1.77444	1.86955e-07	-0.414874	0.0381573	-0.719416	0.00169141	-1.13429	1.83052e-05
AT3G46640	PCL1	Encodes a myb family transcription factor with a single Myb DNA-binding domain (type SHAQKYF) that is unique to plants and is essential for circadian rhythms, specifically for transcriptional regulation within the circadian clock. LUX is required for normal rhythmic expression of multiple clock outputs in both constant light and darkness. It is coregulated with TOC1 and seems to be repressed by C…	#N/A	0.977071	1.71548e-05	-0.83689	2.43323e-05	-0.160114	0.580523	1.83549	1.88173e-09	-1.67034	4.88783e-09	0.165148	0.282541	1.15872	1.27802e-06	0.143617	0.353158	1.30233	3.13044e-07
AT5G13330	Rap2.6L	encodes a member of the ERF (ethylene response factor) subfamily B-4 of ERF/AP2 transcription factor family. The protein contains one AP2 domain. There are 7 members in this subfamily. protein_coding RELATED TO AP2 6L (Rap2.6L) RELATED TO AP2 6L (Rap2.6L)	#N/A	0.976474	0.00140252	1.06574	0.000465746	-0.0539039	0.941829	-0.325613	0.195382	0.422144	0.0925625	0.0965309	0.711015	0.794034	0.00459376	0.332874	0.186682	1.12691	0.00022994
AT1G08280	AT1G08280	Encodes a glycosyltransferase (GT) GALT29A, which belongs to the Carbohydrate Active Enzyme family GT29. GALT29A co-expresses with other arabinogalactan GTs, GALT31A and GLCAT14A. The recombinant GALT29A expressed in Nicotiana benthamiana demonstrated a galactosyltransferase activity, transferring galactose from UDP-galactose to a mixture of various oligosaccharides derived from arabinogalactan p…	#N/A	-1.06701	0.000145822	0.716488	0.0271236	-0.363236	0.349976	-1.97817	1.03194e-06	3.12949	1.70116e-09	1.15133	3.0925e-05	-0.898445	0.00225847	1.346	5.16446e-05	0.447552	0.0545221
AT1G16280	RH36	Encodes a putative DEAD-box RNA helicase. Essential for female gametogenesis. protein_codingRNA HELICASE 36 (RH36) RNA HELICASE 36 (RH36);ARABIDOPSIS THALIANA RNA HELICASE 36 (AtRH36);SLOW WALKER 3 (SWA3)	#N/A	-0.00460332	0.974827	0.0470802	0.710675	-0.0223581	0.952221	0.199943	0.0961486	0.50944	0.000239099	0.709383	1.28902e-05	0.269381	0.0351526	0.457757	0.00112841	0.727138	1.18948e-05
AT3G03640	BGLU25	Encodes beta-glucosidase (GLUC). protein_coding BETA GLUCOSIDASE 25 (BGLU25) (GLUC);BETA GLUCOSIDASE 25 (BGLU25)	#N/A	0.974561	4.17531e-07	0.433799	0.00061572	0.165959	0.377036	0.649976	9.01649e-06	0.670166	4.43241e-06	1.32014	5.77735e-09	0.917817	3.52253e-07	1.21093	2.64575e-08	2.12874	3.92072e-11
AT1G16320	AT1G16320	plant/protein (DUF2358);(source:Araport11) protein_coding	#N/A	0.00818556	0.966218	-0.456874	0.00596296	0.291926	0.251903	1.04324	2.08269e-06	-0.472988	0.00340532	0.570248	0.00128889	0.294436	0.0658102	-0.00792831	0.964169	0.286508	0.0678577
AT1G70210	CYCD1;1	Encodes a D-type cyclin that physically interacts with CDC2A. Its expression is upregulated early during germination. protein_coding CYCLIN D1;1 (CYCD1;1) CYCLIN D1;1 (CYCD1;1); (ATCYCD1;1)	#N/A	0.974064	0.00876509	2.23373	7.74411e-06	-0.0239417	0.980392	-2.60858	6.12246e-07	0.829752	0.0265586	-1.77883	2.47061e-05	-0.350914	0.249486	-0.429913	0.171537	-0.780827	0.0143743
AT1G67860	AT1G67860	transmembrane protein;(source:Araport11) protein_coding	#N/A	0.971031	0.0058708	1.59431	0.000194127	0.107257	0.870688	-2.92824	8.29452e-08	0.984279	0.00769453	-1.94396	4.55226e-06	-1.44118	9.99485e-05	0.360999	0.235811	-1.08018	0.000894143
AT1G16410	CYP79F1	member of CYP79F The mRNA is cell-to-cell mobile. protein_coding CYTOCHROME P450 79F1 (CYP79F1) CYTOCHROME P450 79F1 (CYP79F1);BUSHY 1 (BUS1);SUPERSHOOT 1 (SPS1)	#N/A	-0.341249	0.933555	4.9595	0.0279997	1.86009	0.397314	-3.17992	0.262102	0.996382	0.800552	-2.18354	0.332168	-0.080516	0.943631	-4.30436	0.022925	-4.38488	0.0178152
AT1G16460	RDH2	encodes a cytoplasmic thiosulfate:cyanide sulfurtransferase, activity of which increased the rhodanese activity of transgenic yeast. Can also act as a mercaptopyruvate sulfurtransferase. protein_coding RHODANESE HOMOLOGUE 2 (RDH2) RHODANESE HOMOLOGUE 2 (ATRDH2);ARABIDOPSIS THALIANA MERCAPTOPYRUVATE SULFURTRANSFERASE 2 (ATMST2);MERCAPTOPYRUVATE SULFURTRANSFERASE 2 (MST2);SULFURTRANSFERASE 2 (ST2);…	#N/A	0.147256	0.0899033	-0.134105	0.0967218	-0.114948	0.391555	-0.195167	0.0157149	-0.326698	0.000353775	-0.521866	4.34787e-06	-0.214324	0.0122683	-0.045338	0.593546	-0.259662	0.00310182
AT2G26440	AT2G26440	pectin methylesterase; INVI-PMEI protein isoform clustered with PME. protein_coding PECTINMETHYLESTERASE 12 (PME12) PECTIN METHYLESTERASE 12 (PME12)	#N/A	0.968737	0.0198372	1.71665	0.000737437	0.0451858	0.970248	-1.22069	0.00906028	0.958672	0.0339737	-0.262018	0.508067	0.450775	0.24279	0.210758	0.577227	0.661533	0.0775563
AT1G16520	AT1G16520	NAI1 interacting protein, involved in ER body and vesicle formation. protein_coding NAI2-INTERACTING PROTEIN 2 (NAIP2) NAI2-INTERACTING PROTEIN 2 (NAIP2)	#N/A	-0.0251979	0.906511	-0.172596	0.314321	-0.0679996	0.865969	0.0463726	0.782431	-0.715621	0.000319402	-0.669249	0.000763124	-0.0582236	0.746961	-0.568223	0.00382185	-0.626447	0.00143886
AT4G27300	AT4G27300	S-locus lectin protein kinase family protein;(source:Araport11) protein_coding	#N/A	0.968032	0.000123053	1.51899	4.549e-07	0.303505	0.303066	-0.725542	0.00078838	-0.0580058	0.767141	-0.783548	0.000412269	0.48994	0.00917437	-0.608961	0.00221549	-0.119021	0.504961
AT1G16560	AT1G16560	Complements a yeast strain lacking PER1 gene suggesting that PGAP3B and Per1p are functional orthologs. Subcellular localization studies suggest that PGAP3A and PGAP3B cycle between the ER and the Golgi apparatus. protein_coding PROTEINS PHOSPHOLIPASE 3B (PGAP3B) PROTEINS PHOSPHOLIPASE 3B (PGAP3B)	#N/A	0.0872287	0.226922	-0.0392077	0.568184	0.0594326	0.642623	-0.163923	0.0157528	-0.0725577	0.257733	-0.23648	0.00159869	-0.262563	0.000809239	0.0538787	0.439449	-0.208684	0.00411919
AT1G21060	AT1G21060	Serine/Threonine-kinase, putative (Protein of unknown function, DUF547);(source:Araport11)protein_coding	#N/A	0.964626	2.26782e-05	1.27819	3.84113e-07	0.169496	0.540035	-0.464809	0.00474725	-0.0295122	0.848695	-0.494321	0.00354338	0.643886	0.000419826	-0.343078	0.0311311	0.300809	0.051294
AT1G16610	SR45	Encodes SR45, a member of the highly conserved family of serine/arginine-rich (SR) proteins, which play key roles in pre-mRNA splicing and other aspects of RNA metabolism. SR45 is a spliceosome protein, interacts with SR33 and the U1-70K protein of the U1 snRNP. Also involved in plant sugar response. sr45-1 mutation confers hypersensitivity to ABA and glucose during early seedling growth. Phospho…	#N/A	0.0309006	0.795721	-0.195431	0.0615494	0.08815	0.665765	0.484037	9.74744e-05	0.0101199	0.920831	0.494157	0.000110366	0.200456	0.05907	0.236451	0.0295431	0.436907	0.000362063
AT1G16650	#N/A	#N/A	#N/A	0.0264239	0.902277	-0.49859	0.00969897	-0.197495	0.625374	1.43887	5.14149e-07	-0.341088	0.0503141	1.09778	1.80165e-05	1.13777	2.49777e-05	0.183926	0.323852	1.3217	3.76629e-06
AT1G16670	AT1G16670	Encodes a cold-activated plasma membrane protein cold-responsive protein kinase that phosphorylates 14-3-3 proteins. The phosphorylated 14-3-3 proteins shuttle from the cytosol to the nucleus, where they interact with and destabilize the key cold-responsive C-repeat-binding factor (CBF) proteins, modulate CBF stability and the response to cold stress. protein_coding COLD-RESPONSIVE PROTEIN KINASE…	#N/A	0.0449515	0.806531	0.360388	0.0322163	-0.557913	0.0223908	-0.269912	0.0898464	0.492628	0.00382358	0.222716	0.158438	0.648389	0.000790508	0.177192	0.277403	0.825581	6.95583e-05
AT1G16680	AT1G16680	Chaperone DnaJ-domain superfamily protein;(source:Araport11) protein_coding	#N/A	0.0658752	0.657767	-0.48183	0.00129748	0.254548	0.216622	0.278823	0.0321669	-0.357477	0.00781379	-0.0786535	0.549357	-0.457555	0.0021145	0.190228	0.159012	-0.267326	0.0435175
AT5G58070	TIL	Encodes a temperature-induced lipocalin that is involved in thermotolerance and is required forretinal-mediated de novo root organogenesis. Peripherally associated with plasma membrane. protein_coding TEMPERATURE-INDUCED LIPOCALIN (TIL) TEMPERATURE-INDUCED LIPOCALIN (TIL);TEMPERATURE-INDUCED LIPOCALIN (ATTIL)	yes	0.962909	4.70179e-06	-0.741177	2.13639e-05	0.00823806	0.984555	3.46185	3.30352e-13	-2.42316	1.6062e-11	1.0387	6.1558e-07	2.71244	1.63254e-11	-0.719072	4.80149e-05	1.99337	7.45632e-10
AT1G16710	HAC12	Encodes an enzyme with histone acetyltransferase activity that can use both H3 and H4 histonesas substrates. No single prior lysine acetylation is sufficient to block HAC12 acetylation of the H3 or H4 peptides, suggesting that HAC12 can acetylate any of several lysines present in the peptides. protein_coding HISTONE ACETYLTRANSFERASE OF THE CBP FAMILY 12 (HAC12) HISTONE ACETYLTRANSFERASE OF THE C…	#N/A	-0.0823268	0.426683	-0.00175717	0.986045	-0.0156146	0.957292	-0.210841	0.025949	0.101841	0.259896	-0.109	0.242773	-0.196984	0.0436318	0.0212716	0.841117	-0.175712	0.0649938
AT1G16720	#N/A	#N/A	#N/A	-0.101678	0.47751	0.522519	0.00062049	-0.026132	0.943582	-1.21409	3.82505e-08	0.493358	0.00068563	-0.720731	2.23096e-05	-0.665439	6.45275e-05	-0.130839	0.327917	-0.796278	8.95307e-06
AT1G16740	AT1G16740	Ribosomal protein L20;(source:Araport11) protein_coding RIBOSOMAL PROTEIN BL20M (BL20M)RIBOSOMAL PROTEIN BL20M (BL20M)	#N/A	0.0892533	0.411996	0.449615	0.000368364	-0.0900022	0.660621	-0.310847	0.00521778	0.945865	4.8281e-08	0.635018	7.18831e-06	0.228771	0.0347917	0.585503	2.9007e-05	0.814274	5.97593e-07
AT1G18020	AT1G18020	FMN-linked oxidoreductases superfamily protein;(source:Araport11) protein_coding	#N/A	0.962486	0.000224275	1.0552	3.50688e-05	0.30035	0.327714	-1.1935	5.2836e-06	-0.561072	0.00674335	-1.75457	1.46183e-07	-0.438651	0.0252699	-0.653786	0.00269883	-1.09244	1.90122e-05
AT1G16800	#N/A	#N/A	#N/A	-0.101405	0.494108	0.146867	0.301205	-0.118562	0.65864	-0.44108	0.00310548	0.643239	0.000101914	0.202159	0.132202	-0.17565	0.211559	0.394968	0.00869577	0.219317	0.108125
AT2G07698	AT2G07698	ATPase, F1 complex, alpha subunit protein;(source:Araport11) protein_coding	#N/A	0.961005	0.0182158	1.26646	0.00146618	0.267711	0.772396	0.95813	0.0213259	-0.499156	0.178954	0.458975	0.265889	1.95688	5.39764e-05	-0.804606	0.02181	1.15227	0.00536599
AT5G51100	FSD2	Fe superoxide dismutase whose mRNA levels are increased in response to exposure to UV-B; ROS-scavenging gene. protein_coding FE SUPEROXIDE DISMUTASE 2 (FSD2) POLYMERASE-ASSOCIATED PROTEIN 9 (PAP9);FE SUPEROXIDE DISMUTASE 2 (FSD2)	#N/A	0.958847	0.000383037	0.880164	0.000514577	0.185766	0.655538	-0.256191	0.226803	0.00587328	0.978901	-0.250318	0.240381	0.438207	0.0424311	0.0845562	0.699437	0.522763	0.0159057
AT2G43400	ETFQO	Encodes a unique electron-transfer flavoprotein:ubiquinone oxidoreductase that is localized tothe mitochondrion. Mutants are more sensitive to sugar starvation when plants are kept in the dark for long periods. protein_coding ELECTRON-TRANSFER FLAVOPROTEIN:UBIQUINONE OXIDOREDUCTASE (ETFQO) ELECTRON-TRANSFER FLAVOPROTEIN:UBIQUINONE OXIDOREDUCTASE (ETFQO)	#N/A	0.958153	8.11504e-06	1.38292	4.33857e-08	0.324745	0.117188	-1.30675	3.52995e-08	0.173085	0.194554	-1.13367	3.68153e-07	-0.248584	0.0736599	-0.251678	0.0758386	-0.500262	0.0012426
AT2G36490	DML1	A repressor of transcriptional gene silencing. Functions by demethylating the target promoter DNA. Interacts physically with RPA2/ROR1. In the ros1 mutants, an increase in methylation is observed in a number of gene promoters. Among the loci affected by ros1, a few (RD29A and At1g76930) are affected in cytosine methylation in all sequence contexts (CpG, CpNpG or CpNpN), although many others are a…	#N/A	0.957394	0.000186058	1.10164	2.8431e-05	0.767606	0.00650864	-0.857383	0.000227849	0.194801	0.315552	-0.662582	0.00209314	-0.523348	0.00915233	0.0505546	0.807165	-0.472794	0.0146327
AT1G16860	AT1G16860	Plasma membrane-localized proteins that negatively regulate cellulose synthesis by inhibiting the exocytosis of CESAs. protein_coding (SHOU4L) (SHOU4L)	#N/A	-0.0463246	0.622729	-1.78078	5.36699e-12	0.0359802	0.852954	1.64168	4.4282e-12	-1.85986	1.12122e-12	-0.21818	0.0122558	-0.175087	0.0412857	-0.125399	0.143022	-0.300485	0.001373
AT1G16870	AT1G16870	mitochondrial 28S ribosomal protein S29-like protein;(source:Araport11) protein_coding RIBOSOMAL PROTEIN MS29 (MS29) RIBOSOMAL PROTEIN MS29 (MS29)	#N/A	-1.02744e-05	0.999908	0.375738	0.00192436	0.184833	0.288061	-0.16826	0.109283	0.775407	7.2316e-07	0.607147	1.75286e-05	0.0226452	0.842521	0.399659	0.00125945	0.422304	0.000598049
AT2G15390	FUT4	Encodes an alpha-(1,2)-fucosyltransferase. protein_coding FUCOSYLTRANSFERASE 4 (FUT4)FUCOSYLTRANSFERASE 4 (FUT4); (atfut4)	#N/A	-0.682111	0.0107378	1.8294	5.59061e-06	-0.512466	0.179427	-2.38589	1.0811e-07	3.11545	3.6621e-09	0.729566	0.00435075	-0.0440179	0.870008	0.603939	0.0202836	0.559921	0.0258519
AT1G16890	UBC36	UBC36/UBC13B encodes a protein that may play a role in DNA damage responses and error-free post-replicative DNA repair. It can bind to the MMZ/UEV1 proteins in vitro. protein_coding UBIQUITIN-CONJUGATING ENZYME 36 (UBC36) UBIQUITIN-CONJUGATING ENZYME 36 (UBC36); (ATUBC36)	#N/A	0.141397	0.166285	-0.0649118	0.496912	-0.0378973	0.864347	-0.000181152	0.998637	-0.336265	0.0011274	-0.336447	0.00151124	-0.0271957	0.784954	-0.129957	0.179839	-0.157152	0.0964091
AT5G07440	GDH2	Encodes the beta-subunit of the glutamate dehydrogenase. The enzyme is almost exclusively foundin the mitochondria of stem and leaf companion cells. protein_coding GLUTAMATE DEHYDROGENASE 2 (GDH2) GLUTAMATE DEHYDROGENASE 2 (GDH2)	#N/A	0.955763	0.000494585	2.16838	4.57678e-08	-0.0574534	0.921197	-1.1115	3.32378e-05	0.97777	0.000117958	-0.133733	0.530338	1.11433	5.99609e-05	-0.234845	0.282531	0.879483	0.000462526
AT1G16920	RABA1b	small GTP-binding protein (Rab11)similar to YPT3/RAB11 proteins in yeast and mammals, respectively. YPT3/RAB11 is involved in intracellular protein trafficking. protein_coding RAB GTPASE HOMOLOG A1B (RABA1b) (RAB11);RAB GTPASE HOMOLOG A1B (ATRABA1B);RAB GTPASE HOMOLOG A1B (RABA1b);BFA-VISUALIZED EXOCYTIC TRAFFICKING DEFECTIVE 5 (BEX5)	#N/A	-0.0630316	0.687059	0.229889	0.0989515	0.0136602	0.973458	-0.746246	2.07742e-05	0.22114	0.0977198	-0.525106	0.000782458	-0.530017	0.000871663	-0.0717802	0.622956	-0.601798	0.000247578
AT1G16970	KU70	Ku80 and ku70 form the heterodimer complex Ku, required for proper maintenance of the telomeric C strand. Ku regulates the extension of the telomeric G strand. Interacts with WEX, and this interaction stimulates the WEX exonuclease activity. protein_coding KU70 HOMOLOG (KU70) KU70 HOMOLOG (KU70);ARABIDOPSIS THALIANA KU70 HOMOLOG (ATKU70)	#N/A	-0.0789242	0.528008	0.277079	0.0211075	-0.274134	0.119702	-0.1631	0.144103	0.376335	0.00215706	0.213235	0.06145	0.388113	0.00273762	0.0203316	0.873344	0.408445	0.00157461
AT5G13200	AT5G13200	Encodes a protein with unknown function that is involved in hormone mediated regulation of seedgermination/dormancy. protein_coding GEM-RELATED 5 (GER5) GEM-RELATED 5 (GER5)	#N/A	0.955564	0.000802107	1.36948	1.88955e-05	-0.55405	0.136968	-0.374267	0.109321	0.737001	0.00339755	0.362734	0.118259	1.54926	6.12338e-06	0.323089	0.160933	1.87235	7.03822e-07
AT3G10113	AT3G10113	Homeodomain-like superfamily protein;(source:Araport11) protein_coding	#N/A	0.953258	0.000130064	0.319348	0.0572363	0.605416	0.0129574	0.0612083	0.708875	-1.56359	9.1979e-08	-1.50238	2.9589e-07	-0.22486	0.165958	-0.929681	4.16592e-05	-1.15454	2.57481e-06
AT1G17060	CYP72C1	Encodes a protein with similarity to other cytochrome P450's and is a homolog of BAS1. Over expression causes a dwarf phenotype resembling brassinolide resistant mutants. Double mutant analysis of sob7/bas1 loss of function mutants suggests these genes have redundant functions in light responsiveness. SOB7 may function in metabolizing brassinolides. Expressed in leaf, root, stem and silique but e…	#N/A	-0.311995	0.0991845	-0.812977	0.000110747	-0.362739	0.17823	0.913492	2.1538e-05	-1.40574	1.66756e-07	-0.492245	0.00731474	0.463253	0.0120779	-0.904754	7.94666e-05	-0.441501	0.016136
AT1G17065	#N/A	#N/A	#N/A	-0.293411	0.143543	-0.849011	0.000120143	-0.368468	0.199158	0.89388	4.60999e-05	-1.41695	2.82557e-07	-0.523067	0.00710573	0.413337	0.0299199	-0.861347	0.000214716	-0.44801	0.0207248
AT1G17070	STIPL1	Encodes a homologue of spliceosome disassembly factor NTR1. Required for correct expression andsplicing of DOG1, a regulator of seed dormancy. The mRNA is cell-to-cell mobile. protein_coding SPLICEOSOMAL TIMEKEEPER LOCUS1 (STIPL1) NTR1 (NTR1);NTC-RELATED PROTEIN 1 (NTR1);SPLICEOSOMAL TIMEKEEPER LOCUS1 (STIPL1)	#N/A	0.222797	0.0991892	-0.017468	0.899075	-0.234865	0.260978	-0.0140298	0.913342	0.253089	0.0440787	0.239059	0.061633	0.203367	0.123521	0.493353	0.00102735	0.696721	3.33847e-05
AT4G34250	KCS16	Encodes KCS16, a member of the 3-ketoacyl-CoA synthase family involved in the biosynthesis of VLCFA (very long chain fatty acids). protein_coding 3-KETOACYL-COA SYNTHASE 16 (KCS16) 3-KETOACYL-COA SYNTHASE 16 (KCS16)	#N/A	0.153036	0.423266	2.48439	3.61181e-08	-0.293606	0.306162	-3.50822	1.22337e-10	3.10931	5.70341e-10	-0.398915	0.0257416	-0.730223	0.000751749	0.77795	0.000473044	0.0477266	0.795239
AT5G44572	AT5G44572	SCOOP (SERINE RICH ENDOGENOUS PEPTIDE) family member, involved in immunity against herbivorousinsects. protein_coding (PROSCOOP6) (PROSCOOP6)	#N/A	0.951825	0.00161246	1.83801	8.84247e-07	0.599609	0.0610813	-1.50886	4.79559e-06	-0.318356	0.214248	-1.82721	8.26294e-07	-0.270456	0.204725	-1.20454	5.56533e-05	-1.475	4.15599e-06
AT5G39190	GER2	germin-like protein (GLP2a) protein_coding GERMIN-LIKE PROTEIN 2 (GER2) GERMIN-LIKE PROTEIN 2A (GLP2A);GERMIN-LIKE PROTEIN 2 (GER2);A. THALIANA GERMIN LIKE PROTEIN 2 (ATGER2)	#N/A	0.950018	0.000435989	1.28887	3.44588e-05	-0.39492	0.143359	-2.79671	7.02788e-10	0.41374	0.0890991	-2.38297	5.48854e-09	-1.11291	1.95245e-05	0.0748837	0.729847	-1.03803	2.70616e-05
AT1G17120	CAT8	Encodes a member of the cationic amino acid transporter (CAT) subfamily of amino acid polyaminecholine transporters. Does not mediate efficient uptake of basic amino acids in yeast or Xenopus systems but can transport neutral and acidic amino acid analogs. protein_coding CATIONIC AMINO ACID TRANSPORTER 8 (CAT8) CATIONIC AMINO ACID TRANSPORTER 8 (CAT8)	#N/A	-0.00197305	0.987699	0.281904	0.00613725	0.16461	0.273722	-0.57334	6.1901e-06	-0.128163	0.162299	-0.701503	1.05162e-06	-0.456046	0.000115935	-0.41204	0.00040886	-0.868086	1.13319e-07
AT1G17130	AT1G17130	DUF572 domain protein involved in alternative splicing. protein_coding (CWC16B) (CWC16B)	#N/A	0.0936305	0.263338	0.427655	4.04361e-05	-0.0388611	0.831848	-0.0745812	0.336181	0.875107	4.5515e-09	0.800526	3.51767e-08	0.391935	0.000106681	0.541083	4.96383e-06	0.933017	7.34935e-09
[truncated: 13,430 more rows]

## Sheet: Supplementary Table 2
Supplementary Table 2. Fold change data of RNA sequencing experiment to compare wild type (Col-0) and the erfVII mutant in control and oxidative stress (1mM TBHP, 6h) .
				erfVII vs WT (mock)		TBHP vs mock (erfVII)		erfVII vs WT (TBHP)		TBHP vs mock (WT)
[truncated: 16,971 more rows]
