# Supplementary material for: H2O2 repurposes plant O2 sensing to regulate post-hypoxia responses
Source: Nature. 2026 Apr 22;653(8116):1130–8. doi: 10.1038/s41586-026-10366-1 (PMC13216066; doi:10.1038/s41586-026-10366-1)
Supplement: Supplementary file 6 — Supplementary Table 3: identification of enriched DNA motifs in the 2.5-kb promoter regions upstream of the start codons of genes downregulated in erfVII seedlings compared with wild-type plants under TBHP treatment. Supplementary Table 4: identification of transcription factor binding sites within motifs identified in Supplementary Table 3. Supplementary Table 5: identification of enriched DNA motifs in the 2.5-kb promoter regions upstream of the start codons of genes downregulated in erfVII seedlings compared with wild-type plants under reoxygenation. Supplementary Table 6: identification of transcription factor binding sites within motifs identified in Supplementary Table 5. [file 41586_2026_10366_MOESM6_ESM.xlsx]

## Sheet: Supplementary Table 3
Supplementary Table 3. Identification of enriched DNA motifs in the 2.5 kb promoter regions upstream of the start codon of genes downregulated in erfVII seedlings compared with wild-type plants under TBHP treatment.
********************************************************************************
STREME - Sensitive, Thorough, Rapid, Enriched Motif Elicitation
********************************************************************************
MEME version 5.5.9 (Release date: Fri Nov 21 15:33:51 2025 -0800)
For further information on how to interpret these results please access https://meme-suite.org/meme.
To get a copy of the MEME Suite software please access https://meme-suite.org.
********************************************************************************
********************************************************************************
REFERENCE
********************************************************************************
If you use this program in your research, please cite:
Timothy L. Bailey,
STREME: accurate and versatile sequence motif discovery,
Bioinformatics, Mar. 24, 2021.
********************************************************************************
ALPHABET= ACGT
strands: + -
Background letter frequencies
A 0.332 C 0.168 G 0.168 T 0.332
MOTIF 1-CTTCTTCTYC STREME-1
letter-probability matrix: alength= 4 w= 10 nsites= 138 E= 4.0e-004
0.000427 0.988915 0.010231 0.000427
0.036953 0.018177 0.000217 0.944653
0.009352 0.070042 0.000217 0.920389
0.000427 0.989986 0.009160 0.000427
0.000427 0.009142 0.009142 0.981289
0.000427 0.009234 0.031046 0.959293
0.000427 0.998929 0.000217 0.000427
0.018461 0.000217 0.054249 0.927072
0.009426 0.472156 0.036064 0.482354
0.063847 0.686498 0.004553 0.245102
MOTIF 2-AGAGAGAGAGAGAGA STREME-2
letter-probability matrix: alength= 4 w= 15 nsites= 101 E= 2.6e-002
0.945922 0.021462 0.032108 0.000507
0.000507 0.063893 0.935092 0.000507
0.786908 0.000257 0.212327 0.000507
0.276192 0.000257 0.627622 0.095929
0.776198 0.000257 0.212435 0.011110
0.127823 0.000257 0.829003 0.042917
0.829339 0.032065 0.074474 0.064122
0.138360 0.000257 0.860875 0.000507
0.712691 0.021462 0.254737 0.011110
0.201975 0.138089 0.564008 0.095929
0.829318 0.000257 0.169918 0.000507
0.180770 0.000257 0.818465 0.000507
0.829318 0.010860 0.053291 0.106531
0.064143 0.000257 0.935092 0.000507
0.861125 0.000257 0.138110 0.000507
MOTIF 3-TCATCATCATCW STREME-3
letter-probability matrix: alength= 4 w= 12 nsites= 109 E= 4.6e-002
0.000456 0.019322 0.066912 0.913311
0.000456 0.960657 0.000231 0.038656
0.642337 0.133651 0.000231 0.223781
0.000456 0.028809 0.028809 0.941927
0.043439 0.932843 0.000231 0.023487
0.764120 0.053002 0.052623 0.130255
0.105298 0.019283 0.000231 0.875188
0.000456 0.951189 0.000231 0.048124
0.723481 0.114560 0.099488 0.062470
0.019507 0.038354 0.143254 0.798885
0.000456 0.928178 0.019283 0.052084
0.470443 0.028828 0.114677 0.386052
MOTIF 4-CGCCGCCGTBW STREME-4
letter-probability matrix: alength= 4 w= 11 nsites= 91 E= 4.6e-002
0.027447 0.935932 0.036191 0.000430
0.162399 0.018205 0.791986 0.027410
0.153425 0.800961 0.000218 0.045396
0.036403 0.899996 0.054178 0.009424
0.063419 0.000218 0.872961 0.063401
0.099374 0.666008 0.027198 0.207420
0.054390 0.837007 0.072201 0.036403
0.099392 0.000218 0.863986 0.036403
0.018417 0.270069 0.081194 0.630320
0.171466 0.198178 0.387017 0.243338
0.297279 0.117130 0.144201 0.441390
MOTIF 5-CTCCTCCA STREME-5
letter-probability matrix: alength= 4 w= 8 nsites= 61 E= 0.47e-001
0.001337 0.996646 0.000679 0.001337
0.001337 0.000679 0.034618 0.963366
0.001337 0.996646 0.000679 0.001337
0.001337 0.996646 0.000679 0.001337
0.001337 0.000679 0.000679 0.997305
0.001337 0.833945 0.163380 0.001337
0.001337 0.996646 0.000679 0.001337
0.537544 0.038437 0.230414 0.193604
MOTIF 6-AAAAAAAAA STREME-6
letter-probability matrix: alength= 4 w= 9 nsites= 134 E= 1.8e-001
0.939245 0.015300 0.015300 0.030155
0.939245 0.015300 0.015300 0.030155
0.939245 0.015300 0.015300 0.030155
0.939245 0.015300 0.015300 0.030155
0.939245 0.015300 0.015300 0.030155
0.939245 0.015300 0.015300 0.030155
0.939245 0.015300 0.015300 0.030155
0.939245 0.015300 0.015300 0.030155
0.939245 0.015300 0.015300 0.030155
MOTIF 7-CCACCACCA STREME-7
letter-probability matrix: alength= 4 w= 9 nsites= 82 E= 3.2e-001
0.000708 0.998226 0.000359 0.000708
0.000708 0.858468 0.104486 0.036339
0.763875 0.050903 0.000359 0.184863
0.000708 0.998226 0.000359 0.000708
0.090353 0.894708 0.005289 0.009651
0.833128 0.000359 0.149213 0.017300
0.000708 0.983191 0.000359 0.015742
0.000708 0.968528 0.030057 0.000708
0.622079 0.000359 0.227811 0.149751
MOTIF 8-AAAAAGAAAAGA STREME-8
letter-probability matrix: alength= 4 w= 12 nsites= 53 E= 3.6e-001
0.967475 0.000720 0.030385 0.001420
0.931451 0.000720 0.036744 0.031085
0.984868 0.000720 0.000720 0.013692
0.997140 0.000720 0.000720 0.001420
0.967475 0.030385 0.000720 0.001420
0.001420 0.000720 0.996441 0.001420
0.925092 0.000720 0.000720 0.073467
0.937810 0.030385 0.000720 0.031085
0.847597 0.000720 0.150263 0.001420
0.877751 0.000720 0.000720 0.120808
0.235033 0.000720 0.762827 0.001420
0.997140 0.000720 0.000720 0.001420
MOTIF 9-AAAATAAAATAAAT STREME-9
letter-probability matrix: alength= 4 w= 14 nsites= 71 E= 3.9e-001
0.926310 0.000293 0.024460 0.048937
0.902093 0.024460 0.036544 0.036903
0.998835 0.000293 0.000293 0.000578
0.643343 0.138210 0.060711 0.157737
0.000578 0.000293 0.000293 0.998835
0.993836 0.000293 0.005292 0.000578
0.660376 0.121128 0.096961 0.121536
0.836629 0.012377 0.000293 0.150701
0.926285 0.048676 0.000293 0.024745
0.012662 0.012377 0.012401 0.962560
0.691603 0.060711 0.053650 0.194036
0.853711 0.024460 0.000293 0.121536
0.890035 0.024485 0.000293 0.085187
0.130471 0.012377 0.000293 0.856859
MOTIF 10-MTATATATATATAK STREME-10
letter-probability matrix: alength= 4 w= 14 nsites= 94 E= 5.3e-001
0.357859 0.403434 0.144888 0.093819
0.086134 0.082734 0.000260 0.830872
0.891971 0.005620 0.027006 0.075402
0.011211 0.157636 0.000260 0.830894
0.916483 0.000260 0.055988 0.027269
0.005861 0.021657 0.000260 0.972222
0.916494 0.010958 0.069823 0.002725
0.002725 0.069823 0.010958 0.916494
0.972222 0.000260 0.021657 0.005861
0.027269 0.055988 0.000260 0.916483
0.830894 0.000260 0.157636 0.011211
0.075402 0.027006 0.005620 0.891971
0.830872 0.000260 0.082734 0.086134
0.093819 0.144888 0.403434 0.357859
MOTIF 11-AAAAAAAAAAAAAA STREME-11
letter-probability matrix: alength= 4 w= 14 nsites= 126 E= 6.7e-001
0.980035 0.000268 0.000268 0.019429
0.920805 0.045727 0.000268 0.033200
0.966684 0.016604 0.016184 0.000528
0.917465 0.000268 0.081738 0.000528
0.998936 0.000268 0.000268 0.000528
0.958778 0.000268 0.000268 0.040686
0.887550 0.033683 0.000268 0.078499
0.998936 0.000268 0.000268 0.000528
0.961076 0.000268 0.022572 0.016085
0.998936 0.000268 0.000268 0.000528
0.905345 0.067317 0.015704 0.011634
0.865040 0.000268 0.056375 0.078317
0.953956 0.000268 0.000268 0.045508
0.998936 0.000268 0.000268 0.000528
MOTIF 12-GCAGAGGAG STREME-12
letter-probability matrix: alength= 4 w= 9 nsites= 47 E= 7.6e-001
0.038700 0.000438 0.959999 0.000863
0.000863 0.997836 0.000438 0.000863
0.781219 0.090848 0.000438 0.127496
0.000863 0.000438 0.997836 0.000863
0.880176 0.018476 0.072736 0.028612
0.109756 0.018476 0.831950 0.039818
0.027326 0.154966 0.816845 0.000863
0.719643 0.217407 0.062087 0.000863
0.171779 0.007900 0.728900 0.091420
MOTIF 13-AAACAAAACAAAAT STREME-13
letter-probability matrix: alength= 4 w= 14 nsites= 61 E= 7.6e-001
0.922341 0.030846 0.015608 0.031205
0.907009 0.015608 0.000370 0.077012
0.922279 0.046146 0.015608 0.015967
0.000729 0.930791 0.061447 0.007033
0.876502 0.030846 0.000370 0.092282
0.891771 0.000370 0.015608 0.092251
0.937579 0.030846 0.000370 0.031205
0.885530 0.061322 0.015639 0.037509
0.077043 0.876081 0.015639 0.031236
0.846088 0.046115 0.030846 0.076950
0.830788 0.046084 0.000370 0.122758
0.937579 0.000370 0.015608 0.046443
0.769774 0.061322 0.046084 0.122820
0.168596 0.107254 0.030846 0.693304
MOTIF 14-TAATAATAAT STREME-14
letter-probability matrix: alength= 4 w= 10 nsites= 103 E= 8.4e-001
0.001060 0.000538 0.000538 0.997865
0.997865 0.000538 0.000538 0.001060
0.883993 0.003819 0.021415 0.090773
0.001060 0.000538 0.000538 0.997865
0.893524 0.011609 0.064956 0.029911
0.726959 0.147408 0.060223 0.065410
0.001060 0.000538 0.000538 0.997865
0.948201 0.013813 0.027089 0.010897
0.858419 0.050723 0.046984 0.043875
0.001060 0.009097 0.013531 0.976313
MOTIF 15-GTCGACGGA STREME-15
letter-probability matrix: alength= 4 w= 9 nsites= 78 E= 2.7e+000
0.096564 0.000316 0.834511 0.068609
0.115270 0.031767 0.009386 0.843577
0.032919 0.942406 0.000316 0.024359
0.003111 0.000316 0.916363 0.080210
0.703115 0.102259 0.083941 0.110685
0.052824 0.880845 0.026377 0.039954
0.016141 0.000316 0.865221 0.118322
0.116017 0.031767 0.802322 0.049894
0.539905 0.131098 0.103071 0.225926
MOTIF 16-AAATAAATAAA STREME-16
letter-probability matrix: alength= 4 w= 11 nsites= 129 E= 2.8e+000
0.898680 0.000344 0.000344 0.100631
0.862753 0.072546 0.000344 0.064357
0.794531 0.105842 0.074726 0.024902
0.000678 0.011646 0.000344 0.987331
0.768579 0.048791 0.009470 0.173160
0.970332 0.000344 0.000344 0.028980
0.799243 0.106125 0.041625 0.053007
0.000678 0.000344 0.051440 0.947537
0.989214 0.000344 0.009764 0.000678
0.959160 0.018688 0.014664 0.007488
0.908591 0.008662 0.000344 0.082403
MOTIF 17-WMGCWGCKW STREME-17
letter-probability matrix: alength= 4 w= 9 nsites= 78 E= 4.2e+000
0.494736 0.217879 0.000363 0.287023
0.447383 0.492321 0.000363 0.059934
0.000715 0.000363 0.998208 0.000715
0.000715 0.998208 0.000363 0.000715
0.339508 0.160492 0.160492 0.339508
0.000715 0.000363 0.998208 0.000715
0.000715 0.998208 0.000363 0.000715
0.059934 0.000363 0.492321 0.447383
0.287023 0.000363 0.217879 0.494736
********************************************************************************
Stopped because 3 consecutive motifs exceeded the p-value threshold (0.05).
********************************************************************************
COMMAND:	streme --verbosity 1 --oc . --dna --totallength 4000000 --time 14400 --minw 8 --maxw 15 --thresh 0.05 --align center --dfile description --p streme_input.fa
********************************************************************************
CPU:		noble-meme.grid.gs.washington.edu
********************************************************************************
FINALTIME:	116.88 seconds
********************************************************************************

## Sheet: tomtom - Reox
Supplementary Table 4. Identification of TF binding sites within motifs identified in Supplementary Table 3.
Query_ID	Target_ID	Optimal_offset	p-value	E-value	q-value	Overlap	Query_consensus	Target_consensus	Orientation
1-CTTCTTCTYC	NAC_tnt.ANAC071_col_a_m1	0	6.92e-05	0.123827	0.0764397	10	CTTCTTCTTC	CTTCATCTTCAAGTA	-
1-CTTCTTCTYC	MA1789.1	0	6.92e-05	0.123827	0.0764397	10	CTTCTTCTTC	CTTCATCTTCAAGTA	+
1-CTTCTTCTYC	NAC_tnt.SND2_col_a_m1	0	8.6e-05	0.153921	0.0764397	10	CTTCTTCTTC	CTTCTTCTTCACGCT	+
1-CTTCTTCTYC	MA1790.1	0	8.6e-05	0.153921	0.0764397	10	CTTCTTCTTC	CTTCTTCTTCACGCT	+
1-CTTCTTCTYC	NAC_tnt.ANAC075_col_a_m1	0	0.000205976	0.368697	0.146481	10	CTTCTTCTTC	CTTCTTCTTCACGCT	-
1-CTTCTTCTYC	NAC_tnt.ANAC071_colamp_a_m1	0	0.000255152	0.456723	0.151211	10	CTTCTTCTTC	CTTCATCTTCAAGTA	+
1-CTTCTTCTYC	MA1660.2	3	0.000417959	0.748147	0.184838	10	CTTCTTCTTC	TTACTTGTTCTCCAAGTAA	+
1-CTTCTTCTYC	NAC_tnt.ANAC096_col_m1	3	0.000457938	0.819708	0.184838	10	CTTCTTCTTC	TTGCTTCATCTTCAAG	-
1-CTTCTTCTYC	NAC_tnt.SND2_colamp_a_m1	0	0.000467842	0.837437	0.184838	10	CTTCTTCTTC	CTTCTTCATCACGCT	-
1-CTTCTTCTYC	NAC_tnt.SND3_colamp_a_m1	4	0.000698995	1.2512	0.237609	10	CTTCTTCTTC	GTAACTTCTTCCTCACGCTACC	+
1-CTTCTTCTYC	ABI3VP1_tnt.AT5G18090_col_a_m1	5	0.000782626	1.4009	0.237609	10	CTTCTTCTTC	CTTTTCTTCATCATC	-
1-CTTCTTCTYC	NAC_tnt.ANAC017_colamp_v31_m1	1	0.000801879	1.43536	0.237609	10	CTTCTTCTTC	CCTTGTTCTCCAAGTAA	-
1-CTTCTTCTYC	NAC_tnt.NTL8_col_m1	4	0.000993751	1.77882	0.271812	10	CTTCTTCTTC	GTTTCTTCATCTTCAAGTA	+
1-CTTCTTCTYC	C2C2dof_tnt.CDF3_colamp_a_m1	4	0.00139286	2.49322	0.303235	10	CTTCTTCTTC	TTCACTTTTTCTTTTTTT	+
1-CTTCTTCTYC	NAC_tnt.ANAC013_col_a_m1	3	0.00139404	2.49532	0.303235	10	CTTCTTCTTC	TTACTTGTTCCCCAAG	-
1-CTTCTTCTYC	NAC_tnt.SND3_col_b_m1	0	0.00139941	2.50494	0.303235	10	CTTCTTCTTC	CTTGTTCCACACGCT	-
1-CTTCTTCTYC	NAC_tnt.ANAC004_col_a_m1	0	0.00144975	2.59506	0.303235	10	CTTCTTCTTC	CTTCTTCTACAAGT	+
1-CTTCTTCTYC	NAC_tnt.ANAC013_colamp_a_m1	0	0.00165999	2.97139	0.317073	10	CTTCTTCTTC	CTTGTTCTCCAAGTAAT	-
1-CTTCTTCTYC	C2C2dof_tnt.CDF3_col_a_m1	6	0.00169425	3.03271	0.317073	10	CTTCTTCTTC	TTTTCACTTTTTCTTTTTT	-
1-CTTCTTCTYC	NAC_tnt.ANAC016_col_a_m1	2	0.00189993	3.40087	0.31952	10	CTTCTTCTTC	TGCTTGTTCTGCAAG	-
1-CTTCTTCTYC	MA2005.2	2	0.00189993	3.40087	0.31952	10	CTTCTTCTTC	TGCTTGTTCTGCAAG	+
1-CTTCTTCTYC	MA1279.2	5	0.0019769	3.53866	0.31952	10	CTTCTTCTTC	TTTCACTTTTTCTTTT	-
1-CTTCTTCTYC	C2C2dof_tnt.AT2G28810_colamp_a_m1	4	0.00248186	4.44253	0.355146	10	CTTCTTCTTC	TTTACTTTTTGTTTT	+
1-CTTCTTCTYC	RWPRK_tnt.RKD2_colamp_a_m1	4	0.00248186	4.44253	0.355146	10	CTTCTTCTTC	GACGTTTCATCTTCC	-
1-CTTCTTCTYC	C2C2dof_tnt.AT1G47655_colamp_a_m1	4	0.00262224	4.69381	0.355146	10	CTTCTTCTTC	TTTTTTTCTTTTTTT	+
1-CTTCTTCTYC	C2H2_tnt.TF3A_col_a_m1	4	0.00263066	4.70888	0.355146	10	CTTCTTCTTC	CCTCCTCCTCCTCCTCCTC	+
1-CTTCTTCTYC	C2C2dof_tnt.AT1G69570_colamp_a_m1	2	0.00269672	4.82713	0.355146	10	CTTCTTCTTC	CACTTTTTCTTTTTTTTTTTT	-
1-CTTCTTCTYC	C2C2dof_tnt.At5g62940_col_a_m1	6	0.00283369	5.07231	0.359856	10	CTTCTTCTTC	TTTTTACTTTTTCTTTTTTTT	-
1-CTTCTTCTYC	C2C2dof_tnt.Adof1_col_a_m1	9	0.00297849	5.3315	0.365202	10	CTTCTTCTTC	TTTTTTTTACTTTTTCTTTTT	-
1-CTTCTTCTYC	RWPRK_tnt.RKD2_col_a_m1	9	0.00322797	5.77806	0.37778	10	CTTCTTCTTC	GTGACGTTTCATCTTCCTC	+
1-CTTCTTCTYC	C2C2dof_tnt.COG1_col_a_m1	6	0.00329357	5.89548	0.37778	10	CTTCTTCTTC	TTTTCACTTTTTCTTTTTTTT	-
1-CTTCTTCTYC	NAC_tnt.ANAC016_colamp_a_m1	2	0.00347464	6.2196	0.379317	10	CTTCTTCTTC	TACTTGTTCTCCAAG	-
1-CTTCTTCTYC	NAC_tnt.NTM1_colamp_a_m1	5	0.00364716	6.52841	0.379317	10	CTTCTTCTTC	TTTTACTTTTTCTTTTTTTTT	-
1-CTTCTTCTYC	NAC_tnt.ANAC005_col_a_m1	3	0.00378117	6.76829	0.379317	10	CTTCTTCTTC	TTACTTCTTTTACAAGTTT	+
1-CTTCTTCTYC	MA1783.1	3	0.00378117	6.76829	0.379317	10	CTTCTTCTTC	TTACTTCTTTTACAAGTTT	+
1-CTTCTTCTYC	MA1268.2	4	0.00384034	6.87422	0.379317	10	CTTCTTCTTC	TTCACTTTTTCTTTTTTTTTT	+
1-CTTCTTCTYC	C2C2dof_tnt.Adof1_colamp_a_m1	8	0.00404567	7.24174	0.388797	10	CTTCTTCTTC	TTTTTTTACTTTTTCTTTTTT	-
1-CTTCTTCTYC	C2C2dof_tnt.AT5G66940_colamp_a_m1	8	0.00426391	7.6324	0.389504	10	CTTCTTCTTC	TTTTTTTACTTTTTCTTTTTT	+
1-CTTCTTCTYC	NAC_tnt.ANAC053_col_m1	1	0.0042721	7.64707	0.389504	10	CTTCTTCTTC	ACTTGTTCCACAAGAAA	-
1-CTTCTTCTYC	C2H2_tnt.AT5G22990_col_a_m1	4	0.0045588	8.16025	0.405252	10	CTTCTTCTTC	TCGTCATCGTTTTCG	+
1-CTTCTTCTYC	C3H_tnt.AT3G12130_colamp_a_m1	4	0.00475087	8.50405	0.412025	10	CTTCTTCTTC	TTAACTTTTTGTTT	-
1-CTTCTTCTYC	NAC_tnt.ANAC028_col_a_m1	0	0.00497047	8.89714	0.417812	10	CTTCTTCTTC	CTTGTTCTACAAGTAA	+
1-CTTCTTCTYC	C2H2_tnt.WIP5_col_a_m1	0	0.0050526	9.04415	0.417812	10	CTTCTTCTTC	TATGTTCTCCAGGTA	-
1-CTTCTTCTYC	C2C2dof_tnt.AT3G52440_colamp_a_m1	7	0.00528645	9.46275	0.427215	10	CTTCTTCTTC	AATTTTACTTTTTCTTTTTTT	+
2-AGAGAGAGAGAGAGA	BBRBPC_tnt.BPC5_colamp_a_m1	9	6.53e-14	1.17e-10	2.33e-10	15	AGAGAGAGAGAGAGA	GAGAGAGAGAGAGAGAGAGAGAGAGAGAG	+
2-AGAGAGAGAGAGAGA	BBRBPC_tnt.BPC1_col_a_m1	1	2.18e-12	3.9e-09	2.6e-09	15	AGAGAGAGAGAGAGA	GAGAGAGAGAGAGAGAGAGAGAGA	+
2-AGAGAGAGAGAGAGA	MA1404.1	1	2.18e-12	3.9e-09	2.6e-09	15	AGAGAGAGAGAGAGA	GAGAGAGAGAGAGAGAGAGAGAGA	+
2-AGAGAGAGAGAGAGA	ND_tnt.FRS9_col_a_m1	1	3.96e-12	7.09e-09	3.54e-09	15	AGAGAGAGAGAGAGA	GAGAGAGAGAGAGAGAGAGAG	-
2-AGAGAGAGAGAGAGA	BBRBPC_tnt.BPC6_col_a_m1	3	8.96e-12	1.6e-08	5.34e-09	15	AGAGAGAGAGAGAGA	GAGAGAGAGAGAGAGAGAGAG	-
2-AGAGAGAGAGAGAGA	MA1402.1	3	8.96e-12	1.6e-08	5.34e-09	15	AGAGAGAGAGAGAGA	GAGAGAGAGAGAGAGAGAGAG	-
2-AGAGAGAGAGAGAGA	MA1416.1	-1	4.73e-11	8.47e-08	2.42e-08	14	AGAGAGAGAGAGAGA	GAGAGAGAGAGAGA	+
2-AGAGAGAGAGAGAGA	BBRBPC_tnt.BPC5_col_a_m1	0	7.54e-11	1.35e-07	3e-08	15	AGAGAGAGAGAGAGA	AGAGAGAGAGAGAGAGAGAGAGAGAGAGAG	+
2-AGAGAGAGAGAGAGA	MA1403.1	0	7.54e-11	1.35e-07	3e-08	15	AGAGAGAGAGAGAGA	AGAGAGAGAGAGAGAGAGAGAGAGAGAGAG	+
2-AGAGAGAGAGAGAGA	BBRBPC_tnt.BPC1_colamp_a_m1	1	3.55e-09	6.36e-06	1.27e-06	14	AGAGAGAGAGAGAGA	GAGAGAGAGAGAGAG	-
2-AGAGAGAGAGAGAGA	C2H2_tnt.AT3G46070_col_a_m1	0	4.77e-05	0.0853817	0.0154974	15	AGAGAGAGAGAGAGA	GGAGAGTGAAAATGA	-
2-AGAGAGAGAGAGAGA	C2C2dof_tnt.AT1G47655_colamp_a_m1	0	0.000418204	0.748586	0.124551	15	AGAGAGAGAGAGAGA	AAAAAAAGAAAAAAA	-
2-AGAGAGAGAGAGAGA	C2C2dof_tnt.CDF3_colamp_a_m1	2	0.000857124	1.53425	0.235635	15	AGAGAGAGAGAGAGA	AAAAAAAGAAAAAGTGAA	-
2-AGAGAGAGAGAGAGA	C2H2_tnt.AZF1_colamp_a_m1	-4	0.0016428	2.94061	0.419367	11	AGAGAGAGAGAGAGA	AGTGTGAGTGA	+
2-AGAGAGAGAGAGAGA	C2C2dof_tnt.CDF3_col_a_m1	1	0.00205014	3.66976	0.488463	15	AGAGAGAGAGAGAGA	AAAAAAGAAAAAGTGAAAA	+
2-AGAGAGAGAGAGAGA	MA1685.2	-4	0.00249253	4.46162	0.526837	11	AGAGAGAGAGAGAGA	AATGGGAGACA	+
2-AGAGAGAGAGAGAGA	MA1279.2	1	0.00277918	4.97473	0.526837	15	AGAGAGAGAGAGAGA	AAAAGAAAAAGTGAAA	+
2-AGAGAGAGAGAGAGA	C2H2_tnt.AtIDD11_col_a_m1	0	0.00283581	5.0761	0.526837	15	AGAGAGAGAGAGAGA	AGAAAAAGACAAAAAAAAAAA	-
2-AGAGAGAGAGAGAGA	C2C2dof_tnt.COG1_col_a_m1	3	0.00294827	5.2774	0.526837	15	AGAGAGAGAGAGAGA	AAAAAAAAGAAAAAGTGAAAA	+
2-AGAGAGAGAGAGAGA	MA1268.2	5	0.00294827	5.2774	0.526837	15	AGAGAGAGAGAGAGA	AAAAAAAAAAGAAAAAGTGAA	-
2-AGAGAGAGAGAGAGA	C2C2dof_tnt.AT1G69570_colamp_a_m1	3	0.00386055	6.91038	0.657004	15	AGAGAGAGAGAGAGA	AAAAAAAAAAAAGAAAAAGTG	+
2-AGAGAGAGAGAGAGA	C2H2_tnt.TF3A_col_a_m1	4	0.0045962	8.22721	0.706149	15	AGAGAGAGAGAGAGA	GAGGAGGAGGAGGAGGAGG	-
2-AGAGAGAGAGAGAGA	MA1381.2	-8	0.00462814	8.28437	0.706149	7	AGAGAGAGAGAGAGA	AGAGTGA	-
2-AGAGAGAGAGAGAGA	MA1371.2	0	0.00481985	8.62753	0.706149	15	AGAGAGAGAGAGAGA	ACAAAACGACAAAAA	+
2-AGAGAGAGAGAGAGA	MA1372.2	-4	0.00502383	8.99266	0.706149	10	AGAGAGAGAGAGAGA	AGTGAAAGTG	-
2-AGAGAGAGAGAGAGA	C2C2dof_tnt.AT1G69570_col_a_m1	9	0.00513725	9.19568	0.706149	15	AGAGAGAGAGAGAGA	AAAAAAAAAAAAAAGAAAAAGTGAAAA	-
3-TCATCATCATCW	C2C2gata_tnt.ZML1_col_a_m1	3	1.73e-08	3.09e-05	4.12e-05	12	TCATCATCATCA	TCATCATCATCATCA	+
3-TCATCATCATCW	C2C2gata_tnt.ZML2_col_a_m1	2	2.45e-08	4.38e-05	4.12e-05	12	TCATCATCATCA	CATCATCATCATCATCATC	+
3-TCATCATCATCW	C2C2gata_tnt.GATA15_col_b_m1	2	3.46e-08	6.19e-05	4.12e-05	12	TCATCATCATCA	CATCATCATCATCATCATC	+
3-TCATCATCATCW	C2C2gata_tnt.GATA16_col_a_m1	14	1.3e-07	0.000231823	0.000115615	12	TCATCATCATCA	CATCATCATCATCATCATCATCATCAT	+
3-TCATCATCATCW	ND_tnt.ASHR1_col_a_m1	3	5.86e-06	0.0104808	0.00389132	12	TCATCATCATCA	TCATCATCACCATCA	+
3-TCATCATCATCW	C2C2gata_tnt.GATA1_col_a_m1	2	6.54e-06	0.0117039	0.00389132	12	TCATCATCATCA	CATCATCATCACCAT	-
3-TCATCATCATCW	MADS_tnt.AGL42_col_a_m1	-4	1.39e-05	0.024827	0.00707531	7	TCATCATCATCA	CATCATC	+
3-TCATCATCATCW	ABI3VP1_tnt.AT5G18090_col_a_m1	4	4.41e-05	0.0790244	0.0197056	11	TCATCATCATCA	CTTTTCTTCATCATC	-
3-TCATCATCATCW	MA2344.1	2	0.000191844	0.3434	0.0761163	12	TCATCATCATCA	AATCATCATTATTA	+
3-TCATCATCATCW	MYBrelated_tnt.At5g05790_col_a_m1	4	0.000279572	0.500434	0.0935574	11	TCATCATCATCA	AACCTTATCTTCATC	+
3-TCATCATCATCW	bZIP_tnt.TGA2_col_m1	7	0.000288203	0.515883	0.0935574	12	TCATCATCATCA	AATGACGTCATCATTATTGT	+
3-TCATCATCATCW	NAC_tnt.NTL8_col_m1	3	0.000795651	1.42422	0.236763	12	TCATCATCATCA	GTTTCTTCATCTTCAAGTA	+
3-TCATCATCATCW	MA1026.3	0	0.00125665	2.24941	0.345179	12	TCATCATCATCA	TAATCATTACTTT	-
3-TCATCATCATCW	MA1196.2	1	0.00141081	2.52534	0.358452	12	TCATCATCATCA	AACCTTATCTTCAT	+
3-TCATCATCATCW	bZIP_tnt.bZIP50_colamp_v31_m1	3	0.00150574	2.69527	0.358452	11	TCATCATCATCA	CTGACGTCATCATC	+
3-TCATCATCATCW	HB_tnt.ATHB15_col_a_m1	1	0.0019571	3.50321	0.420191	12	TCATCATCATCA	GTAATCATTACTTTT	-
3-TCATCATCATCW	HB_tnt.PHV_col_a_m1	1	0.00208801	3.73753	0.420191	12	TCATCATCATCA	GTAATCATTACTTTT	+
3-TCATCATCATCW	MYBrelated_tnt.AT1G18960_col_a_m1	8	0.00215856	3.86381	0.420191	12	TCATCATCATCA	CAACATCATCAACAACATCACC	+
3-TCATCATCATCW	CCAATHAP3_tnt.HAP3_col_a_m1	-2	0.00223577	4.00204	0.420191	9	TCATCATCATCA	TCCATCATC	+
3-TCATCATCATCW	bZIP_tnt.TGA10_col_a_m1	4	0.00237705	4.25492	0.424405	11	TCATCATCATCA	AGTGACGTCATCATC	-
3-TCATCATCATCW	bZIP_tnt.TGA6_colamp_a_m1	4	0.00351223	6.28689	0.558894	11	TCATCATCATCA	AATGACGTCATCATC	+
3-TCATCATCATCW	C2H2_tnt.AT2G15740_col_a_m1	0	0.00355919	6.37095	0.558894	11	TCATCATCATCA	TCGTCATCGTT	-
3-TCATCATCATCW	MYBrelated_tnt.At3g11280_col_a_m1	1	0.00375637	6.72391	0.558894	12	TCATCATCATCA	ATCCTTATCTTCAT	+
3-TCATCATCATCW	MA1188.1	1	0.00375637	6.72391	0.558894	12	TCATCATCATCA	ATCCTTATCTTCAT	+
3-TCATCATCATCW	C2H2_tnt.TF3A_col_a_m1	8	0.0043412	7.77075	0.620072	11	TCATCATCATCA	CCTCCTCCTCCTCCTCCTC	+
3-TCATCATCATCW	bZIP_tnt.HY5_colamp_v3a_m1	4	0.00455598	8.1552	0.62572	11	TCATCATCATCA	GGCCACGTCATCATT	-
3-TCATCATCATCW	bZIP_tnt.TGA6_col_a_m1	4	0.00486058	8.70044	0.642831	11	TCATCATCATCA	AATGACGTCATCATT	+
3-TCATCATCATCW	MYBrelated_tnt.At5g58900_colamp_a_m1	4	0.00552746	9.89415	0.70492	11	TCATCATCATCA	AATCTTATCTTCATA	+
4-CGCCGCCGTBW	MA1819.2	0	4.28e-07	0.000766351	0.00146868	8	CGCCGCCGTGT	CGCCGCCG	+
4-CGCCGCCGTBW	MA1820.2	0	9.03e-06	0.0161548	0.00651367	9	CGCCGCCGTGT	CGCCGCCGC	+
4-CGCCGCCGTBW	MA0994.3	0	1.09e-05	0.0195602	0.00651367	11	CGCCGCCGTGT	CGCCGCCGTCA	-
4-CGCCGCCGTBW	AP2EREBP_tnt.ERF1_colamp_a_d1	0	1.34e-05	0.0239237	0.00651367	8	CGCCGCCGTGT	CGCCGCCG	-
4-CGCCGCCGTBW	MA1034.1	0	1.34e-05	0.0239237	0.00651367	8	CGCCGCCGTGT	CGCCGCCA	+
4-CGCCGCCGTBW	MA1252.2	1	1.64e-05	0.0292714	0.00651367	9	CGCCGCCGTGT	CCGCCGCCGC	+
4-CGCCGCCGTBW	MA1245.3	1	1.74e-05	0.0310674	0.00651367	8	CGCCGCCGTGT	CCGCCGCCG	+
4-CGCCGCCGTBW	MA1005.3	1	1.92e-05	0.0343914	0.00651367	8	CGCCGCCGTGT	CCGCCGCCG	+
4-CGCCGCCGTBW	MA1240.2	1	1.94e-05	0.0347202	0.00651367	9	CGCCGCCGTGT	CCGCCGCCGC	+
4-CGCCGCCGTBW	MA1000.3	1	2.11e-05	0.0376903	0.00651367	9	CGCCGCCGTGT	CCGCCGCCGC	-
4-CGCCGCCGTBW	MA1231.3	0	2.28e-05	0.0407376	0.00651367	8	CGCCGCCGTGT	AGCCGCCG	+
4-CGCCGCCGTBW	MA2078.1	0	2.7e-05	0.0482667	0.00651367	8	CGCCGCCGTGT	CGCCGCCA	+
4-CGCCGCCGTBW	MA1247.2	0	3.14e-05	0.0561426	0.00651367	10	CGCCGCCGTGT	CGCCGCCGCC	-
4-CGCCGCCGTBW	MA1261.2	0	3.14e-05	0.0561426	0.00651367	10	CGCCGCCGTGT	CGCCGCCGCA	-
4-CGCCGCCGTBW	MA1821.2	0	3.4e-05	0.0608304	0.00651367	10	CGCCGCCGTGT	CGCCGCCGCC	-
4-CGCCGCCGTBW	MA2074.1	0	3.65e-05	0.0653858	0.00651367	8	CGCCGCCGTGT	CGCCGCCA	+
4-CGCCGCCGTBW	MA1818.1	0	3.68e-05	0.0659014	0.00651367	10	CGCCGCCGTGT	CGCCGCCGCC	+
4-CGCCGCCGTBW	MA1004.2	0	3.77e-05	0.0675549	0.00651367	7	CGCCGCCGTGT	CGCCGCC	+
4-CGCCGCCGTBW	MA1376.2	0	3.77e-05	0.0675549	0.00651367	7	CGCCGCCGTGT	CGCCGCC	+
4-CGCCGCCGTBW	DEAR3	0	3.93e-05	0.0703111	0.00651367	8	CGCCGCCGTGT	CGCCGCCC	+
4-CGCCGCCGTBW	MA1832.2	0	3.99e-05	0.071375	0.00651367	10	CGCCGCCGTGT	CGCCGCCGCC	+
4-CGCCGCCGTBW	MA1246.2	0	5.1e-05	0.0912635	0.00779251	10	CGCCGCCGTGT	CGCCGCCGCC	+
4-CGCCGCCGTBW	MA1817.2	0	5.55e-05	0.099427	0.00779251	10	CGCCGCCGTGT	CGCCGCCGCC	+
4-CGCCGCCGTBW	MA1831.2	0	5.55e-05	0.099427	0.00779251	10	CGCCGCCGTGT	CGTCGCCGTC	-
4-CGCCGCCGTBW	MA1262.2	4	5.82e-05	0.104195	0.00779251	9	CGCCGCCGTGT	CCTCCGCCGCCGC	+
4-CGCCGCCGTBW	MA1049.2	0	5.91e-05	0.105719	0.00779251	7	CGCCGCCGTGT	CGCCGCC	+
4-CGCCGCCGTBW	MA1228.2	4	6.3e-05	0.112732	0.0079398	9	CGCCGCCGTGT	CCGCCGCCGCCGC	-
4-CGCCGCCGTBW	AP2EREBP_tnt.At5g67000_col_a_m1	1	6.48e-05	0.116003	0.0079398	11	CGCCGCCGTGT	CCGCCGCCGCAACAG	-
4-CGCCGCCGTBW	MA1264.2	4	7.95e-05	0.142266	0.00886859	9	CGCCGCCGTGT	CCGCCGCCGCCGC	-
4-CGCCGCCGTBW	ERF1	0	8.21e-05	0.146945	0.00886859	8	CGCCGCCGTGT	CGCCGCCA	+
4-CGCCGCCGTBW	MA0567.1	0	8.21e-05	0.146945	0.00886859	8	CGCCGCCGTGT	CGCCGCCA	+
4-CGCCGCCGTBW	MA0998.2	-1	8.27e-05	0.148083	0.00886859	6	CGCCGCCGTGT	GCCGCC	+
4-CGCCGCCGTBW	RRTF1_3ary	0	9.01e-05	0.1613	0.00936738	8	CGCCGCCGTGT	CGCCGCCA	+
4-CGCCGCCGTBW	DEAR4_2	1	0.000114816	0.20552	0.0103891	7	CGCCGCCGTGT	GCGCCGCC	+
4-CGCCGCCGTBW	RAP2.6	1	0.000114816	0.20552	0.0103891	7	CGCCGCCGTGT	GCGCCGCC	+
4-CGCCGCCGTBW	MA0975.1	1	0.000114816	0.20552	0.0103891	7	CGCCGCCGTGT	CCGCCGCC	+
4-CGCCGCCGTBW	MA1833.2	1	0.000116519	0.208569	0.0103891	10	CGCCGCCGTGT	CCGCCGCCGCC	+
4-CGCCGCCGTBW	AP2EREBP_tnt.AT4G18450_col_a_m1	8	0.000128781	0.230518	0.0103891	9	CGCCGCCGTGT	GCCGCCGCCGCCGCCGC	-
4-CGCCGCCGTBW	AP2EREBP_tnt.ERF3_col_a_m1	4	0.000130103	0.232885	0.0103891	11	CGCCGCCGTGT	CCACCGCCGCCGCCA	-
4-CGCCGCCGTBW	MA1671.2	1	0.000131673	0.235694	0.0103891	7	CGCCGCCGTGT	CCGCCGCC	+
4-CGCCGCCGTBW	AP2EREBP_tnt.ERF11_col_b_m1	4	0.000140388	0.251295	0.0103891	11	CGCCGCCGTGT	CCACCGCCGCCGCCA	+
4-CGCCGCCGTBW	AP2EREBP_tnt.PUCHI_col_a_m1	4	0.000140388	0.251295	0.0103891	11	CGCCGCCGTGT	CCGCCGCCGCCGCCA	+
4-CGCCGCCGTBW	AP2EREBP_tnt.ERF15_col_m1	6	0.000140388	0.251295	0.0103891	9	CGCCGCCGTGT	CGCCTCCGCCGCCGC	+
4-CGCCGCCGTBW	MA1239.2	7	0.000141121	0.252606	0.0103891	9	CGCCGCCGTGT	CCGCCGCCGCCGCCGC	+
4-CGCCGCCGTBW	AP2EREBP_tnt.At2g33710_colamp_a_m1	2	0.000145231	0.259963	0.0103891	11	CGCCGCCGTGT	TCCGCCGCCGCCACCTCC	+
4-CGCCGCCGTBW	RAP2.3_3ary	0	0.000150204	0.268866	0.0103891	8	CGCCGCCGTGT	CGCCGCCA	+
4-CGCCGCCGTBW	ORA47_2	1	0.000150204	0.268866	0.0103891	7	CGCCGCCGTGT	GCGCCGCC	+
4-CGCCGCCGTBW	RRTF1	1	0.000150204	0.268866	0.0103891	7	CGCCGCCGTGT	GCGCCGCC	+
4-CGCCGCCGTBW	MA1053.1	1	0.000150204	0.268866	0.0103891	7	CGCCGCCGTGT	GCGCCGCC	+
4-CGCCGCCGTBW	AP2EREBP_tnt.AT1G28160_col_a_m1	4	0.000151504	0.271191	0.0103891	11	CGCCGCCGTGT	CCACCGCCGCCGCCA	-
4-CGCCGCCGTBW	MA1256.2	1	0.000159636	0.285749	0.0103891	10	CGCCGCCGTGT	CCGCCGCCATT	-
4-CGCCGCCGTBW	AP2EREBP_tnt.ERF13_col_b_m1	3	0.000163539	0.292734	0.0103891	11	CGCCGCCGTGT	CTCCGCCGCCATTTC	+
4-CGCCGCCGTBW	AP2EREBP_tnt.CRF4_colamp_a_m1	4	0.000163539	0.292734	0.0103891	11	CGCCGCCGTGT	CCGCCGCCGCCGCCA	-
4-CGCCGCCGTBW	AP2EREBP_tnt.ERF13_colamp_a_m1	4	0.000163539	0.292734	0.0103891	11	CGCCGCCGTGT	CCTCCGCCGCCATTT	-
4-CGCCGCCGTBW	AP2EREBP_tnt.RAP212_col_a_m1	4	0.000180444	0.322996	0.0111621	11	CGCCGCCGTGT	CCTCCGCCGCCATTTCCGCCG	-
4-CGCCGCCGTBW	AP2EREBP_tnt.ERF8_colamp_a_m1	6	0.000182214	0.326162	0.0111621	11	CGCCGCCGTGT	CACCTCCGCCGCCATTTT	-
4-CGCCGCCGTBW	AP2EREBP_tnt.ERF9_colamp_a_m1	5	0.000188117	0.336729	0.0113215	11	CGCCGCCGTGT	TCCTCCGCCGCCATTTT	+
4-CGCCGCCGTBW	AP2EREBP_tnt.At2g33710_col_m1	4	0.000206359	0.369383	0.0116137	11	CGCCGCCGTGT	CCTCCGCCGCCGCCA	+
4-CGCCGCCGTBW	AP2EREBP_tnt.ERF4_col_a_m1	4	0.000206359	0.369383	0.0116137	11	CGCCGCCGTGT	CCTCCGCCGCCATTT	+
4-CGCCGCCGTBW	AP2EREBP_tnt.ERF105_col_m1	3	0.000206359	0.369383	0.0116137	11	CGCCGCCGTGT	CTCCGCCGCCGCCAC	-
4-CGCCGCCGTBW	MA0976.3	1	0.000207171	0.370836	0.0116137	9	CGCCGCCGTGT	CCGCCGCCAC	+
4-CGCCGCCGTBW	RAP2.3	1	0.000213285	0.381781	0.0116137	7	CGCCGCCGTGT	GCGCCGCC	+
4-CGCCGCCGTBW	MA1051.1	1	0.000213285	0.381781	0.0116137	7	CGCCGCCGTGT	GCGCCGCC	+
4-CGCCGCCGTBW	AP2EREBP_tnt.ERF11_colamp_a_m1	7	0.000223305	0.399715	0.0117852	11	CGCCGCCGTGT	CCTCCGCCGCCGCCATTTCC	-
4-CGCCGCCGTBW	AP2EREBP_tnt.ERF4_colamp_a_m1	7	0.000223305	0.399715	0.0117852	11	CGCCGCCGTGT	CCACCTCCGCCGCCATTTCC	-
4-CGCCGCCGTBW	MA2022.2	4	0.000238454	0.426833	0.0117945	9	CGCCGCCGTGT	CCGCCGCCGCCGC	+
4-CGCCGCCGTBW	AP2EREBP_tnt.ERF5_col_a_m1	4	0.000241822	0.432862	0.0117945	11	CGCCGCCGTGT	CCACCGCCGCCGCCA	+
4-CGCCGCCGTBW	MA1225.1	4	0.000241822	0.432862	0.0117945	11	CGCCGCCGTGT	CCACCGCCGCCGCCA	+
4-CGCCGCCGTBW	AP2EREBP_tnt.ERF73_col_a_m1	7	0.00024385	0.436491	0.0117945	11	CGCCGCCGTGT	CCACCGCCGCCGCCATTTCCG	+
4-CGCCGCCGTBW	MA2013.2	1	0.000249653	0.446878	0.0117945	10	CGCCGCCGTGT	TCGCCGCCGCA	+
4-CGCCGCCGTBW	AP2EREBP_tnt.RAP26_colamp_a_d1	0	0.000251997	0.451075	0.0117945	6	CGCCGCCGTGT	CGCCGC	+
4-CGCCGCCGTBW	AP2EREBP_tnt.AT1G28160_colamp_a_m1	3	0.000255182	0.456775	0.0117945	11	CGCCGCCGTGT	CGCCGCCGCCGCCA	+
4-CGCCGCCGTBW	AP2EREBP_tnt.ERF10_colamp_a_m1	3	0.000259706	0.464873	0.0117945	11	CGCCGCCGTGT	CTCCGCCGCCATTTCCGCCG	-
4-CGCCGCCGTBW	MA1244.2	0	0.000260824	0.466875	0.0117945	11	CGCCGCCGTGT	CGCCGCCGCCAT	-
4-CGCCGCCGTBW	RAP2.3_2	0	0.000261301	0.46773	0.0117945	8	CGCCGCCGTGT	CGCCGCCA	+
4-CGCCGCCGTBW	RRTF1_2	0	0.000261301	0.46773	0.0117945	8	CGCCGCCGTGT	CGCCGCCA	+
4-CGCCGCCGTBW	MA1001.4	1	0.00026537	0.475013	0.0118226	9	CGCCGCCGTGT	CCGCCGCCAC	+
4-CGCCGCCGTBW	AP2EREBP_tnt.RRTF1_col_a_m1	0	0.000283695	0.507814	0.012477	11	CGCCGCCGTGT	CGCCGCCGCAATTTC	-
4-CGCCGCCGTBW	AP2EREBP_tnt.CRF10_col100_a_m1	4	0.000307266	0.550005	0.0130131	11	CGCCGCCGTGT	CCGCCGCCGCCGCCA	+
4-CGCCGCCGTBW	AP2EREBP_tnt.ESE1_col_a_m1	4	0.000307266	0.550005	0.0130131	11	CGCCGCCGTGT	CCGCCGCCGCCGCCG	-
4-CGCCGCCGTBW	AP2EREBP_tnt.ERF8_col_a_m1	5	0.000307266	0.550005	0.0130131	10	CGCCGCCGTGT	TCCTCCGCCGCCGCC	+
4-CGCCGCCGTBW	AP2EREBP_tnt.PUCHI_colamp_a_m1	7	0.000326025	0.583585	0.0134809	11	CGCCGCCGTGT	CCTCCGCCGCCGCCGCCACCGCCGC	-
4-CGCCGCCGTBW	AP2EREBP_tnt.ERF2_col_a_m1	10	0.000330101	0.590882	0.0134809	11	CGCCGCCGTGT	CCGCCGCCTCCGCCGCCGCCA	+
4-CGCCGCCGTBW	HMG_tnt.3XHMGBOX1_col_a_m1	12	0.000330101	0.590882	0.0134809	9	CGCCGCCGTGT	CTCCGCCGCCTCCTCCGCCGT	-
4-CGCCGCCGTBW	MA1804.2	0	0.000357421	0.639783	0.0144249	6	CGCCGCCGTGT	CGCCGC	+
4-CGCCGCCGTBW	MA1754.2	3	0.000362628	0.649105	0.0144649	8	CGCCGCCGTGT	CGCCGCCGCCA	+
4-CGCCGCCGTBW	AP2EREBP_tnt.ERF7_col_a_m1	10	0.000385031	0.689205	0.015182	11	CGCCGCCGTGT	CCACCGCCTCCGCCGCCGCCA	+
4-CGCCGCCGTBW	MA1266.2	1	0.000390656	0.699274	0.0152287	10	CGCCGCCGTGT	CCGCCGCCGGC	+
4-CGCCGCCGTBW	AP2EREBP_tnt.ERF73_colamp_a_m1	12	0.000416313	0.7452	0.0158687	9	CGCCGCCGTGT	CGCCGCCGCCGCCGCCGCCAT	-
4-CGCCGCCGTBW	AP2EREBP_tnt.RAP26_col_a_m1	4	0.00042095	0.753501	0.0158687	11	CGCCGCCGTGT	CCTCCGCCGCCGCCA	-
4-CGCCGCCGTBW	MA1221.1	4	0.00042095	0.753501	0.0158687	11	CGCCGCCGTGT	CCTCCGCCGCCGCCA	-
4-CGCCGCCGTBW	AP2EREBP_tnt.ESE1_colamp_a_m1	10	0.000446786	0.799747	0.0166173	10	CGCCGCCGTGT	CCGCCGCCGCCGCCGCCGCC	-
4-CGCCGCCGTBW	AP2EREBP_tnt.LEP_col_a_m1	2	0.000450495	0.806387	0.0166173	11	CGCCGCCGTGT	TCCGCCGCCGCCACCGCCGCC	+
4-CGCCGCCGTBW	AP2EREBP_tnt.ERF15_colamp_a_m1	9	0.000501956	0.898502	0.0183185	9	CGCCGCCGTGT	CGCCGCCTCAGCCGCCAT	+
4-CGCCGCCGTBW	MA2415.1	1	0.000513043	0.918347	0.018526	9	CGCCGCCGTGT	CAGCCGCCAT	+
4-CGCCGCCGTBW	MA1257.2	0	0.000558313	0.999381	0.0199507	11	CGCCGCCGTGT	CGCCGCCGCCACCGCCGCC	-
4-CGCCGCCGTBW	AP2EREBP_tnt.ERF7_colamp_a_m1	12	0.000572231	1.02429	0.0202373	9	CGCCGCCGTGT	CTCCGCCACCTCCGCCGCCAT	-
4-CGCCGCCGTBW	AP2EREBP_tnt.ERF104_col_a_m1	9	0.00060417	1.08146	0.0210594	10	CGCCGCCGTGT	CGCCGCCGCCGCCGCCGCC	+
4-CGCCGCCGTBW	AP2EREBP_tnt.ERF104_colamp_a_m1	4	0.000607755	1.08788	0.0210594	11	CGCCGCCGTGT	CCGCCGCCGCCGCCA	-
4-CGCCGCCGTBW	AP2EREBP_tnt.CRF4_col_a_m1	4	0.000619711	1.10928	0.0212589	11	CGCCGCCGTGT	CCTCCGCCGCCGCCGCCGCCG	+
4-CGCCGCCGTBW	MA2416.1	2	0.00062763	1.12346	0.0213174	8	CGCCGCCGTGT	GCCGCCGCCC	+
4-CGCCGCCGTBW	AP2EREBP_tnt.ERF115_colamp_a_m1	0	0.000652026	1.16713	0.0219289	11	CGCCGCCGTGT	CGCCGCCGCCATCGC	-
4-CGCCGCCGTBW	AP2EREBP_tnt.ERF9_col_a_m1	1	0.000671018	1.20112	0.0223485	11	CGCCGCCGTGT	CCGCCGCCGCCACCGCCGCCG	-
4-CGCCGCCGTBW	AP2EREBP_tnt.ABR1_colamp_a_m1	6	0.000726046	1.29962	0.0237207	11	CGCCGCCGTGT	CACCGCCGCCGCCATTTCCGC	+
4-CGCCGCCGTBW	AP2EREBP_tnt.SHN3_col_a_m1	2	0.000726046	1.29962	0.0237207	11	CGCCGCCGTGT	TCCGCCGCCGCCGCCGCCGCC	+
4-CGCCGCCGTBW	AP2EREBP_tnt.ESE3_colamp_a_m1	3	0.000748845	1.34043	0.0242347	11	CGCCGCCGTGT	CTCCGCCGCCGCCAC	-
4-CGCCGCCGTBW	AP2EREBP_tnt.RRTF1_colamp_a_m1	3	0.000760281	1.3609	0.0243749	11	CGCCGCCGTGT	CACCGCCGCCGCAATTTCC	-
4-CGCCGCCGTBW	LOBAS2_tnt.LOB_col_a_m1	2	0.000784744	1.40469	0.0249262	11	CGCCGCCGTGT	TCCGCCGCCGCCTCCGCCGCC	+
4-CGCCGCCGTBW	AP2EREBP_tnt.At5g65130_col_a_m1	4	0.000858556	1.53681	0.0270205	11	CGCCGCCGTGT	CCACCGCCGCCGCCA	+
4-CGCCGCCGTBW	AP2EREBP_tnt.ABR1_col_a_m1	0	0.00088061	1.57629	0.0274627	11	CGCCGCCGTGT	CGCCGCCGCCATTTCCGCC	-
4-CGCCGCCGTBW	MA2398.1	1	0.000913395	1.63498	0.0282285	11	CGCCGCCGTGT	CCGCCGCCTTCTCCGCCG	-
4-CGCCGCCGTBW	ATERF1	1	0.000928157	1.6614	0.0284286	7	CGCCGCCGTGT	GCGCCGCC	+
4-CGCCGCCGTBW	MA1753.2	4	0.000940908	1.68422	0.0285641	10	CGCCGCCGTGT	CCACCGCCGCCGCC	+
4-CGCCGCCGTBW	AP2EREBP_tnt.ERF3_colamp_a_m1	9	0.00096912	1.73472	0.0285903	11	CGCCGCCGTGT	CGCCGCCGCCGCCGCCGCCA	-
4-CGCCGCCGTBW	mTERF_tnt.AT5G23930_col_a_m1	12	0.00096912	1.73472	0.0285903	8	CGCCGCCGTGT	CGCCGCCGCCACCGCCGCCG	+
4-CGCCGCCGTBW	MA0992.3	-2	0.000979902	1.75403	0.0285903	9	CGCCGCCGTGT	CCGCCGTCA	+
4-CGCCGCCGTBW	AP2EREBP_tnt.ERF6_col_m1	7	0.000983442	1.76036	0.0285903	11	CGCCGCCGTGT	CCGCCGCCGCCGCCGCCACCG	+
4-CGCCGCCGTBW	AP2EREBP_tnt.ERF10_col_a_m1	11	0.000983442	1.76036	0.0285903	10	CGCCGCCGTGT	TCCACCGCCTCCGCCGCCGCC	+
4-CGCCGCCGTBW	AP2EREBP_tnt.ERF115_col_a_m1	1	0.00105153	1.88223	0.0303128	11	CGCCGCCGTGT	CCGCCGCCACCGCCG	+
4-CGCCGCCGTBW	AP2EREBP_tnt.ESE3_col_a_m1	2	0.00108841	1.94826	0.0311146	11	CGCCGCCGTGT	TCCTCCGCCGCCACCTCCG	-
4-CGCCGCCGTBW	LOBAS2_tnt.AS2_col_a_m1	4	0.00121894	2.18191	0.0345581	11	CGCCGCCGTGT	TCTCCGCCGCCTTCTCCGCCG	+
4-CGCCGCCGTBW	MA1232.2	1	0.00128357	2.29758	0.0360919	7	CGCCGCCGTGT	CCACCGCC	-
4-CGCCGCCGTBW	AP2EREBP_tnt.ERF2_colamp_a_m1	1	0.00149717	2.67993	0.0410066	11	CGCCGCCGTGT	CCGCCGCCGCCTCCGCCGCCA	+
4-CGCCGCCGTBW	AP2EREBP_tnt.ERF5_colamp_a_m1	4	0.00149717	2.67993	0.0410066	11	CGCCGCCGTGT	CCGCCGCCGCCGCCGCCGCCG	+
4-CGCCGCCGTBW	AP2EREBP_tnt.AT3G57600_col_a_m1	1	0.00150616	2.69603	0.0410066	10	CGCCGCCGTGT	CCGCCACCGCC	+
4-CGCCGCCGTBW	MA1242.1	1	0.00150616	2.69603	0.0410066	10	CGCCGCCGTGT	CCGCCACCGCC	+
4-CGCCGCCGTBW	AP2EREBP_tnt.ERF105_colamp_a_m1	16	0.00174905	3.13079	0.0472443	8	CGCCGCCGTGT	CCGCCGCCGCCGCCGCCGCCGCCG	+
4-CGCCGCCGTBW	MA1233.3	0	0.00189091	3.38473	0.0506773	8	CGCCGCCGTGT	CGCCGACA	+
4-CGCCGCCGTBW	AP2EREBP_tnt.At1g75490_col_a_m1	4	0.00201303	3.60333	0.053532	11	CGCCGCCGTGT	CCACCTCCACCGCCA	+
4-CGCCGCCGTBW	MA2063.1	-1	0.00207065	3.70645	0.0546404	6	CGCCGCCGTGT	ACCGAC	+
4-CGCCGCCGTBW	MA2017.2	-2	0.00209973	3.75852	0.0549851	7	CGCCGCCGTGT	TCGCCGT	-
4-CGCCGCCGTBW	AP2EREBP_tnt.RAP211_col_a_m1	4	0.00214376	3.83732	0.0557126	11	CGCCGCCGTGT	CCGCCGCCGCCGGCG	+
4-CGCCGCCGTBW	AP2EREBP_tnt.AT1G71450_col_a_m1	9	0.00217678	3.89643	0.0561454	11	CGCCGCCGTGT	CACCGCCGCCGCCACCGCCA	+
4-CGCCGCCGTBW	DREB2C	-1	0.00233606	4.18155	0.0589247	8	CGCCGCCGTGT	GCGGCCGC	+
4-CGCCGCCGTBW	MA2065.1	1	0.00233606	4.18155	0.0589247	7	CGCCGCCGTGT	CCACCGCC	+
4-CGCCGCCGTBW	AP2EREBP_tnt.ERF1_col_a_m1	7	0.00253254	4.53325	0.0634144	11	CGCCGCCGTGT	CCGCCTCCGCCGCCACCACCGCCGCCGC	+
4-CGCCGCCGTBW	MA2402.1	-1	0.00274286	4.90972	0.0681831	5	CGCCGCCGTGT	GCCGC	+
4-CGCCGCCGTBW	MA2418.1	1	0.00286359	5.12582	0.070672	8	CGCCGCCGTGT	CTGCCGCCA	+
4-CGCCGCCGTBW	MA1258.2	0	0.00324066	5.80077	0.0792198	9	CGCCGCCGTGT	CACCGACAT	-
4-CGCCGCCGTBW	AP2EREBP_tnt.AT1G12630_col_a_m1	0	0.00325612	5.82846	0.0792198	11	CGCCGCCGTGT	CGCCGCCGCCTTCGCCGACAA	+
4-CGCCGCCGTBW	AP2EREBP_tnt.At1g22810_col_m1	5	0.003323	5.94816	0.0802774	10	CGCCGCCGTGT	TCCACCGCCACCGCC	-
4-CGCCGCCGTBW	MA2046.2	-3	0.00343349	6.14594	0.0823666	7	CGCCGCCGTGT	TGCCGTG	-
4-CGCCGCCGTBW	MA2021.2	-1	0.00409691	7.33347	0.0958543	8	CGCCGCCGTGT	TCCACCGT	+
4-CGCCGCCGTBW	MA2343.1	-3	0.00409691	7.33347	0.0958543	8	CGCCGCCGTGT	CGCCGTTA	+
4-CGCCGCCGTBW	MA0993.2	-1	0.00410749	7.35242	0.0958543	4	CGCCGCCGTGT	GCCG	+
4-CGCCGCCGTBW	MA2378.1	-4	0.00410749	7.35242	0.0958543	4	CGCCGCCGTGT	GCCG	+
4-CGCCGCCGTBW	MA1250.2	4	0.00436743	7.8177	0.101232	10	CGCCGCCGTGT	CCACCTCCACCGCC	+
4-CGCCGCCGTBW	AP2EREBP_tnt.AT1G71450_colamp_a_m1	1	0.00459074	8.21742	0.105665	11	CGCCGCCGTGT	CCTCCACCGTCAC	+
4-CGCCGCCGTBW	AP2EREBP_tnt.At4g28140_col_a_m1	1	0.00462032	8.27038	0.105665	11	CGCCGCCGTGT	CCACCACCGCCTCCACCGCC	-
5-CTCCTCCA	C2H2_tnt.TF3A_col_a_m1	10	0.000509288	0.911626	0.650182	8	CTCCTCCA	CCTCCTCCTCCTCCTCCTC	+
5-CTCCTCCA	AP2EREBP_tnt.AT1G44830_col_a_m1	1	0.000897078	1.60577	0.650182	8	CTCCTCCA	CCACCTCCACCGCCA	+
5-CTCCTCCA	MA1222.1	1	0.000897078	1.60577	0.650182	8	CTCCTCCA	CCACCTCCACCGCCA	+
5-CTCCTCCA	AP2EREBP_tnt.DREB26_col_a_m1	7	0.00175168	3.13551	0.650182	8	CTCCTCCA	CCACCACCACCTCCACCGAC	+
5-CTCCTCCA	AP2EREBP_tnt.ESE3_colamp_a_m1	0	0.00181658	3.25167	0.650182	8	CTCCTCCA	CTCCGCCGCCGCCAC	-
5-CTCCTCCA	MA1250.2	1	0.00195981	3.50806	0.650182	8	CTCCTCCA	CCACCTCCACCGCC	+
5-CTCCTCCA	AP2EREBP_tnt.DREB2_col_a_m1	1	0.0020714	3.7078	0.650182	8	CTCCTCCA	CCACCTCCACCGACATAACCA	-
5-CTCCTCCA	MA1226.2	4	0.00221592	3.9665	0.650182	8	CTCCTCCA	CCACCGCCTCCACC	-
5-CTCCTCCA	AP2EREBP_tnt.At1g75490_col_a_m1	1	0.00222441	3.98169	0.650182	8	CTCCTCCA	CCACCTCCACCGCCA	+
5-CTCCTCCA	MYB_tnt.MYB88_colamp_a_m1	6	0.00238968	4.27752	0.650182	7	CTCCTCCA	CACACGCTCCTCC	-
5-CTCCTCCA	AP2EREBP_tnt.At5g18450_col_a_m1	5	0.00251518	4.50216	0.650182	8	CTCCTCCA	TCCACCGCCTCCACC	-
5-CTCCTCCA	MA2029.2	3	0.00264024	4.72602	0.650182	6	CTCCTCCA	ACGCTCCTC	+
5-CTCCTCCA	AP2EREBP_tnt.CEJ1_col_a_m1	1	0.00266532	4.77092	0.650182	8	CTCCTCCA	CCACCTCCACCGACA	+
5-CTCCTCCA	MYB_tnt.MYB88_col_a_m1	8	0.00281875	5.04556	0.650182	7	CTCCTCCA	ACCACACGCGCCTCC	+
5-CTCCTCCA	AP2EREBP_tnt.At1g75490_colamp_a_m1	0	0.00330055	5.90799	0.650182	8	CTCCTCCA	CACCTCCACCGCCAC	+
5-CTCCTCCA	MA2074.1	0	0.00335921	6.01299	0.650182	8	CTCCTCCA	CGCCGCCA	+
5-CTCCTCCA	MA2078.1	0	0.00335921	6.01299	0.650182	8	CTCCTCCA	CGCCGCCA	+
5-CTCCTCCA	MA1398.3	0	0.00357109	6.39226	0.650182	8	CTCCTCCA	CTTATCCA	+
5-CTCCTCCA	RRTF1_3ary	0	0.00380032	6.80258	0.650182	8	CTCCTCCA	CGCCGCCA	+
5-CTCCTCCA	AP2EREBP_tnt.At4g28140_col_a_m1	7	0.00401009	7.17806	0.650182	8	CTCCTCCA	CCACCACCGCCTCCACCGCC	-
5-CTCCTCCA	AP2EREBP_tnt.ERF38_col_a_m1	1	0.00418601	7.49295	0.650182	8	CTCCTCCA	CCACCTCCACCGACA	-
5-CTCCTCCA	AP2EREBP_tnt.At5g65130_colamp_a_m1	4	0.00439098	7.85985	0.650182	8	CTCCTCCA	CCACCACCTCCACCGACAA	+
5-CTCCTCCA	MA1753.2	1	0.00498198	8.91775	0.650182	8	CTCCTCCA	CCACCGCCGCCGCC	+
5-CTCCTCCA	AP2EREBP_tnt.At4g28140_colamp_a_m1	1	0.0054241	9.70913	0.650182	8	CTCCTCCA	CCACCTCCACCGACC	-
5-CTCCTCCA	RAP2.3_3ary	0	0.00548126	9.81146	0.650182	8	CTCCTCCA	CGCCGCCA	+
6-AAAAAAAAA	ABI3VP1_tnt.VRN1_colamp_a_m1	6	3.48e-07	0.000622975	0.000726095	9	AAAAAAAAA	AAAAAAAAAAAAAAAACAG	-
6-AAAAAAAAA	REM_tnt.REM19_colamp_a_m1	6	4.11e-07	0.000736244	0.000726095	9	AAAAAAAAA	ATGAAAAAAAAAAAAAAAAAA	+
6-AAAAAAAAA	ABI3VP1_tnt.VRN1_col_a_m1	3	6.64e-07	0.00118932	0.000781949	9	AAAAAAAAA	GAAAAAAAAAAAAAAAAAAAAAAAAAAAA	-
6-AAAAAAAAA	REM_tnt.REM19_col_a_m1	3	1.41e-06	0.00251781	0.00124155	9	AAAAAAAAA	AAAAAAAAAAAAAAA	+
6-AAAAAAAAA	MA1268.2	0	6.36e-06	0.0113868	0.00449194	9	AAAAAAAAA	AAAAAAAAAAGAAAAAGTGAA	-
6-AAAAAAAAA	C2C2dof_tnt.AT1G69570_col_a_m1	4	9.3e-06	0.0166422	0.00547095	9	AAAAAAAAA	AAAAAAAAAAAAAAGAAAAAGTGAAAA	-
6-AAAAAAAAA	C2C2dof_tnt.AT1G69570_colamp_a_m1	2	2.8e-05	0.0501667	0.00869242	9	AAAAAAAAA	AAAAAAAAAAAAGAAAAAGTG	+
6-AAAAAAAAA	C2C2dof_tnt.AT2G28810_col_a_m1	9	2.8e-05	0.0501667	0.00869242	9	AAAAAAAAA	AAAAAAGTAAAAAAAAAAAAA	-
6-AAAAAAAAA	C2C2dof_tnt.OBP3_colamp_a_m1	10	3.08e-05	0.0550684	0.00869242	9	AAAAAAAAA	AAAAAAGTAAAAAAAAAAA	-
6-AAAAAAAAA	NAC_tnt.NTM1_colamp_a_m1	0	3.21e-05	0.0574146	0.00869242	9	AAAAAAAAA	AAAAAAAAAGAAAAAGTAAAA	+
6-AAAAAAAAA	C2C2dof_tnt.OBP3_col_a_m1	0	3.21e-05	0.0574146	0.00869242	9	AAAAAAAAA	AAAAAAAAAAAAAAAAGTAAA	-
6-AAAAAAAAA	MA1274.1	0	3.21e-05	0.0574146	0.00869242	9	AAAAAAAAA	AAAAAAAAAAAAAAAAGTAAA	-
6-AAAAAAAAA	C2C2dof_tnt.dof42_col_a_m1	1	3.46e-05	0.0619288	0.00869242	9	AAAAAAAAA	AAAAAAAAAAGGCAAAAAA	+
6-AAAAAAAAA	C2C2dof_tnt.At4g38000_col_a_m1	9	3.72e-05	0.0666526	0.00869242	9	AAAAAAAAA	AAAAAAGTAAAAAAAAAAAAAAAAAAAA	-
6-AAAAAAAAA	C2C2dof_tnt.AT5G66940_col_a_m1	2	3.91e-05	0.0699851	0.00869242	9	AAAAAAAAA	AAAAAAAAAAAAGTAAAAAAAAAAAAAAA	-
6-AAAAAAAAA	C2H2_tnt.AtIDD11_col_a_m1	10	4.57e-05	0.0817276	0.00869242	9	AAAAAAAAA	AGAAAAAGACAAAAAAAAAAA	-
6-AAAAAAAAA	MA1278.2	8	4.66e-05	0.0834341	0.00869242	9	AAAAAAAAA	AAAAAGTAAAAAAAAAA	-
6-AAAAAAAAA	C2H2_tnt.MGP_col_a_m1	11	4.68e-05	0.0837322	0.00869242	9	AAAAAAAAA	CAGAAAACGACAAAAAAAAA	+
6-AAAAAAAAA	C2H2_tnt.NUC_col_a_m1	11	4.68e-05	0.0837322	0.00869242	9	AAAAAAAAA	CACAAAACGACAAAAAAAAA	-
6-AAAAAAAAA	C2H2_tnt.At1g14580_col_a_m1	11	5.16e-05	0.0924524	0.00874924	9	AAAAAAAAA	CACAAAACGACAAAAAAAAA	-
6-AAAAAAAAA	C2C2dof_tnt.AT5G02460_colamp_a_m1	3	5.2e-05	0.093151	0.00874924	9	AAAAAAAAA	AAAAAAAAAAAAGTAAAAA	-
6-AAAAAAAAA	MA1281.2	8	5.7e-05	0.101974	0.00914263	9	AAAAAAAAA	AAAAAGTAAAAAAAAAAAA	+
6-AAAAAAAAA	C2C2dof_tnt.At1g64620_100ng20cy_b_m1	3	6.21e-05	0.111229	0.00950828	9	AAAAAAAAA	AAAAAAAAAAAAGTTAAAA	+
6-AAAAAAAAA	C2C2dof_tnt.AT5G02460_col_a_m1	9	6.73e-05	0.120515	0.00950828	9	AAAAAAAAA	AAAAAAGTAAAAAAAAAAAAA	+
6-AAAAAAAAA	C2C2dof_tnt.OBP1_col_a_m1	8	6.73e-05	0.120515	0.00950828	9	AAAAAAAAA	AAAAAGTAAAAAAAAAAAAAA	-
6-AAAAAAAAA	C2H2_tnt.JKD_col_a_m1	11	7.37e-05	0.131934	0.0100088	9	AAAAAAAAA	CAGAAAACGACAAAAAAAAA	-
6-AAAAAAAAA	C3H_tnt.EMB1789_col_a_m1	5	8.19e-05	0.146605	0.0107099	9	AAAAAAAAA	ACGGTAAAAAAAAAA	-
6-AAAAAAAAA	MA1267.2	8	9.18e-05	0.164406	0.0115814	9	AAAAAAAAA	AAAAAGTAAAAAAAAAAAA	-
6-AAAAAAAAA	MA1279.2	1	0.000106067	0.189861	0.0129134	9	AAAAAAAAA	AAAAGAAAAAGTGAAA	+
6-AAAAAAAAA	C2C2dof_tnt.COG1_col_a_m1	5	0.000172354	0.308513	0.0202841	9	AAAAAAAAA	AAAAAAAAGAAAAAGTGAAAA	+
6-AAAAAAAAA	Trihelix_tnt.AT5G47660_col_a_m1	5	0.000204542	0.36613	0.0232957	9	AAAAAAAAA	ACGGTAAAAAAAAAA	-
6-AAAAAAAAA	C2C2dof_tnt.Adof1_col_a_m1	2	0.000289436	0.51809	0.0319343	9	AAAAAAAAA	AAAAAGAAAAAGTAAAAAAAA	+
6-AAAAAAAAA	C2C2dof_tnt.OBP4_colamp_a_m1	3	0.000469956	0.841221	0.0502803	9	AAAAAAAAA	AAAAAACAAAAAGTAAAAA	+
6-AAAAAAAAA	MYBrelated_tnt.At5g52660_colamp_a_m1	0	0.000525147	0.940012	0.0545327	9	AAAAAAAAA	AAAAAAATATCT	-
6-AAAAAAAAA	MA1823.2	-1	0.000550982	0.986259	0.0555808	8	AAAAAAAAA	AAAGAAAA	+
6-AAAAAAAAA	C2C2dof_tnt.At5g62940_col_a_m1	5	0.000586934	1.05061	0.0575628	9	AAAAAAAAA	AAAAAAAAGAAAAAGTAAAAA	+
6-AAAAAAAAA	C2C2dof_tnt.AT1G47655_colamp_a_m1	3	0.000604892	1.08276	0.0577207	9	AAAAAAAAA	AAAAAAAGAAAAAAA	-
6-AAAAAAAAA	MYBrelated_tnt.At3g09600_col_a_m1	0	0.000745139	1.3338	0.0692323	9	AAAAAAAAA	AAAAAAATATCT	-
6-AAAAAAAAA	Trihelix_tnt.AT1G76880_col_a_m1	5	0.000880512	1.57612	0.0797124	9	AAAAAAAAA	ACGGTAAAAAAATAAA	+
6-AAAAAAAAA	C2C2dof_tnt.CDF3_colamp_a_m1	4	0.00101235	1.81211	0.0881338	9	AAAAAAAAA	AAAAAAAGAAAAAGTGAA	-
6-AAAAAAAAA	C2C2dof_tnt.Adof1_colamp_a_m1	2	0.00102346	1.832	0.0881338	9	AAAAAAAAA	AAAAAAGAAAAAGTAAAAAAA	+
6-AAAAAAAAA	MYBrelated_tnt.RVE1_col_a_m1	0	0.00109744	1.96442	0.0913863	9	AAAAAAAAA	AAAAAAATATCTTA	+
6-AAAAAAAAA	WRKY_tnt.WRKY7_colamp_a_m1	4	0.001113	1.99227	0.0913863	9	AAAAAAAAA	TAAAAGAAAAAAAGTCAACGA	+
6-AAAAAAAAA	C2C2dof_tnt.AT5G66940_colamp_a_m1	2	0.00120895	2.16402	0.0970088	9	AAAAAAAAA	AAAAAAGAAAAAGTAAAAAAA	-
6-AAAAAAAAA	C2C2dof_tnt.AT3G52440_colamp_a_m1	4	0.00131093	2.34657	0.0998345	9	AAAAAAAAA	AAAAAAACAAAAAGTAAAATT	-
6-AAAAAAAAA	C2C2dof_tnt.dof24_colamp_a_m1	2	0.00135727	2.42952	0.0998345	9	AAAAAAAAA	AAAAACAAAAAGTAA	+
6-AAAAAAAAA	Orphan_tnt.BBX31_col_a_m1	6	0.00135727	2.42952	0.0998345	9	AAAAAAAAA	AAAAAGTAAAAAAAA	+
6-AAAAAAAAA	C2H2_tnt.SGR5_colamp_a_m1	1	0.00135727	2.42952	0.0998345	9	AAAAAAAAA	AAAAAAAAGACAAAA	-
6-AAAAAAAAA	MYBrelated_tnt.AT3G10113_col_a_m1	1	0.00144413	2.58499	0.10404	9	AAAAAAAAA	TAAAAAAATATCTTA	+
6-AAAAAAAAA	C2H2_tnt.IDD7_col_a_m1	9	0.00147339	2.63736	0.10404	9	AAAAAAAAA	CACAAAACGACAAAAAAA	+
6-AAAAAAAAA	C2H2_tnt.MGP_colamp_a_m1	9	0.00157853	2.82558	0.10928	9	AAAAAAAAA	CAGAAAACGACAAAAAAA	-
6-AAAAAAAAA	C3H_tnt.AT3G12130_colamp_a_m1	0	0.00166287	2.97654	0.112904	9	AAAAAAAAA	AAACAAAAAGTTAA	+
6-AAAAAAAAA	ABI3VP1_tnt.AT5G60130_col_a_m1	4	0.00173291	3.10191	0.11544	9	AAAAAAAAA	AAGCAAAAAATAAGCAAAA	+
6-AAAAAAAAA	C2H2_tnt.IDD2_colamp_a_m1	9	0.00191969	3.43624	0.121579	9	AAAAAAAAA	AAGAAAACGACAAAAAAA	-
6-AAAAAAAAA	C2H2_tnt.SGR5_col_a_m1	0	0.00192837	3.45179	0.121579	9	AAAAAAAAA	AAAAAAAGACAAAAA	+
6-AAAAAAAAA	C2C2dof_tnt.AT2G28810_colamp_a_m1	1	0.00192837	3.45179	0.121579	9	AAAAAAAAA	AAAACAAAAAGTAAA	-
6-AAAAAAAAA	C2H2_tnt.AtIDD11_colamp_a_m1	9	0.00216907	3.88263	0.134355	9	AAAAAAAAA	CACAAAACGACAAAAAAA	-
6-AAAAAAAAA	C2C2dof_tnt.CDF3_col_a_m1	3	0.00298968	5.35153	0.178907	9	AAAAAAAAA	AAAAAAGAAAAAGTGAAAA	+
6-AAAAAAAAA	WRKY_tnt.WRKY31_col_a_m1	3	0.00298968	5.35153	0.178907	9	AAAAAAAAA	GGATAAAAAAAAGTCAACG	+
6-AAAAAAAAA	ABI3VP1_tnt.AT5G60130_colamp_a_m1	5	0.00391667	7.01084	0.230474	9	AAAAAAAAA	TAAGCAAAAAATAAGCAAAAA	-
6-AAAAAAAAA	G2like_tnt.At2g01060_colamp_a_m1	0	0.00436373	7.81107	0.243615	9	AAAAAAAAA	AAAAAAGAATATTCT	+
6-AAAAAAAAA	G2like_tnt.At3g13040_col_b_m1	0	0.0044045	7.88405	0.243615	9	AAAAAAAAA	AAGAAAACA	+
6-AAAAAAAAA	MYBrelated_tnt.At4g01280_col_a_m1	-1	0.00441599	7.90462	0.243615	8	AAAAAAAAA	AAAAAATATCT	-
6-AAAAAAAAA	MYBrelated_tnt.At4g01280_colamp_a_m1	-1	0.00441599	7.90462	0.243615	8	AAAAAAAAA	AAAAAATATCT	-
6-AAAAAAAAA	Trihelix_tnt.AT2G33550_col_a_m1	0	0.00449218	8.04101	0.244005	9	AAAAAAAAA	TAAAAAATATACCCTAAA	+
6-AAAAAAAAA	MA0940.1	4	0.00468615	8.38821	0.250685	9	AAAAAAAAA	CCAAAAAAGGAAA	+
6-AAAAAAAAA	MYBrelated_tnt.At5g52660_col_a_m1	-1	0.0049092	8.78746	0.258697	8	AAAAAAAAA	AAAAAATATCT	-
6-AAAAAAAAA	G2like_tnt.At3g04030_colamp_a_m1	0	0.00542173	9.70491	0.281504	9	AAAAAAAAA	AAAAAGGAATATTCT	-
6-AAAAAAAAA	MA0559.1	4	0.00556432	9.96014	0.28472	9	AAAAAAAAA	CCAAAAAAGGAAAA	+
7-CCACCACCA	HMG_tnt.3XHMGBOX1_colamp_a_m1	1	2.75e-06	0.00493003	0.00940344	9	CCACCACCA	ACCACCACCACCACC	+
7-CCACCACCA	AP2EREBP_tnt.DREB26_col_a_m1	0	4.46e-05	0.0798085	0.0383655	9	CCACCACCA	CCACCACCACCTCCACCGAC	+
7-CCACCACCA	AP2EREBP_tnt.CEJ1_col_a_m1	0	4.46e-05	0.0798634	0.0383655	9	CCACCACCA	CCACCTCCACCGACA	+
7-CCACCACCA	AP2EREBP_tnt.At4g28140_col_a_m1	0	7.26e-05	0.130001	0.0383655	9	CCACCACCA	CCACCACCGCCTCCACCGCC	-
7-CCACCACCA	AP2EREBP_tnt.ERF48_col_a_m1	1	8.72e-05	0.156162	0.0383655	9	CCACCACCA	TCCACCGCCACCACCACCGCC	-
7-CCACCACCA	MA2065.1	0	9.17e-05	0.164078	0.0383655	8	CCACCACCA	CCACCGCC	+
7-CCACCACCA	AP2EREBP_tnt.AT1G44830_col_a_m1	0	9.47e-05	0.169525	0.0383655	9	CCACCACCA	CCACCTCCACCGCCA	+
7-CCACCACCA	MA1222.1	0	9.47e-05	0.169525	0.0383655	9	CCACCACCA	CCACCTCCACCGCCA	+
7-CCACCACCA	AP2EREBP_tnt.DEAR2_col_a_m1	0	0.000101133	0.181028	0.0383655	9	CCACCACCA	CCACCGCCACCGACA	+
7-CCACCACCA	AP2EREBP_tnt.At1g22810_col_m1	1	0.000124199	0.222316	0.0423082	9	CCACCACCA	TCCACCGCCACCGCC	-
7-CCACCACCA	MA1250.2	0	0.00013631	0.243994	0.0423082	9	CCACCACCA	CCACCTCCACCGCC	+
7-CCACCACCA	AP2EREBP_tnt.At1g75490_col_a_m1	0	0.000157832	0.28252	0.0449061	9	CCACCACCA	CCACCTCCACCGCCA	+
7-CCACCACCA	MA1260.2	0	0.000256282	0.458744	0.0590289	9	CCACCACCA	CCACCGACA	-
7-CCACCACCA	MA1753.2	0	0.000260128	0.46563	0.0590289	9	CCACCACCA	CCACCGCCGCCGCC	+
7-CCACCACCA	AP2EREBP_tnt.At1g77640_col_a_m1	10	0.000263074	0.470902	0.0590289	9	CCACCACCA	TCCACCGACACCACCACCACC	-
7-CCACCACCA	AP2EREBP_tnt.At5g65130_col_a_m1	0	0.000276626	0.495161	0.0590289	9	CCACCACCA	CCACCGCCGCCGCCA	+
7-CCACCACCA	MYB46_2	0	0.000327621	0.586442	0.0657982	8	CCACCACCA	CAACCACC	+
7-CCACCACCA	MYB_tnt.MYB55_col_m1	6	0.000378622	0.677733	0.0716087	8	CCACCACCA	CCTCAACCACCACC	+
7-CCACCACCA	C2C2gata_tnt.GATA1_col_a_m1	5	0.000408651	0.731485	0.0716087	9	CCACCACCA	CATCATCATCACCAT	-
7-CCACCACCA	AP2EREBP_tnt.DREB2_col_a_m1	0	0.000419474	0.750858	0.0716087	9	CCACCACCA	CCACCTCCACCGACATAACCA	-
7-CCACCACCA	MA1768.2	1	0.000442268	0.791659	0.07175	9	CCACCACCA	CCAACCACCAAC	+
7-CCACCACCA	AP2EREBP_tnt.RAP21_col_a_m1	0	0.000462332	0.827575	0.07175	9	CCACCACCA	CCACCACCGACAC	-
7-CCACCACCA	AP2EREBP_tnt.AT3G57600_col_a_m1	0	0.000526307	0.94209	0.0748719	9	CCACCACCA	CCGCCACCGCC	+
7-CCACCACCA	MA1242.1	0	0.000526307	0.94209	0.0748719	9	CCACCACCA	CCGCCACCGCC	+
7-CCACCACCA	MA1424.2	0	0.000594182	1.06359	0.0811466	9	CCACCACCA	CCACCGACA	+
7-CCACCACCA	MYB55_2	0	0.000655713	1.17373	0.0861056	8	CCACCACCA	CAACCACC	-
7-CCACCACCA	MA1241.2	0	0.000713519	1.2772	0.0882755	9	CCACCACCA	CCACCGACA	+
7-CCACCACCA	MYB_tnt.MYB30_col_a_m1	4	0.000746808	1.33679	0.0882755	9	CCACCACCA	TTCCCAACCACCAAC	+
7-CCACCACCA	MA1259.2	0	0.000757853	1.35656	0.0882755	9	CCACCACCA	CCACCGACA	-
7-CCACCACCA	AP2EREBP_tnt.At4g28140_colamp_a_m1	0	0.000786378	1.40762	0.0882755	9	CCACCACCA	CCACCTCCACCGACC	-
7-CCACCACCA	AP2EREBP_tnt.At1g75490_colamp_a_m1	5	0.00082716	1.48062	0.0882755	9	CCACCACCA	CACCTCCACCGCCAC	+
7-CCACCACCA	AP2EREBP_tnt.At1g36060_col_a_m1	0	0.000827369	1.48099	0.0882755	9	CCACCACCA	CCTCCACCGACCAT	-
7-CCACCACCA	MA1223.2	0	0.000855984	1.53221	0.088561	9	CCACCACCA	CCACCGACA	-
7-CCACCACCA	MA1232.2	0	0.000905763	1.62132	0.0889861	8	CCACCACCA	CCACCGCC	-
7-CCACCACCA	MA1229.2	0	0.00091222	1.63287	0.0889861	9	CCACCACCA	CCACCGACA	-
7-CCACCACCA	MA1248.2	0	0.000951199	1.70265	0.0899939	8	CCACCACCA	CCACCGAC	+
7-CCACCACCA	AP2EREBP_tnt.AT1G71450_col_a_m1	11	0.00100713	1.80276	0.0899939	9	CCACCACCA	CACCGCCGCCGCCACCGCCA	+
7-CCACCACCA	MA0976.3	0	0.00107989	1.933	0.0899939	9	CCACCACCA	CCGCCGCCAC	+
7-CCACCACCA	MA1001.4	0	0.00107989	1.933	0.0899939	9	CCACCACCA	CCGCCGCCAC	+
7-CCACCACCA	MA1226.2	0	0.00108965	1.95047	0.0899939	9	CCACCACCA	CCACCGCCTCCACC	-
7-CCACCACCA	MA1220.2	0	0.00110706	1.98164	0.0899939	9	CCACCACCA	CCACCGACA	+
7-CCACCACCA	MA1230.2	0	0.00110706	1.98164	0.0899939	9	CCACCACCA	CCACCGACA	+
7-CCACCACCA	AP2EREBP_tnt.ERF104_colamp_a_m1	6	0.00115243	2.06286	0.0915036	9	CCACCACCA	CCGCCGCCGCCGCCA	-
7-CCACCACCA	AP2EREBP_tnt.At5g18450_col_a_m1	1	0.00126076	2.25676	0.0947662	9	CCACCACCA	TCCACCGCCTCCACC	-
7-CCACCACCA	AP2EREBP_tnt.At5g65130_colamp_a_m1	0	0.0012767	2.2853	0.0947662	9	CCACCACCA	CCACCACCTCCACCGACAA	+
7-CCACCACCA	AP2EREBP_tnt.At1g19210_col_a_m1	0	0.00130148	2.32966	0.0947662	9	CCACCACCA	CCTCCACCGTCCAT	-
7-CCACCACCA	AP2EREBP_tnt.ERF38_col_a_m1	0	0.00131819	2.35955	0.0947662	9	CCACCACCA	CCACCTCCACCGACA	-
7-CCACCACCA	MA1005.3	0	0.00133231	2.38483	0.0947662	9	CCACCACCA	CCGCCGCCG	+
7-CCACCACCA	MA1245.3	0	0.00141296	2.5292	0.0971063	9	CCACCACCA	CCGCCGCCG	+
7-CCACCACCA	AP2EREBP_tnt.At1g36060_colamp_a_m1	0	0.00142209	2.54554	0.0971063	9	CCACCACCA	CCTCCACCGACCAT	+
7-CCACCACCA	AP2EREBP_tnt.AT1G71450_colamp_a_m1	0	0.00151689	2.71523	0.101549	9	CCACCACCA	CCTCCACCGTCAC	+
7-CCACCACCA	MYB_tnt.MYB83_col_a_m1	0	0.00157274	2.8152	0.103263	9	CCACCACCA	CCACCAACCAC	-
7-CCACCACCA	AP2EREBP_tnt.ERF6_col_m1	12	0.00165642	2.96499	0.106705	9	CCACCACCA	CCGCCGCCGCCGCCGCCACCG	+
7-CCACCACCA	AP2EREBP_tnt.At4g16750_col_a_m1	2	0.00179825	3.21886	0.113696	9	CCACCACCA	CACCGCCACCGACAC	+
7-CCACCACCA	MA1256.2	0	0.00186279	3.3344	0.113734	9	CCACCACCA	CCGCCGCCATT	-
7-CCACCACCA	MYB_tnt.MYB61_col_a_m1	5	0.00197367	3.53288	0.113734	9	CCACCACCA	TCCACCTACCACCAC	+
7-CCACCACCA	AP2EREBP_tnt.ERF105_col_m1	5	0.00197367	3.53288	0.113734	9	CCACCACCA	CTCCGCCGCCGCCAC	-
7-CCACCACCA	MA1754.2	2	0.00197609	3.5372	0.113734	9	CCACCACCA	CGCCGCCGCCA	+
7-CCACCACCA	MA2030.2	2	0.00197609	3.5372	0.113734	9	CCACCACCA	CCCAACTACCA	+
7-CCACCACCA	AP2EREBP_tnt.ERF5_colamp_a_m1	9	0.00209089	3.74269	0.113734	9	CCACCACCA	CCGCCGCCGCCGCCGCCGCCG	+
7-CCACCACCA	AP2EREBP_tnt.SHN3_col_a_m1	1	0.00209089	3.74269	0.113734	9	CCACCACCA	TCCGCCGCCGCCGCCGCCGCC	+
7-CCACCACCA	mTERF_tnt.AT5G23930_col_a_m1	2	0.00211588	3.78743	0.113734	9	CCACCACCA	CGCCGCCGCCACCGCCGCCG	+
7-CCACCACCA	MA1263.2	0	0.00215358	3.85491	0.113734	9	CCACCACCA	CCACCGACC	-
7-CCACCACCA	AP2EREBP_tnt.CRF4_colamp_a_m1	6	0.00217753	3.89778	0.113734	9	CCACCACCA	CCGCCGCCGCCGCCA	-
7-CCACCACCA	AP2EREBP_tnt.DEAR2_colamp_a_m1	2	0.00217753	3.89778	0.113734	9	CCACCACCA	CACCGCCACCGACAT	-
7-CCACCACCA	AP2EREBP_tnt.ESE3_col_a_m1	10	0.0022208	3.97523	0.113734	9	CCACCACCA	TCCTCCGCCGCCACCTCCG	-
7-CCACCACCA	MA2042.2	0	0.00225789	4.04163	0.113734	9	CCACCACCA	CCACCAACC	+
7-CCACCACCA	AP2EREBP_tnt.DEAR3_col_a_m1	2	0.00228364	4.08771	0.113734	9	CCACCACCA	TGCCACCACCGACAATT	-
7-CCACCACCA	MA1781.2	1	0.002336	4.18143	0.113734	9	CCACCACCA	CCAACTACCT	+
7-CCACCACCA	AP2EREBP_tnt.ERF5_col_a_m1	0	0.002408	4.31032	0.113734	9	CCACCACCA	CCACCGCCGCCGCCA	+
7-CCACCACCA	DBP_tnt.AT3G51470_col_a_m1	6	0.002408	4.31032	0.113734	9	CCACCACCA	TACGGTGCACCACCA	+
7-CCACCACCA	MA1225.1	0	0.002408	4.31032	0.113734	9	CCACCACCA	CCACCGCCGCCGCCA	+
7-CCACCACCA	MA1774.2	1	0.00246867	4.41891	0.113734	9	CCACCACCA	CCAACCACCT	+
7-CCACCACCA	MA1671.2	0	0.00248609	4.45009	0.113734	8	CCACCACCA	CCGCCGCC	+
7-CCACCACCA	AP2EREBP_tnt.ERF2_col_a_m1	0	0.00249839	4.47211	0.113734	9	CCACCACCA	CCGCCGCCTCCGCCGCCGCCA	+
7-CCACCACCA	AP2EREBP_tnt.ESE3_colamp_a_m1	5	0.00253388	4.53564	0.113832	9	CCACCACCA	CTCCGCCGCCGCCAC	-
7-CCACCACCA	AP2EREBP_tnt.ERF1_col_a_m1	12	0.0026472	4.73849	0.11675	9	CCACCACCA	CCGCCTCCGCCGCCACCACCGCCGCCGC	+
7-CCACCACCA	AP2EREBP_tnt.ESE1_col_a_m1	6	0.00266722	4.77433	0.11675	9	CCACCACCA	CCGCCGCCGCCGCCG	-
7-CCACCACCA	MA1000.3	0	0.00274724	4.91756	0.11873	9	CCACCACCA	CCGCCGCCGC	-
7-CCACCACCA	AP2EREBP_tnt.At1g22810_colamp_a_m1	2	0.00280873	5.02762	0.11987	9	CCACCACCA	CGCCACCGACACAGC	+
7-CCACCACCA	MA1257.2	8	0.00289659	5.18489	0.12104	9	CCACCACCA	CGCCGCCGCCACCGCCGCC	-
7-CCACCACCA	ND_tnt.ASHR1_col_a_m1	6	0.00295903	5.29666	0.12104	9	CCACCACCA	TCATCATCACCATCA	+
7-CCACCACCA	AP2EREBP_tnt.AT3G16280_col_a_m1	2	0.00301889	5.40381	0.12104	9	CCACCACCA	CTCCACCGACAATA	-
7-CCACCACCA	MYB_tnt.MYB96_col_b_m1	0	0.0030491	5.45789	0.12104	9	CCACCACCA	CAACTACCAACTACCTTA	-
7-CCACCACCA	AP2EREBP_tnt.CRF4_col_a_m1	6	0.00311252	5.57141	0.12104	9	CCACCACCA	CCTCCGCCGCCGCCGCCGCCG	+
7-CCACCACCA	AP2EREBP_tnt.ERF115_col_a_m1	6	0.00311878	5.58262	0.12104	9	CCACCACCA	CCGCCGCCACCGCCG	+
7-CCACCACCA	AP2EREBP_tnt.At2g44940_col_a_m1	0	0.00311878	5.58262	0.12104	9	CCACCACCA	ACTCCACCGACAATT	-
7-CCACCACCA	MA1240.2	0	0.00319664	5.72199	0.12104	9	CCACCACCA	CCGCCGCCGC	+
7-CCACCACCA	AP2EREBP_tnt.At2g44940_colamp_a_m1	2	0.00322319	5.76951	0.12104	9	CCACCACCA	CTCCACCGACAAT	-
7-CCACCACCA	AP2EREBP_tnt.ERF7_col_a_m1	0	0.00325372	5.82415	0.12104	9	CCACCACCA	CCACCGCCTCCGCCGCCGCCA	+
7-CCACCACCA	AP2EREBP_tnt.AT1G01250_colamp_a_m1	0	0.00328896	5.88724	0.12104	9	CCACCACCA	TCATCTCCACCGACA	-
7-CCACCACCA	AP2EREBP_tnt.AT3G16280_colamp_a_m1	0	0.00337111	6.03428	0.12104	9	CCACCACCA	CCACCGACAATTTT	+
7-CCACCACCA	AP2EREBP_tnt.AT3G60490_col_a_m1	0	0.00337111	6.03428	0.12104	9	CCACCACCA	CCACCGACAATATT	-
7-CCACCACCA	bHLH_tnt.bHLH10_col_a_m1	0	0.00337111	6.03428	0.12104	9	CCACCACCA	CCACCGACACATTC	-
7-CCACCACCA	AP2EREBP_tnt.ERF10_col_a_m1	1	0.00340338	6.09205	0.12104	9	CCACCACCA	TCCACCGCCTCCGCCGCCGCC	+
7-CCACCACCA	AP2EREBP_tnt.ERF9_col_a_m1	9	0.00340338	6.09205	0.12104	9	CCACCACCA	CCGCCGCCGCCACCGCCGCCG	-
7-CCACCACCA	AP2EREBP_tnt.AT1G01250_col_a_m1	1	0.00347048	6.21216	0.121728	9	CCACCACCA	ACCACCGACAATATC	-
7-CCACCACCA	AP2EREBP_tnt.CRF10_col100_a_m1	6	0.00366448	6.55941	0.121728	9	CCACCACCA	CCGCCGCCGCCGCCA	+
7-CCACCACCA	AP2EREBP_tnt.ERF11_col_b_m1	0	0.00366448	6.55941	0.121728	9	CCACCACCA	CCACCGCCGCCGCCA	+
7-CCACCACCA	AP2EREBP_tnt.ERF4_col_a_m1	3	0.00366448	6.55941	0.121728	9	CCACCACCA	CCTCCGCCGCCATTT	+
7-CCACCACCA	AP2EREBP_tnt.At4g32800_col_m1	2	0.00371756	6.65443	0.121728	9	CCACCACCA	CTCCACCGACAATTTC	+
7-CCACCACCA	AP2EREBP_tnt.AT3G60490_colamp_a_m1	2	0.00371756	6.65443	0.121728	9	CCACCACCA	CTCCACCGACAATTTT	-
7-CCACCACCA	MA0992.3	0	0.00375738	6.72572	0.121728	9	CCACCACCA	CCGCCGTCA	+
7-CCACCACCA	AP2EREBP_tnt.At4g31060_col_a_m1	0	0.0038103	6.82043	0.121728	9	CCACCACCA	CCACCGACAAAACCACCACC	+
7-CCACCACCA	DREB2C_2	-1	0.00388509	6.95431	0.121728	8	CCACCACCA	CACCGACA	+
7-CCACCACCA	MA0986.1	-1	0.00388509	6.95431	0.121728	8	CCACCACCA	CACCGACA	+
7-CCACCACCA	MA1265.3	-1	0.00388509	6.95431	0.121728	8	CCACCACCA	CACCGACA	+
7-CCACCACCA	MA2011.2	-1	0.00388509	6.95431	0.121728	8	CCACCACCA	CACCGACA	+
7-CCACCACCA	HMG_tnt.3XHMGBOX1_col_a_m1	8	0.00391991	7.01664	0.121728	9	CCACCACCA	CTCCGCCGCCTCCTCCGCCGT	-
7-CCACCACCA	AP2EREBP_tnt.At4g32800_colamp_a_m1	2	0.00392187	7.02014	0.121728	9	CCACCACCA	ATCCACCGACAAAATT	-
7-CCACCACCA	AP2EREBP_tnt.RAP21_colamp_a_m1	0	0.00400209	7.16373	0.122346	9	CCACCACCA	CCTCCACCGACATTTCCACC	+
7-CCACCACCA	MA1244.2	2	0.00401345	7.18408	0.122346	9	CCACCACCA	CGCCGCCGCCAT	-
7-CCACCACCA	MA2041.2	0	0.00420614	7.52899	0.127085	9	CCACCACCA	CCACCAACCA	+
7-CCACCACCA	AP2EREBP_tnt.AT1G77200_col_a_m1	0	0.0042625	7.62988	0.127611	9	CCACCACCA	CCACCGACAAATTC	+
7-CCACCACCA	bHLH_tnt.bHLH10_colamp_a_m1	2	0.00433359	7.75713	0.127611	9	CCACCACCA	CTCCACCGACAAT	-
7-CCACCACCA	AP2EREBP_tnt.ERF105_colamp_a_m1	6	0.00435877	7.8022	0.127611	9	CCACCACCA	CCGCCGCCGCCGCCGCCGCCGCCG	+
7-CCACCACCA	AP2EREBP_tnt.At4g16750_colamp_a_m1	6	0.00437305	7.82776	0.127611	9	CCACCACCA	TTATTTCCACCGACACT	-
7-CCACCACCA	MA1679.2	-1	0.00443432	7.93744	0.128303	8	CCACCACCA	CACCGACA	+
7-CCACCACCA	AP2EREBP_tnt.At2g33710_col_m1	6	0.00461061	8.253	0.132283	9	CCACCACCA	CCTCCGCCGCCGCCA	+
7-CCACCACCA	MA1238.3	-1	0.00472779	8.46274	0.134437	8	CCACCACCA	CACCGACA	+
7-CCACCACCA	MA1258.2	-1	0.00476447	8.5284	0.134437	8	CCACCACCA	CACCGACAT	-
7-CCACCACCA	AP2EREBP_tnt.TINY_col_a_m1	2	0.00489239	8.75739	0.135276	9	CCACCACCA	CTCCACCGACAAAAT	+
7-CCACCACCA	AP2EREBP_tnt.ERF3_col_a_m1	6	0.00489239	8.75739	0.135276	9	CCACCACCA	CCACCGCCGCCGCCA	-
7-CCACCACCA	MA1779.2	-1	0.00503159	9.00655	0.135276	8	CCACCACCA	CACCAACC	+
7-CCACCACCA	AP2EREBP_tnt.ERF3_colamp_a_m1	2	0.00515351	9.22478	0.135276	9	CCACCACCA	CGCCGCCGCCGCCGCCGCCA	-
7-CCACCACCA	AP2EREBP_tnt.ERF9_colamp_a_m1	4	0.0051609	9.23802	0.135276	9	CCACCACCA	TCCTCCGCCGCCATTTT	+
7-CCACCACCA	C2H2_tnt.STOP1_colamp_a_m1	1	0.00519041	9.29084	0.135276	9	CCACCACCA	ACCTTCCCCAGATAA	+
7-CCACCACCA	MYB_tnt.ATY13_colamp_a_m1	0	0.00519041	9.29084	0.135276	9	CCACCACCA	CAACTACCAACCACC	+
7-CCACCACCA	AP2EREBP_tnt.AT1G28160_col_a_m1	6	0.00519041	9.29084	0.135276	9	CCACCACCA	CCACCGCCGCCGCCA	-
7-CCACCACCA	AP2EREBP_tnt.RAP26_col_a_m1	6	0.00519041	9.29084	0.135276	9	CCACCACCA	CCTCCGCCGCCGCCA	-
7-CCACCACCA	MA1221.1	6	0.00519041	9.29084	0.135276	9	CCACCACCA	CCTCCGCCGCCGCCA	-
7-CCACCACCA	MA0975.1	0	0.00534565	9.56872	0.137074	8	CCACCACCA	CCGCCGCC	+
7-CCACCACCA	MA1253.2	-1	0.00534565	9.56872	0.137074	8	CCACCACCA	CACCGACA	-
7-CCACCACCA	AP2EREBP_tnt.AT1G28160_colamp_a_m1	5	0.00537982	9.62988	0.137074	9	CCACCACCA	CGCCGCCGCCGCCA	+
7-CCACCACCA	AP2EREBP_tnt.DREB2_colamp_a_m1	3	0.00550361	9.85147	0.138956	9	CCACCACCA	TCTCCACCGACATAA	+
7-CCACCACCA	MYB_tnt.MYB96_colamp_a_m1	9	0.00555996	9.95232	0.138956	9	CCACCACCA	TACACCTACCAACCACCTTCT	+
7-CCACCACCA	C3H_tnt.At1g70910_col_a_m1	-2	0.00557579	9.98066	0.138956	7	CCACCACCA	ATCACCA	+
8-AAAAAGAAAAGA	C2C2dof_tnt.AT1G47655_colamp_a_m1	2	1.7e-06	0.00303435	0.00585603	12	AAAAAGAAAAGA	AAAAAAAGAAAAAAA	-
8-AAAAAGAAAAGA	C2C2dof_tnt.AT1G69570_colamp_a_m1	2	4.53e-06	0.00810702	0.00782292	12	AAAAAGAAAAGA	AAAAAAAAAAAAGAAAAAGTG	+
8-AAAAAGAAAAGA	MA1268.2	0	9.18e-06	0.0164234	0.00816164	12	AAAAAGAAAAGA	AAAAAAAAAAGAAAAAGTGAA	-
8-AAAAAGAAAAGA	MA1823.2	-2	1.24e-05	0.0221374	0.00816164	8	AAAAAGAAAAGA	AAAGAAAA	+
8-AAAAAGAAAAGA	MA1281.2	0	1.33e-05	0.0237519	0.00816164	12	AAAAAGAAAAGA	AAAAAGTAAAAAAAAAAAA	+
8-AAAAAGAAAAGA	C2C2dof_tnt.AT1G69570_col_a_m1	4	1.47e-05	0.02623	0.00816164	12	AAAAAGAAAAGA	AAAAAAAAAAAAAAGAAAAAGTGAAAA	-
8-AAAAAGAAAAGA	C2C2dof_tnt.AT5G02460_col_a_m1	1	1.65e-05	0.0296031	0.00816164	12	AAAAAGAAAAGA	AAAAAAGTAAAAAAAAAAAAA	+
8-AAAAAGAAAAGA	MA1272.3	0	2.39e-05	0.0427567	0.0103146	6	AAAAAGAAAAGA	AAAAAG	+
8-AAAAAGAAAAGA	MA1267.2	7	3.24e-05	0.0579683	0.0124304	12	AAAAAGAAAAGA	AAAAAGTAAAAAAAAAAAA	-
8-AAAAAGAAAAGA	MADS_tnt.SVP_col_v3b_m1	3	4.08e-05	0.0730567	0.0140993	12	AAAAAGAAAAGA	CCAAAAAAGGAAAGT	-
8-AAAAAGAAAAGA	Orphan_tnt.BBX31_col_a_m1	0	4.56e-05	0.0815827	0.0143134	12	AAAAAGAAAAGA	AAAAAGTAAAAAAAA	+
8-AAAAAGAAAAGA	C2C2dof_tnt.OBP3_col_a_m1	0	5.54e-05	0.099244	0.0145247	12	AAAAAGAAAAGA	AAAAAAAAAAAAAAAAGTAAA	-
8-AAAAAGAAAAGA	MA1274.1	0	5.54e-05	0.099244	0.0145247	12	AAAAAGAAAAGA	AAAAAAAAAAAAAAAAGTAAA	-
8-AAAAAGAAAAGA	REM_tnt.REM19_col_a_m1	3	6.67e-05	0.119426	0.0145247	12	AAAAAGAAAAGA	AAAAAAAAAAAAAAA	+
8-AAAAAGAAAAGA	MA1159.2	1	6.98e-05	0.12491	0.0145247	12	AAAAAGAAAAGA	AAAAAAGACAAAA	+
8-AAAAAGAAAAGA	C2C2dof_tnt.AT5G66940_col_a_m1	14	7.2e-05	0.128853	0.0145247	12	AAAAAGAAAAGA	AAAAAAAAAAAAGTAAAAAAAAAAAAAAA	-
8-AAAAAGAAAAGA	C2C2dof_tnt.OBP1_col_a_m1	7	7.46e-05	0.133612	0.0145247	12	AAAAAGAAAAGA	AAAAAGTAAAAAAAAAAAAAA	-
8-AAAAAGAAAAGA	C2H2_tnt.SGR5_colamp_a_m1	3	7.85e-05	0.140603	0.0145247	12	AAAAAGAAAAGA	AAAAAAAAGACAAAA	-
8-AAAAAGAAAAGA	C2C2dof_tnt.AT2G28810_col_a_m1	8	8.37e-05	0.149792	0.0145247	12	AAAAAGAAAAGA	AAAAAAGTAAAAAAAAAAAAA	-
8-AAAAAGAAAAGA	C2C2dof_tnt.OBP3_colamp_a_m1	1	8.41e-05	0.150522	0.0145247	12	AAAAAGAAAAGA	AAAAAAGTAAAAAAAAAAA	-
8-AAAAAGAAAAGA	ABI3VP1_tnt.VRN1_colamp_a_m1	3	0.000116496	0.208528	0.0191638	12	AAAAAGAAAAGA	AAAAAAAAAAAAAAAACAG	-
8-AAAAAGAAAAGA	C2C2dof_tnt.At4g38000_col_a_m1	13	0.000125857	0.225284	0.0195968	12	AAAAAGAAAAGA	AAAAAAGTAAAAAAAAAAAAAAAAAAAA	-
8-AAAAAGAAAAGA	C2H2_tnt.SGR5_col_a_m1	2	0.000130473	0.233547	0.0195968	12	AAAAAGAAAAGA	AAAAAAAGACAAAAA	+
8-AAAAAGAAAAGA	REM_tnt.REM19_colamp_a_m1	8	0.000137205	0.245596	0.0197491	12	AAAAAGAAAAGA	ATGAAAAAAAAAAAAAAAAAA	+
8-AAAAAGAAAAGA	MA1156.2	0	0.000148244	0.265356	0.0204846	12	AAAAAGAAAAGA	AAAACGACAAAA	-
8-AAAAAGAAAAGA	C2H2_tnt.AtIDD11_col_a_m1	2	0.000161335	0.28879	0.0214362	12	AAAAAGAAAAGA	AGAAAAAGACAAAAAAAAAAA	-
8-AAAAAGAAAAGA	MA1277.2	0	0.000169269	0.302992	0.0216573	11	AAAAAGAAAAGA	AAAAAGTAAAA	+
8-AAAAAGAAAAGA	MA2396.1	0	0.000191443	0.342684	0.0234468	12	AAAAAGAAAAGA	AAAACGACAAAA	-
8-AAAAAGAAAAGA	ABI3VP1_tnt.VRN1_col_a_m1	12	0.00020796	0.372248	0.0234468	12	AAAAAGAAAAGA	GAAAAAAAAAAAAAAAAAAAAAAAAAAAA	-
8-AAAAAGAAAAGA	MA2104.1	0	0.000211367	0.378347	0.0234468	12	AAAAAGAAAAGA	AAAACGACAAAA	+
8-AAAAAGAAAAGA	MA1157.2	0	0.000221966	0.397319	0.0234468	12	AAAAAGAAAAGA	AAAACGACAAAA	-
8-AAAAAGAAAAGA	C2C2dof_tnt.CDF3_colamp_a_m1	0	0.000234829	0.420344	0.0234468	12	AAAAAGAAAAGA	AAAAAAAGAAAAAGTGAA	-
8-AAAAAGAAAAGA	MYBrelated_tnt.At3g11280_colamp_a_m1	1	0.000234829	0.420344	0.0234468	12	AAAAAGAAAAGA	TATAAAGATAAGATTATA	-
8-AAAAAGAAAAGA	C2C2dof_tnt.Adof1_col_a_m1	6	0.000235991	0.422424	0.0234468	12	AAAAAGAAAAGA	AAAAAGAAAAAGTAAAAAAAA	+
8-AAAAAGAAAAGA	NAC_tnt.NTM1_colamp_a_m1	3	0.000249386	0.446401	0.0234468	12	AAAAAGAAAAGA	AAAAAAAAAGAAAAAGTAAAA	+
8-AAAAAGAAAAGA	MADS_tnt.AGL15_colamp_a_m1	8	0.000249386	0.446401	0.0234468	12	AAAAAGAAAAGA	ACTTTCCAAAAAAGGAAAGTT	-
8-AAAAAGAAAAGA	C2C2dof_tnt.dof24_col_a_m1	1	0.000251127	0.449517	0.0234468	12	AAAAAGAAAAGA	CAAAAAGTAAAAAAA	-
8-AAAAAGAAAAGA	MADS_tnt.AGL6_col_a_m1	6	0.00028311	0.506767	0.0247048	12	AAAAAGAAAAGA	TTTCCAAAAAAGGAAAAAA	+
8-AAAAAGAAAAGA	MA1205.1	6	0.00028311	0.506767	0.0247048	12	AAAAAGAAAAGA	TTTCCAAAAAAGGAAAAAA	+
8-AAAAAGAAAAGA	MA1158.2	0	0.00029126	0.521355	0.0247048	12	AAAAAGAAAAGA	AAAACGACAAAAA	+
8-AAAAAGAAAAGA	C2C2dof_tnt.At5g62940_col_a_m1	3	0.000295106	0.52824	0.0247048	12	AAAAAGAAAAGA	AAAAAAAAGAAAAAGTAAAAA	+
8-AAAAAGAAAAGA	C2C2dof_tnt.dof42_col_a_m1	0	0.000300358	0.537641	0.0247048	12	AAAAAGAAAAGA	AAAAAAAAAAGGCAAAAAA	+
8-AAAAAGAAAAGA	C2C2dof_tnt.COG1_col_a_m1	2	0.000312524	0.559418	0.0251076	12	AAAAAGAAAAGA	AAAAAAAAGAAAAAGTGAAAA	+
8-AAAAAGAAAAGA	C2H2_tnt.IDD5_colamp_a_m1	3	0.000325643	0.582901	0.025567	12	AAAAAGAAAAGA	CACAAAACGACAAAAAA	-
8-AAAAAGAAAAGA	MA1371.2	2	0.000369445	0.661307	0.0279713	12	AAAAAGAAAAGA	ACAAAACGACAAAAA	+
8-AAAAAGAAAAGA	C2C2dof_tnt.AT5G66940_colamp_a_m1	7	0.00037246	0.666703	0.0279713	12	AAAAAGAAAAGA	AAAAAAGAAAAAGTAAAAAAA	-
8-AAAAAGAAAAGA	C2C2dof_tnt.At1g64620_100ng20cy_b_m1	0	0.000380599	0.681272	0.0279744	12	AAAAAGAAAAGA	AAAAAAAAAAAAGTTAAAA	+
8-AAAAAGAAAAGA	C2C2dof_tnt.At3g45610_colamp_a_m1	1	0.00038939	0.697008	0.0280243	12	AAAAAGAAAAGA	CAAAAAGTAAAAAAA	-
8-AAAAAGAAAAGA	C2C2dof_tnt.CDF3_col_a_m1	1	0.000427679	0.765546	0.0301518	12	AAAAAGAAAAGA	AAAAAAGAAAAAGTGAAAA	+
8-AAAAAGAAAAGA	C2C2dof_tnt.Adof1_colamp_a_m1	1	0.000471565	0.844101	0.0308317	12	AAAAAGAAAAGA	AAAAAAGAAAAAGTAAAAAAA	+
8-AAAAAGAAAAGA	MA1374.2	2	0.000473792	0.848087	0.0308317	12	AAAAAGAAAAGA	ACAAAACGACAAAA	+
8-AAAAAGAAAAGA	MA1270.2	0	0.000477078	0.853969	0.0308317	12	AAAAAGAAAAGA	AAAAAGCAAAAAGTAA	-
8-AAAAAGAAAAGA	C2C2dof_tnt.AT5G02460_colamp_a_m1	7	0.000479602	0.858488	0.0308317	12	AAAAAGAAAAGA	AAAAAAAAAAAAGTAAAAA	-
8-AAAAAGAAAAGA	MA1278.2	0	0.000481948	0.862687	0.0308317	12	AAAAAGAAAAGA	AAAAAGTAAAAAAAAAA	-
8-AAAAAGAAAAGA	C2H2_tnt.IDD4_col_a_m1	3	0.00053601	0.959458	0.0336667	12	AAAAAGAAAAGA	CACAAAACGACAAAAAA	+
8-AAAAAGAAAAGA	MADS_tnt.AGL25_colamp_a_m1	4	0.000553966	0.991599	0.0337539	11	AAAAAGAAAAGA	TCCAAAAATGGAAAG	-
8-AAAAAGAAAAGA	MADS_tnt.AGL25_col_a_m1	6	0.00055694	0.996922	0.0337539	12	AAAAAGAAAAGA	TTTCCAAAAATGGAAAGT	-
8-AAAAAGAAAAGA	MA1370.2	2	0.000658172	1.17813	0.0367998	12	AAAAAGAAAAGA	ACAAAACGACAAAA	-
8-AAAAAGAAAAGA	C2H2_tnt.At1g14580_colamp_a_m1	3	0.000658322	1.1784	0.0367998	12	AAAAAGAAAAGA	CACAAAACGACAAAAAA	+
8-AAAAAGAAAAGA	C2H2_tnt.At5g66730_col_m1	3	0.000658322	1.1784	0.0367998	12	AAAAAGAAAAGA	AAGAAAACGACAAAAAA	+
8-AAAAAGAAAAGA	MADS_tnt.AGL15_col_a_m1	8	0.000666505	1.19304	0.0367998	11	AAAAAGAAAAGA	ACTTTCCAAAAAAGGAAAG	-
8-AAAAAGAAAAGA	C2C2dof_tnt.At1g64620_colamp_a_m1	1	0.000684141	1.22461	0.0367998	10	AAAAAGAAAAGA	CAAAAAGTAAA	+
8-AAAAAGAAAAGA	C2H2_tnt.IDD2_colamp_a_m1	3	0.000686954	1.22965	0.0367998	12	AAAAAGAAAAGA	AAGAAAACGACAAAAAAA	-
8-AAAAAGAAAAGA	MADS_tnt.AGL16_colamp_a_m1	10	0.000701714	1.25607	0.0367998	11	AAAAAGAAAAGA	AAACTTTCCAAAAAAGGAAAG	-
8-AAAAAGAAAAGA	C2H2_tnt.IDD2_col_a_m1	3	0.00070307	1.25849	0.0367998	12	AAAAAGAAAAGA	CACAAAACGACAAAA	+
8-AAAAAGAAAAGA	MA1373.1	3	0.00070307	1.25849	0.0367998	12	AAAAAGAAAAGA	CACAAAACGACAAAA	+
8-AAAAAGAAAAGA	C2C2dof_tnt.OBP4_colamp_a_m1	7	0.000740096	1.32477	0.0375984	12	AAAAAGAAAAGA	AAAAAACAAAAAGTAAAAA	+
8-AAAAAGAAAAGA	C2C2dof_tnt.At3g45610_col_a_m1	2	0.000740096	1.32477	0.0375984	12	AAAAAGAAAAGA	AAAAAAAGCAAAAAGTAAA	-
8-AAAAAGAAAAGA	G2like_tnt.At3g13040_col_b_m1	-3	0.00076666	1.37232	0.0383835	9	AAAAAGAAAAGA	AAGAAAACA	+
8-AAAAAGAAAAGA	MA1160.2	3	0.000820385	1.46849	0.0397009	12	AAAAAGAAAAGA	CACAAAACGACAAAAA	-
8-AAAAAGAAAAGA	MA2348.1	3	0.000820385	1.46849	0.0397009	12	AAAAAGAAAAGA	CACAAAACGACAAAAA	-
8-AAAAAGAAAAGA	MA0559.1	3	0.000827449	1.48113	0.0397009	11	AAAAAGAAAAGA	CCAAAAAAGGAAAA	+
8-AAAAAGAAAAGA	C2H2_tnt.At5g66730_colamp_a_m1	3	0.000841378	1.50607	0.0398161	12	AAAAAGAAAAGA	CAGAAAACGACAAAAAA	-
8-AAAAAGAAAAGA	MA1279.2	0	0.000859704	1.53887	0.0401336	12	AAAAAGAAAAGA	AAAAGAAAAAGTGAAA	+
8-AAAAAGAAAAGA	C2C2dof_tnt.At4g38000_colamp_a_m1	1	0.00087876	1.57298	0.0404762	10	AAAAAGAAAAGA	GAAAAAGTTAA	+
8-AAAAAGAAAAGA	C2C2dof_tnt.OBP4_col_a_m1	1	0.000906451	1.62255	0.0410688	12	AAAAAGAAAAGA	CAAAAAGTTAAAAA	+
8-AAAAAGAAAAGA	C2C2dof_tnt.AT3G52440_colamp_a_m1	0	0.000915402	1.63857	0.0410688	12	AAAAAGAAAAGA	AAAAAAACAAAAAGTAAAATT	-
8-AAAAAGAAAAGA	C2H2_tnt.JKD_col_a_m1	3	0.000964244	1.726	0.0427054	12	AAAAAGAAAAGA	CAGAAAACGACAAAAAAAAA	-
8-AAAAAGAAAAGA	C2C2dof_tnt.DAG2_col_a_m1	1	0.00101406	1.81516	0.0430131	10	AAAAAGAAAAGA	CAAAAAGTAAA	+
8-AAAAAGAAAAGA	C2H2_tnt.IDD7_col_a_m1	3	0.00101875	1.82357	0.0430131	12	AAAAAGAAAAGA	CACAAAACGACAAAAAAA	+
8-AAAAAGAAAAGA	MA2056.1	-2	0.00102331	1.83173	0.0430131	4	AAAAAGAAAAGA	AAAG	-
8-AAAAAGAAAAGA	MA2070.1	-2	0.00102331	1.83173	0.0430131	4	AAAAAGAAAAGA	AAAG	-
8-AAAAAGAAAAGA	C2H2_tnt.IDD5_col_m1	3	0.00103395	1.85077	0.0430131	12	AAAAAGAAAAGA	CACAAAACGACAAAAA	-
8-AAAAAGAAAAGA	C3H_tnt.AT5G63260_colamp_a_m1	1	0.00106261	1.90207	0.0430131	10	AAAAAGAAAAGA	CAAAAAGTAAA	+
8-AAAAAGAAAAGA	C2H2_tnt.AtIDD11_colamp_a_m1	3	0.00106811	1.91191	0.0430131	12	AAAAAGAAAAGA	CACAAAACGACAAAAAAA	-
8-AAAAAGAAAAGA	MA1688.2	-2	0.0010871	1.94591	0.0430131	10	AAAAAGAAAAGA	CAAGACAAGA	+
8-AAAAAGAAAAGA	C2C2dof_tnt.COG1_colamp_a_m1	1	0.00111155	1.98968	0.0430131	12	AAAAAGAAAAGA	AAAAAAGTGAAAAAA	-
8-AAAAAGAAAAGA	C2H2_tnt.MGP_col_a_m1	3	0.00111803	2.00127	0.0430131	12	AAAAAGAAAAGA	CAGAAAACGACAAAAAAAAA	+
8-AAAAAGAAAAGA	C2H2_tnt.MGP_colamp_a_m1	3	0.00111946	2.00383	0.0430131	12	AAAAAGAAAAGA	CAGAAAACGACAAAAAAA	-
8-AAAAAGAAAAGA	WRKY_tnt.WRKY7_colamp_a_m1	0	0.0011206	2.00588	0.0430131	12	AAAAAGAAAAGA	TAAAAGAAAAAAAGTCAACGA	+
8-AAAAAGAAAAGA	MA2380.1	0	0.00119929	2.14672	0.0455273	9	AAAAAGAAAAGA	AAAAAGTTA	-
8-AAAAAGAAAAGA	MYBrelated_tnt.At3g11280_col_a_m1	0	0.00137307	2.4578	0.0510036	12	AAAAAGAAAAGA	ATGAAGATAAGGAT	-
8-AAAAAGAAAAGA	MA1188.1	0	0.00137307	2.4578	0.0510036	12	AAAAAGAAAAGA	ATGAAGATAAGGAT	-
8-AAAAAGAAAAGA	C2H2_tnt.NUC_colamp_a_m1	3	0.00139985	2.50572	0.0510426	12	AAAAAGAAAAGA	CACAAAACGACAAAAAA	-
8-AAAAAGAAAAGA	C2H2_tnt.At1g14580_col_a_m1	3	0.00141845	2.53902	0.0510426	12	AAAAAGAAAAGA	CACAAAACGACAAAAAAAAA	-
8-AAAAAGAAAAGA	C2H2_tnt.NUC_col_a_m1	3	0.00141845	2.53902	0.0510426	12	AAAAAGAAAAGA	CACAAAACGACAAAAAAAAA	-
8-AAAAAGAAAAGA	C3H_tnt.AT5G63260_col_a_m1	1	0.00159423	2.85367	0.0567767	10	AAAAAGAAAAGA	GAAAAAGTTAA	+
8-AAAAAGAAAAGA	C2C2dof_tnt.dof24_colamp_a_m1	0	0.00167576	2.99962	0.0590715	12	AAAAAGAAAAGA	AAAAACAAAAAGTAA	+
8-AAAAAGAAAAGA	MA0558.2	3	0.00174103	3.11644	0.0607521	11	AAAAAGAAAAGA	CCAAAAATAGAAAG	+
8-AAAAAGAAAAGA	MADS_tnt.AGL13_col_b_m1	6	0.00184772	3.30741	0.0631175	12	AAAAAGAAAAGA	TTACCAAAAATGGAAAAA	+
8-AAAAAGAAAAGA	MA1204.1	6	0.00184772	3.30741	0.0631175	12	AAAAAGAAAAGA	TTACCAAAAATGGAAAAA	+
8-AAAAAGAAAAGA	MA2069.1	-1	0.00186363	3.33589	0.0631175	5	AAAAAGAAAAGA	AAAAG	-
8-AAAAAGAAAAGA	REMB3_tnt.AT2G31460_col_a_m1	-2	0.00206573	3.69766	0.0692832	10	AAAAAGAAAAGA	AAAGAAATGATA	+
8-AAAAAGAAAAGA	MA1273.2	0	0.00217269	3.88912	0.0721698	11	AAAAAGAAAAGA	AAAAAGGCAAA	+
8-AAAAAGAAAAGA	C2C2dof_tnt.AT2G28810_colamp_a_m1	5	0.00281114	5.03195	0.0920442	10	AAAAAGAAAAGA	AAAACAAAAAGTAAA	-
8-AAAAAGAAAAGA	MA2084.1	-1	0.00282786	5.06186	0.0920442	5	AAAAAGAAAAGA	AAAAG	-
8-AAAAAGAAAAGA	C2C2dof_tnt.AT3G52440_col_a_m1	1	0.00285095	5.1032	0.0920442	10	AAAAAGAAAAGA	CAAAAAGTTAA	+
8-AAAAAGAAAAGA	MA1196.2	0	0.00320815	5.74259	0.102514	12	AAAAAGAAAAGA	ATGAAGATAAGGTT	-
8-AAAAAGAAAAGA	MADS_tnt.SVP_colamp_v3b_m1	5	0.00323458	5.78989	0.102514	10	AAAAAGAAAAGA	TTCCCAAAAAGGAAA	+
8-AAAAAGAAAAGA	MA0989.2	-1	0.00331832	5.93979	0.102649	5	AAAAAGAAAAGA	AAAAG	+
8-AAAAAGAAAAGA	MA2383.1	-1	0.00331832	5.93979	0.102649	5	AAAAAGAAAAGA	AAAAG	-
8-AAAAAGAAAAGA	MA0940.1	3	0.0033472	5.99149	0.102649	10	AAAAAGAAAAGA	CCAAAAAAGGAAA	+
8-AAAAAGAAAAGA	MADS_tnt.AGL16_col_a_m1	5	0.00338743	6.0635	0.102649	10	AAAAAGAAAAGA	TTCCAAAAAAGGAAA	-
8-AAAAAGAAAAGA	MA1199.1	5	0.00338743	6.0635	0.102649	10	AAAAAGAAAAGA	TTCCAAAAAAGGAAA	-
8-AAAAAGAAAAGA	MYBrelated_tnt.At5g08520_colamp_a_m1	-1	0.0036064	6.45545	0.104231	11	AAAAAGAAAAGA	TAAGGATAAGG	-
8-AAAAAGAAAAGA	MA0981.2	-2	0.0036899	6.60492	0.104231	4	AAAAAGAAAAGA	AAAG	+
8-AAAAAGAAAAGA	MA0987.2	-2	0.0036899	6.60492	0.104231	4	AAAAAGAAAAGA	AAAG	+
8-AAAAAGAAAAGA	MA1022.2	-2	0.0036899	6.60492	0.104231	4	AAAAAGAAAAGA	AAAG	+
8-AAAAAGAAAAGA	MA2062.1	-2	0.0036899	6.60492	0.104231	4	AAAAAGAAAAGA	AAAG	-
8-AAAAAGAAAAGA	MA2381.1	-2	0.0036899	6.60492	0.104231	4	AAAAAGAAAAGA	AAAG	-
8-AAAAAGAAAAGA	MA2394.1	-2	0.0036899	6.60492	0.104231	4	AAAAAGAAAAGA	AAAG	-
8-AAAAAGAAAAGA	MA1275.2	0	0.00369104	6.60696	0.104231	8	AAAAAGAAAAGA	AAAAAGTA	+
8-AAAAAGAAAAGA	MYBrelated_tnt.At5g58900_colamp_a_m1	1	0.00371118	6.64302	0.104231	12	AAAAAGAAAAGA	TATGAAGATAAGATT	-
8-AAAAAGAAAAGA	MA1830.2	0	0.00374168	6.6976	0.10424	12	AAAAAGAAAAGA	AAAAAGAATATTCCTT	-
8-AAAAAGAAAAGA	WRKY_tnt.WRKY40_colamp_a_m1	1	0.00379431	6.79182	0.104861	12	AAAAAGAAAAGA	AAAAAAGTCAACG	+
8-AAAAAGAAAAGA	MA0548.3	6	0.00391842	7.01397	0.107431	10	AAAAAGAAAAGA	TTTCCAAAAAAGGAAA	-
8-AAAAAGAAAAGA	MYBrelated_tnt.At5g05790_col_a_m1	1	0.00405962	7.26671	0.110426	12	AAAAAGAAAAGA	GATGAAGATAAGGTT	-
8-AAAAAGAAAAGA	MA0554.2	3	0.00411862	7.37233	0.111156	10	AAAAAGAAAAGA	CCAAAAATGGAAA	-
8-AAAAAGAAAAGA	MA1012.1	3	0.00416884	7.46222	0.111639	11	AAAAAGAAAAGA	CCAAAAATAGAAAG	-
8-AAAAAGAAAAGA	Trihelix_tnt.AT1G76880_col_a_m1	6	0.00429323	7.68489	0.114086	10	AAAAAGAAAAGA	ACGGTAAAAAAATAAA	+
8-AAAAAGAAAAGA	C2C2dof_tnt.DAG2_colamp_a_m1	1	0.00446579	7.99377	0.117766	12	AAAAAGAAAAGA	CAAAAAGTTAAAT	+
8-AAAAAGAAAAGA	WRKY_tnt.WRKY50_col_a_m1	1	0.00464854	8.32089	0.121656	12	AAAAAGAAAAGA	AAAAAAGTCAAAG	-
8-AAAAAGAAAAGA	MA0555.2	6	0.00491035	8.78953	0.126429	10	AAAAAGAAAAGA	TTACCAAAAATGGAAA	+
8-AAAAAGAAAAGA	MA1317.2	-1	0.00496351	8.88468	0.126429	9	AAAAAGAAAAGA	AAAAGTCAA	-
8-AAAAAGAAAAGA	MA2058.1	-1	0.00501391	8.9749	0.126429	5	AAAAAGAAAAGA	AAAAG	-
8-AAAAAGAAAAGA	MA2085.1	-1	0.00501391	8.9749	0.126429	5	AAAAAGAAAAGA	AAAAG	-
8-AAAAAGAAAAGA	MA2356.1	-1	0.00501391	8.9749	0.126429	5	AAAAAGAAAAGA	AAAAG	-
8-AAAAAGAAAAGA	MA1194.2	0	0.00534499	9.56752	0.133338	12	AAAAAGAAAAGA	ATTAGGATAAGGTT	+
8-AAAAAGAAAAGA	MA0982.2	-2	0.00541594	9.69454	0.133338	4	AAAAAGAAAAGA	AAAG	+
8-AAAAAGAAAAGA	MYBrelated_tnt.At5g08520_col_b_m1	1	0.00544702	9.75017	0.133338	12	AAAAAGAAAAGA	AATATGGATAAGG	+
8-AAAAAGAAAAGA	MA1677.2	-2	0.0054809	9.81082	0.133338	7	AAAAAGAAAAGA	CAAGAAA	+
8-AAAAAGAAAAGA	MA2049.2	-2	0.0054809	9.81082	0.133338	7	AAAAAGAAAAGA	CAAGAAA	+
8-AAAAAGAAAAGA	C3H_tnt.At1g74370_col_a_m1	7	0.00553633	9.91003	0.133745	12	AAAAAGAAAAGA	GATAGTGTTAAGGATAAGAT	+
9-AAAATAAAATAAAT	ARID_tnt.AT2G17410_col_a_m1	0	1.83e-05	0.0328432	0.0643023	14	AAAATAAAATAAAT	AAATTAAAATTAAAT	+
9-AAAATAAAATAAAT	C2C2dof_tnt.AT5G02460_colamp_a_m1	4	0.000178686	0.319848	0.120968	14	AAAATAAAATAAAT	AAAAAAAAAAAAGTAAAAA	-
9-AAAATAAAATAAAT	REM_tnt.REM19_colamp_a_m1	6	0.000212805	0.38092	0.120968	14	AAAATAAAATAAAT	ATGAAAAAAAAAAAAAAAAAA	+
9-AAAATAAAATAAAT	REM_tnt.REM19_col_a_m1	2	0.000301436	0.539571	0.120968	13	AAAATAAAATAAAT	AAAAAAAAAAAAAAA	+
9-AAAATAAAATAAAT	Orphan_tnt.BBX31_col_a_m1	2	0.000315957	0.565563	0.120968	13	AAAATAAAATAAAT	AAAAAGTAAAAAAAA	+
9-AAAATAAAATAAAT	ABI3VP1_tnt.VRN1_colamp_a_m1	4	0.000328171	0.587426	0.120968	14	AAAATAAAATAAAT	AAAAAAAAAAAAAAAACAG	-
9-AAAATAAAATAAAT	C2C2dof_tnt.OBP3_col_a_m1	0	0.000390993	0.699878	0.120968	14	AAAATAAAATAAAT	AAAAAAAAAAAAAAAAGTAAA	-
9-AAAATAAAATAAAT	MA1274.1	0	0.000390993	0.699878	0.120968	14	AAAATAAAATAAAT	AAAAAAAAAAAAAAAAGTAAA	-
9-AAAATAAAATAAAT	C2H2_tnt.SGR5_col_a_m1	0	0.00041664	0.745786	0.120968	14	AAAATAAAATAAAT	AAAAAAAGACAAAAA	+
9-AAAATAAAATAAAT	C2C2dof_tnt.OBP3_colamp_a_m1	3	0.000434109	0.777054	0.120968	14	AAAATAAAATAAAT	AAAAAAGTAAAAAAAAAAA	-
9-AAAATAAAATAAAT	C2C2dof_tnt.At4g38000_col_a_m1	14	0.000492407	0.881409	0.120968	14	AAAATAAAATAAAT	AAAAAAGTAAAAAAAAAAAAAAAAAAAA	-
9-AAAATAAAATAAAT	ABI3VP1_tnt.VRN1_col_a_m1	15	0.000524237	0.938384	0.120968	14	AAAATAAAATAAAT	GAAAAAAAAAAAAAAAAAAAAAAAAAAAA	-
9-AAAATAAAATAAAT	C2C2dof_tnt.At1g64620_100ng20cy_b_m1	4	0.000602029	1.07763	0.120968	14	AAAATAAAATAAAT	AAAAAAAAAAAAGTTAAAA	+
9-AAAATAAAATAAAT	MA1268.2	1	0.000621757	1.11295	0.120968	14	AAAATAAAATAAAT	AAAAAAAAAAGAAAAAGTGAA	-
9-AAAATAAAATAAAT	ARID_tnt.At1g76110_col_a_m1	-2	0.000661294	1.18372	0.120968	11	AAAATAAAATAAAT	AATTAAATTAT	-
9-AAAATAAAATAAAT	C2C2dof_tnt.AT5G66940_col_a_m1	4	0.000692076	1.23882	0.120968	14	AAAATAAAATAAAT	AAAAAAAAAAAAGTAAAAAAAAAAAAAAA	-
9-AAAATAAAATAAAT	MA1281.2	2	0.000724368	1.29662	0.120968	14	AAAATAAAATAAAT	AAAAAGTAAAAAAAAAAAA	+
9-AAAATAAAATAAAT	ZFHD_tnt.ATHB34_colamp_a_m1	1	0.000733841	1.31358	0.120968	14	AAAATAAAATAAAT	TAAAACATGATTAAT	+
9-AAAATAAAATAAAT	C2H2_tnt.SGR5_colamp_a_m1	1	0.000765293	1.36987	0.120968	14	AAAATAAAATAAAT	AAAAAAAAGACAAAA	-
9-AAAATAAAATAAAT	ZFHD_tnt.ATHB33_colamp_a_m1	1	0.000831876	1.48906	0.120968	14	AAAATAAAATAAAT	AAAAACGTAATTAAT	+
9-AAAATAAAATAAAT	C2C2dof_tnt.AT1G69570_col_a_m1	0	0.00083933	1.5024	0.120968	14	AAAATAAAATAAAT	AAAAAAAAAAAAAAGAAAAAGTGAAAA	-
9-AAAATAAAATAAAT	NAC_tnt.NTM1_colamp_a_m1	7	0.000860108	1.53959	0.120968	14	AAAATAAAATAAAT	AAAAAAAAAGAAAAAGTAAAA	+
9-AAAATAAAATAAAT	C2C2dof_tnt.AT2G28810_col_a_m1	3	0.000860108	1.53959	0.120968	14	AAAATAAAATAAAT	AAAAAAGTAAAAAAAAAAAAA	-
9-AAAATAAAATAAAT	C2C2dof_tnt.Adof1_col_a_m1	8	0.000900545	1.61198	0.120968	13	AAAATAAAATAAAT	AAAAAGAAAAAGTAAAAAAAA	+
9-AAAATAAAATAAAT	C2C2dof_tnt.AT5G02460_col_a_m1	3	0.000942723	1.68747	0.120968	14	AAAATAAAATAAAT	AAAAAAGTAAAAAAAAAAAAA	+
9-AAAATAAAATAAAT	MA1278.2	2	0.000986205	1.76531	0.120968	14	AAAATAAAATAAAT	AAAAAGTAAAAAAAAAA	-
9-AAAATAAAATAAAT	AHL20_2	-2	0.000993238	1.7779	0.120968	8	AAAATAAAATAAAT	AATTAAAT	+
9-AAAATAAAATAAAT	MA0933.1	-2	0.000993238	1.7779	0.120968	8	AAAATAAAATAAAT	AATTAAAT	+
9-AAAATAAAATAAAT	MA1279.2	2	0.001001	1.79178	0.120968	14	AAAATAAAATAAAT	AAAAGAAAAAGTGAAA	+
9-AAAATAAAATAAAT	MA1267.2	2	0.00103832	1.8586	0.121296	14	AAAATAAAATAAAT	AAAAAGTAAAAAAAAAAAA	-
9-AAAATAAAATAAAT	C2C2dof_tnt.AT1G69570_colamp_a_m1	3	0.00112985	2.02242	0.12773	14	AAAATAAAATAAAT	AAAAAAAAAAAAGAAAAAGTG	+
9-AAAATAAAATAAAT	C2C2dof_tnt.OBP4_colamp_a_m1	4	0.00118352	2.1185	0.128643	14	AAAATAAAATAAAT	AAAAAACAAAAAGTAAAAA	+
9-AAAATAAAATAAAT	MA1159.2	-1	0.00121134	2.16829	0.128643	13	AAAATAAAATAAAT	AAAAAAGACAAAA	+
9-AAAATAAAATAAAT	MA1823.2	-1	0.0012602	2.25575	0.129895	8	AAAATAAAATAAAT	AAAGAAAA	+
9-AAAATAAAATAAAT	C2C2dof_tnt.OBP1_col_a_m1	7	0.00147183	2.63458	0.147375	14	AAAATAAAATAAAT	AAAAAGTAAAAAAAAAAAAAA	-
9-AAAATAAAATAAAT	ZFHD_tnt.ATHB24_colamp_a_m1	-1	0.00159985	2.86373	0.154062	13	AAAATAAAATAAAT	AAAAATAATTAATTA	+
9-AAAATAAAATAAAT	ARID_tnt.AT1G20910_col_a_m1	0	0.00162653	2.9115	0.154062	11	AAAATAAAATAAAT	AAATTAAATTT	-
9-AAAATAAAATAAAT	ZFHD_tnt.ATHB24_col_a_m1	-1	0.00180764	3.23568	0.161734	13	AAAATAAAATAAAT	AAATGTAATTAATTA	+
9-AAAATAAAATAAAT	C2C2dof_tnt.At5g62940_col_a_m1	6	0.00182195	3.26128	0.161734	14	AAAATAAAATAAAT	AAAAAAAAGAAAAAGTAAAAA	+
9-AAAATAAAATAAAT	MA1330.2	-1	0.00184598	3.30431	0.161734	12	AAAATAAAATAAAT	AAATGTAATTAA	+
9-AAAATAAAATAAAT	C2C2dof_tnt.COG1_col_a_m1	1	0.00206489	3.69614	0.176501	14	AAAATAAAATAAAT	AAAAAAAAGAAAAAGTGAAAA	+
9-AAAATAAAATAAAT	MA1682.2	0	0.00220637	3.9494	0.184104	12	AAAATAAAATAAAT	AAATTCAAATTT	+
9-AAAATAAAATAAAT	MYBrelated_tnt.At3g09600_col_a_m1	-2	0.00230748	4.13039	0.188064	12	AAAATAAAATAAAT	AAAAAAATATCT	-
9-AAAATAAAATAAAT	C2C2dof_tnt.Adof1_colamp_a_m1	4	0.0024327	4.35453	0.193763	14	AAAATAAAATAAAT	AAAAAAGAAAAAGTAAAAAAA	+
9-AAAATAAAATAAAT	MYBrelated_tnt.At5g52660_colamp_a_m1	-2	0.00252416	4.51825	0.19658	12	AAAATAAAATAAAT	AAAAAAATATCT	-
9-AAAATAAAATAAAT	C2C2dof_tnt.AT2G28810_colamp_a_m1	2	0.00271213	4.85472	0.202231	13	AAAATAAAATAAAT	AAAACAAAAAGTAAA	-
9-AAAATAAAATAAAT	C2C2dof_tnt.dof24_col_a_m1	3	0.00271213	4.85472	0.202231	12	AAAATAAAATAAAT	CAAAAAGTAAAAAAA	-
9-AAAATAAAATAAAT	C2H2_tnt.AtIDD11_col_a_m1	5	0.00297402	5.3235	0.217139	14	AAAATAAAATAAAT	AGAAAAAGACAAAAAAAAAAA	-
9-AAAATAAAATAAAT	G2like_tnt.AT2G40260_colamp_a_m1	1	0.00321265	5.75065	0.221244	14	AAAATAAAATAAAT	AAAAATTAAAAACATTCTTT	+
9-AAAATAAAATAAAT	WRKY_tnt.WRKY7_colamp_a_m1	1	0.00321963	5.76314	0.221244	14	AAAATAAAATAAAT	TAAAAGAAAAAAAGTCAACGA	+
9-AAAATAAAATAAAT	C2C2dof_tnt.AT5G66940_colamp_a_m1	4	0.00321963	5.76314	0.221244	14	AAAATAAAATAAAT	AAAAAAGAAAAAGTAAAAAAA	-
9-AAAATAAAATAAAT	MYBrelated_tnt.At3g11280_colamp_a_m1	4	0.00340792	6.10018	0.229679	14	AAAATAAAATAAAT	TATAAAGATAAGATTATA	-
9-AAAATAAAATAAAT	C2C2dof_tnt.AT3G52440_colamp_a_m1	5	0.00348393	6.23623	0.230371	14	AAAATAAAATAAAT	AAAAAAACAAAAAGTAAAATT	-
9-AAAATAAAATAAAT	MYB_tnt.MYB27_col_a_m1	2	0.00357984	6.40791	0.230984	13	AAAATAAAATAAAT	AAAAAATTAGGTAAA	+
9-AAAATAAAATAAAT	MYB_tnt.MYB27_colamp_a_m1	2	0.00362502	6.48878	0.230984	14	AAAATAAAATAAAT	AAAAAATTAGGTAAAA	-
9-AAAATAAAATAAAT	C2C2dof_tnt.At3g45610_colamp_a_m1	3	0.00386895	6.92542	0.242125	12	AAAATAAAATAAAT	CAAAAAGTAAAAAAA	-
9-AAAATAAAATAAAT	C3H_tnt.EMB1789_col_a_m1	0	0.00417801	7.47864	0.256879	14	AAAATAAAATAAAT	ACGGTAAAAAAAAAA	-
9-AAAATAAAATAAAT	G2like_tnt.AT2G40260_col_a_m1	0	0.00434034	7.7692	0.262259	14	AAAATAAAATAAAT	AAAAGAATATTTTAA	-
9-AAAATAAAATAAAT	C2C2dof_tnt.AT1G47655_colamp_a_m1	2	0.00504488	9.03034	0.296956	13	AAAATAAAATAAAT	AAAAAAAGAAAAAAA	-
9-AAAATAAAATAAAT	MA1277.2	-3	0.00508404	9.10044	0.296956	11	AAAATAAAATAAAT	AAAAAGTAAAA	+
9-AAAATAAAATAAAT	ABI3VP1_tnt.AT5G60130_colamp_a_m1	7	0.00535006	9.5766	0.307371	14	AAAATAAAATAAAT	TAAGCAAAAAATAAGCAAAAA	-
10-MTATATATATATAK	AHL12_3ary	-4	0.00368322	6.59297	1	8	CTATATATATATAG	ATATATAT	+
11-AAAAAAAAAAAAAA	ABI3VP1_tnt.VRN1_col_a_m1	8	2.75e-12	4.92e-09	9.62e-09	14	AAAAAAAAAAAAAA	GAAAAAAAAAAAAAAAAAAAAAAAAAAAA	-
11-AAAAAAAAAAAAAA	ABI3VP1_tnt.VRN1_colamp_a_m1	2	5.65e-10	1.01e-06	8.79e-07	14	AAAAAAAAAAAAAA	AAAAAAAAAAAAAAAACAG	-
11-AAAAAAAAAAAAAA	REM_tnt.REM19_colamp_a_m1	5	7.53e-10	1.35e-06	8.79e-07	14	AAAAAAAAAAAAAA	ATGAAAAAAAAAAAAAAAAAA	+
11-AAAAAAAAAAAAAA	REM_tnt.REM19_col_a_m1	1	4.19e-09	7.5e-06	3.67e-06	14	AAAAAAAAAAAAAA	AAAAAAAAAAAAAAA	+
11-AAAAAAAAAAAAAA	C2C2dof_tnt.AT1G69570_col_a_m1	0	2.22e-08	3.98e-05	1.56e-05	14	AAAAAAAAAAAAAA	AAAAAAAAAAAAAAGAAAAAGTGAAAA	-
11-AAAAAAAAAAAAAA	C2C2dof_tnt.At4g38000_col_a_m1	10	3.14e-08	5.63e-05	1.65e-05	14	AAAAAAAAAAAAAA	AAAAAAGTAAAAAAAAAAAAAAAAAAAA	-
11-AAAAAAAAAAAAAA	C2C2dof_tnt.OBP3_col_a_m1	1	3.76e-08	6.74e-05	1.65e-05	14	AAAAAAAAAAAAAA	AAAAAAAAAAAAAAAAGTAAA	-
11-AAAAAAAAAAAAAA	MA1274.1	1	3.76e-08	6.74e-05	1.65e-05	14	AAAAAAAAAAAAAA	AAAAAAAAAAAAAAAAGTAAA	-
11-AAAAAAAAAAAAAA	NAC_tnt.NTM1_colamp_a_m1	1	8.54e-08	0.000152796	3.32e-05	14	AAAAAAAAAAAAAA	AAAAAAAAAGAAAAAGTAAAA	+
11-AAAAAAAAAAAAAA	MA1268.2	0	1.17e-07	0.000209685	4.03e-05	14	AAAAAAAAAAAAAA	AAAAAAAAAAGAAAAAGTGAA	-
11-AAAAAAAAAAAAAA	C2C2dof_tnt.COG1_col_a_m1	0	1.26e-07	0.000226232	4.03e-05	14	AAAAAAAAAAAAAA	AAAAAAAAGAAAAAGTGAAAA	+
11-AAAAAAAAAAAAAA	C2C2dof_tnt.OBP1_col_a_m1	7	1.95e-07	0.000349705	5.4e-05	14	AAAAAAAAAAAAAA	AAAAAGTAAAAAAAAAAAAAA	-
11-AAAAAAAAAAAAAA	C2C2dof_tnt.AT5G66940_col_a_m1	14	2.01e-07	0.000358969	5.4e-05	14	AAAAAAAAAAAAAA	AAAAAAAAAAAAGTAAAAAAAAAAAAAAA	-
11-AAAAAAAAAAAAAA	C2C2dof_tnt.AT1G69570_colamp_a_m1	3	2.41e-07	0.000430546	6.02e-05	14	AAAAAAAAAAAAAA	AAAAAAAAAAAAGAAAAAGTG	+
11-AAAAAAAAAAAAAA	C2C2dof_tnt.AT5G02460_col_a_m1	7	6.33e-07	0.00113252	0.000147776	14	AAAAAAAAAAAAAA	AAAAAAGTAAAAAAAAAAAAA	+
11-AAAAAAAAAAAAAA	C2C2dof_tnt.At5g62940_col_a_m1	0	6.83e-07	0.00122289	0.000149595	14	AAAAAAAAAAAAAA	AAAAAAAAGAAAAAGTAAAAA	+
11-AAAAAAAAAAAAAA	C2C2dof_tnt.AT1G47655_colamp_a_m1	0	2.22e-06	0.0039805	0.000458289	14	AAAAAAAAAAAAAA	AAAAAAAGAAAAAAA	-
11-AAAAAAAAAAAAAA	C2C2dof_tnt.AT2G28810_col_a_m1	8	3.77e-06	0.00675527	0.000734551	13	AAAAAAAAAAAAAA	AAAAAAGTAAAAAAAAAAAAA	-
11-AAAAAAAAAAAAAA	MA1281.2	0	8.86e-06	0.015862	0.00163401	14	AAAAAAAAAAAAAA	AAAAAGTAAAAAAAAAAAA	+
11-AAAAAAAAAAAAAA	Orphan_tnt.BBX31_col_a_m1	0	9.84e-06	0.0176099	0.00172337	14	AAAAAAAAAAAAAA	AAAAAGTAAAAAAAA	+
11-AAAAAAAAAAAAAA	C2H2_tnt.SGR5_colamp_a_m1	0	1.67e-05	0.0299527	0.00276603	14	AAAAAAAAAAAAAA	AAAAAAAAGACAAAA	-
11-AAAAAAAAAAAAAA	C2C2dof_tnt.CDF3_colamp_a_m1	-1	1.81e-05	0.0323932	0.00276603	13	AAAAAAAAAAAAAA	AAAAAAAGAAAAAGTGAA	-
11-AAAAAAAAAAAAAA	C2C2dof_tnt.OBP3_colamp_a_m1	1	1.82e-05	0.0325037	0.00276603	14	AAAAAAAAAAAAAA	AAAAAAGTAAAAAAAAAAA	-
11-AAAAAAAAAAAAAA	C2H2_tnt.SGR5_col_a_m1	0	2.22e-05	0.0396934	0.00323712	14	AAAAAAAAAAAAAA	AAAAAAAGACAAAAA	+
11-AAAAAAAAAAAAAA	MA1267.2	0	3.63e-05	0.0649856	0.00508778	14	AAAAAAAAAAAAAA	AAAAAGTAAAAAAAAAAAA	-
11-AAAAAAAAAAAAAA	C2C2dof_tnt.AT3G52440_colamp_a_m1	-1	3.8e-05	0.0679875	0.00511808	13	AAAAAAAAAAAAAA	AAAAAAACAAAAAGTAAAATT	-
11-AAAAAAAAAAAAAA	C2H2_tnt.AtIDD11_col_a_m1	4	4.26e-05	0.0763218	0.00553269	14	AAAAAAAAAAAAAA	AGAAAAAGACAAAAAAAAAAA	-
11-AAAAAAAAAAAAAA	C2C2dof_tnt.At3g45610_col_a_m1	0	4.56e-05	0.0815518	0.00570068	14	AAAAAAAAAAAAAA	AAAAAAAGCAAAAAGTAAA	-
11-AAAAAAAAAAAAAA	C2C2dof_tnt.At3g45610_colamp_a_m1	1	5.08e-05	0.090861	0.0061324	14	AAAAAAAAAAAAAA	CAAAAAGTAAAAAAA	-
11-AAAAAAAAAAAAAA	C2C2dof_tnt.Adof1_col_a_m1	6	6.34e-05	0.113494	0.00687605	14	AAAAAAAAAAAAAA	AAAAAGAAAAAGTAAAAAAAA	+
11-AAAAAAAAAAAAAA	C2C2dof_tnt.AT5G66940_colamp_a_m1	7	6.34e-05	0.113494	0.00687605	14	AAAAAAAAAAAAAA	AAAAAAGAAAAAGTAAAAAAA	-
11-AAAAAAAAAAAAAA	C2C2dof_tnt.dof24_col_a_m1	1	6.46e-05	0.115675	0.00687605	14	AAAAAAAAAAAAAA	CAAAAAGTAAAAAAA	-
11-AAAAAAAAAAAAAA	MA1159.2	-1	6.48e-05	0.115932	0.00687605	13	AAAAAAAAAAAAAA	AAAAAAGACAAAA	+
11-AAAAAAAAAAAAAA	MADS_tnt.AGL6_col_a_m1	5	7.81e-05	0.139871	0.0076046	14	AAAAAAAAAAAAAA	TTTCCAAAAAAGGAAAAAA	+
11-AAAAAAAAAAAAAA	MA1205.1	5	7.81e-05	0.139871	0.0076046	14	AAAAAAAAAAAAAA	TTTCCAAAAAAGGAAAAAA	+
11-AAAAAAAAAAAAAA	C2C2dof_tnt.At1g64620_100ng20cy_b_m1	-2	7.81e-05	0.139871	0.0076046	12	AAAAAAAAAAAAAA	AAAAAAAAAAAAGTTAAAA	+
11-AAAAAAAAAAAAAA	C2C2dof_tnt.AT5G02460_colamp_a_m1	-1	8.23e-05	0.147283	0.00779114	13	AAAAAAAAAAAAAA	AAAAAAAAAAAAGTAAAAA	-
11-AAAAAAAAAAAAAA	MA1278.2	2	8.86e-05	0.158532	0.00816554	14	AAAAAAAAAAAAAA	AAAAAGTAAAAAAAAAA	-
11-AAAAAAAAAAAAAA	C2H2_tnt.IDD5_colamp_a_m1	3	9.3e-05	0.166398	0.0083509	14	AAAAAAAAAAAAAA	CACAAAACGACAAAAAA	-
11-AAAAAAAAAAAAAA	C2H2_tnt.IDD4_col_a_m1	3	0.000156103	0.279425	0.0136728	14	AAAAAAAAAAAAAA	CACAAAACGACAAAAAA	+
11-AAAAAAAAAAAAAA	C2C2dof_tnt.COG1_colamp_a_m1	1	0.000167057	0.299032	0.0142753	14	AAAAAAAAAAAAAA	AAAAAAGTGAAAAAA	-
11-AAAAAAAAAAAAAA	C2H2_tnt.At5g66730_col_m1	3	0.00017932	0.320982	0.0149583	14	AAAAAAAAAAAAAA	AAGAAAACGACAAAAAA	+
11-AAAAAAAAAAAAAA	MA1279.2	1	0.000202303	0.362123	0.0164029	14	AAAAAAAAAAAAAA	AAAAGAAAAAGTGAAA	+
11-AAAAAAAAAAAAAA	C2H2_tnt.At1g14580_colamp_a_m1	3	0.000206	0.36874	0.0164029	14	AAAAAAAAAAAAAA	CACAAAACGACAAAAAA	+
11-AAAAAAAAAAAAAA	C2H2_tnt.At5g66730_colamp_a_m1	3	0.000215782	0.38625	0.0167999	14	AAAAAAAAAAAAAA	CAGAAAACGACAAAAAA	-
11-AAAAAAAAAAAAAA	C2H2_tnt.IDD2_colamp_a_m1	3	0.000229919	0.411554	0.0175114	14	AAAAAAAAAAAAAA	AAGAAAACGACAAAAAAA	-
11-AAAAAAAAAAAAAA	C2H2_tnt.JKD_col_a_m1	3	0.000273806	0.490113	0.0202967	14	AAAAAAAAAAAAAA	CAGAAAACGACAAAAAAAAA	-
11-AAAAAAAAAAAAAA	MA1158.2	0	0.000280175	0.501513	0.0202967	13	AAAAAAAAAAAAAA	AAAACGACAAAAA	+
11-AAAAAAAAAAAAAA	C2H2_tnt.MGP_col_a_m1	5	0.000286656	0.513114	0.0202967	14	AAAAAAAAAAAAAA	CAGAAAACGACAAAAAAAAA	+
11-AAAAAAAAAAAAAA	C2H2_tnt.IDD7_col_a_m1	3	0.000289662	0.518495	0.0202967	14	AAAAAAAAAAAAAA	CACAAAACGACAAAAAAA	+
11-AAAAAAAAAAAAAA	C2H2_tnt.NUC_colamp_a_m1	3	0.000314265	0.562534	0.0215889	14	AAAAAAAAAAAAAA	CACAAAACGACAAAAAA	-
11-AAAAAAAAAAAAAA	C2C2dof_tnt.Adof1_colamp_a_m1	7	0.000325129	0.581981	0.0216192	14	AAAAAAAAAAAAAA	AAAAAAGAAAAAGTAAAAAAA	+
11-AAAAAAAAAAAAAA	C2H2_tnt.AtIDD11_colamp_a_m1	3	0.000333218	0.59646	0.0216192	14	AAAAAAAAAAAAAA	CACAAAACGACAAAAAAA	-
11-AAAAAAAAAAAAAA	C2H2_tnt.MGP_colamp_a_m1	3	0.000333218	0.59646	0.0216192	14	AAAAAAAAAAAAAA	CAGAAAACGACAAAAAAA	-
11-AAAAAAAAAAAAAA	C2C2dof_tnt.OBP4_colamp_a_m1	-1	0.000375802	0.672685	0.0239387	13	AAAAAAAAAAAAAA	AAAAAACAAAAAGTAAAAA	+
11-AAAAAAAAAAAAAA	C2C2dof_tnt.dof42_col_a_m1	5	0.000393745	0.704803	0.0242954	14	AAAAAAAAAAAAAA	AAAAAAAAAAGGCAAAAAA	+
11-AAAAAAAAAAAAAA	C2H2_tnt.At1g14580_col_a_m1	5	0.000395271	0.707535	0.0242954	14	AAAAAAAAAAAAAA	CACAAAACGACAAAAAAAAA	-
11-AAAAAAAAAAAAAA	C2H2_tnt.NUC_col_a_m1	5	0.000413978	0.74102	0.0250065	14	AAAAAAAAAAAAAA	CACAAAACGACAAAAAAAAA	-
11-AAAAAAAAAAAAAA	MA0559.1	0	0.000490746	0.878436	0.0290614	14	AAAAAAAAAAAAAA	CCAAAAAAGGAAAA	+
11-AAAAAAAAAAAAAA	ABI3VP1_tnt.AT5G60130_col_a_m1	4	0.000497696	0.890875	0.0290614	14	AAAAAAAAAAAAAA	AAGCAAAAAATAAGCAAAA	+
11-AAAAAAAAAAAAAA	WRKY_tnt.WRKY7_colamp_a_m1	-1	0.000591983	1.05965	0.0340004	13	AAAAAAAAAAAAAA	TAAAAGAAAAAAAGTCAACGA	+
11-AAAAAAAAAAAAAA	G2like_tnt.AT2G40260_colamp_a_m1	0	0.000629909	1.12754	0.0355951	14	AAAAAAAAAAAAAA	AAAAATTAAAAACATTCTTT	+
11-AAAAAAAAAAAAAA	C2C2dof_tnt.AT2G28810_colamp_a_m1	0	0.000658716	1.1791	0.0366321	14	AAAAAAAAAAAAAA	AAAACAAAAAGTAAA	-
11-AAAAAAAAAAAAAA	C3H_tnt.EMB1789_col_a_m1	0	0.000686813	1.2294	0.0375978	14	AAAAAAAAAAAAAA	ACGGTAAAAAAAAAA	-
11-AAAAAAAAAAAAAA	MA1371.2	2	0.000746217	1.33573	0.0402213	13	AAAAAAAAAAAAAA	ACAAAACGACAAAAA	+
11-AAAAAAAAAAAAAA	C2C2dof_tnt.CDF3_col_a_m1	-2	0.000903079	1.61651	0.0479387	12	AAAAAAAAAAAAAA	AAAAAAGAAAAAGTGAAAA	+
11-AAAAAAAAAAAAAA	MA1277.2	0	0.000952668	1.70528	0.0498163	11	AAAAAAAAAAAAAA	AAAAAGTAAAA	+
11-AAAAAAAAAAAAAA	ABI3VP1_tnt.AT5G60130_colamp_a_m1	5	0.000983445	1.76037	0.0506694	14	AAAAAAAAAAAAAA	TAAGCAAAAAATAAGCAAAAA	-
11-AAAAAAAAAAAAAA	MA1156.2	0	0.0010179	1.82204	0.0516846	12	AAAAAAAAAAAAAA	AAAACGACAAAA	-
11-AAAAAAAAAAAAAA	C2C2dof_tnt.OBP4_col_a_m1	0	0.00103623	1.85485	0.0518637	14	AAAAAAAAAAAAAA	CAAAAAGTTAAAAA	+
11-AAAAAAAAAAAAAA	MA0940.1	-1	0.00107234	1.91948	0.052351	13	AAAAAAAAAAAAAA	CCAAAAAAGGAAA	+
11-AAAAAAAAAAAAAA	C2C2dof_tnt.dof24_colamp_a_m1	1	0.00107585	1.92578	0.052351	14	AAAAAAAAAAAAAA	AAAAACAAAAAGTAA	+
11-AAAAAAAAAAAAAA	MA1374.2	0	0.00122649	2.19542	0.0588634	14	AAAAAAAAAAAAAA	ACAAAACGACAAAA	+
11-AAAAAAAAAAAAAA	MA2396.1	0	0.00126094	2.25709	0.0596991	12	AAAAAAAAAAAAAA	AAAACGACAAAA	-
11-AAAAAAAAAAAAAA	MA1823.2	0	0.00134312	2.40419	0.0627421	8	AAAAAAAAAAAAAA	AAAGAAAA	+
11-AAAAAAAAAAAAAA	MADS_tnt.AGL13_col_b_m1	5	0.00145049	2.59638	0.0659977	13	AAAAAAAAAAAAAA	TTACCAAAAATGGAAAAA	+
11-AAAAAAAAAAAAAA	MA1204.1	5	0.00145049	2.59638	0.0659977	13	AAAAAAAAAAAAAA	TTACCAAAAATGGAAAAA	+
11-AAAAAAAAAAAAAA	MA2104.1	0	0.00149631	2.67839	0.0672095	12	AAAAAAAAAAAAAA	AAAACGACAAAA	+
11-AAAAAAAAAAAAAA	MA1157.2	0	0.00156228	2.79649	0.0692847	12	AAAAAAAAAAAAAA	AAAACGACAAAA	-
11-AAAAAAAAAAAAAA	MA1160.2	3	0.00171872	3.0765	0.0743402	13	AAAAAAAAAAAAAA	CACAAAACGACAAAAA	-
11-AAAAAAAAAAAAAA	MA2348.1	3	0.00171872	3.0765	0.0743402	13	AAAAAAAAAAAAAA	CACAAAACGACAAAAA	-
11-AAAAAAAAAAAAAA	MA1370.2	0	0.00194402	3.4798	0.08306	14	AAAAAAAAAAAAAA	ACAAAACGACAAAA	-
11-AAAAAAAAAAAAAA	C2H2_tnt.IDD5_col_m1	3	0.00209502	3.75009	0.0884331	13	AAAAAAAAAAAAAA	CACAAAACGACAAAAA	-
11-AAAAAAAAAAAAAA	C3H_tnt.AT3G12130_colamp_a_m1	0	0.00237973	4.25971	0.0980872	14	AAAAAAAAAAAAAA	AAACAAAAAGTTAA	+
11-AAAAAAAAAAAAAA	Trihelix_tnt.GT2_col_a_m1	0	0.00237973	4.25971	0.0980872	14	AAAAAAAAAAAAAA	AAAACGGTAAAAAA	-
11-AAAAAAAAAAAAAA	Trihelix_tnt.AT1G76880_col_a_m1	2	0.00245667	4.39744	0.100081	14	AAAAAAAAAAAAAA	ACGGTAAAAAAATAAA	+
11-AAAAAAAAAAAAAA	ARID_tnt.AT2G17410_col_a_m1	0	0.00319169	5.71313	0.12853	14	AAAAAAAAAAAAAA	AAATTAAAATTAAAT	+
11-AAAAAAAAAAAAAA	MYBrelated_tnt.RVE1_col_a_m1	0	0.00337363	6.0388	0.133016	14	AAAAAAAAAAAAAA	AAAAAAATATCTTA	+
11-AAAAAAAAAAAAAA	MA1270.2	-2	0.00337902	6.04845	0.133016	12	AAAAAAAAAAAAAA	AAAAAGCAAAAAGTAA	-
11-AAAAAAAAAAAAAA	C2H2_tnt.IDD2_col_a_m1	1	0.00372793	6.67299	0.143526	14	AAAAAAAAAAAAAA	CACAAAACGACAAAA	+
11-AAAAAAAAAAAAAA	MA1373.1	1	0.00372793	6.67299	0.143526	14	AAAAAAAAAAAAAA	CACAAAACGACAAAA	+
11-AAAAAAAAAAAAAA	Trihelix_tnt.AT5G47660_col_a_m1	0	0.00402365	7.20234	0.153228	14	AAAAAAAAAAAAAA	ACGGTAAAAAAAAAA	-
11-AAAAAAAAAAAAAA	WRKY_tnt.WRKY50_col_a_m1	-1	0.00472257	8.4534	0.17791	13	AAAAAAAAAAAAAA	AAAAAAGTCAAAG	-
11-AAAAAAAAAAAAAA	MYBrelated_tnt.AT3G10113_col_a_m1	1	0.00485118	8.6836	0.18081	14	AAAAAAAAAAAAAA	TAAAAAAATATCTTA	+
12-GCAGAGGAG	AP2EREBP_tnt.ESE3_colamp_a_m1	6	0.00207982	3.72288	0.906561	9	GCAGAGGAG	GTGGCGGCGGCGGAG	+
12-GCAGAGGAG	MA1754.2	2	0.0043518	7.78972	0.906561	9	GCAGAGGAG	TGGCGGCGGCG	-
12-GCAGAGGAG	LOBAS2_tnt.LOB_col_a_m1	4	0.00482264	8.63253	0.906561	9	GCAGAGGAG	GGCGGCGGAGGCGGCGGCGGA	-
12-GCAGAGGAG	AP2EREBP_tnt.RAP26_col_a_m1	5	0.00501864	8.98336	0.906561	9	GCAGAGGAG	TGGCGGCGGCGGAGG	+
12-GCAGAGGAG	MA1221.1	5	0.00501864	8.98336	0.906561	9	GCAGAGGAG	TGGCGGCGGCGGAGG	+
12-GCAGAGGAG	MA1246.2	1	0.00511909	9.16318	0.906561	9	GCAGAGGAG	GGCGGCGGCG	-
12-GCAGAGGAG	MA1698.2	0	0.00522316	9.34946	0.906561	9	GCAGAGGAG	GCCGACAAG	+
13-AAACAAAACAAAAT	MA1159.2	0	4.71e-05	0.0842427	0.100952	13	AAACAAAACAAAAT	AAAAAAGACAAAA	+
13-AAACAAAACAAAAT	C2H2_tnt.SGR5_col_a_m1	1	5.71e-05	0.102275	0.100952	14	AAACAAAACAAAAT	AAAAAAAGACAAAAA	+
13-AAACAAAACAAAAT	REM_tnt.REM19_colamp_a_m1	6	0.000131786	0.235897	0.111488	14	AAACAAAACAAAAT	ATGAAAAAAAAAAAAAAAAAA	+
13-AAACAAAACAAAAT	ABI3VP1_tnt.VRN1_colamp_a_m1	2	0.000156843	0.28075	0.111488	14	AAACAAAACAAAAT	AAAAAAAAAAAAAAAACAG	-
13-AAACAAAACAAAAT	REM_tnt.REM19_col_a_m1	2	0.000157751	0.282375	0.111488	13	AAACAAAACAAAAT	AAAAAAAAAAAAAAA	+
13-AAACAAAACAAAAT	C2H2_tnt.SGR5_colamp_a_m1	2	0.000224609	0.402049	0.132282	13	AAACAAAACAAAAT	AAAAAAAAGACAAAA	-
13-AAACAAAACAAAAT	ABI3VP1_tnt.VRN1_col_a_m1	15	0.00032844	0.587908	0.164564	14	AAACAAAACAAAAT	GAAAAAAAAAAAAAAAAAAAAAAAAAAAA	-
13-AAACAAAACAAAAT	C2H2_tnt.AtIDD11_col_a_m1	6	0.000386295	0.691468	0.164564	14	AAACAAAACAAAAT	AGAAAAAGACAAAAAAAAAAA	-
13-AAACAAAACAAAAT	Trihelix_tnt.AT1G76870_col_b_m1	0	0.0004502	0.805859	0.164564	14	AAACAAAACAAAAT	AAACAAAACCGGAA	+
13-AAACAAAACAAAAT	G2like_tnt.At3g13040_col_b_m1	-1	0.000475769	0.851626	0.164564	9	AAACAAAACAAAAT	AAGAAAACA	+
13-AAACAAAACAAAAT	NAC_tnt.NTM1_colamp_a_m1	1	0.000602049	1.07767	0.164564	14	AAACAAAACAAAAT	AAAAAAAAAGAAAAAGTAAAA	+
13-AAACAAAACAAAAT	C2C2dof_tnt.At5g62940_col_a_m1	0	0.00063213	1.13151	0.164564	14	AAACAAAACAAAAT	AAAAAAAAGAAAAAGTAAAAA	+
13-AAACAAAACAAAAT	C2C2dof_tnt.At3g45610_col_a_m1	0	0.00071209	1.27464	0.164564	14	AAACAAAACAAAAT	AAAAAAAGCAAAAAGTAAA	-
13-AAACAAAACAAAAT	C2C2dof_tnt.AT1G69570_colamp_a_m1	4	0.000882821	1.58025	0.164564	14	AAACAAAACAAAAT	AAAAAAAAAAAAGAAAAAGTG	+
13-AAACAAAACAAAAT	MA1156.2	-1	0.000954248	1.7081	0.164564	12	AAACAAAACAAAAT	AAAACGACAAAA	-
13-AAACAAAACAAAAT	MYB_tnt.MYB101_col_a_m1	0	0.000988683	1.76974	0.164564	14	AAACAAAACAAAAT	AACCGTAACCGAATT	+
13-AAACAAAACAAAAT	MA1281.2	2	0.00106937	1.91418	0.164564	14	AAACAAAACAAAAT	AAAAAGTAAAAAAAAAAAA	+
13-AAACAAAACAAAAT	C2C2dof_tnt.OBP3_col_a_m1	0	0.00111062	1.98801	0.164564	14	AAACAAAACAAAAT	AAAAAAAAAAAAAAAAGTAAA	-
13-AAACAAAACAAAAT	MA1274.1	0	0.00111062	1.98801	0.164564	14	AAACAAAACAAAAT	AAAAAAAAAAAAAAAAGTAAA	-
13-AAACAAAACAAAAT	C2C2dof_tnt.At4g38000_col_a_m1	14	0.00114378	2.04737	0.164564	14	AAACAAAACAAAAT	AAAAAAGTAAAAAAAAAAAAAAAAAAAA	-
13-AAACAAAACAAAAT	MA1268.2	2	0.00116173	2.0795	0.164564	14	AAACAAAACAAAAT	AAAAAAAAAAGAAAAAGTGAA	-
13-AAACAAAACAAAAT	MA1823.2	0	0.00122286	2.18893	0.164564	8	AAACAAAACAAAAT	AAAGAAAA	+
13-AAACAAAACAAAAT	MA2396.1	-1	0.00137816	2.46691	0.164564	12	AAACAAAACAAAAT	AAAACGACAAAA	-
13-AAACAAAACAAAAT	C2C2dof_tnt.AT5G02460_col_a_m1	3	0.00138679	2.48235	0.164564	14	AAACAAAACAAAAT	AAAAAAGTAAAAAAAAAAAAA	+
13-AAACAAAACAAAAT	MA1157.2	-1	0.00144488	2.58634	0.164564	12	AAACAAAACAAAAT	AAAACGACAAAA	-
13-AAACAAAACAAAAT	C2C2dof_tnt.AT1G69570_col_a_m1	0	0.00149228	2.67118	0.164564	14	AAACAAAACAAAAT	AAAAAAAAAAAAAAGAAAAAGTGAAAA	-
13-AAACAAAACAAAAT	C2C2dof_tnt.COG1_col_a_m1	0	0.00151275	2.70781	0.164564	14	AAACAAAACAAAAT	AAAAAAAAGAAAAAGTGAAAA	+
13-AAACAAAACAAAAT	C2H2_tnt.MGP_colamp_a_m1	4	0.00152051	2.72172	0.164564	14	AAACAAAACAAAAT	CAGAAAACGACAAAAAAA	-
13-AAACAAAACAAAAT	ABI3VP1_tnt.AT5G60130_colamp_a_m1	1	0.00157937	2.82708	0.164564	14	AAACAAAACAAAAT	TAAGCAAAAAATAAGCAAAAA	-
13-AAACAAAACAAAAT	C2C2dof_tnt.OBP1_col_a_m1	7	0.00157937	2.82708	0.164564	14	AAACAAAACAAAAT	AAAAAGTAAAAAAAAAAAAAA	-
13-AAACAAAACAAAAT	MA2104.1	-1	0.00158955	2.84529	0.164564	12	AAACAAAACAAAAT	AAAACGACAAAA	+
13-AAACAAAACAAAAT	Orphan_tnt.BBX31_col_a_m1	2	0.00159018	2.84643	0.164564	13	AAACAAAACAAAAT	AAAAAGTAAAAAAAA	+
13-AAACAAAACAAAAT	C2C2dof_tnt.AT5G02460_colamp_a_m1	0	0.00164008	2.93574	0.164564	14	AAACAAAACAAAAT	AAAAAAAAAAAAGTAAAAA	-
13-AAACAAAACAAAAT	C2C2dof_tnt.OBP3_colamp_a_m1	3	0.00164008	2.93574	0.164564	14	AAACAAAACAAAAT	AAAAAAGTAAAAAAAAAAA	-
13-AAACAAAACAAAAT	ABI3VP1_tnt.AT5G60130_col_a_m1	6	0.00171009	3.06105	0.164564	13	AAACAAAACAAAAT	AAGCAAAAAATAAGCAAAA	+
13-AAACAAAACAAAAT	C2C2dof_tnt.AT2G28810_col_a_m1	8	0.0017204	3.07951	0.164564	13	AAACAAAACAAAAT	AAAAAAGTAAAAAAAAAAAAA	-
13-AAACAAAACAAAAT	MA1158.2	-1	0.0017231	3.08434	0.164564	13	AAACAAAACAAAAT	AAAACGACAAAAA	+
13-AAACAAAACAAAAT	MA1688.2	-3	0.00184598	3.3043	0.166237	10	AAACAAAACAAAAT	CAAGACAAGA	+
13-AAACAAAACAAAAT	C2H2_tnt.AtIDD11_colamp_a_m1	4	0.00187203	3.35093	0.166237	14	AAACAAAACAAAAT	CACAAAACGACAAAAAAA	-
13-AAACAAAACAAAAT	C2H2_tnt.NUC_col_a_m1	4	0.00188175	3.36833	0.166237	14	AAACAAAACAAAAT	CACAAAACGACAAAAAAAAA	-
13-AAACAAAACAAAAT	C2H2_tnt.NUC_colamp_a_m1	4	0.00199277	3.56706	0.167435	13	AAACAAAACAAAAT	CACAAAACGACAAAAAA	-
13-AAACAAAACAAAAT	C2H2_tnt.IDD7_col_a_m1	4	0.00203401	3.64087	0.167435	14	AAACAAAACAAAAT	CACAAAACGACAAAAAAA	+
13-AAACAAAACAAAAT	C2H2_tnt.IDD2_colamp_a_m1	4	0.00212021	3.79517	0.167435	14	AAACAAAACAAAAT	AAGAAAACGACAAAAAAA	-
13-AAACAAAACAAAAT	C2H2_tnt.JKD_col_a_m1	4	0.00213175	3.81584	0.167435	14	AAACAAAACAAAAT	CAGAAAACGACAAAAAAAAA	-
13-AAACAAAACAAAAT	C2C2dof_tnt.At1g64620_100ng20cy_b_m1	0	0.00219331	3.92603	0.167435	14	AAACAAAACAAAAT	AAAAAAAAAAAAGTTAAAA	+
13-AAACAAAACAAAAT	ARID_tnt.AT1G04880_col_a_m1	1	0.00222452	3.98189	0.167435	14	AAACAAAACAAAAT	AAAACTATATAATATA	-
13-AAACAAAACAAAAT	C2C2dof_tnt.AT5G66940_col_a_m1	15	0.00222699	3.98631	0.167435	14	AAACAAAACAAAAT	AAAAAAAAAAAAGTAAAAAAAAAAAAAAA	-
13-AAACAAAACAAAAT	C2H2_tnt.At1g14580_col_a_m1	4	0.0023155	4.14474	0.170463	14	AAACAAAACAAAAT	CACAAAACGACAAAAAAAAA	-
13-AAACAAAACAAAAT	ARID_tnt.AT2G17410_col_a_m1	1	0.00243494	4.35854	0.174129	14	AAACAAAACAAAAT	AAATTAAAATTAAAT	+
13-AAACAAAACAAAAT	C2H2_tnt.MGP_col_a_m1	4	0.00251449	4.50094	0.174129	14	AAACAAAACAAAAT	CAGAAAACGACAAAAAAAAA	+
13-AAACAAAACAAAAT	MA1278.2	3	0.00256378	4.58916	0.174129	14	AAACAAAACAAAAT	AAAAAGTAAAAAAAAAA	-
13-AAACAAAACAAAAT	C2H2_tnt.At5g66730_col_m1	4	0.00256378	4.58916	0.174129	13	AAACAAAACAAAAT	AAGAAAACGACAAAAAA	+
13-AAACAAAACAAAAT	C2C2dof_tnt.AT3G52440_colamp_a_m1	-1	0.00261168	4.67492	0.174129	13	AAACAAAACAAAAT	AAAAAAACAAAAAGTAAAATT	-
13-AAACAAAACAAAAT	ARID_tnt.AT1G04880_colamp_a_m1	0	0.00275601	4.93326	0.179143	14	AAACAAAACAAAAT	AAACTATATAATATA	+
13-AAACAAAACAAAAT	C2H2_tnt.At5g66730_colamp_a_m1	4	0.00278829	4.99103	0.179143	13	AAACAAAACAAAAT	CAGAAAACGACAAAAAA	-
13-AAACAAAACAAAAT	C2C2dof_tnt.AT1G47655_colamp_a_m1	-1	0.00311246	5.5713	0.1964	13	AAACAAAACAAAAT	AAAAAAAGAAAAAAA	-
13-AAACAAAACAAAAT	C2C2dof_tnt.dof24_colamp_a_m1	2	0.00337115	6.03435	0.203618	13	AAACAAAACAAAAT	AAAAACAAAAAGTAA	+
13-AAACAAAACAAAAT	C2H2_tnt.At1g14580_colamp_a_m1	4	0.00343452	6.14779	0.203618	13	AAACAAAACAAAAT	CACAAAACGACAAAAAA	+
13-AAACAAAACAAAAT	C2H2_tnt.IDD4_col_a_m1	4	0.00343452	6.14779	0.203618	13	AAACAAAACAAAAT	CACAAAACGACAAAAAA	+
13-AAACAAAACAAAAT	MA1267.2	2	0.00345733	6.18862	0.203618	14	AAACAAAACAAAAT	AAAAAGTAAAAAAAAAAAA	-
13-AAACAAAACAAAAT	C2H2_tnt.IDD5_colamp_a_m1	2	0.00357931	6.40696	0.207346	14	AAACAAAACAAAAT	CACAAAACGACAAAAAA	-
13-AAACAAAACAAAAT	WRKY_tnt.WRKY50_col_a_m1	0	0.00408595	7.31384	0.229909	13	AAACAAAACAAAAT	AAAAAAGTCAAAG	-
13-AAACAAAACAAAAT	MA1371.2	1	0.00409894	7.3371	0.229909	14	AAACAAAACAAAAT	ACAAAACGACAAAAA	+
13-AAACAAAACAAAAT	C2C2dof_tnt.dof42_col_a_m1	4	0.00480952	8.60905	0.265551	14	AAACAAAACAAAAT	AAAAAAAAAAGGCAAAAAA	+
13-AAACAAAACAAAAT	C2C2dof_tnt.CDF3_colamp_a_m1	1	0.00505124	9.04172	0.274606	14	AAACAAAACAAAAT	AAAAAAAGAAAAAGTGAA	-
13-AAACAAAACAAAAT	C2C2dof_tnt.AT2G28810_colamp_a_m1	1	0.00554669	9.92858	0.296972	14	AAACAAAACAAAAT	AAAACAAAAAGTAAA	-
14-TAATAATAAT	MA2344.1	0	7.34e-05	0.131419	0.262838	10	TAATAATAAT	TAATAATGATGATT	-
14-TAATAATAAT	YAB1	-1	0.000254172	0.454968	0.454968	8	TAATAATAAT	AATCATAA	+
14-TAATAATAAT	ARID_tnt.At3g13350_col_a_d1	-3	0.000660865	1.18295	0.773953	6	TAATAATAAT	TAATAA	-
14-TAATAATAAT	MA2082.1	-4	0.000888727	1.59082	0.773953	6	TAATAATAAT	AATAAT	+
14-TAATAATAAT	MA0951.1	-3	0.00108094	1.93488	0.773953	7	TAATAATAAT	TAATAATT	+
14-TAATAATAAT	AHL20_3ary	-2	0.00196422	3.51595	0.995419	8	TAATAATAAT	ATTATAAT	+
14-TAATAATAAT	C2C2YABBY_tnt.CRC_col_a_m1	0	0.0022244	3.98168	0.995419	8	TAATAATAAT	TAATCATA	-
14-TAATAATAAT	ZFHD_tnt.ATHB24_colamp_a_m1	-1	0.00256691	4.59477	1	9	TAATAATAAT	AAAAATAATTAATTA	+
14-TAATAATAAT	MA0953.2	-3	0.00367988	6.58699	1	7	TAATAATAAT	CAATAAT	+
14-TAATAATAAT	ICU4	-1	0.00377982	6.76588	1	8	TAATAATAAT	AATAATTA	-
14-TAATAATAAT	MA1209.2	-3	0.00377982	6.76588	1	7	TAATAATAAT	CAATAATT	+
14-TAATAATAAT	MA1212.2	-3	0.00396178	7.09159	1	7	TAATAATAAT	CAATAATT	+
14-TAATAATAAT	HB_tnt.PHV_col_a_m1	2	0.00440432	7.88373	1	10	TAATAATAAT	AAAAGTAATGATTAC	-
14-TAATAATAAT	Homeobox_tnt.ATHB13_col_a_m1	1	0.00456042	8.16315	1	10	TAATAATAAT	TCAATAATTAA	+
14-TAATAATAAT	MA1026.3	1	0.00501969	8.98525	1	10	TAATAATAAT	AAAGTAATGATTA	+
14-TAATAATAAT	MA1383.2	0	0.00514646	9.21216	1	10	TAATAATAAT	AAAGAATATT	-
15-GTCGACGGA	Trihelix_tnt.AT3G58630_col_a_m1	1	0.000186517	0.333865	0.316199	9	GTCGACGGA	CGTCGCCGGAGATTT	-
15-GTCGACGGA	Trihelix_tnt.AT3G58630_colamp_a_m1	1	0.000186517	0.333865	0.316199	9	GTCGACGGA	CGTCGCCGGAGAATT	-
15-GTCGACGGA	Trihelix_tnt.AT5G05550_colamp_a_m1	2	0.000676062	1.21015	0.354097	9	GTCGACGGA	TCGTCGCCGGAGATA	-
15-GTCGACGGA	AP2EREBP_tnt.DDF1_colamp_a_m1	2	0.000770767	1.37967	0.354097	9	GTCGACGGA	ATGTCGGCGAAGA	-
15-GTCGACGGA	Trihelix_tnt.AT5G05550_col_a_m1	2	0.000792298	1.41821	0.354097	9	GTCGACGGA	TCATCGCCGGAGAAA	-
15-GTCGACGGA	MA2039.2	-1	0.000895865	1.6036	0.354097	8	GTCGACGGA	TCGCCGGAG	-
15-GTCGACGGA	MA2040.2	-1	0.000957558	1.71403	0.354097	8	GTCGACGGA	TCGCCGGAG	-
15-GTCGACGGA	AP2EREBP_tnt.DDF2_col_a_m1	4	0.00110847	1.98415	0.354097	9	GTCGACGGA	TGATGTCGGCGAAGA	+
15-GTCGACGGA	AP2EREBP_tnt.TINY_col_a_m1	5	0.00205506	3.67855	0.354097	9	GTCGACGGA	ATTTTGTCGGTGGAG	-
15-GTCGACGGA	AP2EREBP_tnt.CBF1_col_a_m1	3	0.002072	3.70888	0.354097	9	GTCGACGGA	GATGTCGGCGAA	-
15-GTCGACGGA	WRKY_tnt.WRKY26_col_a_m1	4	0.00251712	4.50565	0.354097	9	GTCGACGGA	AAAAGTCAACGGT	+
15-GTCGACGGA	Trihelix_tnt.At3g14180_col_m1	-1	0.00265186	4.74683	0.354097	8	GTCGACGGA	TCGCCGGAAAA	+
15-GTCGACGGA	MA1748.2	0	0.00310733	5.56212	0.354097	6	GTCGACGGA	GCCGAC	+
15-GTCGACGGA	AP2EREBP_tnt.CBF3_col_a_m1	4	0.00313327	5.60856	0.354097	9	GTCGACGGA	TTATGTCGGTGAAG	-
15-GTCGACGGA	MA1232.2	0	0.00361983	6.47949	0.354097	8	GTCGACGGA	GGCGGTGG	+
15-GTCGACGGA	AP2EREBP_tnt.At1g36060_colamp_a_m1	3	0.00373451	6.68478	0.354097	9	GTCGACGGA	ATGGTCGGTGGAGG	-
15-GTCGACGGA	WRKY12	1	0.00385945	6.90842	0.354097	7	GTCGACGGA	GGTCAACG	-
15-GTCGACGGA	WRKY38	1	0.00385945	6.90842	0.354097	7	GTCGACGGA	GGTCAACG	-
15-GTCGACGGA	WRKY45	1	0.00385945	6.90842	0.354097	7	GTCGACGGA	GGTCAACG	-
15-GTCGACGGA	MA1076.3	1	0.00385945	6.90842	0.354097	7	GTCGACGGA	AGTCAACG	+
15-GTCGACGGA	MA1081.3	1	0.00385945	6.90842	0.354097	7	GTCGACGGA	GGTCAACG	+
15-GTCGACGGA	MA1307.3	1	0.00385945	6.90842	0.354097	7	GTCGACGGA	GGTCAACG	+
15-GTCGACGGA	MA1075.1	1	0.00385945	6.90842	0.354097	7	GTCGACGGA	GGTCAACG	-
15-GTCGACGGA	MA1084.1	1	0.00385945	6.90842	0.354097	7	GTCGACGGA	GGTCAACG	-
15-GTCGACGGA	MA1300.2	1	0.00385945	6.90842	0.354097	7	GTCGACGGA	AGTCAACG	-
15-GTCGACGGA	MA1310.2	1	0.00385945	6.90842	0.354097	7	GTCGACGGA	AGTCAACG	-
15-GTCGACGGA	MA1220.2	1	0.00403677	7.22583	0.354097	8	GTCGACGGA	TGTCGGTGG	-
15-GTCGACGGA	AP2EREBP_tnt.DDF1_col_a_m1	4	0.00404183	7.23487	0.354097	9	GTCGACGGA	TGATGTCGGCGACGA	+
15-GTCGACGGA	AP2EREBP_tnt.At4g16750_col_a_m1	2	0.00404183	7.23487	0.354097	9	GTCGACGGA	GTGTCGGTGGCGGTG	-
15-GTCGACGGA	AP2EREBP_tnt.At5g65130_colamp_a_m1	2	0.00421259	7.54054	0.354097	9	GTCGACGGA	TTGTCGGTGGAGGTGGTGG	-
15-GTCGACGGA	AP2EREBP_tnt.Rap210_col_a_m1	4	0.00428898	7.67727	0.354097	9	GTCGACGGA	TTTTGTCGGCAAAGG	+
15-GTCGACGGA	MA1671.2	0	0.0043914	7.8606	0.354097	8	GTCGACGGA	GGCGGCGG	-
15-GTCGACGGA	MA1248.2	0	0.00468549	8.38703	0.354097	8	GTCGACGGA	GTCGGTGG	-
15-GTCGACGGA	MA1080.1	1	0.00468549	8.38703	0.354097	7	GTCGACGGA	AGTCAACG	+
15-GTCGACGGA	CCAATHAP3_tnt.HAP3_col_a_m1	0	0.00470503	8.422	0.354097	9	GTCGACGGA	GATGATGGA	-
15-GTCGACGGA	AP2EREBP_tnt.At2g44940_colamp_a_m1	3	0.00484308	8.66911	0.354097	9	GTCGACGGA	ATTGTCGGTGGAG	+
15-GTCGACGGA	AP2EREBP_tnt.At4g32800_colamp_a_m1	6	0.00484314	8.66921	0.354097	9	GTCGACGGA	AATTTTGTCGGTGGAT	+
15-GTCGACGGA	MA1230.2	1	0.0048889	8.75113	0.354097	8	GTCGACGGA	TGTCGGTGG	-
15-GTCGACGGA	MA1295.2	1	0.00500726	8.96299	0.354097	7	GTCGACGGA	AGTCAACG	-
15-GTCGACGGA	WRKY_tnt.WRKY70_col_m1	4	0.00512358	9.1712	0.354097	9	GTCGACGGA	AAAAGTCAACGCT	-
15-GTCGACGGA	MA1229.2	1	0.00528219	9.45512	0.354097	8	GTCGACGGA	TGTCGGTGG	+
15-GTCGACGGA	ETT_2	1	0.00534886	9.57445	0.354097	7	GTCGACGGA	TGTCGACA	+
15-GTCGACGGA	AP2EREBP_tnt.CBF4_col_a_m1	4	0.00541276	9.68884	0.354097	9	GTCGACGGA	TGATGTCGGCGAA	+
15-GTCGACGGA	bHLH_tnt.bHLH10_colamp_a_m1	3	0.00541276	9.68884	0.354097	9	GTCGACGGA	ATTGTCGGTGGAG	+
15-GTCGACGGA	AP2EREBP_tnt.At2g44940_col_a_m1	4	0.00546477	9.78193	0.354097	9	GTCGACGGA	AATTGTCGGTGGAGT	+
16-AAATAAATAAA	ARID_tnt.At1g76110_col_a_m1	0	0.000436795	0.781864	0.286221	11	AAATAAATAAA	AATTAAATTAT	-
16-AAATAAATAAA	C2C2dof_tnt.AT5G02460_colamp_a_m1	1	0.000870802	1.55874	0.286221	11	AAATAAATAAA	AAAAAAAAAAAAGTAAAAA	-
16-AAATAAATAAA	REM_tnt.REM19_col_a_m1	3	0.000889457	1.59213	0.286221	11	AAATAAATAAA	AAAAAAAAAAAAAAA	+
16-AAATAAATAAA	Trihelix_tnt.AT1G76880_col_a_m1	5	0.000997395	1.78534	0.286221	11	AAATAAATAAA	ACGGTAAAAAAATAAA	+
16-AAATAAATAAA	Orphan_tnt.BBX31_col_a_m1	3	0.00105046	1.88032	0.286221	11	AAATAAATAAA	AAAAAGTAAAAAAAA	+
16-AAATAAATAAA	C2C2dof_tnt.AT5G66940_colamp_a_m1	10	0.00122951	2.20083	0.286221	11	AAATAAATAAA	AAAAAAGAAAAAGTAAAAAAA	-
16-AAATAAATAAA	C2C2dof_tnt.OBP3_colamp_a_m1	8	0.00146515	2.62261	0.286221	11	AAATAAATAAA	AAAAAAGTAAAAAAAAAAA	-
16-AAATAAATAAA	REM_tnt.REM19_colamp_a_m1	7	0.00151247	2.70732	0.286221	11	AAATAAATAAA	ATGAAAAAAAAAAAAAAAAAA	+
16-AAATAAATAAA	ABI3VP1_tnt.VRN1_colamp_a_m1	5	0.00154743	2.7699	0.286221	11	AAATAAATAAA	AAAAAAAAAAAAAAAACAG	-
16-AAATAAATAAA	C2C2dof_tnt.OBP3_col_a_m1	2	0.00159513	2.85529	0.286221	11	AAATAAATAAA	AAAAAAAAAAAAAAAAGTAAA	-
16-AAATAAATAAA	MA1274.1	2	0.00159513	2.85529	0.286221	11	AAATAAATAAA	AAAAAAAAAAAAAAAAGTAAA	-
16-AAATAAATAAA	C2C2dof_tnt.dof24_col_a_m1	4	0.00160757	2.87755	0.286221	11	AAATAAATAAA	CAAAAAGTAAAAAAA	-
16-AAATAAATAAA	C2C2dof_tnt.AT5G66940_col_a_m1	1	0.00163835	2.93265	0.286221	11	AAATAAATAAA	AAAAAAAAAAAAGTAAAAAAAAAAAAAAA	-
16-AAATAAATAAA	C2C2dof_tnt.Adof1_col_a_m1	9	0.00168319	3.01292	0.286221	11	AAATAAATAAA	AAAAAGAAAAAGTAAAAAAAA	+
16-AAATAAATAAA	C2C2dof_tnt.At3g45610_colamp_a_m1	4	0.00186723	3.34233	0.286221	11	AAATAAATAAA	CAAAAAGTAAAAAAA	-
16-AAATAAATAAA	C2C2dof_tnt.AT1G69570_col_a_m1	0	0.00188098	3.36696	0.286221	11	AAATAAATAAA	AAAAAAAAAAAAAAGAAAAAGTGAAAA	-
16-AAATAAATAAA	C2C2dof_tnt.At4g38000_col_a_m1	14	0.00189226	3.38714	0.286221	11	AAATAAATAAA	AAAAAAGTAAAAAAAAAAAAAAAAAAAA	-
16-AAATAAATAAA	MA1278.2	3	0.00197924	3.54285	0.286221	11	AAATAAATAAA	AAAAAGTAAAAAAAAAA	-
16-AAATAAATAAA	C2C2dof_tnt.AT2G28810_col_a_m1	4	0.00198144	3.54678	0.286221	11	AAATAAATAAA	AAAAAAGTAAAAAAAAAAAAA	-
16-AAATAAATAAA	C2C2dof_tnt.AT1G69570_colamp_a_m1	0	0.00209247	3.74552	0.286221	11	AAATAAATAAA	AAAAAAAAAAAAGAAAAAGTG	+
16-AAATAAATAAA	MA1267.2	7	0.00214301	3.83599	0.286221	11	AAATAAATAAA	AAAAAGTAAAAAAAAAAAA	-
16-AAATAAATAAA	ZFHD_tnt.ATHB23_colamp_a_m1	0	0.00216471	3.87483	0.286221	11	AAATAAATAAA	AATTAATTAAG	-
16-AAATAAATAAA	AHL20_2	0	0.00224643	4.0211	0.286221	8	AAATAAATAAA	AATTAAAT	+
16-AAATAAATAAA	MA0933.1	0	0.00224643	4.0211	0.286221	8	AAATAAATAAA	AATTAAAT	+
16-AAATAAATAAA	C2C2dof_tnt.AT1G47655_colamp_a_m1	0	0.00226088	4.04697	0.286221	11	AAATAAATAAA	AAAAAAAGAAAAAAA	-
16-AAATAAATAAA	ABI3VP1_tnt.VRN1_col_a_m1	17	0.00232245	4.15718	0.286221	11	AAATAAATAAA	GAAAAAAAAAAAAAAAAAAAAAAAAAAAA	-
16-AAATAAATAAA	C2C2dof_tnt.At1g64620_100ng20cy_b_m1	1	0.00238116	4.26227	0.286221	11	AAATAAATAAA	AAAAAAAAAAAAGTTAAAA	+
16-AAATAAATAAA	MA1281.2	8	0.00238116	4.26227	0.286221	11	AAATAAATAAA	AAAAAGTAAAAAAAAAAAA	+
16-AAATAAATAAA	C2H2_tnt.AtIDD11_col_a_m1	10	0.0024609	4.40501	0.286221	11	AAATAAATAAA	AGAAAAAGACAAAAAAAAAAA	-
16-AAATAAATAAA	MA1268.2	3	0.0024609	4.40501	0.286221	11	AAATAAATAAA	AAAAAAAAAAGAAAAAGTGAA	-
16-AAATAAATAAA	ICU4	-1	0.00273479	4.89528	0.307817	8	AAATAAATAAA	AATAATTA	-
16-AAATAAATAAA	C2C2dof_tnt.AT5G02460_col_a_m1	9	0.00288321	5.16095	0.311592	11	AAATAAATAAA	AAAAAAGTAAAAAAAAAAAAA	+
16-AAATAAATAAA	MA0940.1	2	0.00303374	5.4304	0.311592	11	AAATAAATAAA	CCAAAAAAGGAAA	+
16-AAATAAATAAA	C2C2dof_tnt.OBP1_col_a_m1	3	0.00303624	5.43486	0.311592	11	AAATAAATAAA	AAAAAGTAAAAAAAAAAAAAA	-
16-AAATAAATAAA	C2C2dof_tnt.COG1_col_a_m1	1	0.00371195	6.64438	0.370052	11	AAATAAATAAA	AAAAAAAAGAAAAAGTGAAAA	+
16-AAATAAATAAA	MYBrelated_tnt.At5g52660_colamp_a_m1	0	0.00394982	7.07017	0.371368	11	AAATAAATAAA	AAAAAAATATCT	-
16-AAATAAATAAA	ZFHD_tnt.ATHB23_col_b_m1	9	0.004034	7.22086	0.371368	11	AAATAAATAAA	AATCTTAATTAATTAATAAATT	+
16-AAATAAATAAA	ARID_tnt.At1g76110_colamp_a_m1	2	0.00416891	7.46235	0.371368	11	AAATAAATAAA	ATTAATAATTTAATT	+
16-AAATAAATAAA	ZFHD_tnt.ATHB24_colamp_a_m1	2	0.00416891	7.46235	0.371368	11	AAATAAATAAA	AAAAATAATTAATTA	+
16-AAATAAATAAA	C2C2dof_tnt.Adof1_colamp_a_m1	10	0.00449545	8.04686	0.371368	11	AAATAAATAAA	AAAAAAGAAAAAGTAAAAAAA	+
16-AAATAAATAAA	MA1277.2	-1	0.00479974	8.59154	0.371368	10	AAATAAATAAA	AAAAAGTAAAA	+
16-AAATAAATAAA	MA1327.3	-3	0.00480388	8.59894	0.371368	7	AAATAAATAAA	TAATTAA	+
16-AAATAAATAAA	MA1676.3	-3	0.00480388	8.59894	0.371368	7	AAATAAATAAA	TAAGTAA	+
16-AAATAAATAAA	MA1329.3	-1	0.00489877	8.7688	0.371368	9	AAATAAATAAA	ACTAATTAA	+
16-AAATAAATAAA	NAC_tnt.NTM1_colamp_a_m1	0	0.0053977	9.66189	0.371368	11	AAATAAATAAA	AAAAAAAAAGAAAAAGTAAAA	+
16-AAATAAATAAA	MA1330.2	2	0.00540468	9.67438	0.371368	10	AAATAAATAAA	AAATGTAATTAA	+
16-AAATAAATAAA	MA0082.2	2	0.00541665	9.6958	0.371368	11	AAATAAATAAA	CCAAAAATGGAAA	+
16-AAATAAATAAA	AHL25_3ary	-1	0.00543366	9.72625	0.371368	8	AAATAAATAAA	AATAAATT	-
17-WMGCWGCKW	C2C2dof_tnt.dof43_col_a_m1	1	0.00416461	7.45465	1	9	ACGCAGCGT	AAAGCTACTTT	+
# Tomtom (Motif Comparison Tool): Version 5.5.9 compiled on Nov 21 2025 at 19:29:08
# The format of this file is described at https://meme-suite.org/meme/doc/tomtom-output-format.html.
# tomtom -no-ssc -oc . -verbosity 1 -min-overlap 5 -dist pearson -evalue -thresh 10.0 STREME_Reox.txt db/ARABD/ArabidopsisDAPv1.meme db/ARABD/ArabidopsisPBM_20140210.meme db/JASPAR/JASPAR2024_CORE_plants_non-redundant_v2.meme

## Sheet: STREME - TBHP
********************************************************************************
STREME - Sensitive, Thorough, Rapid, Enriched Motif Elicitation
********************************************************************************
MEME version 5.5.9 (Release date: Fri Nov 21 15:33:51 2025 -0800)
For further information on how to interpret these results please access https://meme-suite.org/meme.
To get a copy of the MEME Suite software please access https://meme-suite.org.
********************************************************************************
********************************************************************************
REFERENCE
********************************************************************************
If you use this program in your research, please cite:
Timothy L. Bailey,
STREME: accurate and versatile sequence motif discovery,
Supplementary Table 5. Identification of enriched DNA motifs in the 2.5 kb promoter regions upstream of the start codon of genes downregulated in erfVII seedlings compared with wild-type plants under reoxygenation.
********************************************************************************
ALPHABET= ACGT
strands: + -
Background letter frequencies
A 0.314 C 0.186 G 0.186 T 0.314
MOTIF 1-GAAGAAGAAGAAGA STREME-1
letter-probability matrix: alength= 4 w= 14 nsites= 238 E= 2.9e-006
0.000208 0.000124 0.999461 0.000208
0.962779 0.000124 0.032294 0.004804
0.730678 0.069081 0.147483 0.052757
0.000208 0.000124 0.999461 0.000208
0.886010 0.009321 0.104462 0.000208
0.889139 0.050693 0.009321 0.050848
0.000208 0.000124 0.999461 0.000208
0.948976 0.018517 0.004719 0.027788
0.852357 0.050682 0.078354 0.018607
0.000208 0.004725 0.994859 0.000208
0.784160 0.103171 0.098673 0.013995
0.631117 0.073693 0.076828 0.218362
0.238045 0.034214 0.690757 0.036984
0.643817 0.149604 0.119775 0.086803
MOTIF 2-CGGCGGCGAHGA STREME-2
letter-probability matrix: alength= 4 w= 12 nsites= 214 E= 3.1e-005
0.061444 0.711609 0.000137 0.226811
0.056349 0.010338 0.917768 0.015544
0.274883 0.076682 0.576779 0.071657
0.000231 0.938165 0.005238 0.056367
0.030834 0.005238 0.963697 0.000231
0.194094 0.000137 0.713727 0.092041
0.063568 0.826809 0.000137 0.109486
0.000231 0.000137 0.948396 0.051236
0.637240 0.051143 0.245067 0.066550
0.332009 0.356405 0.056256 0.255331
0.056337 0.025640 0.820851 0.097172
0.556373 0.102269 0.223772 0.117586
MOTIF 3-CCAAACCCA STREME-3
letter-probability matrix: alength= 4 w= 9 nsites= 192 E= 2.6e-004
0.091656 0.821395 0.086436 0.000514
0.066279 0.859769 0.025200 0.048751
0.964476 0.000306 0.034453 0.000765
0.989966 0.000306 0.000306 0.009423
0.899398 0.000306 0.072791 0.027505
0.080888 0.827283 0.025907 0.065922
0.000514 0.913907 0.085066 0.000514
0.000514 0.978272 0.020701 0.000514
0.958581 0.000306 0.013609 0.027505
MOTIF 4-GAAGAAGAAAGAGA STREME-4
letter-probability matrix: alength= 4 w= 14 nsites= 135 E= 1.0e-002
0.064184 0.009355 0.907827 0.018633
0.794886 0.000245 0.122464 0.082405
0.822227 0.054907 0.086012 0.036853
0.005325 0.018466 0.939356 0.036853
0.895110 0.000245 0.073128 0.031517
0.745538 0.045797 0.076913 0.131752
0.086201 0.000245 0.894922 0.018633
0.816859 0.064017 0.073160 0.045964
0.794896 0.054907 0.082238 0.067958
0.904220 0.000245 0.009355 0.086179
0.080843 0.118680 0.727162 0.073316
0.680214 0.064017 0.109569 0.146199
0.031517 0.000245 0.885833 0.082405
0.749323 0.064017 0.091349 0.095311
MOTIF 5-CTCCTCCWCCTCCAC STREME-5
letter-probability matrix: alength= 4 w= 15 nsites= 205 E= 7.2e-002
0.015291 0.873879 0.005156 0.105674
0.065504 0.010178 0.000135 0.924184
0.025333 0.909028 0.030263 0.035376
0.115722 0.818639 0.035284 0.030355
0.170968 0.060390 0.045327 0.723315
0.005248 0.743314 0.135710 0.115728
0.015291 0.903995 0.000135 0.080579
0.472245 0.035284 0.105582 0.386889
0.105674 0.547490 0.155795 0.191042
0.095631 0.748335 0.095539 0.060494
0.191047 0.095539 0.100561 0.612853
0.040397 0.632857 0.165837 0.160908
0.196075 0.683052 0.050348 0.070525
0.713278 0.025241 0.075466 0.186014
0.206099 0.562560 0.085497 0.145844
MOTIF 6-AAATTAAAATWAAAW STREME-6
letter-probability matrix: alength= 4 w= 15 nsites= 127 E= 7.4e-002
0.861369 0.000191 0.007295 0.131145
0.963776 0.000191 0.000191 0.035841
0.985088 0.007295 0.007295 0.000321
0.170360 0.131007 0.071231 0.627402
0.046514 0.070022 0.000191 0.883273
0.899832 0.078336 0.000191 0.021642
0.769024 0.021503 0.021503 0.187969
0.992192 0.007295 0.000191 0.000321
0.811640 0.120968 0.000191 0.067200
0.272100 0.021503 0.028616 0.677781
0.301885 0.042815 0.081287 0.574013
0.719263 0.099673 0.092544 0.088521
0.850103 0.085440 0.021503 0.042954
0.914048 0.014399 0.035711 0.035841
0.598419 0.028607 0.049919 0.323055
MOTIF 7-AGAAGAAGA STREME-7
letter-probability matrix: alength= 4 w= 9 nsites= 247 E= 8.1e-002
0.805371 0.160612 0.000375 0.033641
0.000631 0.000375 0.998362 0.000631
0.816764 0.024707 0.015475 0.143055
0.818164 0.126773 0.054432 0.000631
0.000631 0.000375 0.998362 0.000631
0.851883 0.147110 0.000375 0.000631
0.866421 0.099836 0.000375 0.033367
0.000631 0.000375 0.998362 0.000631
0.846682 0.142669 0.000375 0.010274
MOTIF 8-CATCATCATCATC STREME-8
letter-probability matrix: alength= 4 w= 13 nsites= 220 E= 1.2e-001
0.000220 0.938282 0.000131 0.061367
0.642222 0.126652 0.126669 0.104458
0.065499 0.107230 0.162749 0.664522
0.029425 0.965359 0.004996 0.000220
0.907056 0.034207 0.058517 0.000220
0.141360 0.000131 0.219131 0.639377
0.063472 0.911849 0.009862 0.014817
0.857179 0.070275 0.011878 0.060668
0.073209 0.175347 0.151014 0.600430
0.082957 0.790994 0.021609 0.104440
0.693778 0.162726 0.077991 0.065505
0.097588 0.160791 0.112067 0.629554
0.000220 0.960499 0.000131 0.039150
MOTIF 9-AAACCCTAAAH STREME-9
letter-probability matrix: alength= 4 w= 11 nsites= 154 E= 1.5e-001
0.907528 0.015342 0.000204 0.076927
0.928001 0.000204 0.015350 0.056445
0.999251 0.000204 0.000204 0.000342
0.000342 0.999112 0.000204 0.000342
0.000342 0.999112 0.000204 0.000342
0.000342 0.999112 0.000204 0.000342
0.000342 0.000204 0.000204 0.999251
0.999251 0.000204 0.000204 0.000342
0.635830 0.068320 0.279672 0.016177
0.545461 0.204699 0.053191 0.196650
0.256455 0.223576 0.145783 0.374187
MOTIF 10-AGGCCCAWTAWWAW STREME-10
letter-probability matrix: alength= 4 w= 14 nsites= 103 E= 1.6e-001
0.685206 0.123890 0.047807 0.143096
0.114565 0.000256 0.884749 0.000430
0.000430 0.000256 0.998884 0.000430
0.000430 0.989374 0.009766 0.000430
0.000430 0.998884 0.000256 0.000430
0.009940 0.979863 0.000256 0.009940
0.999058 0.000256 0.000256 0.000430
0.352323 0.028787 0.019277 0.599614
0.238188 0.047807 0.000256 0.713749
0.780310 0.000256 0.038297 0.181137
0.485501 0.038297 0.095359 0.380843
0.542529 0.009766 0.171475 0.276229
0.523520 0.095359 0.180974 0.200147
0.428394 0.190485 0.142922 0.238199
MOTIF 11-RCGACGCYG STREME-11
letter-probability matrix: alength= 4 w= 9 nsites= 116 E= 1.6e-001
0.514641 0.179488 0.305394 0.000477
0.000477 0.998762 0.000284 0.000477
0.000477 0.000284 0.998762 0.000477
0.574082 0.056053 0.182060 0.187805
0.000477 0.998762 0.000284 0.000477
0.000477 0.000284 0.998762 0.000477
0.206663 0.534170 0.107369 0.151798
0.000477 0.427763 0.176856 0.394904
0.041433 0.000284 0.832591 0.125692
MOTIF 12-TCGCCGGAA STREME-12
letter-probability matrix: alength= 4 w= 9 nsites= 86 E= 2.9e-001
0.057940 0.285144 0.000673 0.656243
0.001131 0.997065 0.000673 0.001131
0.001131 0.000673 0.997065 0.001131
0.001131 0.997065 0.000673 0.001131
0.001131 0.997065 0.000673 0.001131
0.001131 0.000673 0.997065 0.001131
0.001131 0.000673 0.997065 0.001131
0.747135 0.013175 0.129518 0.110173
0.602124 0.100866 0.270846 0.026164
MOTIF 13-AATCAATCAAACA STREME-13
letter-probability matrix: alength= 4 w= 13 nsites= 180 E= 3.1e-001
0.770874 0.174228 0.025570 0.029328
0.977532 0.000195 0.021945 0.000328
0.087370 0.145246 0.000195 0.767189
0.022078 0.854107 0.043695 0.080120
0.926765 0.007445 0.007445 0.058345
0.963032 0.021945 0.007445 0.007578
0.054098 0.123470 0.007445 0.814987
0.065595 0.710283 0.104749 0.119373
0.916529 0.029195 0.036445 0.017831
0.756944 0.075766 0.036445 0.130844
0.694681 0.050962 0.036445 0.217912
0.091004 0.764692 0.050945 0.093360
0.847024 0.101695 0.014695 0.036586
MOTIF 14-CTCTCTCTCTC STREME-14
letter-probability matrix: alength= 4 w= 11 nsites= 218 E= 5.9e-001
0.000294 0.912834 0.086578 0.000294
0.000294 0.000175 0.000175 0.999357
0.019752 0.979780 0.000175 0.000294
0.031333 0.095156 0.000175 0.873337
0.120852 0.634197 0.174480 0.070471
0.141673 0.000175 0.047672 0.810481
0.000294 0.760942 0.070135 0.168630
0.117042 0.192204 0.013185 0.677568
0.156911 0.842621 0.000175 0.000294
0.034473 0.000175 0.129174 0.836178
0.000294 0.999238 0.000175 0.000294
MOTIF 15-CAATGGCGGH STREME-15
letter-probability matrix: alength= 4 w= 10 nsites= 80 E= 6.4e-001
0.066997 0.810094 0.010066 0.112843
0.813032 0.011248 0.112345 0.063375
0.915479 0.014127 0.061538 0.008857
0.021691 0.000264 0.000264 0.977782
0.010246 0.000264 0.969443 0.020048
0.000443 0.000264 0.976470 0.022823
0.018444 0.951419 0.019891 0.010246
0.073340 0.011944 0.865123 0.049593
0.094248 0.026543 0.724977 0.154233
0.301838 0.320268 0.098118 0.279775
MOTIF 16-CGACGACAGCW STREME-16
letter-probability matrix: alength= 4 w= 11 nsites= 52 E= 6.4e-001
0.000992 0.975489 0.022527 0.000992
0.088791 0.088441 0.821776 0.000992
0.910029 0.000590 0.022527 0.066854
0.000992 0.865702 0.000590 0.132716
0.000992 0.000590 0.997425 0.000992
0.800293 0.044464 0.000590 0.154653
0.022929 0.931615 0.000590 0.044866
0.756420 0.022527 0.000590 0.220463
0.198526 0.000590 0.615181 0.185703
0.097878 0.681043 0.044490 0.176589
0.308365 0.044464 0.176188 0.470984
MOTIF 17-AATAATADAA STREME-17
letter-probability matrix: alength= 4 w= 10 nsites= 132 E= 7.3e-001
0.998441 0.000424 0.000424 0.000712
0.725316 0.000424 0.273548 0.000712
0.000712 0.000424 0.000424 0.998441
0.998441 0.000424 0.000424 0.000712
0.798309 0.000424 0.200555 0.000712
0.000712 0.000424 0.000424 0.998441
0.998441 0.000424 0.000424 0.000712
0.439166 0.000424 0.272985 0.287425
0.752007 0.000424 0.000424 0.247146
0.998441 0.000424 0.000424 0.000712
MOTIF 18-AYATATATATATAY STREME-18
letter-probability matrix: alength= 4 w= 14 nsites= 109 E= 7.4e-001
0.858111 0.030456 0.060653 0.050780
0.000455 0.463456 0.000271 0.535819
0.938645 0.050572 0.010328 0.000455
0.000455 0.000271 0.020410 0.978865
0.964664 0.004437 0.030444 0.000455
0.020571 0.070687 0.010328 0.898414
0.988946 0.000271 0.010328 0.000455
0.020606 0.141199 0.000271 0.837924
0.888368 0.010328 0.080733 0.020571
0.096634 0.040514 0.000271 0.862581
0.958761 0.000271 0.040514 0.000455
0.217423 0.060618 0.050560 0.671400
0.888320 0.020386 0.040526 0.050768
0.157184 0.508297 0.030444 0.304075
MOTIF 19-AACAAAAAAAAAAAA STREME-19
letter-probability matrix: alength= 4 w= 15 nsites= 183 E= 8.2e-001
0.848922 0.056133 0.011937 0.083008
0.890301 0.047404 0.050237 0.012058
0.220559 0.660983 0.112303 0.006155
0.899716 0.008992 0.035521 0.055771
0.975853 0.023722 0.000158 0.000266
0.922830 0.041396 0.006048 0.029726
0.964061 0.023736 0.000158 0.012045
0.904974 0.035535 0.053307 0.006183
0.821994 0.106246 0.041487 0.030272
0.911003 0.047306 0.023757 0.017934
0.938065 0.035507 0.017826 0.008602
0.975860 0.006048 0.006048 0.012045
0.870621 0.059267 0.028594 0.041518
0.926266 0.043850 0.006048 0.023837
0.915532 0.040358 0.014376 0.029733
MOTIF 20-GCTGCAAC STREME-20
letter-probability matrix: alength= 4 w= 8 nsites= 156 E= 9.0e-001
0.040956 0.000578 0.957493 0.000972
0.000972 0.997478 0.000578 0.000972
0.214937 0.037556 0.000578 0.746928
0.185373 0.000578 0.813077 0.000972
0.000972 0.997478 0.000578 0.000972
0.824870 0.000578 0.013186 0.161366
0.874895 0.000578 0.123555 0.000972
0.113554 0.735156 0.000578 0.150712
MOTIF 21-AAAAAGAAAAGAAA STREME-21
letter-probability matrix: alength= 4 w= 14 nsites= 83 E= 1.0e+000
0.940476 0.021548 0.005602 0.032374
0.775443 0.021548 0.160004 0.043005
0.913898 0.021548 0.000286 0.064267
0.956423 0.000286 0.010917 0.032374
0.892599 0.042810 0.010917 0.053674
0.011124 0.025977 0.898480 0.064418
0.870312 0.000286 0.075740 0.053661
0.909419 0.004690 0.053517 0.032374
0.935160 0.010917 0.032179 0.021743
0.871274 0.021548 0.064173 0.043005
0.160186 0.128085 0.579120 0.132609
0.839456 0.032179 0.064098 0.064267
0.920125 0.053442 0.015321 0.011112
0.956398 0.010917 0.032204 0.000481
MOTIF 22-ACAAAACAAAACTAA STREME-22
letter-probability matrix: alength= 4 w= 15 nsites= 113 E= 2.9e+000
0.935218 0.010907 0.000286 0.053588
0.000480 0.935024 0.000286 0.064210
0.765260 0.021529 0.095880 0.117330
0.839624 0.095880 0.042772 0.021724
0.903354 0.010907 0.000286 0.085453
0.935218 0.021529 0.010907 0.032345
0.032345 0.903159 0.021529 0.042967
0.712127 0.159647 0.000286 0.127940
0.935218 0.032151 0.000286 0.032345
0.850246 0.053394 0.021529 0.074832
0.807759 0.010907 0.021529 0.159804
0.149183 0.520782 0.148988 0.181048
0.127940 0.244620 0.010907 0.616533
0.637814 0.159610 0.074637 0.127940
0.786491 0.074637 0.000286 0.138586
MOTIF 23-CACGTGKCAHDW STREME-23
letter-probability matrix: alength= 4 w= 12 nsites= 65 E= 5.1e+000
0.000951 0.778543 0.219556 0.000951
0.997918 0.000566 0.000566 0.000951
0.000951 0.997533 0.000566 0.000951
0.000951 0.000566 0.997533 0.000951
0.000951 0.000566 0.000566 0.997918
0.000951 0.000566 0.997533 0.000951
0.021969 0.000566 0.568211 0.409255
0.000951 0.997533 0.000566 0.000951
0.766716 0.021584 0.210749 0.000951
0.261977 0.358076 0.147694 0.232252
0.283145 0.084639 0.210799 0.421417
0.619488 0.000566 0.042602 0.337344
MOTIF 24-ATAAATAAATAAATA STREME-24
letter-probability matrix: alength= 4 w= 15 nsites= 135 E= 6.5e+000
0.894744 0.031379 0.073525 0.000352
0.047106 0.101450 0.000210 0.851234
0.843465 0.070299 0.023573 0.062663
0.929139 0.007997 0.000210 0.062654
0.851262 0.078087 0.000210 0.070442
0.000352 0.015785 0.000210 0.983653
0.816885 0.078087 0.023573 0.081456
0.757800 0.000210 0.093662 0.148328
0.812305 0.023573 0.062530 0.101593
0.245053 0.046936 0.062530 0.645481
0.746777 0.000210 0.096888 0.156125
0.788942 0.007997 0.031360 0.171701
0.701368 0.046954 0.000210 0.251469
0.159361 0.046945 0.007997 0.785697
0.852579 0.000210 0.000210 0.147002
********************************************************************************
Stopped because 3 consecutive motifs exceeded the p-value threshold (0.05).
********************************************************************************
COMMAND:	streme --verbosity 1 --oc . --dna --totallength 4000000 --time 14400 --minw 8 --maxw 15 --thresh 0.05 --align center --dfile description --p streme_input.fa
********************************************************************************
CPU:		noble-meme.grid.gs.washington.edu
********************************************************************************
FINALTIME:	308.27 seconds
********************************************************************************

## Sheet: tomtom - TBHP
Supplementary Table 6. Identification of TF binding sites within motifs identified in Supplementary Table 5.
Query_ID	Target_ID	Optimal_offset	p-value	E-value	q-value	Overlap	Query_consensus	Target_consensus	Orientation
5-CTCCTCCWCCTCCAC	C2H2_tnt.TF3A_col_a_m1	4	1.93e-08	3.45e-05	6.69e-05	15	CTCCTCCACCTCCAC	CCTCCTCCTCCTCCTCCTC	+
5-CTCCTCCWCCTCCAC	AP2EREBP_tnt.DREB26_col_a_m1	1	2.75e-07	0.00049153	0.000476751	15	CTCCTCCACCTCCAC	CCACCACCACCTCCACCGAC	+
1-GAAGAAGAAGAAGA	NAC_tnt.NTL8_col_m1	5	0.000125386	0.224441	0.147493	14	GAAGAAGAAGAAGA	TACTTGAAGATGAAGAAAC	-
1-GAAGAAGAAGAAGA	RWPRK_tnt.RKD2_col_a_m1	0	0.000339326	0.607394	0.268452	14	GAAGAAGAAGAAGA	GAGGAAGATGAAACGTCAC	-
1-GAAGAAGAAGAAGA	C2H2_tnt.AT5G22990_col_a_m1	1	0.00044484	0.796263	0.268452	14	GAAGAAGAAGAAGA	CGAAAACGATGACGA	-
1-GAAGAAGAAGAAGA	C2H2_tnt.TF3A_col_a_m1	3	0.00049473	0.885566	0.268452	14	GAAGAAGAAGAAGA	GAGGAGGAGGAGGAGGAGG	-
1-GAAGAAGAAGAAGA	C2C2gata_tnt.ZML1_col_a_m1	1	0.000577419	1.03358	0.268452	14	GAAGAAGAAGAAGA	TGATGATGATGATGA	-
1-GAAGAAGAAGAAGA	NAC_tnt.ANAC096_col_m1	3	0.000631528	1.13043	0.268452	13	GAAGAAGAAGAAGA	CTTGAAGATGAAGCAA	+
1-GAAGAAGAAGAAGA	NAC_tnt.SND3_colamp_a_m1	8	0.000684645	1.22551	0.268452	14	GAAGAAGAAGAAGA	GGTAGCGTGAGGAAGAAGTTAC	-
1-GAAGAAGAAGAAGA	C2C2dof_tnt.Adof1_col_a_m1	5	0.000804492	1.44004	0.2839	14	GAAGAAGAAGAAGA	AAAAAGAAAAAGTAAAAAAAA	+
1-GAAGAAGAAGAAGA	C2C2gata_tnt.ZML2_col_a_m1	0	0.000997204	1.785	0.284923	14	GAAGAAGAAGAAGA	GATGATGATGATGATGATG	-
1-GAAGAAGAAGAAGA	C2C2dof_tnt.AT1G69570_colamp_a_m1	3	0.00104441	1.8695	0.284923	14	GAAGAAGAAGAAGA	AAAAAAAAAAAAGAAAAAGTG	+
1-GAAGAAGAAGAAGA	MA1268.2	1	0.00118699	2.1247	0.284923	14	GAAGAAGAAGAAGA	AAAAAAAAAAGAAAAAGTGAA	-
1-GAAGAAGAAGAAGA	C2C2gata_tnt.GATA15_col_b_m1	0	0.00123156	2.20449	0.284923	14	GAAGAAGAAGAAGA	GATGATGATGATGATGATG	-
1-GAAGAAGAAGAAGA	C2C2dof_tnt.AT2G28810_colamp_a_m1	1	0.00126886	2.27126	0.284923	14	GAAGAAGAAGAAGA	AAAACAAAAAGTAAA	-
1-GAAGAAGAAGAAGA	C2C2dof_tnt.At5g62940_col_a_m1	5	0.00129183	2.31237	0.284923	14	GAAGAAGAAGAAGA	AAAAAAAAGAAAAAGTAAAAA	+
1-GAAGAAGAAGAAGA	C2C2dof_tnt.AT1G69570_col_a_m1	5	0.00199976	3.57957	0.308334	14	GAAGAAGAAGAAGA	AAAAAAAAAAAAAAGAAAAAGTGAAAA	-
1-GAAGAAGAAGAAGA	C2C2dof_tnt.AT5G66940_colamp_a_m1	6	0.00204772	3.66542	0.308334	14	GAAGAAGAAGAAGA	AAAAAAGAAAAAGTAAAAAAA	-
1-GAAGAAGAAGAAGA	C2H2_tnt.AtIDD11_col_a_m1	1	0.00204772	3.66542	0.308334	14	GAAGAAGAAGAAGA	AGAAAAAGACAAAAAAAAAAA	-
1-GAAGAAGAAGAAGA	NAC_tnt.SND2_col_a_m1	5	0.00209652	3.75278	0.308334	10	GAAGAAGAAGAAGA	AGCGTGAAGAAGAAG	-
1-GAAGAAGAAGAAGA	MA1790.1	5	0.00209652	3.75278	0.308334	10	GAAGAAGAAGAAGA	AGCGTGAAGAAGAAG	-
1-GAAGAAGAAGAAGA	C2C2dof_tnt.Adof1_colamp_a_m1	6	0.00213503	3.82171	0.308334	14	GAAGAAGAAGAAGA	AAAAAAGAAAAAGTAAAAAAA	+
1-GAAGAAGAAGAAGA	NAC_tnt.NTM1_colamp_a_m1	6	0.00213503	3.82171	0.308334	14	GAAGAAGAAGAAGA	AAAAAAAAAGAAAAAGTAAAA	+
1-GAAGAAGAAGAAGA	C3H_tnt.AT3G12130_colamp_a_m1	0	0.00219782	3.93409	0.308334	14	GAAGAAGAAGAAGA	AAACAAAAAGTTAA	+
1-GAAGAAGAAGAAGA	NAC_tnt.ANAC071_col_a_m1	5	0.0022717	4.06634	0.308334	10	GAAGAAGAAGAAGA	TACTTGAAGATGAAG	+
1-GAAGAAGAAGAAGA	MA1789.1	5	0.0022717	4.06634	0.308334	10	GAAGAAGAAGAAGA	TACTTGAAGATGAAG	-
1-GAAGAAGAAGAAGA	MYBrelated_tnt.At5g05790_col_a_m1	0	0.00236388	4.23134	0.308962	14	GAAGAAGAAGAAGA	GATGAAGATAAGGTT	-
1-GAAGAAGAAGAAGA	Orphan_tnt.BBX31_col_a_m1	-1	0.00255793	4.57869	0.309498	13	GAAGAAGAAGAAGA	AAAAAGTAAAAAAAA	+
1-GAAGAAGAAGAAGA	MA1281.2	5	0.00262525	4.6992	0.309498	14	GAAGAAGAAGAAGA	AAAAAGTAAAAAAAAAAAA	+
1-GAAGAAGAAGAAGA	C2C2dof_tnt.COG1_col_a_m1	-1	0.00263109	4.70965	0.309498	13	GAAGAAGAAGAAGA	AAAAAAAAGAAAAAGTGAAAA	+
1-GAAGAAGAAGAAGA	MA1277.2	-1	0.00277554	4.96822	0.312221	11	GAAGAAGAAGAAGA	AAAAAGTAAAA	+
1-GAAGAAGAAGAAGA	C2C2dof_tnt.At3g45610_colamp_a_m1	0	0.00287503	5.1463	0.312221	14	GAAGAAGAAGAAGA	CAAAAAGTAAAAAAA	-
1-GAAGAAGAAGAAGA	NAC_tnt.ANAC075_col_a_m1	5	0.00310537	5.55861	0.312221	10	GAAGAAGAAGAAGA	AGCGTGAAGAAGAAG	+
1-GAAGAAGAAGAAGA	MA0559.1	0	0.00312571	5.59502	0.312221	14	GAAGAAGAAGAAGA	CCAAAAAAGGAAAA	+
1-GAAGAAGAAGAAGA	C2C2dof_tnt.AT5G02460_col_a_m1	6	0.00338014	6.05045	0.312221	14	GAAGAAGAAGAAGA	AAAAAAGTAAAAAAAAAAAAA	+
1-GAAGAAGAAGAAGA	C2C2dof_tnt.OBP1_col_a_m1	5	0.00338014	6.05045	0.312221	14	GAAGAAGAAGAAGA	AAAAAGTAAAAAAAAAAAAAA	-
1-GAAGAAGAAGAAGA	C2C2dof_tnt.OBP3_col_a_m1	7	0.00338014	6.05045	0.312221	14	GAAGAAGAAGAAGA	AAAAAAAAAAAAAAAAGTAAA	-
1-GAAGAAGAAGAAGA	MA1274.1	7	0.00338014	6.05045	0.312221	14	GAAGAAGAAGAAGA	AAAAAAAAAAAAAAAAGTAAA	-
1-GAAGAAGAAGAAGA	C2C2dof_tnt.OBP3_colamp_a_m1	3	0.00350881	6.28077	0.312221	14	GAAGAAGAAGAAGA	AAAAAAGTAAAAAAAAAAA	-
1-GAAGAAGAAGAAGA	C2C2dof_tnt.CDF3_colamp_a_m1	1	0.00353899	6.33479	0.312221	14	GAAGAAGAAGAAGA	AAAAAAAGAAAAAGTGAA	-
1-GAAGAAGAAGAAGA	MA1267.2	5	0.00396243	7.09275	0.325196	14	GAAGAAGAAGAAGA	AAAAAGTAAAAAAAAAAAA	-
1-GAAGAAGAAGAAGA	C2C2gata_tnt.GATA16_col_a_m1	2	0.00405344	7.25566	0.325196	14	GAAGAAGAAGAAGA	ATGATGATGATGATGATGATGATGATG	-
1-GAAGAAGAAGAAGA	REM_tnt.REM19_col_a_m1	0	0.00405466	7.25783	0.325196	14	GAAGAAGAAGAAGA	AAAAAAAAAAAAAAA	+
1-GAAGAAGAAGAAGA	ND_tnt.ASHR1_col_a_m1	1	0.00405466	7.25783	0.325196	14	GAAGAAGAAGAAGA	TGATGGTGATGATGA	-
1-GAAGAAGAAGAAGA	MA1278.2	2	0.00420861	7.53342	0.330043	14	GAAGAAGAAGAAGA	AAAAAGTAAAAAAAAAA	-
1-GAAGAAGAAGAAGA	MA1371.2	1	0.00437312	7.82788	0.335303	14	GAAGAAGAAGAAGA	ACAAAACGACAAAAA	+
1-GAAGAAGAAGAAGA	C2C2dof_tnt.CDF3_col_a_m1	0	0.00446573	7.99365	0.335303	14	GAAGAAGAAGAAGA	AAAAAAGAAAAAGTGAAAA	+
1-GAAGAAGAAGAAGA	NAC_tnt.ANAC045_col_a_m1	3	0.0045874	8.21145	0.337263	13	GAAGAAGAAGAAGA	CTTGTAGAACAAGCAA	+
1-GAAGAAGAAGAAGA	NAC_tnt.ANAC071_colamp_a_m1	5	0.00471574	8.44117	0.339623	10	GAAGAAGAAGAAGA	TACTTGAAGATGAAG	-
1-GAAGAAGAAGAAGA	C2H2_tnt.IDD5_colamp_a_m1	2	0.00489968	8.77043	0.34506	14	GAAGAAGAAGAAGA	CACAAAACGACAAAAAA	-
1-GAAGAAGAAGAAGA	C2H2_tnt.SGR5_colamp_a_m1	-1	0.00508458	9.10139	0.34506	13	GAAGAAGAAGAAGA	AAAAAAAAGACAAAA	-
1-GAAGAAGAAGAAGA	RWPRK_tnt.RKD2_colamp_a_m1	-2	0.00508458	9.10139	0.34506	12	GAAGAAGAAGAAGA	GGAAGATGAAACGTC	+
1-GAAGAAGAAGAAGA	ABI3VP1_tnt.VRN1_col_a_m1	0	0.00520341	9.3141	0.346462	14	GAAGAAGAAGAAGA	GAAAAAAAAAAAAAAAAAAAAAAAAAAAA	-
1-GAAGAAGAAGAAGA	C2C2dof_tnt.AT2G28810_col_a_m1	6	0.00550841	9.86006	0.359978	14	GAAGAAGAAGAAGA	AAAAAAGTAAAAAAAAAAAAA	-
5-CTCCTCCWCCTCCAC	AP2EREBP_tnt.ESE3_colamp_a_m1	0	2.72e-06	0.00486067	0.00314302	15	CTCCTCCACCTCCAC	CTCCGCCGCCGCCAC	-
5-CTCCTCCWCCTCCAC	AP2EREBP_tnt.At1g75490_colamp_a_m1	0	6.36e-06	0.0113933	0.00552535	15	CTCCTCCACCTCCAC	CACCTCCACCGCCAC	+
5-CTCCTCCWCCTCCAC	AP2EREBP_tnt.ERF7_colamp_a_m1	0	1.75e-05	0.0313928	0.00643341	15	CTCCTCCACCTCCAC	CTCCGCCACCTCCGCCGCCAT	-
5-CTCCTCCWCCTCCAC	AP2EREBP_tnt.AT1G71450_col_a_m1	0	1.76e-05	0.0314921	0.00643341	15	CTCCTCCACCTCCAC	CACCGCCGCCGCCACCGCCA	+
5-CTCCTCCWCCTCCAC	AP2EREBP_tnt.At4g28140_col_a_m1	1	2.04e-05	0.0364806	0.00643341	15	CTCCTCCACCTCCAC	CCACCACCGCCTCCACCGCC	-
5-CTCCTCCWCCTCCAC	AP2EREBP_tnt.ERF7_col_a_m1	1	2.93e-05	0.0525152	0.00793189	15	CTCCTCCACCTCCAC	CCACCGCCTCCGCCGCCGCCA	+
5-CTCCTCCWCCTCCAC	HMG_tnt.3XHMGBOX1_col_a_m1	0	3.16e-05	0.0565445	0.00793189	15	CTCCTCCACCTCCAC	CTCCGCCGCCTCCTCCGCCGT	-
5-CTCCTCCWCCTCCAC	AP2EREBP_tnt.ERF48_col_a_m1	2	3.66e-05	0.0655892	0.00848228	15	CTCCTCCACCTCCAC	TCCACCGCCACCACCACCGCC	-
5-CTCCTCCWCCTCCAC	AP2EREBP_tnt.ERF15_col_m1	0	6.78e-05	0.121339	0.0123471	15	CTCCTCCACCTCCAC	CGCCTCCGCCGCCGC	+
5-CTCCTCCWCCTCCAC	AP2EREBP_tnt.ERF105_col_m1	0	6.78e-05	0.121339	0.0123471	15	CTCCTCCACCTCCAC	CTCCGCCGCCGCCAC	-
5-CTCCTCCWCCTCCAC	AP2EREBP_tnt.ERF3_colamp_a_m1	0	7.73e-05	0.138321	0.0123471	15	CTCCTCCACCTCCAC	CGCCGCCGCCGCCGCCGCCA	-
5-CTCCTCCWCCTCCAC	AP2EREBP_tnt.At4g16750_col_a_m1	0	8.3e-05	0.148548	0.0123471	15	CTCCTCCACCTCCAC	CACCGCCACCGACAC	+
5-CTCCTCCWCCTCCAC	LOBAS2_tnt.LOB_col_a_m1	2	8.89e-05	0.159123	0.0123471	15	CTCCTCCACCTCCAC	TCCGCCGCCGCCTCCGCCGCC	+
5-CTCCTCCWCCTCCAC	AP2EREBP_tnt.DREB2_col_a_m1	1	0.000109992	0.196885	0.0132106	15	CTCCTCCACCTCCAC	CCACCTCCACCGACATAACCA	-
5-CTCCTCCWCCTCCAC	AP2EREBP_tnt.ERF2_colamp_a_m1	1	0.00011794	0.211112	0.0132106	15	CTCCTCCACCTCCAC	CCGCCGCCGCCTCCGCCGCCA	+
5-CTCCTCCWCCTCCAC	AP2EREBP_tnt.ERF6_col_m1	1	0.00011794	0.211112	0.0132106	15	CTCCTCCACCTCCAC	CCGCCGCCGCCGCCGCCACCG	+
5-CTCCTCCWCCTCCAC	AP2EREBP_tnt.SHN3_col_a_m1	2	0.000126384	0.226227	0.0137141	15	CTCCTCCACCTCCAC	TCCGCCGCCGCCGCCGCCGCC	+
5-CTCCTCCWCCTCCAC	AP2EREBP_tnt.ERF73_col_a_m1	1	0.000144862	0.259302	0.0147945	15	CTCCTCCACCTCCAC	CCACCGCCGCCGCCATTTCCG	+
5-CTCCTCCWCCTCCAC	AP2EREBP_tnt.ERF10_col_a_m1	5	0.000154953	0.277366	0.0153729	15	CTCCTCCACCTCCAC	TCCACCGCCTCCGCCGCCGCC	+
5-CTCCTCCWCCTCCAC	AP2EREBP_tnt.ERF11_colamp_a_m1	1	0.000164567	0.294575	0.0154442	15	CTCCTCCACCTCCAC	CCTCCGCCGCCGCCATTTCC	-
5-CTCCTCCWCCTCCAC	AP2EREBP_tnt.ERF4_colamp_a_m1	1	0.000164567	0.294575	0.0154442	15	CTCCTCCACCTCCAC	CCACCTCCGCCGCCATTTCC	-
5-CTCCTCCWCCTCCAC	MA1239.2	1	0.000191438	0.342674	0.0166186	15	CTCCTCCACCTCCAC	CCGCCGCCGCCGCCGC	+
5-CTCCTCCWCCTCCAC	MA2398.1	1	0.00022093	0.395465	0.018711	15	CTCCTCCACCTCCAC	CCGCCGCCTTCTCCGCCG	-
5-CTCCTCCWCCTCCAC	AP2EREBP_tnt.CRF4_col_a_m1	1	0.000261137	0.467436	0.0197122	15	CTCCTCCACCTCCAC	CCTCCGCCGCCGCCGCCGCCG	+
5-CTCCTCCWCCTCCAC	AP2EREBP_tnt.AT4G18450_col_a_m1	2	0.000293889	0.526061	0.0201969	15	CTCCTCCACCTCCAC	GCCGCCGCCGCCGCCGC	-
5-CTCCTCCWCCTCCAC	AP2EREBP_tnt.ERF2_col_a_m1	1	0.00029664	0.530985	0.0201969	15	CTCCTCCACCTCCAC	CCGCCGCCTCCGCCGCCGCCA	+
5-CTCCTCCWCCTCCAC	AP2EREBP_tnt.ERF73_colamp_a_m1	0	0.00029664	0.530985	0.0201969	15	CTCCTCCACCTCCAC	CGCCGCCGCCGCCGCCGCCAT	-
5-CTCCTCCWCCTCCAC	mTERF_tnt.AT5G23930_col_a_m1	0	0.000312881	0.560058	0.0204988	15	CTCCTCCACCTCCAC	CGCCGCCGCCACCGCCGCCG	+
5-CTCCTCCWCCTCCAC	LOBAS2_tnt.AS2_col_a_m1	1	0.000358854	0.642348	0.0218609	15	CTCCTCCACCTCCAC	TCTCCGCCGCCTTCTCCGCCG	+
5-CTCCTCCWCCTCCAC	MA1257.2	3	0.000367296	0.65746	0.0219894	15	CTCCTCCACCTCCAC	CGCCGCCGCCACCGCCGCC	-
5-CTCCTCCWCCTCCAC	AP2EREBP_tnt.ERF104_col_a_m1	3	0.000391523	0.700827	0.0230426	15	CTCCTCCACCTCCAC	CGCCGCCGCCGCCGCCGCC	+
5-CTCCTCCWCCTCCAC	MYB_tnt.ATY19_col_a_m1	0	0.000434002	0.776863	0.0249837	15	CTCCTCCACCTCCAC	CTCCAAAATCTCCACCAACCA	+
5-CTCCTCCWCCTCCAC	AP2EREBP_tnt.PUCHI_colamp_a_m1	4	0.000449179	0.804031	0.0249837	15	CTCCTCCACCTCCAC	CCTCCGCCGCCGCCGCCACCGCCGC	-
5-CTCCTCCWCCTCCAC	AP2EREBP_tnt.DREB19_col_a_m1	0	0.000460481	0.82426	0.0249837	15	CTCCTCCACCTCCAC	CACCTCCACCGACATTA	+
5-CTCCTCCWCCTCCAC	AP2EREBP_tnt.ERF5_colamp_a_m1	1	0.000492659	0.881859	0.0251189	15	CTCCTCCACCTCCAC	CCGCCGCCGCCGCCGCCGCCG	+
5-CTCCTCCWCCTCCAC	AP2EREBP_tnt.ERF9_col_a_m1	4	0.000492659	0.881859	0.0251189	15	CTCCTCCACCTCCAC	CCGCCGCCGCCACCGCCGCCG	-
5-CTCCTCCWCCTCCAC	AP2EREBP_tnt.ERF105_colamp_a_m1	1	0.000496758	0.889198	0.0251189	15	CTCCTCCACCTCCAC	CCGCCGCCGCCGCCGCCGCCGCCG	+
5-CTCCTCCWCCTCCAC	AP2EREBP_tnt.At4g16750_colamp_a_m1	1	0.000555629	0.994576	0.0263816	15	CTCCTCCACCTCCAC	TTATTTCCACCGACACT	-
5-CTCCTCCWCCTCCAC	AP2EREBP_tnt.ERF8_colamp_a_m1	0	0.000576379	1.03172	0.0263816	15	CTCCTCCACCTCCAC	CACCTCCGCCGCCATTTT	-
5-CTCCTCCWCCTCCAC	AP2EREBP_tnt.ABR1_colamp_a_m1	0	0.000595757	1.06641	0.0263816	15	CTCCTCCACCTCCAC	CACCGCCGCCGCCATTTCCGC	+
5-CTCCTCCWCCTCCAC	AP2EREBP_tnt.AT1G12630_col_a_m1	0	0.000595757	1.06641	0.0263816	15	CTCCTCCACCTCCAC	CGCCGCCGCCTTCGCCGACAA	+
5-CTCCTCCWCCTCCAC	AP2EREBP_tnt.ERF1_col_a_m1	1	0.000600211	1.07438	0.0263816	15	CTCCTCCACCTCCAC	CCGCCTCCGCCGCCACCACCGCCGCCGC	+
5-CTCCTCCWCCTCCAC	AP2EREBP_tnt.At1g77640_col_a_m1	2	0.000634633	1.13599	0.0272059	15	CTCCTCCACCTCCAC	TCCACCGACACCACCACCACC	-
5-CTCCTCCWCCTCCAC	AP2EREBP_tnt.DEAR2_colamp_a_m1	0	0.000696113	1.24604	0.0293221	15	CTCCTCCACCTCCAC	CACCGCCACCGACAT	-
5-CTCCTCCWCCTCCAC	AP2EREBP_tnt.ABR1_col_a_m1	3	0.000833167	1.49137	0.0328756	15	CTCCTCCACCTCCAC	CGCCGCCGCCATTTCCGCC	-
5-CTCCTCCWCCTCCAC	AP2EREBP_tnt.RAP212_col_a_m1	4	0.00104494	1.87045	0.0401592	15	CTCCTCCACCTCCAC	CCTCCGCCGCCATTTCCGCCG	-
5-CTCCTCCWCCTCCAC	C2C2gata_tnt.GATA1_col_a_m1	0	0.00105245	1.88389	0.0401592	15	CTCCTCCACCTCCAC	CATCATCATCACCAT	-
5-CTCCTCCWCCTCCAC	AP2EREBP_tnt.ESE1_colamp_a_m1	4	0.00109701	1.96365	0.0414045	15	CTCCTCCACCTCCAC	CCGCCGCCGCCGCCGCCGCC	-
5-CTCCTCCWCCTCCAC	MYB_tnt.MYB63_col_a_m1	6	0.00125315	2.24314	0.0467892	15	CTCCTCCACCTCCAC	CAACTACTCCACCAACCCCCA	+
6-AAATTAAAATWAAAW	ARID_tnt.AT2G17410_col_a_m1	0	3.48e-08	6.23e-05	0.000122612	15	AAATTAAAATTAAAA	AAATTAAAATTAAAT	+
6-AAATTAAAATWAAAW	CPP_tnt.TSO1_col_a_m1	0	2.01e-05	0.035923	0.0235648	15	AAATTAAAATTAAAA	ATTTTAAAATTTAAA	+
6-AAATTAAAATWAAAW	MA1161.1	0	2.01e-05	0.035923	0.0235648	15	AAATTAAAATTAAAA	ATTTTAAAATTTAAA	+
6-AAATTAAAATWAAAW	C2C2dof_tnt.OBP3_colamp_a_m1	3	3.75e-05	0.0670459	0.0327419	15	AAATTAAAATTAAAA	AAAAAAGTAAAAAAAAAAA	-
6-AAATTAAAATWAAAW	MA1281.2	2	6.9e-05	0.123504	0.0327419	15	AAATTAAAATTAAAA	AAAAAGTAAAAAAAAAAAA	+
6-AAATTAAAATWAAAW	C2C2dof_tnt.AT2G28810_col_a_m1	3	8.6e-05	0.153896	0.0327419	15	AAATTAAAATTAAAA	AAAAAAGTAAAAAAAAAAAAA	-
6-AAATTAAAATWAAAW	C2C2dof_tnt.AT5G02460_col_a_m1	3	9.26e-05	0.165813	0.0327419	15	AAATTAAAATTAAAA	AAAAAAGTAAAAAAAAAAAAA	+
6-AAATTAAAATWAAAW	MA1267.2	2	9.99e-05	0.178775	0.0327419	15	AAATTAAAATTAAAA	AAAAAGTAAAAAAAAAAAA	-
6-AAATTAAAATWAAAW	MA1278.2	2	0.000102243	0.183014	0.0327419	15	AAATTAAAATTAAAA	AAAAAGTAAAAAAAAAA	-
6-AAATTAAAATWAAAW	C2C2dof_tnt.At4g38000_col_a_m1	3	0.000120693	0.21604	0.0327551	15	AAATTAAAATTAAAA	AAAAAAGTAAAAAAAAAAAAAAAAAAAA	-
6-AAATTAAAATWAAAW	CPP_tnt.AT2G20110_colamp_a_m1	0	0.000120881	0.216376	0.0327551	15	AAATTAAAATTAAAA	AATTTGAATTTTAAA	+
6-AAATTAAAATWAAAW	C2C2dof_tnt.OBP1_col_a_m1	2	0.000205512	0.367866	0.0431574	15	AAATTAAAATTAAAA	AAAAAGTAAAAAAAAAAAAAA	-
6-AAATTAAAATWAAAW	C2C2dof_tnt.OBP3_col_a_m1	0	0.000220528	0.394745	0.0431574	15	AAATTAAAATTAAAA	AAAAAAAAAAAAAAAAGTAAA	-
6-AAATTAAAATWAAAW	MA1274.1	0	0.000220528	0.394745	0.0431574	15	AAATTAAAATTAAAA	AAAAAAAAAAAAAAAAGTAAA	-
6-AAATTAAAATWAAAW	C2C2dof_tnt.AT5G66940_col_a_m1	9	0.000269303	0.482052	0.049929	15	AAATTAAAATTAAAA	AAAAAAAAAAAAGTAAAAAAAAAAAAAAA	-
19-AACAAAAAAAAAAAA	REM_tnt.REM19_col_a_m1	0	1.4e-09	2.51e-06	4.9e-06	15	AACAAAAAAAAAAAA	AAAAAAAAAAAAAAA	+
19-AACAAAAAAAAAAAA	REM_tnt.REM19_colamp_a_m1	6	3.11e-08	5.56e-05	4.29e-05	15	AACAAAAAAAAAAAA	ATGAAAAAAAAAAAAAAAAAA	+
19-AACAAAAAAAAAAAA	ABI3VP1_tnt.VRN1_colamp_a_m1	0	3.97e-08	7.1e-05	4.29e-05	15	AACAAAAAAAAAAAA	AAAAAAAAAAAAAAAACAG	-
19-AACAAAAAAAAAAAA	ABI3VP1_tnt.VRN1_col_a_m1	7	4.91e-08	8.78e-05	4.29e-05	15	AACAAAAAAAAAAAA	GAAAAAAAAAAAAAAAAAAAAAAAAAAAA	-
19-AACAAAAAAAAAAAA	C2C2dof_tnt.OBP3_col_a_m1	0	3.1e-07	0.000555724	0.000181024	15	AACAAAAAAAAAAAA	AAAAAAAAAAAAAAAAGTAAA	-
19-AACAAAAAAAAAAAA	MA1274.1	0	3.1e-07	0.000555724	0.000181024	15	AACAAAAAAAAAAAA	AAAAAAAAAAAAAAAAGTAAA	-
19-AACAAAAAAAAAAAA	NAC_tnt.NTM1_colamp_a_m1	0	6.06e-07	0.00108415	0.000302704	15	AACAAAAAAAAAAAA	AAAAAAAAAGAAAAAGTAAAA	+
19-AACAAAAAAAAAAAA	C2C2dof_tnt.At4g38000_col_a_m1	9	7.19e-07	0.00128738	0.000314516	15	AACAAAAAAAAAAAA	AAAAAAGTAAAAAAAAAAAAAAAAAAAA	-
19-AACAAAAAAAAAAAA	MA1268.2	0	8.53e-07	0.00152622	0.000331439	15	AACAAAAAAAAAAAA	AAAAAAAAAAGAAAAAGTGAA	-
19-AACAAAAAAAAAAAA	C2C2dof_tnt.AT1G69570_colamp_a_m1	2	1.26e-06	0.00224813	0.00043939	15	AACAAAAAAAAAAAA	AAAAAAAAAAAAGAAAAAGTG	+
19-AACAAAAAAAAAAAA	C2C2dof_tnt.AT1G69570_col_a_m1	4	1.57e-06	0.00280806	0.000498932	15	AACAAAAAAAAAAAA	AAAAAAAAAAAAAAGAAAAAGTGAAAA	-
19-AACAAAAAAAAAAAA	C2C2dof_tnt.AT5G66940_col_a_m1	14	1.93e-06	0.00345607	0.000562897	15	AACAAAAAAAAAAAA	AAAAAAAAAAAAGTAAAAAAAAAAAAAAA	-
19-AACAAAAAAAAAAAA	MA1281.2	3	2.51e-06	0.00448615	0.000674463	15	AACAAAAAAAAAAAA	AAAAAGTAAAAAAAAAAAA	+
19-AACAAAAAAAAAAAA	C2C2dof_tnt.AT5G02460_col_a_m1	4	3.47e-06	0.00621483	0.000817992	15	AACAAAAAAAAAAAA	AAAAAAGTAAAAAAAAAAAAA	+
19-AACAAAAAAAAAAAA	C2C2dof_tnt.AT1G47655_colamp_a_m1	0	3.51e-06	0.00627787	0.000817992	15	AACAAAAAAAAAAAA	AAAAAAAGAAAAAAA	-
19-AACAAAAAAAAAAAA	C2C2dof_tnt.OBP3_colamp_a_m1	4	6.2e-06	0.0110963	0.00135545	15	AACAAAAAAAAAAAA	AAAAAAGTAAAAAAAAAAA	-
19-AACAAAAAAAAAAAA	C2H2_tnt.At1g14580_col_a_m1	5	7.84e-06	0.0140276	0.00161273	15	AACAAAAAAAAAAAA	CACAAAACGACAAAAAAAAA	-
19-AACAAAAAAAAAAAA	C2H2_tnt.MGP_col_a_m1	5	8.84e-06	0.0158214	0.00171791	15	AACAAAAAAAAAAAA	CAGAAAACGACAAAAAAAAA	+
19-AACAAAAAAAAAAAA	C2H2_tnt.NUC_col_a_m1	5	9.38e-06	0.0167952	0.00172767	15	AACAAAAAAAAAAAA	CACAAAACGACAAAAAAAAA	-
19-AACAAAAAAAAAAAA	MA1267.2	3	1.06e-05	0.0189495	0.00185181	15	AACAAAAAAAAAAAA	AAAAAGTAAAAAAAAAAAA	-
19-AACAAAAAAAAAAAA	C2H2_tnt.JKD_col_a_m1	5	1.26e-05	0.0225185	0.00206386	15	AACAAAAAAAAAAAA	CAGAAAACGACAAAAAAAAA	-
19-AACAAAAAAAAAAAA	C2H2_tnt.SGR5_colamp_a_m1	0	2.5e-05	0.0448273	0.00360452	15	AACAAAAAAAAAAAA	AAAAAAAAGACAAAA	-
19-AACAAAAAAAAAAAA	C2C2dof_tnt.AT2G28810_col_a_m1	5	2.68e-05	0.0479505	0.00360452	15	AACAAAAAAAAAAAA	AAAAAAGTAAAAAAAAAAAAA	-
19-AACAAAAAAAAAAAA	Orphan_tnt.BBX31_col_a_m1	0	3.26e-05	0.0583809	0.00422605	15	AACAAAAAAAAAAAA	AAAAAGTAAAAAAAA	+
19-AACAAAAAAAAAAAA	C2C2dof_tnt.OBP4_colamp_a_m1	4	3.62e-05	0.0647839	0.00452206	15	AACAAAAAAAAAAAA	AAAAAACAAAAAGTAAAAA	+
19-AACAAAAAAAAAAAA	C2H2_tnt.SGR5_col_a_m1	0	4.68e-05	0.0838492	0.00565105	15	AACAAAAAAAAAAAA	AAAAAAAGACAAAAA	+
19-AACAAAAAAAAAAAA	C2C2dof_tnt.At1g64620_100ng20cy_b_m1	4	6.56e-05	0.117466	0.0074059	15	AACAAAAAAAAAAAA	AAAAAAAAAAAAGTAAAAA	+
19-AACAAAAAAAAAAAA	C2C2dof_tnt.AT5G02460_colamp_a_m1	4	7.25e-05	0.129725	0.00792319	15	AACAAAAAAAAAAAA	AAAAAAAAAAAAGTAAAAA	-
19-AACAAAAAAAAAAAA	C2C2dof_tnt.AT5G66940_colamp_a_m1	4	8.14e-05	0.145627	0.00862493	15	AACAAAAAAAAAAAA	AAAAAAGAAAAAGTAAAAAAA	-
19-AACAAAAAAAAAAAA	C2C2dof_tnt.Adof1_colamp_a_m1	4	8.98e-05	0.160701	0.00897384	15	AACAAAAAAAAAAAA	AAAAAAGAAAAAGTAAAAAAA	+
19-AACAAAAAAAAAAAA	C2C2dof_tnt.Adof1_col_a_m1	3	0.000104119	0.186373	0.0100764	15	AACAAAAAAAAAAAA	AAAAAGAAAAAGTAAAAAAAA	+
19-AACAAAAAAAAAAAA	C2H2_tnt.IDD4_col_a_m1	0	0.000107489	0.192405	0.0100764	15	AACAAAAAAAAAAAA	CACAAAACGACAAAAAA	+
19-AACAAAAAAAAAAAA	C2H2_tnt.IDD5_colamp_a_m1	0	0.000130386	0.233391	0.0116963	15	AACAAAAAAAAAAAA	CACAAAACGACAAAAAA	-
19-AACAAAAAAAAAAAA	C2H2_tnt.IDD2_col_a_m1	0	0.000182459	0.326601	0.0148449	15	AACAAAAAAAAAAAA	CACAAAACGACAAAA	+
19-AACAAAAAAAAAAAA	MA1373.1	0	0.000182459	0.326601	0.0148449	15	AACAAAAAAAAAAAA	CACAAAACGACAAAA	+
19-AACAAAAAAAAAAAA	MA1278.2	1	0.000207373	0.371198	0.0163388	15	AACAAAAAAAAAAAA	AAAAAGTAAAAAAAAAA	-
19-AACAAAAAAAAAAAA	C2H2_tnt.At5g66730_col_m1	0	0.000216922	0.38829	0.0163388	15	AACAAAAAAAAAAAA	AAGAAAACGACAAAAAA	+
19-AACAAAAAAAAAAAA	MA1160.2	0	0.000224171	0.401266	0.0163388	15	AACAAAAAAAAAAAA	CACAAAACGACAAAAA	-
19-AACAAAAAAAAAAAA	MA2348.1	0	0.000224171	0.401266	0.0163388	15	AACAAAAAAAAAAAA	CACAAAACGACAAAAA	-
19-AACAAAAAAAAAAAA	C2H2_tnt.At5g66730_colamp_a_m1	0	0.000259163	0.463902	0.0185037	15	AACAAAAAAAAAAAA	CAGAAAACGACAAAAAA	-
19-AACAAAAAAAAAAAA	C2H2_tnt.IDD7_col_a_m1	0	0.000264777	0.473951	0.0185264	15	AACAAAAAAAAAAAA	CACAAAACGACAAAAAAA	+
19-AACAAAAAAAAAAAA	C2H2_tnt.At1g14580_colamp_a_m1	0	0.000270819	0.484766	0.0185776	15	AACAAAAAAAAAAAA	CACAAAACGACAAAAAA	+
19-AACAAAAAAAAAAAA	C2H2_tnt.IDD2_colamp_a_m1	0	0.000289506	0.518216	0.019079	15	AACAAAAAAAAAAAA	AAGAAAACGACAAAAAAA	-
19-AACAAAAAAAAAAAA	MADS_tnt.AGL6_col_a_m1	2	0.000294488	0.527134	0.019079	15	AACAAAAAAAAAAAA	TTTCCAAAAAAGGAAAAAA	+
19-AACAAAAAAAAAAAA	MA1205.1	2	0.000294488	0.527134	0.019079	15	AACAAAAAAAAAAAA	TTTCCAAAAAAGGAAAAAA	+
19-AACAAAAAAAAAAAA	MADS_tnt.AGL13_col_b_m1	2	0.000330475	0.591551	0.0206458	15	AACAAAAAAAAAAAA	TTACCAAAAATGGAAAAA	+
19-AACAAAAAAAAAAAA	MA1204.1	2	0.000330475	0.591551	0.0206458	15	AACAAAAAAAAAAAA	TTACCAAAAATGGAAAAA	+
19-AACAAAAAAAAAAAA	C2H2_tnt.AtIDD11_colamp_a_m1	0	0.000360623	0.645515	0.022134	15	AACAAAAAAAAAAAA	CACAAAACGACAAAAAAA	-
19-AACAAAAAAAAAAAA	C2H2_tnt.IDD5_col_m1	0	0.000377483	0.675694	0.0227693	15	AACAAAAAAAAAAAA	CACAAAACGACAAAAA	-
19-AACAAAAAAAAAAAA	C2H2_tnt.MGP_colamp_a_m1	0	0.000393265	0.703945	0.0233192	15	AACAAAAAAAAAAAA	CAGAAAACGACAAAAAAA	-
19-AACAAAAAAAAAAAA	MA1279.2	0	0.000468919	0.839366	0.0267701	15	AACAAAAAAAAAAAA	AAAAGAAAAAGTGAAA	+
19-AACAAAAAAAAAAAA	C2H2_tnt.NUC_colamp_a_m1	0	0.000474418	0.849208	0.0267701	15	AACAAAAAAAAAAAA	CACAAAACGACAAAAAA	-
19-AACAAAAAAAAAAAA	MA0555.2	1	0.000723045	1.29425	0.0389164	15	AACAAAAAAAAAAAA	TTACCAAAAATGGAAA	+
19-AACAAAAAAAAAAAA	C2C2dof_tnt.dof24_col_a_m1	0	0.000749626	1.34183	0.0397358	15	AACAAAAAAAAAAAA	CAAAAAGTAAAAAAA	-
19-AACAAAAAAAAAAAA	C2C2dof_tnt.dof42_col_a_m1	4	0.000762308	1.36453	0.0398049	15	AACAAAAAAAAAAAA	AAAAAAAAAAGGCAAAAAA	+
19-AACAAAAAAAAAAAA	C2C2dof_tnt.AT2G28810_colamp_a_m1	0	0.000814923	1.45871	0.0413189	15	AACAAAAAAAAAAAA	AAAACAAAAAGTAAA	-
19-AACAAAAAAAAAAAA	C2C2dof_tnt.COG1_colamp_a_m1	0	0.000885127	1.58438	0.0436142	15	AACAAAAAAAAAAAA	AAAAAAGTGAAAAAA	-
1-GAAGAAGAAGAAGA	ABI3VP1_tnt.AT5G18090_col_a_m1	0	5.53e-06	0.00988982	0.0194975	14	GAAGAAGAAGAAGA	GATGATGAAGAAAAG	+
1-GAAGAAGAAGAAGA	C2C2dof_tnt.AT1G47655_colamp_a_m1	1	2.63e-05	0.047115	0.046443	14	GAAGAAGAAGAAGA	AAAAAAAGAAAAAAA	-
5-CTCCTCCWCCTCCAC	HMG_tnt.3XHMGBOX1_colamp_a_m1	-1	8.08e-06	0.0144561	0.00560859	14	CTCCTCCACCTCCAC	ACCACCACCACCACC	+
5-CTCCTCCWCCTCCAC	AP2EREBP_tnt.AT1G44830_col_a_m1	1	1.64e-05	0.0294449	0.00643341	14	CTCCTCCACCTCCAC	CCACCTCCACCGCCA	+
5-CTCCTCCWCCTCCAC	MA1222.1	1	1.64e-05	0.0294449	0.00643341	14	CTCCTCCACCTCCAC	CCACCTCCACCGCCA	+
5-CTCCTCCWCCTCCAC	AP2EREBP_tnt.At5g18450_col_a_m1	-1	1.92e-05	0.0343105	0.00643341	14	CTCCTCCACCTCCAC	TCCACCGCCTCCACC	-
5-CTCCTCCWCCTCCAC	AP2EREBP_tnt.At1g75490_col_a_m1	1	3.2e-05	0.0572444	0.00793189	14	CTCCTCCACCTCCAC	CCACCTCCACCGCCA	+
5-CTCCTCCWCCTCCAC	AP2EREBP_tnt.At5g65130_col_a_m1	1	6.78e-05	0.121339	0.0123471	14	CTCCTCCACCTCCAC	CCACCGCCGCCGCCA	+
5-CTCCTCCWCCTCCAC	AP2EREBP_tnt.ESE3_col_a_m1	-1	7.06e-05	0.126286	0.0123471	14	CTCCTCCACCTCCAC	TCCTCCGCCGCCACCTCCG	-
5-CTCCTCCWCCTCCAC	AP2EREBP_tnt.CEJ1_col_a_m1	1	8.88e-05	0.158946	0.0123471	14	CTCCTCCACCTCCAC	CCACCTCCACCGACA	+
5-CTCCTCCWCCTCCAC	AP2EREBP_tnt.RAP26_col_a_m1	1	0.000116523	0.208576	0.0132106	14	CTCCTCCACCTCCAC	CCTCCGCCGCCGCCA	-
5-CTCCTCCWCCTCCAC	MA1221.1	1	0.000116523	0.208576	0.0132106	14	CTCCTCCACCTCCAC	CCTCCGCCGCCGCCA	-
5-CTCCTCCWCCTCCAC	AP2EREBP_tnt.ERF11_col_b_m1	1	0.00014292	0.255827	0.0147945	14	CTCCTCCACCTCCAC	CCACCGCCGCCGCCA	+
5-CTCCTCCWCCTCCAC	AP2EREBP_tnt.AT1G28160_col_a_m1	1	0.000187288	0.335245	0.0166186	14	CTCCTCCACCTCCAC	CCACCGCCGCCGCCA	-
5-CTCCTCCWCCTCCAC	AP2EREBP_tnt.ERF3_col_a_m1	1	0.000228643	0.409272	0.0189032	14	CTCCTCCACCTCCAC	CCACCGCCGCCGCCA	-
5-CTCCTCCWCCTCCAC	AP2EREBP_tnt.At2g33710_col_m1	1	0.000244159	0.437044	0.0194052	14	CTCCTCCACCTCCAC	CCTCCGCCGCCGCCA	+
5-CTCCTCCWCCTCCAC	AP2EREBP_tnt.CRF10_col100_a_m1	1	0.00029644	0.530629	0.0201969	14	CTCCTCCACCTCCAC	CCGCCGCCGCCGCCA	+
5-CTCCTCCWCCTCCAC	AP2EREBP_tnt.DEAR2_col_a_m1	1	0.00029644	0.530629	0.0201969	14	CTCCTCCACCTCCAC	CCACCGCCACCGACA	+
5-CTCCTCCWCCTCCAC	AP2EREBP_tnt.ERF8_col_a_m1	-1	0.000358274	0.64131	0.0218609	14	CTCCTCCACCTCCAC	TCCTCCGCCGCCGCC	+
5-CTCCTCCWCCTCCAC	AP2EREBP_tnt.PUCHI_col_a_m1	1	0.000358274	0.64131	0.0218609	14	CTCCTCCACCTCCAC	CCGCCGCCGCCGCCA	+
5-CTCCTCCWCCTCCAC	AP2EREBP_tnt.LEP_col_a_m1	-1	0.000358854	0.642348	0.0218609	14	CTCCTCCACCTCCAC	TCCGCCGCCGCCACCGCCGCC	+
5-CTCCTCCWCCTCCAC	AP2EREBP_tnt.At1g22810_col_m1	-1	0.000458181	0.820144	0.0249837	14	CTCCTCCACCTCCAC	TCCACCGCCACCGCC	-
5-CTCCTCCWCCTCCAC	AP2EREBP_tnt.ERF38_col_a_m1	1	0.000458181	0.820144	0.0249837	14	CTCCTCCACCTCCAC	CCACCTCCACCGACA	-
5-CTCCTCCWCCTCCAC	AP2EREBP_tnt.AT1G28160_colamp_a_m1	0	0.000509463	0.911939	0.0251189	14	CTCCTCCACCTCCAC	CGCCGCCGCCGCCA	+
5-CTCCTCCWCCTCCAC	AP2EREBP_tnt.ERF5_col_a_m1	1	0.000582618	1.04289	0.0263816	14	CTCCTCCACCTCCAC	CCACCGCCGCCGCCA	+
5-CTCCTCCWCCTCCAC	AP2EREBP_tnt.CRF4_colamp_a_m1	1	0.000582618	1.04289	0.0263816	14	CTCCTCCACCTCCAC	CCGCCGCCGCCGCCA	-
5-CTCCTCCWCCTCCAC	MA1225.1	1	0.000582618	1.04289	0.0263816	14	CTCCTCCACCTCCAC	CCACCGCCGCCGCCA	+
5-CTCCTCCWCCTCCAC	AP2EREBP_tnt.AT1G01250_colamp_a_m1	1	0.000831097	1.48766	0.0328756	14	CTCCTCCACCTCCAC	TCATCTCCACCGACA	-
5-CTCCTCCWCCTCCAC	AP2EREBP_tnt.ERF104_colamp_a_m1	1	0.000831097	1.48766	0.0328756	14	CTCCTCCACCTCCAC	CCGCCGCCGCCGCCA	-
5-CTCCTCCWCCTCCAC	AP2EREBP_tnt.ESE1_col_a_m1	1	0.000831097	1.48766	0.0328756	14	CTCCTCCACCTCCAC	CCGCCGCCGCCGCCG	-
5-CTCCTCCWCCTCCAC	AP2EREBP_tnt.ERF9_colamp_a_m1	-1	0.001011	1.80968	0.0394443	14	CTCCTCCACCTCCAC	TCCTCCGCCGCCATTTT	+
6-AAATTAAAATWAAAW	CPP_tnt.TCX2_col_a_m1	-1	0.000171027	0.306138	0.0401641	14	AAATTAAAATTAAAA	ATTTAAAATTCAAAT	+
6-AAATTAAAATWAAAW	MA1162.1	-1	0.000171027	0.306138	0.0401641	14	AAATTAAAATTAAAA	ATTTAAAATTCAAAT	+
19-AACAAAAAAAAAAAA	C2H2_tnt.AtIDD11_col_a_m1	7	1.3e-05	0.0232313	0.00206386	14	AACAAAAAAAAAAAA	AGAAAAAGACAAAAAAAAAAA	-
19-AACAAAAAAAAAAAA	C2C2dof_tnt.COG1_col_a_m1	-1	2.54e-05	0.0454584	0.00360452	14	AACAAAAAAAAAAAA	AAAAAAAAGAAAAAGTGAAAA	+
19-AACAAAAAAAAAAAA	C2C2dof_tnt.OBP1_col_a_m1	7	2.68e-05	0.0479505	0.00360452	14	AACAAAAAAAAAAAA	AAAAAGTAAAAAAAAAAAAAA	-
19-AACAAAAAAAAAAAA	MA0559.1	-1	4.99e-05	0.0893164	0.00581886	14	AACAAAAAAAAAAAA	CCAAAAAAGGAAAA	+
19-AACAAAAAAAAAAAA	C2C2dof_tnt.At5g62940_col_a_m1	-1	8.55e-05	0.152975	0.00879366	14	AACAAAAAAAAAAAA	AAAAAAAAGAAAAAGTAAAAA	+
19-AACAAAAAAAAAAAA	MA1374.2	-1	0.000140433	0.251376	0.0122826	14	AACAAAAAAAAAAAA	ACAAAACGACAAAA	+
19-AACAAAAAAAAAAAA	MA1370.2	-1	0.000155275	0.277942	0.0132495	14	AACAAAAAAAAAAAA	ACAAAACGACAAAA	-
19-AACAAAAAAAAAAAA	MA1371.2	-1	0.000217936	0.390105	0.0163388	14	AACAAAAAAAAAAAA	ACAAAACGACAAAAA	+
19-AACAAAAAAAAAAAA	C3H_tnt.EMB1789_col_a_m1	-1	0.000466161	0.834429	0.0267701	14	AACAAAAAAAAAAAA	ACGGTAAAAAAAAAA	-
19-AACAAAAAAAAAAAA	Trihelix_tnt.AT5G47660_col_a_m1	-1	0.000885127	1.58438	0.0436142	14	AACAAAAAAAAAAAA	ACGGTAAAAAAAAAA	-
21-AAAAAGAAAAGAAA	C2C2dof_tnt.AT1G69570_colamp_a_m1	2	4.08e-07	0.000730013	0.00116844	14	AAAAAGAAAAGAAA	AAAAAAAAAAAAGAAAAAGTG	+
21-AAAAAGAAAAGAAA	MA1268.2	0	6.73e-07	0.00120383	0.00116844	14	AAAAAGAAAAGAAA	AAAAAAAAAAGAAAAAGTGAA	-
21-AAAAAGAAAAGAAA	C2C2dof_tnt.AT1G69570_col_a_m1	4	1.17e-06	0.00209846	0.00135784	14	AAAAAGAAAAGAAA	AAAAAAAAAAAAAAGAAAAAGTGAAAA	-
21-AAAAAGAAAAGAAA	MA1281.2	0	3.22e-06	0.00576217	0.00262471	14	AAAAAGAAAAGAAA	AAAAAGTAAAAAAAAAAAA	+
21-AAAAAGAAAAGAAA	C2C2dof_tnt.AT5G02460_col_a_m1	1	4.26e-06	0.00762964	0.00262471	14	AAAAAGAAAAGAAA	AAAAAAGTAAAAAAAAAAAAA	+
21-AAAAAGAAAAGAAA	C2C2dof_tnt.OBP3_col_a_m1	0	6.51e-06	0.0116566	0.00262471	14	AAAAAGAAAAGAAA	AAAAAAAAAAAAAAAAGTAAA	-
21-AAAAAGAAAAGAAA	MA1274.1	0	6.51e-06	0.0116566	0.00262471	14	AAAAAGAAAAGAAA	AAAAAAAAAAAAAAAAGTAAA	-
21-AAAAAGAAAAGAAA	C2C2dof_tnt.OBP1_col_a_m1	7	7.76e-06	0.0138865	0.00262471	14	AAAAAGAAAAGAAA	AAAAAGTAAAAAAAAAAAAAA	-
21-AAAAAGAAAAGAAA	Orphan_tnt.BBX31_col_a_m1	0	7.84e-06	0.0140273	0.00262471	14	AAAAAGAAAAGAAA	AAAAAGTAAAAAAAA	+
21-AAAAAGAAAAGAAA	C2C2dof_tnt.AT5G66940_col_a_m1	14	9.54e-06	0.0170852	0.00262471	14	AAAAAGAAAAGAAA	AAAAAAAAAAAAGTAAAAAAAAAAAAAAA	-
21-AAAAAGAAAAGAAA	C2C2dof_tnt.OBP3_colamp_a_m1	1	9.82e-06	0.0175774	0.00262471	14	AAAAAGAAAAGAAA	AAAAAAGTAAAAAAAAAAA	-
21-AAAAAGAAAAGAAA	REM_tnt.REM19_col_a_m1	1	1.37e-05	0.0244432	0.00338923	14	AAAAAGAAAAGAAA	AAAAAAAAAAAAAAA	+
21-AAAAAGAAAAGAAA	ABI3VP1_tnt.VRN1_colamp_a_m1	2	1.48e-05	0.0265637	0.0034377	14	AAAAAGAAAAGAAA	AAAAAAAAAAAAAAAACAG	-
21-AAAAAGAAAAGAAA	REM_tnt.REM19_colamp_a_m1	5	1.84e-05	0.0330035	0.00400414	14	AAAAAGAAAAGAAA	ATGAAAAAAAAAAAAAAAAAA	+
21-AAAAAGAAAAGAAA	C2C2dof_tnt.At4g38000_col_a_m1	13	2.15e-05	0.0384173	0.00438681	14	AAAAAGAAAAGAAA	AAAAAAGTAAAAAAAAAAAAAAAAAAAA	-
21-AAAAAGAAAAGAAA	ABI3VP1_tnt.VRN1_col_a_m1	12	2.42e-05	0.0433384	0.0046738	14	AAAAAGAAAAGAAA	GAAAAAAAAAAAAAAAAAAAAAAAAAAAA	-
21-AAAAAGAAAAGAAA	MA1267.2	0	2.74e-05	0.0491185	0.00501836	14	AAAAAGAAAAGAAA	AAAAAGTAAAAAAAAAAAA	-
21-AAAAAGAAAAGAAA	C2H2_tnt.AtIDD11_col_a_m1	2	3.01e-05	0.0538777	0.00522937	14	AAAAAGAAAAGAAA	AGAAAAAGACAAAAAAAAAAA	-
21-AAAAAGAAAAGAAA	C2C2dof_tnt.At3g45610_colamp_a_m1	1	4.26e-05	0.0761805	0.0066315	14	AAAAAGAAAAGAAA	CAAAAAGTAAAAAAA	-
21-AAAAAGAAAAGAAA	C2C2dof_tnt.dof24_col_a_m1	1	4.47e-05	0.0800912	0.0066315	14	AAAAAGAAAAGAAA	CAAAAAGTAAAAAAA	-
21-AAAAAGAAAAGAAA	C2C2dof_tnt.Adof1_col_a_m1	6	4.58e-05	0.0819884	0.0066315	14	AAAAAGAAAAGAAA	AAAAAGAAAAAGTAAAAAAAA	+
21-AAAAAGAAAAGAAA	C2C2dof_tnt.AT2G28810_col_a_m1	1	5.45e-05	0.0974681	0.00727711	14	AAAAAGAAAAGAAA	AAAAAAGTAAAAAAAAAAAAA	-
21-AAAAAGAAAAGAAA	C2C2dof_tnt.AT5G66940_colamp_a_m1	7	5.45e-05	0.0974681	0.00727711	14	AAAAAGAAAAGAAA	AAAAAAGAAAAAGTAAAAAAA	-
21-AAAAAGAAAAGAAA	MA1278.2	0	6.36e-05	0.113781	0.00818044	14	AAAAAGAAAAGAAA	AAAAAGTAAAAAAAAAA	-
21-AAAAAGAAAAGAAA	C2H2_tnt.IDD5_colamp_a_m1	3	7.03e-05	0.125841	0.00872439	14	AAAAAGAAAAGAAA	CACAAAACGACAAAAAA	-
2-CGGCGGCGAHGA	MA2402.1	-2	0.00309251	5.5356	0.0546014	5	CGGCGGCGACGA	GCGGC	-
2-CGGCGGCGAHGA	MA2063.1	-1	0.00324009	5.79977	0.0566253	6	CGGCGGCGACGA	GTCGGT	-
2-CGGCGGCGAHGA	AP2EREBP_tnt.At2g44940_colamp_a_m1	2	0.00325289	5.82267	0.0566253	11	CGGCGGCGACGA	ATTGTCGGTGGAG	+
2-CGGCGGCGAHGA	MA0993.2	-3	0.00327396	5.86038	0.0566253	4	CGGCGGCGACGA	CGGC	-
2-CGGCGGCGAHGA	MA0997.2	-3	0.00327396	5.86038	0.0566253	4	CGGCGGCGACGA	CGGC	-
2-CGGCGGCGAHGA	HMG_tnt.3XHMGBOX1_colamp_a_m1	2	0.00343797	6.15396	0.0591601	12	CGGCGGCGACGA	GGTGGTGGTGGTGGT	-
2-CGGCGGCGAHGA	AP2EREBP_tnt.RAP211_colamp_a_m1	3	0.00365774	6.54735	0.062624	12	CGGCGGCGACGA	AATAGCCGGCCAAAA	-
2-CGGCGGCGAHGA	DREB2C	1	0.00384018	6.87392	0.0650901	7	CGGCGGCGACGA	GCGGCCGC	+
2-CGGCGGCGAHGA	C2C2gata_tnt.ZIM_col_a_m1	3	0.00413344	7.39885	0.0690253	12	CGGCGGCGACGA	ATCCAACGGTTGAGA	-
2-CGGCGGCGAHGA	C2H2_tnt.AT5G22990_col_a_m1	0	0.00413344	7.39885	0.0690253	12	CGGCGGCGACGA	CGAAAACGATGACGA	-
2-CGGCGGCGAHGA	AP2EREBP_tnt.At1g22810_colamp_a_m1	4	0.00413344	7.39885	0.0690253	11	CGGCGGCGACGA	GCTGTGTCGGTGGCG	-
2-CGGCGGCGAHGA	AP2EREBP_tnt.TINY_col_a_m1	4	0.00466107	8.34331	0.0767028	11	CGGCGGCGACGA	ATTTTGTCGGTGGAG	-
2-CGGCGGCGAHGA	AP2EREBP_tnt.CBF4_col_a_m1	3	0.00492691	8.81917	0.0806859	10	CGGCGGCGACGA	TGATGTCGGCGAA	+
2-CGGCGGCGAHGA	LOBAS2_tnt.LBD13_colamp_a_m1	0	0.00524659	9.39139	0.085508	12	CGGCGGCGACGA	CGGCGGAAATTGCGG	+
3-CCAAACCCA	MYB_tnt.MYB63_col_a_m1	11	0.00284196	5.08711	1	9	CCAAACCCA	CAACTACTCCACCAACCCCCA	+
3-CCAAACCCA	MA2357.1	-1	0.002924	5.23396	1	7	CCAAACCCA	TAAACCC	+
3-CCAAACCCA	MA1802.2	-1	0.00460127	8.23628	1	7	CCAAACCCA	TAAACCC	+
3-CCAAACCCA	MA2025.2	2	0.00526391	9.4224	1	6	CCAAACCCA	TACCAAAC	+
4-GAAGAAGAAAGAGA	C2C2dof_tnt.AT1G47655_colamp_a_m1	1	7.66e-05	0.137029	0.273128	14	GAAGAAGAAAGAGA	AAAAAAAGAAAAAAA	-
4-GAAGAAGAAAGAGA	BBRBPC_tnt.BPC5_colamp_a_m1	4	0.000291611	0.521983	0.297939	14	GAAGAAGAAAGAGA	GAGAGAGAGAGAGAGAGAGAGAGAGAGAG	+
4-GAAGAAGAAAGAGA	ABI3VP1_tnt.AT5G18090_col_a_m1	0	0.000327192	0.585674	0.297939	14	GAAGAAGAAAGAGA	GATGATGAAGAAAAG	+
4-GAAGAAGAAAGAGA	MA1416.1	0	0.000334027	0.597908	0.297939	14	GAAGAAGAAAGAGA	GAGAGAGAGAGAGA	+
4-GAAGAAGAAAGAGA	ND_tnt.FRS9_col_a_m1	0	0.000678962	1.21534	0.401779	14	GAAGAAGAAAGAGA	GAGAGAGAGAGAGAGAGAGAG	-
4-GAAGAAGAAAGAGA	BBRBPC_tnt.BPC1_colamp_a_m1	0	0.00070694	1.26542	0.401779	14	GAAGAAGAAAGAGA	GAGAGAGAGAGAGAG	-
4-GAAGAAGAAAGAGA	MA1678.3	-3	0.00080782	1.446	0.401779	8	GAAGAAGAAAGAGA	GAAGAAAC	+
4-GAAGAAGAAAGAGA	BBRBPC_tnt.BPC1_col_a_m1	10	0.00129774	2.32295	0.401779	14	GAAGAAGAAAGAGA	GAGAGAGAGAGAGAGAGAGAGAGA	+
4-GAAGAAGAAAGAGA	MA1404.1	10	0.00129774	2.32295	0.401779	14	GAAGAAGAAAGAGA	GAGAGAGAGAGAGAGAGAGAGAGA	+
4-GAAGAAGAAAGAGA	MA1281.2	2	0.00133572	2.39094	0.401779	14	GAAGAAGAAAGAGA	AAAAAGTAAAAAAAAAAAA	+
4-GAAGAAGAAAGAGA	BBRBPC_tnt.BPC6_col_a_m1	6	0.00135134	2.41889	0.401779	14	GAAGAAGAAAGAGA	GAGAGAGAGAGAGAGAGAGAG	-
4-GAAGAAGAAAGAGA	MA1402.1	6	0.00135134	2.41889	0.401779	14	GAAGAAGAAAGAGA	GAGAGAGAGAGAGAGAGAGAG	-
4-GAAGAAGAAAGAGA	MA1268.2	4	0.00166055	2.97238	0.440928	14	GAAGAAGAAAGAGA	AAAAAAAAAAGAAAAAGTGAA	-
4-GAAGAAGAAAGAGA	C2C2dof_tnt.AT5G02460_col_a_m1	3	0.00173018	3.09702	0.440928	14	GAAGAAGAAAGAGA	AAAAAAGTAAAAAAAAAAAAA	+
4-GAAGAAGAAAGAGA	C2C2dof_tnt.AT1G69570_colamp_a_m1	0	0.00187845	3.36243	0.446802	14	GAAGAAGAAAGAGA	AAAAAAAAAAAAGAAAAAGTG	+
4-GAAGAAGAAAGAGA	MA1279.2	0	0.00225371	4.03413	0.500838	14	GAAGAAGAAAGAGA	AAAAGAAAAAGTGAAA	+
4-GAAGAAGAAAGAGA	C2C2dof_tnt.CDF3_colamp_a_m1	1	0.00243027	4.35018	0.500838	14	GAAGAAGAAAGAGA	AAAAAAAGAAAAAGTGAA	-
4-GAAGAAGAAAGAGA	MYBrelated_tnt.At5g05790_col_a_m1	0	0.00252676	4.5229	0.500838	14	GAAGAAGAAAGAGA	GATGAAGATAAGGTT	-
4-GAAGAAGAAAGAGA	C2C2dof_tnt.AT1G69570_col_a_m1	8	0.00279616	5.00513	0.521538	14	GAAGAAGAAAGAGA	AAAAAAAAAAAAAAGAAAAAGTGAAAA	-
4-GAAGAAGAAAGAGA	C2C2dof_tnt.At5g62940_col_a_m1	2	0.00296917	5.31481	0.521538	14	GAAGAAGAAAGAGA	AAAAAAAAGAAAAAGTAAAAA	+
4-GAAGAAGAAAGAGA	C2C2dof_tnt.CDF3_col_a_m1	0	0.00308819	5.52787	0.521538	14	GAAGAAGAAAGAGA	AAAAAAGAAAAAGTGAAAA	+
4-GAAGAAGAAAGAGA	MA1267.2	2	0.00335502	6.00548	0.521538	14	GAAGAAGAAAGAGA	AAAAAGTAAAAAAAAAAAA	-
4-GAAGAAGAAAGAGA	C2C2dof_tnt.Adof1_col_a_m1	-1	0.00336728	6.02743	0.521538	13	GAAGAAGAAAGAGA	AAAAAGAAAAAGTAAAAAAAA	+
4-GAAGAAGAAAGAGA	C2H2_tnt.AtIDD11_col_a_m1	1	0.00351107	6.28481	0.521538	14	GAAGAAGAAAGAGA	AGAAAAAGACAAAAAAAAAAA	-
4-GAAGAAGAAAGAGA	BBRBPC_tnt.BPC5_col_a_m1	5	0.00380062	6.8031	0.521538	14	GAAGAAGAAAGAGA	AGAGAGAGAGAGAGAGAGAGAGAGAGAGAG	+
4-GAAGAAGAAAGAGA	MA1403.1	5	0.00380062	6.8031	0.521538	14	GAAGAAGAAAGAGA	AGAGAGAGAGAGAGAGAGAGAGAGAGAGAG	+
4-GAAGAAGAAAGAGA	C2C2dof_tnt.COG1_col_a_m1	2	0.0039774	7.11954	0.525582	14	GAAGAAGAAAGAGA	AAAAAAAAGAAAAAGTGAAAA	+
4-GAAGAAGAAAGAGA	NAC_tnt.NTM1_colamp_a_m1	3	0.00414488	7.41934	0.528153	14	GAAGAAGAAAGAGA	AAAAAAAAAGAAAAAGTAAAA	+
4-GAAGAAGAAAGAGA	C2C2dof_tnt.OBP3_col_a_m1	6	0.00487831	8.73217	0.559905	14	GAAGAAGAAAGAGA	AAAAAAAAAAAAAAAAGTAAA	-
4-GAAGAAGAAAGAGA	MA1274.1	6	0.00487831	8.73217	0.559905	14	GAAGAAGAAAGAGA	AAAAAAAAAAAAAAAAGTAAA	-
4-GAAGAAGAAAGAGA	MA1677.2	-3	0.00543459	9.72792	0.559905	7	GAAGAAGAAAGAGA	CAAGAAA	+
4-GAAGAAGAAAGAGA	MA2049.2	-3	0.00543459	9.72792	0.559905	7	GAAGAAGAAAGAGA	CAAGAAA	+
21-AAAAAGAAAAGAAA	C2C2dof_tnt.AT5G02460_colamp_a_m1	2	8.78e-05	0.1572	0.010313	14	AAAAAGAAAAGAAA	AAAAAAAAAAAAGTAAAAA	-
21-AAAAAGAAAAGAAA	C2C2dof_tnt.COG1_col_a_m1	0	8.9e-05	0.159381	0.010313	14	AAAAAGAAAAGAAA	AAAAAAAAGAAAAAGTGAAAA	+
21-AAAAAGAAAAGAAA	C2H2_tnt.At5g66730_col_m1	3	0.000109434	0.195887	0.011883	14	AAAAAGAAAAGAAA	AAGAAAACGACAAAAAA	+
21-AAAAAGAAAAGAAA	C2H2_tnt.IDD4_col_a_m1	3	0.000109434	0.195887	0.011883	14	AAAAAGAAAAGAAA	CACAAAACGACAAAAAA	+
21-AAAAAGAAAAGAAA	C2H2_tnt.At1g14580_colamp_a_m1	3	0.000132936	0.237955	0.0138245	14	AAAAAGAAAAGAAA	CACAAAACGACAAAAAA	+
21-AAAAAGAAAAGAAA	C2C2dof_tnt.COG1_colamp_a_m1	1	0.000135271	0.242135	0.0138245	14	AAAAAGAAAAGAAA	AAAAAAGTGAAAAAA	-
21-AAAAAGAAAAGAAA	C2C2dof_tnt.At1g64620_100ng20cy_b_m1	2	0.000143993	0.257748	0.0141471	14	AAAAAGAAAAGAAA	AAAAAAAAAAAAGTAAAAA	+
21-AAAAAGAAAAGAAA	C2H2_tnt.At5g66730_colamp_a_m1	3	0.00014657	0.26236	0.0141471	14	AAAAAGAAAAGAAA	CAGAAAACGACAAAAAA	-
21-AAAAAGAAAAGAAA	C2H2_tnt.IDD2_colamp_a_m1	3	0.000154992	0.277435	0.0145556	14	AAAAAGAAAAGAAA	AAGAAAACGACAAAAAAA	-
21-AAAAAGAAAAGAAA	MA1279.2	0	0.000170046	0.304382	0.0155491	14	AAAAAGAAAAGAAA	AAAAGAAAAAGTGAAA	+
21-AAAAAGAAAAGAAA	C2H2_tnt.JKD_col_a_m1	3	0.000183227	0.327976	0.0160153	14	AAAAAGAAAAGAAA	CAGAAAACGACAAAAAAAAA	-
21-AAAAAGAAAAGAAA	C2H2_tnt.IDD7_col_a_m1	3	0.000197686	0.353857	0.0160153	14	AAAAAGAAAAGAAA	CACAAAACGACAAAAAAA	+
21-AAAAAGAAAAGAAA	C2H2_tnt.MGP_colamp_a_m1	3	0.000197686	0.353857	0.0160153	14	AAAAAGAAAAGAAA	CAGAAAACGACAAAAAAA	-
21-AAAAAGAAAAGAAA	C2H2_tnt.MGP_col_a_m1	3	0.000201774	0.361175	0.0160153	14	AAAAAGAAAAGAAA	CAGAAAACGACAAAAAAAAA	+
21-AAAAAGAAAAGAAA	C2H2_tnt.NUC_colamp_a_m1	3	0.000207407	0.371259	0.0160153	14	AAAAAGAAAAGAAA	CACAAAACGACAAAAAA	-
21-AAAAAGAAAAGAAA	C2C2dof_tnt.At5g62940_col_a_m1	0	0.000228827	0.409601	0.0169448	14	AAAAAGAAAAGAAA	AAAAAAAAGAAAAAGTAAAAA	+
21-AAAAAGAAAAGAAA	C2H2_tnt.AtIDD11_colamp_a_m1	3	0.000229198	0.410265	0.0169448	14	AAAAAGAAAAGAAA	CACAAAACGACAAAAAAA	-
21-AAAAAGAAAAGAAA	C2C2dof_tnt.dof42_col_a_m1	5	0.000257732	0.46134	0.0182766	14	AAAAAGAAAAGAAA	AAAAAAAAAAGGCAAAAAA	+
21-AAAAAGAAAAGAAA	C2H2_tnt.NUC_col_a_m1	3	0.00026966	0.482691	0.01874	14	AAAAAGAAAAGAAA	CACAAAACGACAAAAAAAAA	-
21-AAAAAGAAAAGAAA	C2H2_tnt.SGR5_colamp_a_m1	0	0.000285737	0.51147	0.0194679	14	AAAAAGAAAAGAAA	AAAAAAAAGACAAAA	-
21-AAAAAGAAAAGAAA	C2H2_tnt.At1g14580_col_a_m1	3	0.000297333	0.532227	0.0198684	14	AAAAAGAAAAGAAA	CACAAAACGACAAAAAAAAA	-
21-AAAAAGAAAAGAAA	C2C2dof_tnt.Adof1_colamp_a_m1	7	0.000305645	0.547104	0.0200385	14	AAAAAGAAAAGAAA	AAAAAAGAAAAAGTAAAAAAA	+
21-AAAAAGAAAAGAAA	C2C2dof_tnt.AT2G28810_colamp_a_m1	0	0.000413081	0.739414	0.0265806	14	AAAAAGAAAAGAAA	AAAACAAAAAGTAAA	-
21-AAAAAGAAAAGAAA	C2C2dof_tnt.CDF3_colamp_a_m1	0	0.000436918	0.782083	0.0271104	14	AAAAAGAAAAGAAA	AAAAAAAGAAAAAGTGAA	-
21-AAAAAGAAAAGAAA	C2C2dof_tnt.OBP4_colamp_a_m1	2	0.000566761	1.0145	0.0333788	14	AAAAAGAAAAGAAA	AAAAAACAAAAAGTAAAAA	+
21-AAAAAGAAAAGAAA	MYBrelated_tnt.At3g11280_colamp_a_m1	1	0.000667853	1.19546	0.0362597	14	AAAAAGAAAAGAAA	TATAAAGATAAGATTATA	-
21-AAAAAGAAAAGAAA	C2C2dof_tnt.dof24_colamp_a_m1	1	0.000861363	1.54184	0.0446719	14	AAAAAGAAAAGAAA	AAAAACAAAAAGTAA	+
5-CTCCTCCWCCTCCAC	MA1226.2	-2	7.27e-05	0.130063	0.0123471	13	CTCCTCCACCTCCAC	CCACCGCCTCCACC	-
5-CTCCTCCWCCTCCAC	AP2EREBP_tnt.At5g65130_colamp_a_m1	-2	8.13e-05	0.145565	0.0123471	13	CTCCTCCACCTCCAC	CCACCACCTCCACCGACAA	+
5-CTCCTCCWCCTCCAC	MA1250.2	1	0.000104905	0.18778	0.0132106	13	CTCCTCCACCTCCAC	CCACCTCCACCGCC	+
5-CTCCTCCWCCTCCAC	AP2EREBP_tnt.RAP21_col_a_m1	-2	0.000189996	0.340092	0.0166186	13	CTCCTCCACCTCCAC	CCACCACCGACAC	-
5-CTCCTCCWCCTCCAC	MA1753.2	1	0.000306536	0.548699	0.0204693	13	CTCCTCCACCTCCAC	CCACCGCCGCCGCC	+
5-CTCCTCCWCCTCCAC	MA1262.2	-2	0.000479498	0.858301	0.0251189	13	CTCCTCCACCTCCAC	CCTCCGCCGCCGC	+
5-CTCCTCCWCCTCCAC	MA1228.2	-2	0.00051361	0.919362	0.0251189	13	CTCCTCCACCTCCAC	CCGCCGCCGCCGC	-
5-CTCCTCCWCCTCCAC	MA1264.2	-2	0.00051361	0.919362	0.0251189	13	CTCCTCCACCTCCAC	CCGCCGCCGCCGC	-
5-CTCCTCCWCCTCCAC	AP2EREBP_tnt.AT1G71450_colamp_a_m1	-2	0.000628608	1.12521	0.0272059	13	CTCCTCCACCTCCAC	CCTCCACCGTCAC	+
5-CTCCTCCWCCTCCAC	MYB_tnt.MYB55_col_m1	-2	0.000700888	1.25459	0.0293221	13	CTCCTCCACCTCCAC	CCTCAACCACCACC	+
5-CTCCTCCWCCTCCAC	AP2EREBP_tnt.ERF4_col_a_m1	-2	0.000738509	1.32193	0.0305282	13	CTCCTCCACCTCCAC	CCTCCGCCGCCATTT	+
8-CATCATCATCATC	C2C2gata_tnt.ZML1_col_a_m1	1	5.86e-11	1.05e-07	2.09e-07	13	CATCATCATCATC	TCATCATCATCATCA	+
8-CATCATCATCATC	C2C2gata_tnt.ZML2_col_a_m1	0	3.8e-10	6.81e-07	6.79e-07	13	CATCATCATCATC	CATCATCATCATCATCATC	+
8-CATCATCATCATC	C2C2gata_tnt.GATA15_col_b_m1	6	3.01e-09	5.38e-06	3.58e-06	13	CATCATCATCATC	CATCATCATCATCATCATC	+
8-CATCATCATCATC	C2C2gata_tnt.GATA16_col_a_m1	12	4.47e-09	8e-06	3.99e-06	13	CATCATCATCATC	CATCATCATCATCATCATCATCATCAT	+
8-CATCATCATCATC	C2C2gata_tnt.GATA1_col_a_m1	0	2.34e-07	0.00041887	0.000167214	13	CATCATCATCATC	CATCATCATCACCAT	-
8-CATCATCATCATC	ND_tnt.ASHR1_col_a_m1	1	1.32e-06	0.00236663	0.000787306	13	CATCATCATCATC	TCATCATCACCATCA	+
19-AACAAAAAAAAAAAA	MA0940.1	-1	0.000109448	0.195912	0.0100764	13	AACAAAAAAAAAAAA	CCAAAAAAGGAAA	+
19-AACAAAAAAAAAAAA	C2C2dof_tnt.CDF3_colamp_a_m1	-2	0.000577618	1.03394	0.0320761	13	AACAAAAAAAAAAAA	AAAAAAAGAAAAAGTGAA	-
19-AACAAAAAAAAAAAA	MA1159.2	-2	0.000646666	1.15753	0.0353493	13	AACAAAAAAAAAAAA	AAAAAAGACAAAA	+
19-AACAAAAAAAAAAAA	MA0554.2	-1	0.000784089	1.40352	0.0403401	13	AACAAAAAAAAAAAA	CCAAAAATGGAAA	-
21-AAAAAGAAAAGAAA	C2C2dof_tnt.AT1G47655_colamp_a_m1	2	9.47e-06	0.0169503	0.00262471	13	AAAAAGAAAAGAAA	AAAAAAAGAAAAAAA	-
21-AAAAAGAAAAGAAA	NAC_tnt.NTM1_colamp_a_m1	-1	3.2e-05	0.0572734	0.00529424	13	AAAAAGAAAAGAAA	AAAAAAAAAGAAAAAGTAAAA	+
21-AAAAAGAAAAGAAA	MA1158.2	0	0.000189094	0.338477	0.0160153	13	AAAAAGAAAAGAAA	AAAACGACAAAAA	+
21-AAAAAGAAAAGAAA	C2H2_tnt.SGR5_col_a_m1	2	0.000247468	0.442967	0.0179143	13	AAAAAGAAAAGAAA	AAAAAAAGACAAAAA	+
21-AAAAAGAAAAGAAA	MADS_tnt.AGL15_colamp_a_m1	8	0.000431111	0.771689	0.0271104	13	AAAAAGAAAAGAAA	ACTTTCCAAAAAAGGAAAGTT	-
21-AAAAAGAAAAGAAA	MA1371.2	2	0.000515262	0.922319	0.0308691	13	AAAAAGAAAAGAAA	ACAAAACGACAAAAA	+
21-AAAAAGAAAAGAAA	MADS_tnt.AGL6_col_a_m1	6	0.000623221	1.11557	0.0343736	13	AAAAAGAAAAGAAA	TTTCCAAAAAAGGAAAAAA	+
21-AAAAAGAAAAGAAA	MA1205.1	6	0.000623221	1.11557	0.0343736	13	AAAAAGAAAAGAAA	TTTCCAAAAAAGGAAAAAA	+
21-AAAAAGAAAAGAAA	MA0940.1	-1	0.000903884	1.61795	0.0455184	13	AAAAAGAAAAGAAA	CCAAAAAAGGAAA	+
21-AAAAAGAAAAGAAA	C2C2dof_tnt.OBP4_col_a_m1	1	0.00094014	1.68285	0.0466678	13	AAAAAGAAAAGAAA	CAAAAAGTTAAAAA	+
2-CGGCGGCGAHGA	MA1228.2	1	6.92e-07	0.00123905	0.000447168	12	CGGCGGCGACGA	GCGGCGGCGGCGG	+
2-CGGCGGCGAHGA	MA1262.2	1	6.92e-07	0.00123905	0.000447168	12	CGGCGGCGACGA	GCGGCGGCGGAGG	-
2-CGGCGGCGAHGA	MA1264.2	1	7.74e-07	0.00138509	0.000447168	12	CGGCGGCGACGA	GCGGCGGCGGCGG	+
2-CGGCGGCGAHGA	AP2EREBP_tnt.ERF8_col_a_m1	2	1.21e-06	0.00217008	0.000447168	12	CGGCGGCGACGA	GGCGGCGGCGGAGGA	-
2-CGGCGGCGAHGA	AP2EREBP_tnt.CRF4_colamp_a_m1	3	1.5e-06	0.00268871	0.000447168	12	CGGCGGCGACGA	TGGCGGCGGCGGCGG	+
2-CGGCGGCGAHGA	AP2EREBP_tnt.ESE1_col_a_m1	3	1.5e-06	0.00268871	0.000447168	12	CGGCGGCGACGA	CGGCGGCGGCGGCGG	+
2-CGGCGGCGAHGA	AP2EREBP_tnt.ERF15_col_m1	1	1.67e-06	0.00299586	0.000447168	12	CGGCGGCGACGA	GCGGCGGCGGAGGCG	-
2-CGGCGGCGAHGA	AP2EREBP_tnt.ERF3_col_a_m1	3	1.87e-06	0.00334028	0.000447168	12	CGGCGGCGACGA	TGGCGGCGGCGGTGG	+
2-CGGCGGCGAHGA	MA1239.2	1	1.87e-06	0.00334052	0.000447168	12	CGGCGGCGACGA	GCGGCGGCGGCGGCGG	-
2-CGGCGGCGAHGA	AP2EREBP_tnt.AT4G18450_col_a_m1	1	2.01e-06	0.00359016	0.000447168	12	CGGCGGCGACGA	GCGGCGGCGGCGGCGGC	+
2-CGGCGGCGAHGA	AP2EREBP_tnt.ERF10_col_a_m1	2	2.2e-06	0.00393424	0.000447168	12	CGGCGGCGACGA	GGCGGCGGCGGAGGCGGTGGA	-
2-CGGCGGCGAHGA	AP2EREBP_tnt.At2g33710_col_m1	3	2.32e-06	0.00415942	0.000447168	12	CGGCGGCGACGA	TGGCGGCGGCGGAGG	-
2-CGGCGGCGAHGA	AP2EREBP_tnt.AT1G28160_col_a_m1	3	2.6e-06	0.00464597	0.000447168	12	CGGCGGCGACGA	TGGCGGCGGCGGTGG	+
2-CGGCGGCGAHGA	AP2EREBP_tnt.CRF10_col100_a_m1	3	2.6e-06	0.00464597	0.000447168	12	CGGCGGCGACGA	TGGCGGCGGCGGCGG	-
2-CGGCGGCGAHGA	AP2EREBP_tnt.PUCHI_col_a_m1	3	2.6e-06	0.00464597	0.000447168	12	CGGCGGCGACGA	TGGCGGCGGCGGCGG	-
2-CGGCGGCGAHGA	AP2EREBP_tnt.ERF104_col_a_m1	2	2.96e-06	0.00529595	0.000447168	12	CGGCGGCGACGA	GGCGGCGGCGGCGGCGGCG	-
2-CGGCGGCGAHGA	AP2EREBP_tnt.RAP26_col_a_m1	3	3.25e-06	0.00580953	0.000447168	12	CGGCGGCGACGA	TGGCGGCGGCGGAGG	+
2-CGGCGGCGAHGA	MA1221.1	3	3.25e-06	0.00580953	0.000447168	12	CGGCGGCGACGA	TGGCGGCGGCGGAGG	+
2-CGGCGGCGAHGA	AP2EREBP_tnt.ERF2_col_a_m1	3	3.32e-06	0.00594127	0.000447168	12	CGGCGGCGACGA	TGGCGGCGGCGGAGGCGGCGG	-
2-CGGCGGCGAHGA	AP2EREBP_tnt.ERF11_col_b_m1	3	3.63e-06	0.00650032	0.000447168	12	CGGCGGCGACGA	TGGCGGCGGCGGTGG	-
2-CGGCGGCGAHGA	AP2EREBP_tnt.ERF5_col_a_m1	3	3.63e-06	0.00650032	0.000447168	12	CGGCGGCGACGA	TGGCGGCGGCGGTGG	-
2-CGGCGGCGAHGA	AP2EREBP_tnt.RAP211_col_a_m1	3	3.63e-06	0.00650032	0.000447168	12	CGGCGGCGACGA	CGCCGGCGGCGGCGG	-
2-CGGCGGCGAHGA	MA1225.1	3	3.63e-06	0.00650032	0.000447168	12	CGGCGGCGACGA	TGGCGGCGGCGGTGG	-
2-CGGCGGCGAHGA	AP2EREBP_tnt.ERF11_colamp_a_m1	8	3.69e-06	0.00661132	0.000447168	12	CGGCGGCGACGA	GGAAATGGCGGCGGCGGAGG	+
2-CGGCGGCGAHGA	mTERF_tnt.AT5G23930_col_a_m1	0	3.69e-06	0.00661132	0.000447168	12	CGGCGGCGACGA	CGGCGGCGGTGGCGGCGGCG	-
2-CGGCGGCGAHGA	AP2EREBP_tnt.AT1G28160_colamp_a_m1	0	4.33e-06	0.00775494	0.000506432	12	CGGCGGCGACGA	TGGCGGCGGCGGCG	-
2-CGGCGGCGAHGA	AP2EREBP_tnt.ERF7_col_a_m1	3	4.56e-06	0.00815533	0.000506873	12	CGGCGGCGACGA	TGGCGGCGGCGGAGGCGGTGG	-
2-CGGCGGCGAHGA	AP2EREBP_tnt.ERF6_col_m1	6	5.07e-06	0.0090733	0.000520954	12	CGGCGGCGACGA	CGGTGGCGGCGGCGGCGGCGG	-
2-CGGCGGCGAHGA	AP2EREBP_tnt.ERF104_colamp_a_m1	3	5.07e-06	0.00907763	0.000520954	12	CGGCGGCGACGA	TGGCGGCGGCGGCGG	+
2-CGGCGGCGAHGA	AP2EREBP_tnt.ERF9_col_a_m1	0	5.64e-06	0.0101017	0.000549483	12	CGGCGGCGACGA	CGGCGGCGGTGGCGGCGGCGG	+
2-CGGCGGCGAHGA	AP2EREBP_tnt.ERF3_colamp_a_m1	3	5.67e-06	0.0101551	0.000549483	12	CGGCGGCGACGA	TGGCGGCGGCGGCGGCGGCG	+
2-CGGCGGCGAHGA	AP2EREBP_tnt.PUCHI_colamp_a_m1	10	6.35e-06	0.0113654	0.00058877	12	CGGCGGCGACGA	GCGGCGGTGGCGGCGGCGGCGGAGG	+
2-CGGCGGCGAHGA	AP2EREBP_tnt.ERF73_col_a_m1	9	7.02e-06	0.0125573	0.000594532	12	CGGCGGCGACGA	CGGAAATGGCGGCGGCGGTGG	-
2-CGGCGGCGAHGA	MA2022.2	1	7.93e-06	0.0141911	0.000639893	12	CGGCGGCGACGA	GCGGCGGCGGCGG	-
2-CGGCGGCGAHGA	AP2EREBP_tnt.ERF13_colamp_a_m1	3	8.52e-06	0.0152478	0.000644378	12	CGGCGGCGACGA	AAATGGCGGCGGAGG	+
5-CTCCTCCWCCTCCAC	AP2EREBP_tnt.At4g28140_colamp_a_m1	1	0.00141325	2.52972	0.0522054	14	CTCCTCCACCTCCAC	CCACCTCCACCGACC	-
5-CTCCTCCWCCTCCAC	AP2EREBP_tnt.ERF115_colamp_a_m1	0	0.0015891	2.84448	0.0574783	15	CTCCTCCACCTCCAC	CGCCGCCGCCATCGC	-
5-CTCCTCCWCCTCCAC	MYB_tnt.MYB30_col_a_m1	-1	0.0015891	2.84448	0.0574783	14	CTCCTCCACCTCCAC	TTCCCAACCACCAAC	+
5-CTCCTCCWCCTCCAC	AP2EREBP_tnt.ERF115_col_a_m1	1	0.00168463	3.01549	0.0603057	14	CTCCTCCACCTCCAC	CCGCCGCCACCGCCG	+
5-CTCCTCCWCCTCCAC	MA1244.2	-3	0.00174094	3.11629	0.0616855	12	CTCCTCCACCTCCAC	CGCCGCCGCCAT	-
5-CTCCTCCWCCTCCAC	MA1754.2	-3	0.00177272	3.17317	0.0621771	11	CTCCTCCACCTCCAC	CGCCGCCGCCA	+
5-CTCCTCCWCCTCCAC	MA2387.1	0	0.00181135	3.24231	0.0628965	15	CTCCTCCACCTCCAC	TGCCGTGATCTTCACG	+
5-CTCCTCCWCCTCCAC	AP2EREBP_tnt.ERF10_colamp_a_m1	3	0.00207545	3.71505	0.0713536	15	CTCCTCCACCTCCAC	CTCCGCCGCCATTTCCGCCG	-
5-CTCCTCCWCCTCCAC	MA2022.2	-2	0.00215803	3.86287	0.0734652	13	CTCCTCCACCTCCAC	CCGCCGCCGCCGC	+
5-CTCCTCCWCCTCCAC	MA0976.3	-5	0.00223425	3.99931	0.0736084	10	CTCCTCCACCTCCAC	CCGCCGCCAC	+
5-CTCCTCCWCCTCCAC	MA1001.4	-5	0.00223425	3.99931	0.0736084	10	CTCCTCCACCTCCAC	CCGCCGCCAC	+
5-CTCCTCCWCCTCCAC	AP2EREBP_tnt.DEAR3_col_a_m1	0	0.00223698	4.00419	0.0736084	15	CTCCTCCACCTCCAC	TGCCACCACCGACAATT	-
5-CTCCTCCWCCTCCAC	AP2EREBP_tnt.ERF13_colamp_a_m1	-2	0.00224703	4.02218	0.0736084	13	CTCCTCCACCTCCAC	CCTCCGCCGCCATTT	-
5-CTCCTCCWCCTCCAC	AP2EREBP_tnt.ERF15_colamp_a_m1	3	0.00233826	4.18548	0.0748606	15	CTCCTCCACCTCCAC	CGCCGCCTCAGCCGCCAT	+
5-CTCCTCCWCCTCCAC	AP2EREBP_tnt.At2g33710_colamp_a_m1	-1	0.00233826	4.18548	0.0748606	14	CTCCTCCACCTCCAC	TCCGCCGCCGCCACCTCC	+
5-CTCCTCCWCCTCCAC	AP2EREBP_tnt.At1g36060_col_a_m1	-2	0.00234993	4.20637	0.0748606	13	CTCCTCCACCTCCAC	CCTCCACCGACCAT	-
5-CTCCTCCWCCTCCAC	MYB_tnt.MYB60_col_m1	4	0.00249441	4.46499	0.0787407	15	CTCCTCCACCTCCAC	CTTTTCCAACCACCTTTTT	+
5-CTCCTCCWCCTCCAC	MA2065.1	-5	0.00273846	4.90184	0.0851939	8	CTCCTCCACCTCCAC	CCACCGCC	+
5-CTCCTCCWCCTCCAC	AP2EREBP_tnt.At2g44940_colamp_a_m1	-3	0.0027479	4.91875	0.0851939	12	CTCCTCCACCTCCAC	CTCCACCGACAAT	-
5-CTCCTCCWCCTCCAC	AP2EREBP_tnt.At2g44940_col_a_m1	-2	0.00297202	5.31992	0.0913268	13	CTCCTCCACCTCCAC	ACTCCACCGACAATT	-
5-CTCCTCCWCCTCCAC	NAC_tnt.ANAC094_col_a_m1	0	0.00308702	5.52577	0.0931741	15	CTCCTCCACCTCCAC	TGCCGTGATCTTCACGTT	+
5-CTCCTCCWCCTCCAC	AP2EREBP_tnt.RRTF1_colamp_a_m1	0	0.00311209	5.57064	0.0931741	15	CTCCTCCACCTCCAC	CACCGCCGCCGCAATTTCC	-
5-CTCCTCCWCCTCCAC	AP2EREBP_tnt.ERF13_col_b_m1	0	0.00313947	5.61965	0.0931741	15	CTCCTCCACCTCCAC	CTCCGCCGCCATTTC	+
5-CTCCTCCWCCTCCAC	MYB_tnt.MYB61_col_a_m1	0	0.00313947	5.61965	0.0931741	15	CTCCTCCACCTCCAC	TCCACCTACCACCAC	+
5-CTCCTCCWCCTCCAC	LOBAS2_tnt.LBD13_col_a_m1	0	0.00349416	6.25454	0.102822	15	CTCCTCCACCTCCAC	CGCCGCAATTTCCGCCG	-
5-CTCCTCCWCCTCCAC	NAC_tnt.ANAC016_col_a_m1	-1	0.00369275	6.61001	0.106855	14	CTCCTCCACCTCCAC	TGCTTGTTCTGCAAG	-
5-CTCCTCCWCCTCCAC	MA2005.2	-1	0.00369275	6.61001	0.106855	14	CTCCTCCACCTCCAC	TGCTTGTTCTGCAAG	+
5-CTCCTCCWCCTCCAC	MYBrelated_tnt.At2g38090_col_a_m1	0	0.00388982	6.96278	0.111627	15	CTCCTCCACCTCCAC	CTTATCCTTATCCAATTTTTT	-
5-CTCCTCCWCCTCCAC	bHLH_tnt.bHLH10_colamp_a_m1	-3	0.00394053	7.05355	0.112155	12	CTCCTCCACCTCCAC	CTCCACCGACAAT	-
5-CTCCTCCWCCTCCAC	AP2EREBP_tnt.At1g22810_colamp_a_m1	0	0.00433143	7.75326	0.121344	15	CTCCTCCACCTCCAC	CGCCACCGACACAGC	+
5-CTCCTCCWCCTCCAC	MA1246.2	0	0.00433327	7.75656	0.121344	10	CTCCTCCACCTCCAC	CGCCGCCGCC	+
5-CTCCTCCWCCTCCAC	MA1833.2	-2	0.00465305	8.32896	0.129257	11	CTCCTCCACCTCCAC	CCGCCGCCGCC	+
5-CTCCTCCWCCTCCAC	AP2EREBP_tnt.At4g31060_col_a_m1	1	0.00501048	8.96876	0.138081	15	CTCCTCCACCTCCAC	CCACCGACAAAACCACCACC	+
5-CTCCTCCWCCTCCAC	AP2EREBP_tnt.At1g36060_colamp_a_m1	-2	0.00509798	9.12539	0.139386	13	CTCCTCCACCTCCAC	CCTCCACCGACCAT	+
5-CTCCTCCWCCTCCAC	MA1247.2	0	0.00528343	9.45734	0.143328	10	CTCCTCCACCTCCAC	CGCCGCCGCC	-
5-CTCCTCCWCCTCCAC	NAC_tnt.ANAC016_colamp_a_m1	-1	0.00534095	9.56031	0.143765	14	CTCCTCCACCTCCAC	TACTTGTTCTCCAAG	-
2-CGGCGGCGAHGA	AP2EREBP_tnt.ERF1_col_a_m1	13	8.55e-06	0.0153113	0.000644378	12	CGGCGGCGACGA	GCGGCGGCGGTGGTGGCGGCGGAGGCGG	-
2-CGGCGGCGAHGA	AP2EREBP_tnt.ESE1_colamp_a_m1	2	8.83e-06	0.0157981	0.000649965	12	CGGCGGCGACGA	GGCGGCGGCGGCGGCGGCGG	+
2-CGGCGGCGAHGA	AP2EREBP_tnt.ERF105_colamp_a_m1	0	9.07e-06	0.0162391	0.000649965	12	CGGCGGCGACGA	CGGCGGCGGCGGCGGCGGCGGCGG	-
2-CGGCGGCGAHGA	AP2EREBP_tnt.ERF15_colamp_a_m1	1	9.61e-06	0.0172068	0.000649965	12	CGGCGGCGACGA	ATGGCGGCTGAGGCGGCG	-
2-CGGCGGCGAHGA	AP2EREBP_tnt.ERF73_colamp_a_m1	1	9.78e-06	0.0175033	0.000649965	12	CGGCGGCGACGA	ATGGCGGCGGCGGCGGCGGCG	+
2-CGGCGGCGAHGA	AP2EREBP_tnt.CRF4_col_a_m1	9	9.78e-06	0.0175033	0.000649965	12	CGGCGGCGACGA	CGGCGGCGGCGGCGGCGGAGG	-
2-CGGCGGCGAHGA	AP2EREBP_tnt.ERF5_colamp_a_m1	9	9.78e-06	0.0175033	0.000649965	12	CGGCGGCGACGA	CGGCGGCGGCGGCGGCGGCGG	-
2-CGGCGGCGAHGA	LOBAS2_tnt.LOB_col_a_m1	2	1.09e-05	0.0195493	0.000685612	12	CGGCGGCGACGA	GGCGGCGGAGGCGGCGGCGGA	-
2-CGGCGGCGAHGA	MA1753.2	2	1.14e-05	0.0203333	0.000688454	12	CGGCGGCGACGA	GGCGGCGGCGGTGG	-
2-CGGCGGCGAHGA	AP2EREBP_tnt.ERF8_colamp_a_m1	4	1.19e-05	0.021214	0.000688454	12	CGGCGGCGACGA	AAAATGGCGGCGGAGGTG	+
2-CGGCGGCGAHGA	HMG_tnt.3XHMGBOX1_col_a_m1	1	1.22e-05	0.0218115	0.000688454	12	CGGCGGCGACGA	ACGGCGGAGGAGGCGGCGGAG	+
2-CGGCGGCGAHGA	AP2EREBP_tnt.ERF2_colamp_a_m1	0	1.22e-05	0.0218115	0.000688454	12	CGGCGGCGACGA	TGGCGGCGGAGGCGGCGGCGG	-
2-CGGCGGCGAHGA	AP2EREBP_tnt.ERF4_col_a_m1	3	1.35e-05	0.0242438	0.00074054	12	CGGCGGCGACGA	AAATGGCGGCGGAGG	-
2-CGGCGGCGAHGA	AP2EREBP_tnt.At5g65130_col_a_m1	3	1.48e-05	0.0264755	0.000783439	12	CGGCGGCGACGA	TGGCGGCGGCGGTGG	-
2-CGGCGGCGAHGA	AP2EREBP_tnt.AT1G71450_col_a_m1	0	1.67e-05	0.0299036	0.00084642	12	CGGCGGCGACGA	TGGCGGTGGCGGCGGCGGTG	-
2-CGGCGGCGAHGA	AP2EREBP_tnt.RAP212_col_a_m1	9	1.67e-05	0.0299447	0.00084642	12	CGGCGGCGACGA	CGGCGGAAATGGCGGCGGAGG	+
2-CGGCGGCGAHGA	AP2EREBP_tnt.ERF38_col_a_m1	3	2.08e-05	0.0372181	0.000977959	12	CGGCGGCGACGA	TGTCGGTGGAGGTGG	+
2-CGGCGGCGAHGA	LOBAS2_tnt.AS2_col_a_m1	9	2.25e-05	0.0402333	0.00101089	12	CGGCGGCGACGA	CGGCGGAGAAGGCGGCGGAGA	-
2-CGGCGGCGAHGA	AP2EREBP_tnt.ERF115_col_a_m1	0	2.45e-05	0.0438853	0.00104636	12	CGGCGGCGACGA	CGGCGGTGGCGGCGG	-
6-AAATTAAAATWAAAW	C2C2dof_tnt.AT5G02460_colamp_a_m1	4	0.000354151	0.633931	0.0623769	15	AAATTAAAATTAAAA	AAAAAAAAAAAAGTAAAAA	-
6-AAATTAAAATWAAAW	CPP_tnt.SOL1_colamp_a_m1	0	0.000408284	0.730829	0.068487	15	AAATTAAAATTAAAA	AATTTAAATTTTAAA	+
6-AAATTAAAATWAAAW	C2C2dof_tnt.At1g64620_100ng20cy_b_m1	4	0.000462845	0.828493	0.0721012	15	AAATTAAAATTAAAA	AAAAAAAAAAAAGTAAAAA	+
6-AAATTAAAATWAAAW	REM_tnt.REM19_colamp_a_m1	5	0.000470766	0.842672	0.0721012	15	AAATTAAAATTAAAA	ATGAAAAAAAAAAAAAAAAAA	+
6-AAATTAAAATWAAAW	REM_tnt.REM19_col_a_m1	0	0.000529176	0.947225	0.072385	15	AAATTAAAATTAAAA	AAAAAAAAAAAAAAA	+
6-AAATTAAAATWAAAW	ABI3VP1_tnt.VRN1_col_a_m1	14	0.000544027	0.973808	0.072385	15	AAATTAAAATTAAAA	GAAAAAAAAAAAAAAAAAAAAAAAAAAAA	-
6-AAATTAAAATWAAAW	ARID_tnt.At1g76110_col_a_m1	-1	0.000574392	1.02816	0.072385	11	AAATTAAAATTAAAA	AATTAAATTAT	-
6-AAATTAAAATWAAAW	CPP_tnt.SOL1_col_m1	-1	0.000601363	1.07644	0.072385	14	AAATTAAAATTAAAA	TTTTAAAATTTAAAT	+
6-AAATTAAAATWAAAW	MA1379.1	-1	0.000601363	1.07644	0.072385	14	AAATTAAAATTAAAA	TTTTAAAATTTAAAT	+
6-AAATTAAAATWAAAW	MA1279.2	1	0.00062831	1.12467	0.072385	15	AAATTAAAATTAAAA	AAAAGAAAAAGTGAAA	+
6-AAATTAAAATWAAAW	C2H2_tnt.SGR5_col_a_m1	0	0.000640778	1.14699	0.072385	15	AAATTAAAATTAAAA	AAAAAAAGACAAAAA	+
6-AAATTAAAATWAAAW	MA1330.2	-1	0.000657557	1.17703	0.072385	12	AAATTAAAATTAAAA	AAATGTAATTAA	+
6-AAATTAAAATWAAAW	CPP_tnt.TCX2_colamp_a_m1	-2	0.000704643	1.26131	0.0752178	13	AAATTAAAATTAAAA	TTTAAAATTTAAAT	+
6-AAATTAAAATWAAAW	C3H_tnt.EMB1789_col_a_m1	0	0.000726877	1.30111	0.075309	15	AAATTAAAATTAAAA	ACGGTAAAAAAAAAA	-
6-AAATTAAAATWAAAW	ARID_tnt.At1g76110_colamp_a_m1	-1	0.000773833	1.38516	0.0778833	14	AAATTAAAATTAAAA	AATTAAATTATTAAT	-
6-AAATTAAAATWAAAW	MA1268.2	0	0.000965727	1.72865	0.0919428	15	AAATTAAAATTAAAA	AAAAAAAAAAGAAAAAGTGAA	-
6-AAATTAAAATWAAAW	ABI3VP1_tnt.VRN1_colamp_a_m1	3	0.00100056	1.79101	0.0927524	15	AAATTAAAATTAAAA	AAAAAAAAAAAAAAAACAG	-
6-AAATTAAAATWAAAW	C2C2dof_tnt.OBP4_colamp_a_m1	3	0.00113324	2.02849	0.102358	15	AAATTAAAATTAAAA	AAAAAACAAAAAGTAAAAA	+
6-AAATTAAAATWAAAW	Orphan_tnt.BBX31_col_a_m1	2	0.00119008	2.13024	0.104805	13	AAATTAAAATTAAAA	AAAAAGTAAAAAAAA	+
6-AAATTAAAATWAAAW	C2C2dof_tnt.AT1G69570_colamp_a_m1	2	0.00159018	2.84642	0.130269	15	AAATTAAAATTAAAA	AAAAAAAAAAAAGAAAAAGTG	+
6-AAATTAAAATWAAAW	C2C2dof_tnt.Adof1_col_a_m1	2	0.00159018	2.84642	0.130269	15	AAATTAAAATTAAAA	AAAAAGAAAAAGTAAAAAAAA	+
6-AAATTAAAATWAAAW	C2C2dof_tnt.COG1_col_a_m1	5	0.00159018	2.84642	0.130269	15	AAATTAAAATTAAAA	AAAAAAAAGAAAAAGTGAAAA	+
6-AAATTAAAATWAAAW	C2C2dof_tnt.AT1G69570_col_a_m1	4	0.0016742	2.99682	0.131057	15	AAATTAAAATTAAAA	AAAAAAAAAAAAAAGAAAAAGTGAAAA	-
6-AAATTAAAATWAAAW	AHL20_2	-1	0.00184396	3.30069	0.137203	8	AAATTAAAATTAAAA	AATTAAAT	+
6-AAATTAAAATWAAAW	MA0933.1	-1	0.00184396	3.30069	0.137203	8	AAATTAAAATTAAAA	AATTAAAT	+
6-AAATTAAAATWAAAW	C2C2dof_tnt.At5g62940_col_a_m1	5	0.00190851	3.41624	0.137203	15	AAATTAAAATTAAAA	AAAAAAAAGAAAAAGTAAAAA	+
6-AAATTAAAATWAAAW	C2H2_tnt.AtIDD11_col_a_m1	5	0.00190851	3.41624	0.137203	15	AAATTAAAATTAAAA	AGAAAAAGACAAAAAAAAAAA	-
6-AAATTAAAATWAAAW	MA1327.3	0	0.00194893	3.48859	0.137307	7	AAATTAAAATTAAAA	TAATTAA	+
6-AAATTAAAATWAAAW	C2C2dof_tnt.Adof1_colamp_a_m1	3	0.0020271	3.62851	0.137321	15	AAATTAAAATTAAAA	AAAAAAGAAAAAGTAAAAAAA	+
6-AAATTAAAATWAAAW	NAC_tnt.NTM1_colamp_a_m1	6	0.0020271	3.62851	0.137321	15	AAATTAAAATTAAAA	AAAAAAAAAGAAAAAGTAAAA	+
6-AAATTAAAATWAAAW	Trihelix_tnt.AT1G76880_col_a_m1	0	0.0022447	4.01801	0.146482	15	AAATTAAAATTAAAA	ACGGTAAAAAATTAAA	+
6-AAATTAAAATWAAAW	Trihelix_tnt.AT5G47660_col_a_m1	0	0.00241183	4.31717	0.146482	15	AAATTAAAATTAAAA	ACGGTAAAAAAAAAA	-
6-AAATTAAAATWAAAW	ZFHD_tnt.ATHB24_colamp_a_m1	-1	0.00241183	4.31717	0.146482	14	AAATTAAAATTAAAA	AAAAATAATTAATTA	+
6-AAATTAAAATWAAAW	C2C2gata_tnt.GATA14_col_a_m1	1	0.00241183	4.31717	0.146482	14	AAATTAAAATTAAAA	AAAATCAGATCTAAA	-
6-AAATTAAAATWAAAW	C2C2dof_tnt.AT2G28810_colamp_a_m1	1	0.00270395	4.84006	0.160037	14	AAATTAAAATTAAAA	AAAACAAAAAGTAAA	-
6-AAATTAAAATWAAAW	C2C2dof_tnt.AT5G66940_colamp_a_m1	3	0.00272945	4.88571	0.160037	15	AAATTAAAATTAAAA	AAAAAAGAAAAAGTAAAAAAA	-
6-AAATTAAAATWAAAW	CPP_tnt.AT2G20110_col_a_m1	0	0.00286217	5.12328	0.160037	15	AAATTAAAATTAAAA	TTAAAAAATTTAAAA	-
6-AAATTAAAATWAAAW	G2like_tnt.AT2G40260_col_a_m1	0	0.00286217	5.12328	0.160037	15	AAATTAAAATTAAAA	AAAAGAATATTTTAA	-
6-AAATTAAAATWAAAW	MA1380.1	0	0.00286217	5.12328	0.160037	15	AAATTAAAATTAAAA	TTAAAAAATTTAAAA	-
6-AAATTAAAATWAAAW	ABI3VP1_tnt.AT5G60130_col_a_m1	4	0.00295378	5.28726	0.162578	15	AAATTAAAATTAAAA	AAGCAAAAAATAAGCAAAA	+
6-AAATTAAAATWAAAW	HB_tnt.ATHB40_col_a_m1	7	0.00325323	5.82328	0.173634	14	AAATTAAAATTAAAA	AAACCAATAATTGAAAATTAT	+
6-AAATTAAAATWAAAW	C2H2_tnt.SGR5_colamp_a_m1	1	0.00339066	6.06928	0.178268	14	AAATTAAAATTAAAA	AAAAAAAAGACAAAA	-
6-AAATTAAAATWAAAW	AHL20_3ary	-2	0.00464985	8.32323	0.221346	8	AAATTAAAATTAAAA	ATTATAAT	+
6-AAATTAAAATWAAAW	ZFHD_tnt.ATHB24_col_a_m1	-1	0.00473247	8.47112	0.222275	14	AAATTAAAATTAAAA	AAATGTAATTAATTA	+
6-AAATTAAAATWAAAW	C2C2dof_tnt.dof24_col_a_m1	3	0.0052793	9.44995	0.244696	12	AAATTAAAATTAAAA	CAAAAAGTAAAAAAA	-
6-AAATTAAAATWAAAW	MA1277.2	2	0.0054027	9.67084	0.247164	9	AAATTAAAATTAAAA	AAAAAGTAAAA	+
7-AGAAGAAGA	C2H2_tnt.AtIDD11_col_a_m1	0	0.00108542	1.94289	0.858511	9	AGAAGAAGA	AGAAAAAGACAAAAAAAAAAA	-
7-AGAAGAAGA	C2C2dof_tnt.AT1G47655_colamp_a_m1	0	0.00160529	2.87347	0.858511	9	AGAAGAAGA	AAAAAAAGAAAAAAA	-
7-AGAAGAAGA	NAC_tnt.SND2_col_a_m1	7	0.00185351	3.31778	0.858511	8	AGAAGAAGA	AGCGTGAAGAAGAAG	-
7-AGAAGAAGA	MA1790.1	7	0.00185351	3.31778	0.858511	8	AGAAGAAGA	AGCGTGAAGAAGAAG	-
7-AGAAGAAGA	NAC_tnt.ANAC004_col_a_m1	6	0.00192878	3.45252	0.858511	8	AGAAGAAGA	ACTTGTAGAAGAAG	-
7-AGAAGAAGA	NAC_tnt.SND3_colamp_a_m1	10	0.00206433	3.69515	0.858511	9	AGAAGAAGA	GGTAGCGTGAGGAAGAAGTTAC	-
7-AGAAGAAGA	NAC_tnt.ANAC075_col_a_m1	7	0.00255766	4.57822	0.858511	8	AGAAGAAGA	AGCGTGAAGAAGAAG	+
7-AGAAGAAGA	NAC_tnt.NTL8_col_m1	7	0.00259976	4.65357	0.858511	9	AGAAGAAGA	TACTTGAAGATGAAGAAAC	-
7-AGAAGAAGA	C2H2_tnt.IDD5_colamp_a_m1	1	0.00340048	6.08686	0.858511	9	AGAAGAAGA	CACAAAACGACAAAAAA	-
7-AGAAGAAGA	ABI3VP1_tnt.AT5G18090_col_a_m1	2	0.00353173	6.3218	0.858511	9	AGAAGAAGA	GATGATGAAGAAAAG	+
7-AGAAGAAGA	MA1371.2	0	0.00430108	7.69893	0.858511	9	AGAAGAAGA	ACAAAACGACAAAAA	+
7-AGAAGAAGA	NAC_tnt.SND2_colamp_a_m1	7	0.00430108	7.69893	0.858511	8	AGAAGAAGA	AGCGTGATGAAGAAG	+
7-AGAAGAAGA	MYBrelated_tnt.At5g05790_col_a_m1	-1	0.00453511	8.11785	0.858511	8	AGAAGAAGA	GATGAAGATAAGGTT	-
7-AGAAGAAGA	MA1678.3	-1	0.00454028	8.12711	0.858511	8	AGAAGAAGA	GAAGAAAC	+
7-AGAAGAAGA	C2H2_tnt.At5g66730_col_m1	1	0.00469821	8.40979	0.858511	9	AGAAGAAGA	AAGAAAACGACAAAAAA	+
7-AGAAGAAGA	NAC_tnt.ANAC071_col_a_m1	7	0.00478755	8.56972	0.858511	8	AGAAGAAGA	TACTTGAAGATGAAG	+
7-AGAAGAAGA	MA1789.1	7	0.00478755	8.56972	0.858511	8	AGAAGAAGA	TACTTGAAGATGAAG	-
7-AGAAGAAGA	MA0559.1	2	0.00491379	8.79569	0.858511	9	AGAAGAAGA	CCAAAAAAGGAAAA	+
7-AGAAGAAGA	C2H2_tnt.JKD_col_a_m1	1	0.00538171	9.63325	0.858511	9	AGAAGAAGA	CAGAAAACGACAAAAAAAAA	-
7-AGAAGAAGA	C2H2_tnt.IDD4_col_a_m1	1	0.0054477	9.75139	0.858511	9	AGAAGAAGA	CACAAAACGACAAAAAA	+
7-AGAAGAAGA	C2H2_tnt.IDD2_colamp_a_m1	1	0.00544927	9.7542	0.858511	9	AGAAGAAGA	AAGAAAACGACAAAAAAA	-
2-CGGCGGCGAHGA	AP2EREBP_tnt.LEP_col_a_m1	8	2.47e-05	0.0442007	0.00104636	12	CGGCGGCGACGA	GGCGGCGGTGGCGGCGGCGGA	-
2-CGGCGGCGAHGA	AP2EREBP_tnt.AT1G71450_colamp_a_m1	1	2.56e-05	0.0458637	0.00107232	12	CGGCGGCGACGA	GTGACGGTGGAGG	-
2-CGGCGGCGAHGA	AP2EREBP_tnt.ERF4_colamp_a_m1	8	2.93e-05	0.0523817	0.00120978	12	CGGCGGCGACGA	GGAAATGGCGGCGGAGGTGG	+
2-CGGCGGCGAHGA	AP2EREBP_tnt.ERF7_colamp_a_m1	4	2.96e-05	0.0530646	0.00121078	12	CGGCGGCGACGA	ATGGCGGCGGAGGTGGCGGAG	+
2-CGGCGGCGAHGA	MA2398.1	0	3.82e-05	0.0684427	0.00150719	12	CGGCGGCGACGA	CGGCGGAGAAGGCGGCGG	+
2-CGGCGGCGAHGA	AP2EREBP_tnt.ERF9_colamp_a_m1	4	3.89e-05	0.069543	0.00150757	12	CGGCGGCGACGA	AAAATGGCGGCGGAGGA	-
2-CGGCGGCGAHGA	AP2EREBP_tnt.At4g28140_colamp_a_m1	3	3.99e-05	0.07135	0.00150757	12	CGGCGGCGACGA	GGTCGGTGGAGGTGG	+
8-CATCATCATCATC	MYBrelated_tnt.At5g05790_col_a_m1	2	0.000140615	0.251701	0.0627998	13	CATCATCATCATC	AACCTTATCTTCATC	+
8-CATCATCATCATC	bZIP_tnt.TGA2_col_m1	5	0.000174956	0.313171	0.0694548	13	CATCATCATCATC	AATGACGTCATCATTATTGT	+
8-CATCATCATCATC	MA2344.1	0	0.000221944	0.39728	0.0778724	13	CATCATCATCATC	AATCATCATTATTA	+
8-CATCATCATCATC	ABI3VP1_tnt.AT5G18090_col_a_m1	2	0.000239751	0.429154	0.0778724	13	CATCATCATCATC	CTTTTCTTCATCATC	-
8-CATCATCATCATC	bZIP_tnt.bZIP50_colamp_v31_m1	1	0.000676652	1.21121	0.201466	13	CATCATCATCATC	CTGACGTCATCATC	+
8-CATCATCATCATC	MA1196.2	2	0.00108325	1.93902	0.283084	12	CATCATCATCATC	AACCTTATCTTCAT	+
8-CATCATCATCATC	MYBrelated_tnt.AT1G18960_col_a_m1	9	0.00110924	1.98555	0.283084	13	CATCATCATCATC	CAACATCATCAACAACATCACC	+
8-CATCATCATCATC	AP2EREBP_tnt.DEAR5_col_a_m1	0	0.00217116	3.88637	0.458941	13	CATCATCATCATC	CTTCATCACCACCGACAAT	+
8-CATCATCATCATC	AP2EREBP_tnt.At1g19210_colamp_a_m1	0	0.00221834	3.97082	0.458941	13	CATCATCATCATC	CATCTCCACCGTCCA	+
8-CATCATCATCATC	C2H2_tnt.TF3A_col_a_m1	3	0.00226411	4.05275	0.458941	13	CATCATCATCATC	CCTCCTCCTCCTCCTCCTC	+
8-CATCATCATCATC	bZIP_tnt.HY5_colamp_v3a_m1	2	0.00231213	4.13871	0.458941	13	CATCATCATCATC	GGCCACGTCATCATT	-
8-CATCATCATCATC	HB_tnt.ATHB15_col_a_m1	2	0.00273152	4.88942	0.488175	13	CATCATCATCATC	GTAATCATTACTTTT	-
8-CATCATCATCATC	MYBrelated_tnt.At5g58900_colamp_a_m1	2	0.00284842	5.09868	0.488175	13	CATCATCATCATC	AATCTTATCTTCATA	+
8-CATCATCATCATC	CCAATHAP3_tnt.HAP3_col_a_m1	2	0.00286932	5.13608	0.488175	7	CATCATCATCATC	TCCATCATC	+
8-CATCATCATCATC	MA1026.3	1	0.00306325	5.48323	0.497482	12	CATCATCATCATC	TAATCATTACTTT	-
8-CATCATCATCATC	HB_tnt.PHV_col_a_m1	2	0.00366591	6.56198	0.569469	13	CATCATCATCATC	GTAATCATTACTTTT	+
8-CATCATCATCATC	HMG_tnt.3XHMGBOX1_colamp_a_m1	2	0.00415661	7.44033	0.59404	13	CATCATCATCATC	ACCACCACCACCACC	+
8-CATCATCATCATC	bZIP_tnt.TGA10_col_a_m1	5	0.00415661	7.44033	0.59404	10	CATCATCATCATC	AGTGACGTCATCATC	-
8-CATCATCATCATC	bZIP_tnt.bZIP48_col_a_m1	1	0.00510957	9.14613	0.678162	13	CATCATCATCATC	GCCACGTCAGCATC	+
8-CATCATCATCATC	MYBrelated_tnt.At3g11280_col_a_m1	2	0.00531465	9.51323	0.678162	12	CATCATCATCATC	ATCCTTATCTTCAT	+
8-CATCATCATCATC	MA1188.1	2	0.00531465	9.51323	0.678162	12	CATCATCATCATC	ATCCTTATCTTCAT	+
8-CATCATCATCATC	bZIP_tnt.TGA6_colamp_a_m1	5	0.00553923	9.91522	0.682445	10	CATCATCATCATC	AATGACGTCATCATC	+
2-CGGCGGCGAHGA	AP2EREBP_tnt.ESE3_col_a_m1	6	4e-05	0.0716441	0.00150757	12	CGGCGGCGACGA	CGGAGGTGGCGGCGGAGGA	+
2-CGGCGGCGAHGA	AP2EREBP_tnt.AT1G01250_colamp_a_m1	3	4.69e-05	0.0839791	0.00165669	12	CGGCGGCGACGA	TGTCGGTGGAGATGA	+
2-CGGCGGCGAHGA	AP2EREBP_tnt.At4g28140_col_a_m1	2	4.87e-05	0.0871185	0.0017009	12	CGGCGGCGACGA	GGCGGTGGAGGCGGTGGTGG	+
2-CGGCGGCGAHGA	AP2EREBP_tnt.SHN3_col_a_m1	2	4.96e-05	0.0888569	0.00171714	12	CGGCGGCGACGA	GGCGGCGGCGGCGGCGGCGGA	-
2-CGGCGGCGAHGA	AP2EREBP_tnt.AT1G12630_col_a_m1	4	6.86e-05	0.122868	0.0022161	12	CGGCGGCGACGA	TTGTCGGCGAAGGCGGCGGCG	-
2-CGGCGGCGAHGA	AP2EREBP_tnt.DDF1_colamp_a_m1	1	7.83e-05	0.140137	0.00245737	12	CGGCGGCGACGA	ATGTCGGCGAAGA	-
2-CGGCGGCGAHGA	AP2EREBP_tnt.DDF1_col_a_m1	3	9.11e-05	0.163025	0.00278144	12	CGGCGGCGACGA	TGATGTCGGCGACGA	+
2-CGGCGGCGAHGA	AP2EREBP_tnt.At5g65130_colamp_a_m1	4	9.7e-05	0.173664	0.0028599	12	CGGCGGCGACGA	TTGTCGGTGGAGGTGGTGG	-
2-CGGCGGCGAHGA	AP2EREBP_tnt.DEAR2_col_a_m1	3	9.9e-05	0.177291	0.00289447	12	CGGCGGCGACGA	TGTCGGTGGCGGTGG	-
2-CGGCGGCGAHGA	MA1250.2	2	0.000127594	0.228393	0.00360448	12	CGGCGGCGACGA	GGCGGTGGAGGTGG	-
2-CGGCGGCGAHGA	AP2EREBP_tnt.DDF2_col_a_m1	3	0.000138184	0.24735	0.00383966	12	CGGCGGCGACGA	TGATGTCGGCGAAGA	+
2-CGGCGGCGAHGA	AP2EREBP_tnt.At1g75490_col_a_m1	3	0.000162686	0.291207	0.0043783	12	CGGCGGCGACGA	TGGCGGTGGAGGTGG	-
2-CGGCGGCGAHGA	Trihelix_tnt.AT5G05550_col_a_m1	3	0.000176298	0.315574	0.00470584	12	CGGCGGCGACGA	TTTCTCCGGCGATGA	+
2-CGGCGGCGAHGA	Trihelix_tnt.AT5G05550_colamp_a_m1	3	0.000190862	0.341643	0.00501561	12	CGGCGGCGACGA	TATCTCCGGCGACGA	+
2-CGGCGGCGAHGA	AP2EREBP_tnt.At1g22810_col_m1	2	0.000240652	0.430768	0.00622747	12	CGGCGGCGACGA	GGCGGTGGCGGTGGA	+
2-CGGCGGCGAHGA	AP2EREBP_tnt.CBF1_colamp_a_m1	3	0.000279433	0.500185	0.00717624	12	CGGCGGCGACGA	TGATGTCGGCGAAGA	+
2-CGGCGGCGAHGA	AP2EREBP_tnt.AT1G44830_col_a_m1	3	0.00030069	0.538236	0.00760691	12	CGGCGGCGACGA	TGGCGGTGGAGGTGG	-
9-AAACCCTAAAH	MA1030.2	-1	0.000471855	0.84462	0.0886304	7	AAACCCTAAAT	AACCCTA	+
9-AAACCCTAAAH	MA2404.1	-1	0.000471855	0.84462	0.0886304	7	AAACCCTAAAT	AACCCTA	+
9-AAACCCTAAAH	Trihelix_tnt.AT2G33550_col_a_m1	8	0.000760913	1.36203	0.132898	10	AAACCCTAAAT	TAAAAAATATACCCTAAA	+
9-AAACCCTAAAH	TOE1_3ary	-1	0.000782003	1.39979	0.132898	8	AAACCCTAAAT	AACCTTAA	+
9-AAACCCTAAAH	TOE2_3ary	-1	0.00102518	1.83508	0.166305	8	AAACCCTAAAT	AACCTTAA	+
9-AAACCCTAAAH	MA1733.2	-1	0.00143508	2.5688	0.222678	9	AAACCCTAAAT	TGCCCTTAA	+
9-AAACCCTAAAH	MA2357.1	1	0.00166538	2.98103	0.247645	6	AAACCCTAAAT	TAAACCC	+
9-AAACCCTAAAH	ARF_tnt.ARF16_col_b_m1	11	0.00175775	3.14637	0.250925	10	AAACCCTAAAT	TTTTCCCGCCAAAAACGTAAA	-
9-AAACCCTAAAH	Trihelix_tnt.AT2G33550_colamp_a_m1	4	0.00250974	4.49243	0.344495	10	AAACCCTAAAT	AAAAATGCCCTTAA	+
9-AAACCCTAAAH	MA1802.2	1	0.00270791	4.84716	0.35793	6	AAACCCTAAAT	TAAACCC	+
9-AAACCCTAAAH	MYB_tnt.MYB73_col_a_m1	0	0.00404416	7.23904	0.515463	11	AAACCCTAAAT	TAACCGTAATA	+
9-AAACCCTAAAH	MYB_tnt.MYB65_colamp_a_m1	1	0.00443172	7.93278	0.545384	11	AAACCCTAAAT	ATAACCGTAACTATA	+
2-CGGCGGCGAHGA	MA1222.1	3	0.00030069	0.538236	0.00760691	12	CGGCGGCGACGA	TGGCGGTGGAGGTGG	-
10-AGGCCCAWTAWWAW	EIL_tnt.EIL3_col_b_m1	6	0.00508038	9.09388	1	14	AGGCCCATTAAAAA	GTGTCTAGGTTCATTGAATCT	+
11-RCGACGCYG	MA1819.2	-1	0.000598966	1.07215	0.494661	8	ACGACGCCG	CGCCGCCG	+
11-RCGACGCYG	MA1831.2	-1	0.000907886	1.62512	0.494661	8	ACGACGCCG	CGTCGCCGTC	-
11-RCGACGCYG	MA1820.2	-1	0.00122042	2.18456	0.494661	8	ACGACGCCG	CGCCGCCGC	+
11-RCGACGCYG	MA1832.2	-1	0.00170858	3.05835	0.494661	8	ACGACGCCG	CGCCGCCGCC	+
11-RCGACGCYG	MA1821.2	-1	0.00170858	3.05835	0.494661	8	ACGACGCCG	CGCCGCCGCC	-
11-RCGACGCYG	MA1818.1	-1	0.00184149	3.29627	0.494661	8	ACGACGCCG	CGCCGCCGCC	+
11-RCGACGCYG	AP2EREBP_tnt.ERF1_colamp_a_d1	-1	0.00194747	3.48598	0.494661	8	ACGACGCCG	CGCCGCCG	-
11-RCGACGCYG	MA1034.1	-1	0.00194747	3.48598	0.494661	8	ACGACGCCG	CGCCGCCA	+
11-RCGACGCYG	MA1817.2	-1	0.00198286	3.54931	0.494661	8	ACGACGCCG	CGCCGCCGCC	+
11-RCGACGCYG	MA1231.3	-1	0.00237282	4.24735	0.494661	8	ACGACGCCG	AGCCGCCG	+
11-RCGACGCYG	MA0994.3	-1	0.00246218	4.4073	0.494661	8	ACGACGCCG	CGCCGCCGTCA	-
11-RCGACGCYG	MA1247.2	-1	0.00284663	5.09546	0.494661	8	ACGACGCCG	CGCCGCCGCC	-
11-RCGACGCYG	Trihelix_tnt.AT3G58630_colamp_a_m1	-1	0.00347641	6.22278	0.494661	8	ACGACGCCG	CGTCGCCGGAGAATT	-
11-RCGACGCYG	MA1245.3	0	0.00357493	6.39913	0.494661	9	ACGACGCCG	CCGCCGCCG	+
11-RCGACGCYG	MA1833.2	0	0.00378239	6.77048	0.494661	9	ACGACGCCG	CCGCCGCCGCC	+
11-RCGACGCYG	MA1246.2	-1	0.00378416	6.77364	0.494661	8	ACGACGCCG	CGCCGCCGCC	+
11-RCGACGCYG	MA1005.3	0	0.00407093	7.28696	0.494661	9	ACGACGCCG	CCGCCGCCG	+
11-RCGACGCYG	Trihelix_tnt.AT3G58630_col_a_m1	-1	0.00429715	7.6919	0.494661	8	ACGACGCCG	CGTCGCCGGAGATTT	-
11-RCGACGCYG	DEAR3	-1	0.0045668	8.17457	0.494661	8	ACGACGCCG	CGCCGCCC	+
11-RCGACGCYG	MA2078.1	-1	0.0045668	8.17457	0.494661	8	ACGACGCCG	CGCCGCCA	+
11-RCGACGCYG	MA1244.2	-1	0.00543665	9.73161	0.494661	8	ACGACGCCG	CGCCGCCGCCAT	-
2-CGGCGGCGAHGA	AP2EREBP_tnt.ERF48_col_a_m1	8	0.000509571	0.912131	0.0123387	12	CGGCGGCGACGA	GGCGGTGGTGGTGGCGGTGGA	+
2-CGGCGGCGAHGA	AP2EREBP_tnt.CEJ1_col_a_m1	3	0.000527538	0.944292	0.012506	12	CGGCGGCGACGA	TGTCGGTGGAGGTGG	-
2-CGGCGGCGAHGA	AP2EREBP_tnt.At4g16750_colamp_a_m1	5	0.000531235	0.950911	0.012506	12	CGGCGGCGACGA	AGTGTCGGTGGAAATAA	+
2-CGGCGGCGAHGA	AP2EREBP_tnt.Rap210_col_a_m1	3	0.000646767	1.15771	0.0146167	12	CGGCGGCGACGA	TTTTGTCGGCAAAGG	+
2-CGGCGGCGAHGA	AP2EREBP_tnt.RAP21_col_a_m1	1	0.00070797	1.26727	0.0158939	12	CGGCGGCGACGA	GTGTCGGTGGTGG	+
2-CGGCGGCGAHGA	MA1226.2	2	0.000886946	1.58763	0.0193981	12	CGGCGGCGACGA	GGTGGAGGCGGTGG	+
2-CGGCGGCGAHGA	AP2EREBP_tnt.At5g67000_col_a_m1	3	0.00097236	1.74052	0.0208623	12	CGGCGGCGACGA	CTGTTGCGGCGGCGG	+
2-CGGCGGCGAHGA	AP2EREBP_tnt.CBF2_col_a_m1	3	0.00097236	1.74052	0.0208623	12	CGGCGGCGACGA	TGATGTCGGCAAAGA	-
2-CGGCGGCGAHGA	AP2EREBP_tnt.DREB2_col_a_m1	9	0.00104293	1.86684	0.0219594	12	CGGCGGCGACGA	TGGTTATGTCGGTGGAGGTGG	+
2-CGGCGGCGAHGA	AP2EREBP_tnt.At5g18450_col_a_m1	2	0.00111412	1.99427	0.0230293	12	CGGCGGCGACGA	GGTGGAGGCGGTGGA	+
12-TCGCCGGAA	LOBAS2_tnt.LBD13_col_a_m1	-1	0.000663569	1.18779	0.211878	8	TCGCCGGAA	CGGCGGAAATTGCGGCG	+
12-TCGCCGGAA	LOBAS2_tnt.LBD13_colamp_a_m1	-1	0.000902982	1.61634	0.264295	8	TCGCCGGAA	CGGCGGAAATTGCGG	+
12-TCGCCGGAA	RRTF1_2	-1	0.00126678	2.26753	0.319056	8	TCGCCGGAA	CGCCGCCA	+
12-TCGCCGGAA	MA2017.2	0	0.00127175	2.27644	0.319056	7	TCGCCGGAA	TCGCCGT	-
12-TCGCCGGAA	MA2398.1	-1	0.00215377	3.85525	0.468523	8	TCGCCGGAA	CGGCGGAGAAGGCGGCGG	+
12-TCGCCGGAA	MA1006.2	-2	0.00220322	3.94376	0.468523	7	TCGCCGGAA	GCCGGCA	-
12-TCGCCGGAA	MA0993.2	-2	0.00240111	4.29799	0.468523	4	TCGCCGGAA	GCCG	+
12-TCGCCGGAA	MA2378.1	-2	0.00240111	4.29799	0.468523	4	TCGCCGGAA	GCCG	+
12-TCGCCGGAA	LOBAS2_tnt.AS2_col_a_m1	-1	0.00258013	4.61844	0.476774	8	TCGCCGGAA	CGGCGGAGAAGGCGGCGGAGA	-
12-TCGCCGGAA	LOBAS2_tnt.LBD18_col_a_m1	3	0.0031528	5.64351	0.476774	9	TCGCCGGAA	TTTCCTCCGGATTTTCCGG	+
12-TCGCCGGAA	MA2088.1	-2	0.00316008	5.65654	0.476774	7	TCGCCGGAA	GCCGGCA	+
12-TCGCCGGAA	MA2078.1	-1	0.00317843	5.6894	0.476774	8	TCGCCGGAA	CGCCGCCA	+
12-TCGCCGGAA	MA1266.2	3	0.00320514	5.7372	0.476774	8	TCGCCGGAA	CCGCCGCCGGC	+
12-TCGCCGGAA	MA2074.1	-1	0.00345927	6.19209	0.476774	8	TCGCCGGAA	CGCCGCCA	+
12-TCGCCGGAA	MA2343.1	-1	0.00378636	6.77759	0.476774	8	TCGCCGGAA	CGCCGTTA	+
12-TCGCCGGAA	MA0997.2	-2	0.00389912	6.97943	0.476774	4	TCGCCGGAA	GCCG	+
12-TCGCCGGAA	C3H_tnt.At5g08750_col_a_m1	4	0.00396151	7.09111	0.476774	9	TCGCCGGAA	ACCTCAGCCGCAAAA	+
12-TCGCCGGAA	ETT	-1	0.00418043	7.48296	0.476774	8	TCGCCGGAA	TGTCGGAA	+
12-TCGCCGGAA	RAP2.3_2	-1	0.00418043	7.48296	0.476774	8	TCGCCGGAA	CGCCGCCA	+
12-TCGCCGGAA	MA1009.1	-1	0.00418043	7.48296	0.476774	8	TCGCCGGAA	TGTCGGAA	+
12-TCGCCGGAA	RRTF1_3ary	-1	0.00461214	8.25573	0.476774	8	TCGCCGGAA	CGCCGCCA	+
12-TCGCCGGAA	E2FDP_tnt.DEL1_colamp_a_m1	4	0.00494699	8.85511	0.476774	9	TCGCCGGAA	TTTTTGGCGGGAAAA	+
12-TCGCCGGAA	E2FDP_tnt.DEL2_colamp_a_m1	4	0.00494699	8.85511	0.476774	9	TCGCCGGAA	TTTTTGGCGGGAAAA	+
12-TCGCCGGAA	AP2EREBP_tnt.At5g67000_col_a_m1	3	0.00494699	8.85511	0.476774	9	TCGCCGGAA	CCGCCGCCGCAACAG	-
12-TCGCCGGAA	MA1732.1	4	0.00494699	8.85511	0.476774	9	TCGCCGGAA	TTTTTGGCGGGAAAA	+
12-TCGCCGGAA	MA1750.1	4	0.00494699	8.85511	0.476774	9	TCGCCGGAA	TTTTTGGCGGGAAAA	+
12-TCGCCGGAA	LOBAS2_tnt.LBD19_colamp_a_d1	-3	0.00502253	8.99033	0.476774	6	TCGCCGGAA	CCGGAAA	+
12-TCGCCGGAA	ATERF1_2	-1	0.00558095	9.9899	0.502614	8	TCGCCGGAA	TGCCGGCA	+
2-CGGCGGCGAHGA	C2C2gata_tnt.GATA1_col_a_m1	1	0.00111412	1.99427	0.0230293	12	CGGCGGCGACGA	ATGGTGATGATGATG	+
13-AATCAATCAAACA	Homeobox_tnt.WUS1_colamp_a_m1	-2	4.82e-05	0.0862371	0.0862371	11	AATCAATCAAACA	TCAATCATTCA	-
13-AATCAATCAAACA	Homeobox_tnt.WUS1_col_a_m1	-2	9.47e-05	0.169532	0.0967708	11	AATCAATCAAACA	TCATTCATTCA	+
13-AATCAATCAAACA	Homeobox_tnt.ATHB7_col_a_m1	0	0.000108124	0.193542	0.0967708	13	AATCAATCAAACA	AATCAATCATTGA	-
13-AATCAATCAAACA	ZFHD_tnt.ATHB23_colamp_a_m1	0	0.00122419	2.19131	0.876523	11	AATCAATCAAACA	AATTAATTAAG	-
13-AATCAATCAAACA	MA0954.3	-2	0.0019171	3.43161	1	11	AATCAATCAAACA	TCAATCATTGA	-
13-AATCAATCAAACA	MA2010.2	-3	0.00443632	7.94102	1	7	AATCAATCAAACA	CAAGCAA	+
13-AATCAATCAAACA	MA2036.2	-3	0.00443632	7.94102	1	7	AATCAATCAAACA	CAAGCAA	+
13-AATCAATCAAACA	MA2044.2	-3	0.00443632	7.94102	1	7	AATCAATCAAACA	CAAGCAA	+
13-AATCAATCAAACA	MA2047.2	-3	0.00443632	7.94102	1	7	AATCAATCAAACA	CAAGCAA	+
13-AATCAATCAAACA	MA2050.2	-3	0.00443632	7.94102	1	7	AATCAATCAAACA	CAAGCAA	+
13-AATCAATCAAACA	Homeobox_tnt.HAT22_col_a_m1	-1	0.00544597	9.74829	1	10	AATCAATCAAACA	ACTAATCATT	+
2-CGGCGGCGAHGA	AP2EREBP_tnt.DREB26_col_a_m1	2	0.0012383	2.21655	0.0252878	12	CGGCGGCGACGA	GTCGGTGGAGGTGGTGGTGG	-
2-CGGCGGCGAHGA	AP2EREBP_tnt.DEAR5_col_a_m1	5	0.00126994	2.2732	0.0256253	12	CGGCGGCGACGA	ATTGTCGGTGGTGATGAAG	-
2-CGGCGGCGAHGA	C3H_tnt.At5g08750_col_a_m1	2	0.0013662	2.44549	0.0272432	12	CGGCGGCGACGA	TTTTGCGGCTGAGGT	-
2-CGGCGGCGAHGA	AP2EREBP_tnt.RAP21_colamp_a_m1	8	0.00141436	2.53171	0.0280387	12	CGGCGGCGACGA	GGTGGAAATGTCGGTGGAGG	-
2-CGGCGGCGAHGA	AP2EREBP_tnt.At1g19210_col_a_m1	2	0.00164582	2.94601	0.0319358	12	CGGCGGCGACGA	ATGGACGGTGGAGG	+
2-CGGCGGCGAHGA	AP2EREBP_tnt.Rap210_colamp_a_m1	2	0.00164582	2.94601	0.0319358	12	CGGCGGCGACGA	TTTGTCGGCAAAAA	+
2-CGGCGGCGAHGA	AP2EREBP_tnt.At1g36060_col_a_m1	2	0.00176058	3.15144	0.0335594	12	CGGCGGCGACGA	ATGGTCGGTGGAGG	+
2-CGGCGGCGAHGA	LOBAS2_tnt.LBD13_col_a_m1	0	0.00204917	3.66801	0.0383788	12	CGGCGGCGACGA	CGGCGGAAATTGCGGCG	+
2-CGGCGGCGAHGA	AP2EREBP_tnt.At2g44940_col_a_m1	3	0.00234018	4.18892	0.042651	12	CGGCGGCGACGA	AATTGTCGGTGGAGT	+
2-CGGCGGCGAHGA	AP2EREBP_tnt.At1g36060_colamp_a_m1	2	0.00277546	4.96806	0.04926	12	CGGCGGCGACGA	ATGGTCGGTGGAGG	-
14-CTCTCTCTCTC	C2H2_tnt.AZF1_colamp_a_m1	1	0.00138635	2.48156	0.451193	10	CTCTCTCTCTC	TCACTCACACT	-
14-CTCTCTCTCTC	C2H2_tnt.AT3G46070_col_a_m1	3	0.00154358	2.76301	0.460502	11	CTCTCTCTCTC	TCATTTTCACTCTCC	+
14-CTCTCTCTCTC	C2H2_tnt.STZ_col_m1	0	0.00251286	4.49802	0.692004	11	CTCTCTCTCTC	CACTTTCACTA	+
14-CTCTCTCTCTC	MA1381.2	-1	0.00315458	5.64671	0.806672	7	CTCTCTCTCTC	TCACTCT	+
14-CTCTCTCTCTC	MA1372.2	0	0.00365627	6.54473	0.872631	10	CTCTCTCTCTC	CACTTTCACT	+
15-CAATGGCGGH	AP2EREBP_tnt.ERF13_colamp_a_m1	0	4.5e-05	0.0806174	0.110429	10	CAATGGCGGC	AAATGGCGGCGGAGG	+
15-CAATGGCGGH	AP2EREBP_tnt.ERF115_colamp_a_m1	1	9.48e-05	0.16975	0.110429	10	CAATGGCGGC	GCGATGGCGGCGGCG	+
15-CAATGGCGGH	AP2EREBP_tnt.ERF13_col_b_m1	1	9.48e-05	0.16975	0.110429	10	CAATGGCGGC	GAAATGGCGGCGGAG	-
15-CAATGGCGGH	MA1256.2	-1	0.000265912	0.475982	0.162846	9	CAATGGCGGC	AATGGCGGCGG	+
15-CAATGGCGGH	AP2EREBP_tnt.ERF9_colamp_a_m1	1	0.00045008	0.805643	0.162846	10	CAATGGCGGC	AAAATGGCGGCGGAGGA	-
15-CAATGGCGGH	AP2EREBP_tnt.ERF10_colamp_a_m1	6	0.000491722	0.880182	0.162846	10	CAATGGCGGC	CGGCGGAAATGGCGGCGGAG	+
15-CAATGGCGGH	AP2EREBP_tnt.ERF11_colamp_a_m1	2	0.000491722	0.880182	0.162846	10	CAATGGCGGC	GGAAATGGCGGCGGCGGAGG	+
15-CAATGGCGGH	AP2EREBP_tnt.ERF4_col_a_m1	0	0.000582811	1.04323	0.162846	10	CAATGGCGGC	AAATGGCGGCGGAGG	-
15-CAATGGCGGH	AP2EREBP_tnt.RAP212_col_a_m1	6	0.000586923	1.05059	0.162846	10	CAATGGCGGC	CGGCGGAAATGGCGGCGGAGG	+
15-CAATGGCGGH	AP2EREBP_tnt.ABR1_colamp_a_m1	4	0.000586923	1.05059	0.162846	10	CAATGGCGGC	GCGGAAATGGCGGCGGCGGTG	-
15-CAATGGCGGH	AP2EREBP_tnt.ERF73_col_a_m1	3	0.000644837	1.15426	0.162846	10	CAATGGCGGC	CGGAAATGGCGGCGGCGGTGG	-
15-CAATGGCGGH	MA2415.1	-2	0.000646242	1.15677	0.162846	8	CAATGGCGGC	ATGGCGGCTG	-
15-CAATGGCGGH	AP2EREBP_tnt.ERF8_colamp_a_m1	1	0.000648346	1.16054	0.162846	10	CAATGGCGGC	AAAATGGCGGCGGAGGTG	+
15-CAATGGCGGH	AP2EREBP_tnt.ERF4_colamp_a_m1	2	0.000652615	1.16818	0.162846	10	CAATGGCGGC	GGAAATGGCGGCGGAGGTGG	+
15-CAATGGCGGH	AP2EREBP_tnt.ABR1_col_a_m1	5	0.000899609	1.6103	0.209513	10	CAATGGCGGC	GGCGGAAATGGCGGCGGCG	+
15-CAATGGCGGH	AP2EREBP_tnt.RRTF1_col_a_m1	1	0.00108656	1.94494	0.237236	10	CAATGGCGGC	GAAATTGCGGCGGCG	+
15-CAATGGCGGH	AP2EREBP_tnt.ERF115_col_a_m1	3	0.00162138	2.90227	0.259074	10	CAATGGCGGC	CGGCGGTGGCGGCGG	-
15-CAATGGCGGH	AP2EREBP_tnt.RRTF1_colamp_a_m1	2	0.00167299	2.99465	0.259074	10	CAATGGCGGC	GGAAATTGCGGCGGCGGTG	+
15-CAATGGCGGH	MA1243.2	-1	0.00179025	3.20455	0.259074	9	CAATGGCGGC	AATGTCGGTG	-
15-CAATGGCGGH	MA1669.2	-2	0.00212397	3.80191	0.259074	8	CAATGGCGGC	ATGTCGGC	-
15-CAATGGCGGH	MA1257.2	5	0.00218166	3.90517	0.259074	10	CAATGGCGGC	GGCGGCGGTGGCGGCGGCG	+
15-CAATGGCGGH	AP2EREBP_tnt.DREB19_col_a_m1	0	0.00220558	3.94798	0.259074	10	CAATGGCGGC	TAATGTCGGTGGAGGTG	-
15-CAATGGCGGH	AP2EREBP_tnt.ERF1_col_a_m1	10	0.00229202	4.10272	0.259074	10	CAATGGCGGC	GCGGCGGCGGTGGTGGCGGCGGAGGCGG	-
15-CAATGGCGGH	AP2EREBP_tnt.ERF105_col_m1	1	0.00231128	4.1372	0.259074	10	CAATGGCGGC	GTGGCGGCGGCGGAG	+
15-CAATGGCGGH	DDF1	-2	0.00240069	4.29723	0.259074	8	CAATGGCGGC	ATGTCGGC	+
15-CAATGGCGGH	MA0971.2	-2	0.00240069	4.29723	0.259074	8	CAATGGCGGC	ATGTCGGC	+
15-CAATGGCGGH	MA0978.1	-2	0.00240069	4.29723	0.259074	8	CAATGGCGGC	ATGTCGGC	+
15-CAATGGCGGH	MA1218.2	-2	0.00240069	4.29723	0.259074	8	CAATGGCGGC	ATGTCGGC	+
15-CAATGGCGGH	MA1670.2	-2	0.00240069	4.29723	0.259074	8	CAATGGCGGC	ATGTCGGC	-
15-CAATGGCGGH	RRTF1_3ary	-3	0.00255666	4.57641	0.259074	7	CAATGGCGGC	TGGCGGCG	-
15-CAATGGCGGH	AP2EREBP_tnt.ERF9_col_a_m1	6	0.00256386	4.58931	0.259074	10	CAATGGCGGC	CGGCGGCGGTGGCGGCGGCGG	+
15-CAATGGCGGH	ERF1	-3	0.00272636	4.88018	0.259074	7	CAATGGCGGC	TGGCGGCG	-
15-CAATGGCGGH	MA0567.1	-3	0.00272636	4.88018	0.259074	7	CAATGGCGGC	TGGCGGCG	-
15-CAATGGCGGH	AP2EREBP_tnt.AT3G57600_col_a_m1	2	0.0028989	5.18904	0.259074	9	CAATGGCGGC	GGCGGTGGCGG	-
15-CAATGGCGGH	MA1242.1	2	0.0028989	5.18904	0.259074	9	CAATGGCGGC	GGCGGTGGCGG	-
15-CAATGGCGGH	MA2343.1	0	0.00291147	5.21152	0.259074	8	CAATGGCGGC	TAACGGCG	-
15-CAATGGCGGH	AP2EREBP_tnt.At2g33710_colamp_a_m1	2	0.00301819	5.40256	0.259074	10	CAATGGCGGC	GGAGGTGGCGGCGGCGGA	-
15-CAATGGCGGH	MA0998.2	-4	0.0030368	5.43587	0.259074	6	CAATGGCGGC	GGCGGC	-
15-CAATGGCGGH	AP2EREBP_tnt.PUCHI_colamp_a_m1	4	0.00311294	5.57216	0.259074	10	CAATGGCGGC	GCGGCGGTGGCGGCGGCGGCGGAGG	+
15-CAATGGCGGH	RAP2.3_2	-3	0.00311476	5.57542	0.259074	7	CAATGGCGGC	TGGCGGCG	-
15-CAATGGCGGH	RAP2.3_3ary	-3	0.00311476	5.57542	0.259074	7	CAATGGCGGC	TGGCGGCG	-
15-CAATGGCGGH	MA2074.1	-3	0.00311476	5.57542	0.259074	7	CAATGGCGGC	TGGCGGCG	-
15-CAATGGCGGH	MA2398.1	6	0.00324876	5.81528	0.263935	10	CAATGGCGGC	CGGCGGAGAAGGCGGCGG	+
15-CAATGGCGGH	LOBAS2_tnt.LBD13_col_a_m1	6	0.00341881	6.11966	0.266342	10	CAATGGCGGC	CGGCGGAAATTGCGGCG	+
15-CAATGGCGGH	AP2EREBP_tnt.DREB19_colamp_a_m1	0	0.00351691	6.29526	0.266342	10	CAATGGCGGC	TAATGTCGGTTTAA	-
15-CAATGGCGGH	AP2EREBP_tnt.ERF5_colamp_a_m1	6	0.00361762	6.47554	0.266342	10	CAATGGCGGC	CGGCGGCGGCGGCGGCGGCGG	-
15-CAATGGCGGH	AP2EREBP_tnt.ERF104_colamp_a_m1	0	0.00373029	6.67721	0.266342	10	CAATGGCGGC	TGGCGGCGGCGGCGG	+
15-CAATGGCGGH	MA1250.2	2	0.00382227	6.84186	0.266342	10	CAATGGCGGC	GGCGGTGGAGGTGG	-
15-CAATGGCGGH	RAP2.6_3ary	-2	0.00388794	6.95942	0.266342	8	CAATGGCGGC	ATGACGGC	+
15-CAATGGCGGH	MA2078.1	-3	0.00388794	6.95942	0.266342	7	CAATGGCGGC	TGGCGGCG	-
15-CAATGGCGGH	AP2EREBP_tnt.LEP_col_a_m1	5	0.00388832	6.96009	0.266342	10	CAATGGCGGC	GGCGGCGGTGGCGGCGGCGGA	-
15-CAATGGCGGH	AP2EREBP_tnt.AT1G44830_col_a_m1	3	0.0040543	7.25719	0.267232	10	CAATGGCGGC	TGGCGGTGGAGGTGG	-
15-CAATGGCGGH	MA1222.1	3	0.0040543	7.25719	0.267232	10	CAATGGCGGC	TGGCGGTGGAGGTGG	-
15-CAATGGCGGH	LOBAS2_tnt.AS2_col_a_m1	6	0.00418535	7.49178	0.269833	10	CAATGGCGGC	CGGCGGAGAAGGCGGCGGAGA	-
15-CAATGGCGGH	MA1258.2	-2	0.00432845	7.74792	0.269833	8	CAATGGCGGC	ATGTCGGTG	+
15-CAATGGCGGH	AP2EREBP_tnt.ESE1_col_a_m1	0	0.00440273	7.88088	0.269833	10	CAATGGCGGC	CGGCGGCGGCGGCGG	+
15-CAATGGCGGH	AP2EREBP_tnt.At1g75490_col_a_m1	3	0.00440273	7.88088	0.269833	10	CAATGGCGGC	TGGCGGTGGAGGTGG	-
15-CAATGGCGGH	AP2EREBP_tnt.RAP21_colamp_a_m1	5	0.00450876	8.07068	0.271567	10	CAATGGCGGC	GGTGGAAATGTCGGTGGAGG	-
15-CAATGGCGGH	RRTF1_2	-3	0.0046624	8.3457	0.276062	7	CAATGGCGGC	TGGCGGCG	-
15-CAATGGCGGH	AP2EREBP_tnt.DREB2_colamp_a_m1	0	0.0047747	8.54671	0.27625	10	CAATGGCGGC	TTATGTCGGTGGAGA	-
15-CAATGGCGGH	AP2EREBP_tnt.DREB2_col_a_m1	3	0.00487181	8.72055	0.27625	10	CAATGGCGGC	TGGTTATGTCGGTGGAGGTGG	+
15-CAATGGCGGH	MA1244.2	-2	0.00490282	8.77605	0.27625	8	CAATGGCGGC	ATGGCGGCGGCG	+
15-CAATGGCGGH	AP2EREBP_tnt.DEAR2_col_a_m1	3	0.00516916	9.2528	0.286634	10	CAATGGCGGC	TGTCGGTGGCGGTGG	-
15-CAATGGCGGH	AP2EREBP_tnt.ERF7_colamp_a_m1	-2	0.00526806	9.42982	0.286654	8	CAATGGCGGC	ATGGCGGCGGAGGTGGCGGAG	+
15-CAATGGCGGH	MA0994.3	0	0.00533364	9.54721	0.286654	10	CAATGGCGGC	TGACGGCGGCG	+
15-CAATGGCGGH	AP2EREBP_tnt.At1g22810_col_m1	2	0.0055851	9.99733	0.295621	10	CAATGGCGGC	GGCGGTGGCGGTGGA	+
16-CGACGACAGCW	bZIP_tnt.bZIP43_col_a_m1	1	0.000272608	0.487968	0.0993756	11	CGACGACAGCT	GCCACGTCAGCA	+
16-CGACGACAGCW	MA1339.1	1	0.000272608	0.487968	0.0993756	11	CGACGACAGCT	GCCACGTCAGCA	+
16-CGACGACAGCW	MA1345.2	1	0.000272608	0.487968	0.0993756	11	CGACGACAGCT	GCCACGTCAGCA	+
16-CGACGACAGCW	bZIP_tnt.bZIP42_col_a_m1	1	0.000294949	0.527958	0.0993756	11	CGACGACAGCT	GCCACGTCAGCA	-
16-CGACGACAGCW	MA1350.1	1	0.000294949	0.527958	0.0993756	11	CGACGACAGCT	GCCACGTCAGCA	-
16-CGACGACAGCW	bZIP_tnt.bZIP44_colamp_a_m1	1	0.000427327	0.764915	0.0993756	11	CGACGACAGCT	GCCACGTCAGCAT	-
16-CGACGACAGCW	MA1334.2	2	0.000427327	0.764915	0.0993756	11	CGACGACAGCT	TGCCACGTCAGCA	+
16-CGACGACAGCW	MA1337.2	2	0.000427327	0.764915	0.0993756	11	CGACGACAGCT	TGCCACGTCAGCA	-
16-CGACGACAGCW	MA1340.2	2	0.000427327	0.764915	0.0993756	11	CGACGACAGCT	TGCCACGTCAGCA	-
16-CGACGACAGCW	MA1341.2	2	0.000427327	0.764915	0.0993756	11	CGACGACAGCT	TGCCACGTCAGCA	-
16-CGACGACAGCW	MA1743.2	2	0.000427327	0.764915	0.0993756	11	CGACGACAGCT	TGCCACGTCAGCA	-
16-CGACGACAGCW	bZIP_tnt.bZIP48_col_a_m1	1	0.000458124	0.820042	0.0993756	11	CGACGACAGCT	GCCACGTCAGCATC	+
16-CGACGACAGCW	MA1233.3	0	0.000524263	0.93843	0.0993756	8	CGACGACAGCT	CGCCGACA	+
16-CGACGACAGCW	bZIP_tnt.bZIP42_colamp_a_m1	2	0.00053799	0.963002	0.0993756	11	CGACGACAGCT	TGCCACGTCAGCA	+
16-CGACGACAGCW	MA2423.1	2	0.000634444	1.13565	0.0993756	10	CGACGACAGCT	TGCCACGTCAGC	-
16-CGACGACAGCW	bZIP_tnt.GBF6_col_m1	2	0.000644157	1.15304	0.0993756	11	CGACGACAGCT	TGCCACGTCAGCATC	+
16-CGACGACAGCW	bZIP_tnt.bZIP48_colamp_a_m1	2	0.000644157	1.15304	0.0993756	11	CGACGACAGCT	TGCCACGTCAGCATT	+
16-CGACGACAGCW	bZIP_tnt.GBF5_colamp_a_m1	2	0.000644157	1.15304	0.0993756	11	CGACGACAGCT	TGCCACGTCAGCATT	-
16-CGACGACAGCW	bZIP_tnt.bZIP3_col_a_m1	2	0.000644157	1.15304	0.0993756	11	CGACGACAGCT	TGCCACGTCAGCATC	-
16-CGACGACAGCW	bZIP_tnt.bZIP44_col_m1	2	0.000644157	1.15304	0.0993756	11	CGACGACAGCT	TGCCACGTCAGCATC	-
16-CGACGACAGCW	bZIP_tnt.bZIP53_col_m1	2	0.000644157	1.15304	0.0993756	11	CGACGACAGCT	TGCCACGTCAGCATC	-
16-CGACGACAGCW	MA1346.2	0	0.000692892	1.24028	0.0993756	10	CGACGACAGCT	TGACGTCATC	-
16-CGACGACAGCW	bZIP_tnt.GBF5_col_v3a_m1	2	0.000695692	1.24529	0.0993756	11	CGACGACAGCT	TGCCACGTCAGCATT	-
16-CGACGACAGCW	bZIP_tnt.bZIP53_colamp_a_m1	2	0.000695692	1.24529	0.0993756	11	CGACGACAGCT	TGCCACGTCAGCATA	-
16-CGACGACAGCW	bZIP_tnt.TGA4_col_a_m1	0	0.000979992	1.75419	0.129218	11	CGACGACAGCT	TGACGTCATCA	+
16-CGACGACAGCW	MA1335.1	0	0.000979992	1.75419	0.129218	11	CGACGACAGCT	TGACGTCATCA	+
16-CGACGACAGCW	bZIP_tnt.GBF6_colamp_a_m1	2	0.00125809	2.25198	0.152411	11	CGACGACAGCT	TGCCACGTCAGCATT	-
16-CGACGACAGCW	bZIP_tnt.TGA9_col_a_m1	1	0.00128926	2.30778	0.152411	10	CGACGACAGCT	ATGACGTCATC	-
16-CGACGACAGCW	MA1348.1	1	0.00128926	2.30778	0.152411	10	CGACGACAGCT	ATGACGTCATC	-
16-CGACGACAGCW	bZIP_tnt.TGA2_colamp_v31_m1	0	0.00137866	2.46781	0.152465	11	CGACGACAGCT	TGACGTCACCA	+
16-CGACGACAGCW	MA1336.2	1	0.00137866	2.46781	0.152465	10	CGACGACAGCT	ATGACGTCATC	+
16-CGACGACAGCW	bZIP_tnt.GBF3_col_m1	2	0.00155591	2.78508	0.154428	11	CGACGACAGCT	TGCCACGTCAGCATT	+
16-CGACGACAGCW	bZIP_tnt.TGA9_colamp_a_m1	0	0.00157479	2.81887	0.154428	11	CGACGACAGCT	TGACGTCATCA	-
16-CGACGACAGCW	bZIP_tnt.TGA3_colamp_a_m1	2	0.00159788	2.86021	0.154428	11	CGACGACAGCT	GATGACGTCATCA	-
16-CGACGACAGCW	TGA2_2	-2	0.00169017	3.0254	0.154428	8	CGACGACAGCT	ACGTCATC	+
16-CGACGACAGCW	bZIP_tnt.TGA3_col_m1	2	0.0018431	3.29914	0.154428	11	CGACGACAGCT	GATGACGTCATCAT	+
16-CGACGACAGCW	bZIP_tnt.bZIP50_colamp_v31_m1	1	0.0018431	3.29914	0.154428	11	CGACGACAGCT	CTGACGTCATCATC	+
16-CGACGACAGCW	bZIP_tnt.TGA4_colamp_a_m1	2	0.00191587	3.4294	0.154428	11	CGACGACAGCT	GATGACGTCATCATT	-
16-CGACGACAGCW	bZIP_tnt.bZIP16_colamp_a_m1	2	0.00191587	3.4294	0.154428	11	CGACGACAGCT	TGCCACGTCAGCATT	-
16-CGACGACAGCW	bZIP_tnt.TGA6_col_a_m1	2	0.00205084	3.671	0.154428	11	CGACGACAGCT	AATGACGTCATCATT	+
16-CGACGACAGCW	bZIP_tnt.bZIP68_col_a_m1	2	0.00205084	3.671	0.154428	11	CGACGACAGCT	TGCCACGTCAGCATC	+
16-CGACGACAGCW	bZIP_tnt.TGA1_col_m1	2	0.00205084	3.671	0.154428	11	CGACGACAGCT	GATGACGTCATCATT	-
16-CGACGACAGCW	MA2409.1	-1	0.00207655	3.71703	0.154428	10	CGACGACAGCT	GATGACATCA	+
16-CGACGACAGCW	MA2412.1	-1	0.00207655	3.71703	0.154428	10	CGACGACAGCT	GATGACATCA	+
16-CGACGACAGCW	bZIP_tnt.TGA10_colamp_a_m1	2	0.00210792	3.77317	0.154428	11	CGACGACAGCT	AATGACGTCATCAT	+
16-CGACGACAGCW	bZIP_tnt.TGA6_colamp_a_m1	2	0.00219385	3.927	0.154428	11	CGACGACAGCT	AATGACGTCATCATC	+
16-CGACGACAGCW	AP2EREBP_tnt.DDF2_col_a_m1	4	0.00219385	3.927	0.154428	11	CGACGACAGCT	TCTTCGCCGACATCA	-
16-CGACGACAGCW	bZIP_tnt.TGA10_col_a_m1	2	0.00219385	3.927	0.154428	11	CGACGACAGCT	AGTGACGTCATCATC	-
16-CGACGACAGCW	MA1752.2	0	0.00222481	3.98242	0.154428	8	CGACGACAGCT	TGCCGACA	+
16-CGACGACAGCW	bZIP_tnt.TGA5_col_v3a_m1	2	0.00225228	4.03158	0.154428	11	CGACGACAGCT	AATGACGTCATCAT	+
16-CGACGACAGCW	AP2EREBP_tnt.DDF1_col_a_m1	4	0.00250588	4.48552	0.167651	11	CGACGACAGCT	TCGTCGCCGACATCA	-
16-CGACGACAGCW	MA2424.1	2	0.00254294	4.55187	0.167651	10	CGACGACAGCT	TGCCACGTCATC	+
16-CGACGACAGCW	AP2EREBP_tnt.CBF1_col_a_m1	2	0.00289471	5.18153	0.187242	10	CGACGACAGCT	TTCGCCGACATC	+
16-CGACGACAGCW	bZIP_tnt.TGA1_colamp_a_m1	4	0.00304788	5.45571	0.191382	11	CGACGACAGCT	AAGATGACGTCATCA	+
16-CGACGACAGCW	bZIP_tnt.bZIP50_col_v31_m1	6	0.00309227	5.53516	0.191382	11	CGACGACAGCT	AAAAGATGACGTCATCA	-
16-CGACGACAGCW	MA2091.1	-4	0.00312619	5.59588	0.191382	7	CGACGACAGCT	GACAGCTG	+
16-CGACGACAGCW	At1g77200	0	0.00335338	6.00256	0.194852	8	CGACGACAGCT	CACCGACA	+
16-CGACGACAGCW	MA2055.1	-4	0.00335338	6.00256	0.194852	7	CGACGACAGCT	GACAGCTG	+
16-CGACGACAGCW	MA2072.1	-4	0.00335338	6.00256	0.194852	7	CGACGACAGCT	GACAGCTG	+
16-CGACGACAGCW	MA1417.2	2	0.00351929	6.29953	0.201084	10	CGACGACAGCT	TGCCACGTCATC	+
16-CGACGACAGCW	bZIP_tnt.TGA2_col_m1	2	0.00394578	7.06295	0.221757	11	CGACGACAGCT	AATGACGTCATCATTATTGT	+
16-CGACGACAGCW	DEAR4	0	0.00424535	7.59917	0.227409	8	CGACGACAGCT	CACCGACA	+
16-CGACGACAGCW	DREB2C_2	0	0.00424535	7.59917	0.227409	8	CGACGACAGCT	CACCGACA	+
16-CGACGACAGCW	MA0986.1	0	0.00424535	7.59917	0.227409	8	CGACGACAGCT	CACCGACA	+
16-CGACGACAGCW	bZIP60_2	0	0.00459576	8.22642	0.230124	8	CGACGACAGCT	CCACGTCA	+
16-CGACGACAGCW	MA2410.1	0	0.00459576	8.22642	0.230124	8	CGACGACAGCT	TGACGTCA	+
16-CGACGACAGCW	MA1227.3	-1	0.00469704	8.40771	0.230124	7	CGACGACAGCT	GCCGACA	+
16-CGACGACAGCW	bZIP_tnt.HY5_colamp_v3a_m1	2	0.00477727	8.55131	0.230124	11	CGACGACAGCT	GGCCACGTCATCATT	-
16-CGACGACAGCW	bZIP60	0	0.00496729	8.89146	0.230124	8	CGACGACAGCT	TGACGTCA	+
16-CGACGACAGCW	MA0967.1	0	0.00496729	8.89146	0.230124	8	CGACGACAGCT	TGACGTCA	+
16-CGACGACAGCW	MA1032.2	0	0.00496729	8.89146	0.230124	8	CGACGACAGCT	TGCCGACA	+
16-CGACGACAGCW	MA0943.2	-1	0.00512189	9.16818	0.234122	7	CGACGACAGCT	GCCGACA	+
16-CGACGACAGCW	MA1238.3	0	0.00536146	9.59701	0.238707	8	CGACGACAGCT	CACCGACA	+
16-CGACGACAGCW	MA1745.2	0	0.00536146	9.59701	0.238707	8	CGACGACAGCT	CCACGTCA	-
16-CGACGACAGCW	MA0980.3	-1	0.0055611	9.95436	0.242839	7	CGACGACAGCT	GCCGACA	+
17-AATAATADAA	YAB1	0	0.000470634	0.842435	0.516714	8	AATAATAAAA	AATCATAA	+
17-AATAATADAA	MA2082.1	0	0.000578773	1.036	0.516714	6	AATAATAAAA	AATAAT	+
17-AATAATADAA	ND_tnt.FRS9_colamp_a_m1	19	0.000651495	1.16618	0.516714	10	AATAATAAAA	TTGAATATTATTGGTTTAGAATTATAAAAA	+
17-AATAATADAA	ARID_tnt.At1g76110_colamp_a_m1	3	0.000850621	1.52261	0.516714	10	AATAATAAAA	ATTAATAATTTAATT	+
17-AATAATADAA	Homeobox_tnt.ATHB13_col_a_m1	2	0.00109004	1.95116	0.516714	9	AATAATAAAA	TCAATAATTAA	+
17-AATAATADAA	Homeobox_tnt.HAT5_colamp_a_m1	3	0.00125131	2.23985	0.516714	10	AATAATAAAA	ATCAATAATTGAAT	+
17-AATAATADAA	MA1277.2	1	0.00126935	2.27214	0.516714	10	AATAATAAAA	AAAAAGTAAAA	+
17-AATAATADAA	ARID_tnt.At3g13350_col_a_d1	-2	0.00155392	2.78152	0.516714	6	AATAATAAAA	TAATAA	-
17-AATAATADAA	HB_tnt.LMI1_col_a_m1	3	0.00173501	3.10567	0.516714	10	AATAATAAAA	ACCAATAATTGAA	-
17-AATAATADAA	HB_tnt.ATHB40_col_a_m1	5	0.00196445	3.51637	0.516714	10	AATAATAAAA	AAACCAATAATTGAAAATTAT	+
17-AATAATADAA	MA1012.1	2	0.00247693	4.43371	0.516714	10	AATAATAAAA	CCAAAAATAGAAAG	-
17-AATAATADAA	Orphan_tnt.BBX31_col_a_m1	4	0.0025356	4.53872	0.516714	10	AATAATAAAA	AAAAAGTAAAAAAAA	+
17-AATAATADAA	Homeobox_tnt.ATHB20_col_a_m1	2	0.00288965	5.17247	0.516714	9	AATAATAAAA	TCAATAATTGA	+
17-AATAATADAA	G2like_tnt.AT2G40260_col_a_m1	5	0.00316128	5.65868	0.516714	10	AATAATAAAA	AAAAGAATATTTTAA	-
17-AATAATADAA	HB_tnt.ATHB5_col_a_m1	2	0.00335608	6.00739	0.516714	9	AATAATAAAA	TCAATAATTGA	+
17-AATAATADAA	Homeobox_tnt.HAT5_col_a_m1	2	0.00335608	6.00739	0.516714	9	AATAATAAAA	TCAATAATTGA	+
17-AATAATADAA	C2C2dof_tnt.AT5G66940_colamp_a_m1	11	0.00339871	6.08369	0.516714	10	AATAATAAAA	AAAAAAGAAAAAGTAAAAAAA	-
17-AATAATADAA	MA0558.2	2	0.00355865	6.36999	0.516714	10	AATAATAAAA	CCAAAAATAGAAAG	+
17-AATAATADAA	C2C2dof_tnt.OBP3_colamp_a_m1	5	0.0035661	6.38333	0.516714	10	AATAATAAAA	AAAAAAGTAAAAAAAAAAA	-
17-AATAATADAA	C2C2dof_tnt.dof24_col_a_m1	5	0.00365281	6.53852	0.516714	10	AATAATAAAA	CAAAAAGTAAAAAAA	-
17-AATAATADAA	Homeobox_tnt.ATHB20_colamp_a_m1	2	0.0038859	6.95576	0.516714	9	AATAATAAAA	TCAATAATTGA	-
17-AATAATADAA	Trihelix_tnt.AT5G47660_col_a_m1	5	0.00392408	7.0241	0.516714	10	AATAATAAAA	ACGGTAAAAAAAAAA	-
17-AATAATADAA	Trihelix_tnt.AT1G76880_col_a_m1	6	0.0039306	7.03578	0.516714	10	AATAATAAAA	ACGGTAAAAAATTAAA	+
17-AATAATADAA	MA1824.2	1	0.00407922	7.3018	0.516714	7	AATAATAAAA	CAATAATT	+
17-AATAATADAA	Homeobox_tnt.ATHB13_colamp_a_m1	2	0.00417487	7.47302	0.516714	9	AATAATAAAA	TCAATAATTGA	+
17-AATAATADAA	C2C2dof_tnt.dof24_colamp_a_m1	0	0.00421417	7.54336	0.516714	10	AATAATAAAA	AAAAACAAAAAGTAA	+
17-AATAATADAA	C2C2dof_tnt.At3g45610_colamp_a_m1	5	0.00421417	7.54336	0.516714	10	AATAATAAAA	CAAAAAGTAAAAAAA	-
17-AATAATADAA	C2C2dof_tnt.Adof1_col_a_m1	10	0.0042569	7.61984	0.516714	10	AATAATAAAA	AAAAAGAAAAAGTAAAAAAAA	+
17-AATAATADAA	C2C2dof_tnt.AT2G28810_col_a_m1	5	0.00458391	8.2052	0.516714	10	AATAATAAAA	AAAAAAGTAAAAAAAAAAAAA	-
17-AATAATADAA	Homeobox_tnt.ATHB6_colamp_a_m1	2	0.00480363	8.5985	0.516714	9	AATAATAAAA	TCAATAATTGA	+
17-AATAATADAA	MA0953.2	1	0.00504439	9.02947	0.516714	6	AATAATAAAA	CAATAAT	+
17-AATAATADAA	HB_tnt.ATHB53_col_a_m1	2	0.0051449	9.20937	0.516714	9	AATAATAAAA	CCAATAATTGA	+
17-AATAATADAA	ICU4	0	0.00515922	9.235	0.516714	8	AATAATAAAA	AATAATTA	-
17-AATAATADAA	C3H_tnt.EMB1789_col_a_m1	5	0.00521572	9.33613	0.516714	10	AATAATAAAA	ACGGTAAAAAAAAAA	-
17-AATAATADAA	C2C2dof_tnt.OBP3_col_a_m1	4	0.00530696	9.49945	0.516714	10	AATAATAAAA	AAAAAAAAAAAAAAAAGTAAA	-
17-AATAATADAA	MA1274.1	4	0.00530696	9.49945	0.516714	10	AATAATAAAA	AAAAAAAAAAAAAAAAGTAAA	-
17-AATAATADAA	MA1278.2	4	0.00552391	9.8878	0.516714	10	AATAATAAAA	AAAAAGTAAAAAAAAAA	-
17-AATAATADAA	MA1267.2	1	0.00552395	9.88787	0.516714	10	AATAATAAAA	AAAAAGTAAAAAAAAAAAA	-
18-AYATATATATATAY	ABI3VP1_tnt.FUS3_col_a_m1	0	0.00110774	1.98285	1	14	ATATATATATATAC	ATATACATGCATGCA	+
18-AYATATATATATAY	AHL12_3ary	-2	0.00289772	5.18692	1	8	ATATATATATATAC	ATATATAT	+
6-AAATTAAAATWAAAW	MA1682.2	0	5.69e-05	0.101811	0.0327419	12	AAATTAAAATTAAAA	AAATTCAAATTT	+
19-AACAAAAAAAAAAAA	MA1156.2	-3	0.000976202	1.7474	0.0474338	12	AACAAAAAAAAAAAA	AAAACGACAAAA	-
21-AAAAAGAAAAGAAA	REMB3_tnt.AT2G31460_col_a_m1	-2	0.000204096	0.365331	0.0160153	12	AAAAAGAAAAGAAA	AAAGAAATGATA	+
21-AAAAAGAAAAGAAA	MADS_tnt.SVP_col_v3b_m1	3	0.000472004	0.844887	0.0287736	12	AAAAAGAAAAGAAA	CCAAAAAAGGAAAGT	-
21-AAAAAGAAAAGAAA	MA1159.2	1	0.000590456	1.05692	0.0341948	12	AAAAAGAAAAGAAA	AAAAAAGACAAAA	+
21-AAAAAGAAAAGAAA	MA1156.2	0	0.000705912	1.26358	0.0377364	12	AAAAAGAAAAGAAA	AAAACGACAAAA	-
21-AAAAAGAAAAGAAA	MA2396.1	0	0.000883321	1.58114	0.045137	12	AAAAAGAAAAGAAA	AAAACGACAAAA	-
21-AAAAAGAAAAGAAA	MA1157.2	0	0.001011	1.80969	0.0487912	12	AAAAAGAAAAGAAA	AAAACGACAAAA	-
23-CACGTGKCAHDW	bZIP_tnt.ABF2_col_v3a_m1	4	3.49e-06	0.00625052	0.00110513	12	CACGTGGCACTA	TGGTCACGTGGCATTTTT	-
23-CACGTGKCAHDW	bHLH_tnt.PIF7_col_a_m1	1	5.33e-05	0.0954349	0.00343085	12	CACGTGGCACTA	CCACGTGGCATTCAC	-
23-CACGTGKCAHDW	MA1207.2	0	0.000252097	0.451254	0.0102874	12	CACGTGGCACTA	CACGTGTTAAATTT	+
23-CACGTGKCAHDW	bHLH_tnt.bHLH31_col_m1	8	0.00027774	0.497154	0.0111972	12	CACGTGGCACTA	GTGAATGCCACGTGCCACCTC	-
23-CACGTGKCAHDW	Trihelix_tnt.GT3a_col_a_m1	2	0.000432774	0.774665	0.0142628	12	CACGTGGCACTA	AACACGTGTTAAATTTG	+
23-CACGTGKCAHDW	bHLH_tnt.BIM2_colamp_m1	0	0.00167851	3.00454	0.0377751	12	CACGTGGCACTA	CACGTGCCATTCACGTGGC	-
23-CACGTGKCAHDW	MA1361.2	0	0.00196035	3.50903	0.0404408	12	CACGTGGCACTA	CACGTGAAACACGTG	-
23-CACGTGKCAHDW	bHLH_tnt.bHLH34_col_m1	8	0.00222784	3.98784	0.0423568	12	CACGTGGCACTA	GTGGATGACACGTGTCAACACGT	+
2-CGGCGGCGAHGA	MA1754.2	0	1.29e-06	0.00230517	0.000447168	11	CGGCGGCGACGA	TGGCGGCGGCG	-
2-CGGCGGCGAHGA	MA1266.2	-1	6.77e-06	0.0121247	0.00058877	11	CGGCGGCGACGA	GCCGGCGGCGG	-
2-CGGCGGCGAHGA	AP2EREBP_tnt.ERF105_col_m1	4	7.72e-06	0.0138135	0.000638057	11	CGGCGGCGACGA	GTGGCGGCGGCGGAG	+
2-CGGCGGCGAHGA	AP2EREBP_tnt.ESE3_colamp_a_m1	4	1.76e-05	0.0314583	0.000851095	11	CGGCGGCGACGA	GTGGCGGCGGCGGAG	+
2-CGGCGGCGAHGA	MA0994.3	0	2.45e-05	0.0438149	0.00104636	11	CGGCGGCGACGA	TGACGGCGGCG	+
2-CGGCGGCGAHGA	MA1257.2	8	3.68e-05	0.0659312	0.00146897	11	CGGCGGCGACGA	GGCGGCGGTGGCGGCGGCG	+
2-CGGCGGCGAHGA	MA1244.2	1	4.05e-05	0.0724907	0.00150862	11	CGGCGGCGACGA	ATGGCGGCGGCG	+
2-CGGCGGCGAHGA	AP2EREBP_tnt.ERF115_colamp_a_m1	4	5.53e-05	0.0989836	0.00187458	11	CGGCGGCGACGA	GCGATGGCGGCGGCG	+
2-CGGCGGCGAHGA	AP2EREBP_tnt.At4g16750_col_a_m1	4	5.53e-05	0.0989836	0.00187458	11	CGGCGGCGACGA	GTGTCGGTGGCGGTG	-
2-CGGCGGCGAHGA	MA1833.2	-1	5.62e-05	0.100596	0.00188625	11	CGGCGGCGACGA	GGCGGCGGCGG	-
2-CGGCGGCGAHGA	AP2EREBP_tnt.RRTF1_colamp_a_m1	8	6.5e-05	0.116302	0.00211784	11	CGGCGGCGACGA	GGAAATTGCGGCGGCGGTG	+
2-CGGCGGCGAHGA	AP2EREBP_tnt.ERF13_col_b_m1	4	7.71e-05	0.137933	0.00244132	11	CGGCGGCGACGA	GAAATGGCGGCGGAG	-
2-CGGCGGCGAHGA	AP2EREBP_tnt.AT3G57600_col_a_m1	-1	9.7e-05	0.173653	0.0028599	11	CGGCGGCGACGA	GGCGGTGGCGG	-
2-CGGCGGCGAHGA	MA1242.1	-1	9.7e-05	0.173653	0.0028599	11	CGGCGGCGACGA	GGCGGTGGCGG	-
2-CGGCGGCGAHGA	AP2EREBP_tnt.ABR1_colamp_a_m1	10	0.000110794	0.198321	0.00318292	11	CGGCGGCGACGA	GCGGAAATGGCGGCGGCGGTG	-
2-CGGCGGCGAHGA	AP2EREBP_tnt.ERF10_colamp_a_m1	9	0.000162736	0.291297	0.0043783	11	CGGCGGCGACGA	CGGCGGAAATGGCGGCGGAG	+
2-CGGCGGCGAHGA	AP2EREBP_tnt.ABR1_col_a_m1	8	0.000219183	0.392338	0.00571554	11	CGGCGGCGACGA	GGCGGAAATGGCGGCGGCG	+
2-CGGCGGCGAHGA	AP2EREBP_tnt.DEAR2_colamp_a_m1	4	0.000459853	0.823137	0.0112962	11	CGGCGGCGACGA	ATGTCGGTGGCGGTG	+
2-CGGCGGCGAHGA	AP2EREBP_tnt.At1g75490_colamp_a_m1	4	0.000492631	0.88181	0.0120144	11	CGGCGGCGACGA	GTGGCGGTGGAGGTG	-
2-CGGCGGCGAHGA	AP2EREBP_tnt.RRTF1_col_a_m1	4	0.000527538	0.944292	0.012506	11	CGGCGGCGACGA	GAAATTGCGGCGGCG	+
2-CGGCGGCGAHGA	AP2EREBP_tnt.DEAR3_col_a_m1	6	0.000981044	1.75607	0.0209163	11	CGGCGGCGACGA	AATTGTCGGTGGTGGCA	+
2-CGGCGGCGAHGA	Trihelix_tnt.AT3G58630_colamp_a_m1	4	0.00104083	1.86309	0.0219594	11	CGGCGGCGACGA	AATTCTCCGGCGACG	+
2-CGGCGGCGAHGA	AP2EREBP_tnt.CBF3_col_a_m1	3	0.00116862	2.09183	0.0240095	11	CGGCGGCGACGA	TTATGTCGGTGAAG	-
2-CGGCGGCGAHGA	C2H2_tnt.AT2G15740_col_a_m1	-1	0.00134	2.3986	0.0268789	11	CGGCGGCGACGA	AACGATGACGA	+
2-CGGCGGCGAHGA	Trihelix_tnt.AT3G58630_col_a_m1	4	0.00146222	2.61738	0.0288189	11	CGGCGGCGACGA	AAATCTCCGGCGACG	+
2-CGGCGGCGAHGA	AP2EREBP_tnt.At1g19210_colamp_a_m1	4	0.00234018	4.18892	0.042651	11	CGGCGGCGACGA	TGGACGGTGGAGATG	-
2-CGGCGGCGAHGA	bHLH_tnt.bHLH10_colamp_a_m1	2	0.0025497	4.56397	0.0459753	11	CGGCGGCGACGA	ATTGTCGGTGGAG	+
2-CGGCGGCGAHGA	AP2EREBP_tnt.At4g31060_colamp_a_m1	4	0.00266676	4.77351	0.04758	11	CGGCGGCGACGA	ATTTTGTCGGTGGAG	+
5-CTCCTCCWCCTCCAC	AP2EREBP_tnt.AT3G57600_col_a_m1	-2	0.000251481	0.450152	0.0194052	11	CTCCTCCACCTCCAC	CCGCCACCGCC	+
5-CTCCTCCWCCTCCAC	MA1242.1	-2	0.000251481	0.450152	0.0194052	11	CTCCTCCACCTCCAC	CCGCCACCGCC	+
6-AAATTAAAATWAAAW	ARID_tnt.AT1G20910_col_a_m1	0	6.62e-05	0.118445	0.0327419	11	AAATTAAAATTAAAA	AAATTAAATTT	-
9-AAACCCTAAAH	MA1353.2	0	1.28e-07	0.000229238	0.000228524	11	AAACCCTAAAT	AAACCCTAAAT	-
9-AAACCCTAAAH	MYBrelated_tnt.AT1G72740_col_a_m1	3	7.52e-07	0.00134673	0.000566675	11	AAACCCTAAAT	CCTAAACCCTAAATC	+
9-AAACCCTAAAH	MA1355.2	0	7.59e-07	0.00135872	0.000566675	11	AAACCCTAAAT	AAACCCTAATT	+
9-AAACCCTAAAH	MYBrelated_tnt.AT1G72740_colamp_a_m1	2	7.94e-07	0.00142112	0.000566675	11	AAACCCTAAAT	CAAAACCCTAAATCTAAAACT	-
9-AAACCCTAAAH	MYBrelated_tnt.TBP3_colamp_a_m1	7	1.35e-06	0.00242411	0.00080552	11	AAACCCTAAAT	AAAACCTAAACCCTAATTC	-
9-AAACCCTAAAH	MYBrelated_tnt.TBP3_col_a_m1	6	6.78e-06	0.0121324	0.0034556	11	AAACCCTAAAT	AAAATTAAACCCTAATTTT	+
9-AAACCCTAAAH	MYBrelated_tnt.TRP2_colamp_a_m1	7	1.23e-05	0.0220109	0.00435436	11	AAACCCTAAAT	AAACCCTAAACCCTAAACCCT	+
9-AAACCCTAAAH	MA1356.1	6	1.36e-05	0.0242817	0.00435436	11	AAACCCTAAAT	AACCCTAAACCCTAAACCCTA	+
9-AAACCCTAAAH	MYBrelated_tnt.TRP2_col_a_m1	7	1.5e-05	0.0268636	0.00435436	11	AAACCCTAAAT	AAACCCTAAACCCTAAACCC	+
9-AAACCCTAAAH	MYBrelated_tnt.TRP1_col_m1	0	1.6e-05	0.0286461	0.00435436	11	AAACCCTAAAT	AAACCCTAAACCCTAAACCCTAA	+
9-AAACCCTAAAH	SRS_tnt.SRS7_col_a_m1	7	1.6e-05	0.0286461	0.00435436	11	AAACCCTAAAT	AAACCCTAAACCCTAAACCCTAA	+
9-AAACCCTAAAH	MYBrelated_tnt.AT4G12670_colamp_a_m1	10	1.82e-05	0.0325166	0.00435436	11	AAACCCTAAAT	CCTAAACCCTAAACCCTAAAC	+
9-AAACCCTAAAH	MA1352.1	5	1.82e-05	0.0325166	0.00435436	11	AAACCCTAAAT	ACCCTAAACCCTAAACCCTAA	+
9-AAACCCTAAAH	SRS_tnt.SRS7_colamp_a_m1	18	1.83e-05	0.0327598	0.00435436	11	AAACCCTAAAT	CCCTAAACCCTAAACCCTAAACCCTAAACC	+
9-AAACCCTAAAH	MYBrelated_tnt.AT4G12670_col_a_m1	2	2.12e-05	0.0378751	0.004442	11	AAACCCTAAAT	CTAAACCCTAAACCCTAAACCCTAAACCC	+
9-AAACCCTAAAH	MA1354.1	2	2.12e-05	0.0378751	0.004442	11	AAACCCTAAAT	CTAAACCCTAAACCCTAAACCCTAAACCC	+
14-CTCTCTCTCTC	BBRBPC_tnt.BPC1_col_a_m1	9	3.09e-09	5.54e-06	5.54e-06	11	CTCTCTCTCTC	TCTCTCTCTCTCTCTCTCTCTCTC	-
14-CTCTCTCTCTC	MA1404.1	9	3.09e-09	5.54e-06	5.54e-06	11	CTCTCTCTCTC	TCTCTCTCTCTCTCTCTCTCTCTC	-
14-CTCTCTCTCTC	MA1416.1	1	1.08e-08	1.93e-05	1.29e-05	11	CTCTCTCTCTC	TCTCTCTCTCTCTC	-
14-CTCTCTCTCTC	BBRBPC_tnt.BPC5_col_a_m1	2	2.04e-08	3.66e-05	1.33e-05	11	CTCTCTCTCTC	CTCTCTCTCTCTCTCTCTCTCTCTCTCTCT	-
14-CTCTCTCTCTC	MA1403.1	2	2.04e-08	3.66e-05	1.33e-05	11	CTCTCTCTCTC	CTCTCTCTCTCTCTCTCTCTCTCTCTCTCT	-
14-CTCTCTCTCTC	BBRBPC_tnt.BPC6_col_a_m1	4	2.97e-08	5.31e-05	1.33e-05	11	CTCTCTCTCTC	CTCTCTCTCTCTCTCTCTCTC	+
14-CTCTCTCTCTC	ND_tnt.FRS9_col_a_m1	0	2.97e-08	5.31e-05	1.33e-05	11	CTCTCTCTCTC	CTCTCTCTCTCTCTCTCTCTC	+
14-CTCTCTCTCTC	MA1402.1	4	2.97e-08	5.31e-05	1.33e-05	11	CTCTCTCTCTC	CTCTCTCTCTCTCTCTCTCTC	+
14-CTCTCTCTCTC	BBRBPC_tnt.BPC5_colamp_a_m1	2	9.6e-08	0.000171771	3.82e-05	11	CTCTCTCTCTC	CTCTCTCTCTCTCTCTCTCTCTCTCTCTC	-
19-AACAAAAAAAAAAAA	C2C2dof_tnt.At3g45610_colamp_a_m1	1	0.00108431	1.94091	0.0519649	14	AACAAAAAAAAAAAA	CAAAAAGTAAAAAAA	-
19-AACAAAAAAAAAAAA	C2C2dof_tnt.At3g45610_col_a_m1	-1	0.00111379	1.99368	0.0526565	14	AACAAAAAAAAAAAA	AAAAAAAGCAAAAAGTAAA	-
19-AACAAAAAAAAAAAA	C2C2dof_tnt.AT3G52440_colamp_a_m1	-2	0.00121702	2.17846	0.0559947	13	AACAAAAAAAAAAAA	AAAAAAAGAAAAAGTAAAATT	-
19-AACAAAAAAAAAAAA	MA2396.1	-3	0.00121769	2.17966	0.0559947	12	AACAAAAAAAAAAAA	AAAACGACAAAA	-
19-AACAAAAAAAAAAAA	MA1277.2	-3	0.00123241	2.20602	0.0559947	11	AACAAAAAAAAAAAA	AAAAAGTAAAA	+
19-AACAAAAAAAAAAAA	MA0082.2	-1	0.00124845	2.23472	0.055996	13	AACAAAAAAAAAAAA	CCAAAAATGGAAA	+
19-AACAAAAAAAAAAAA	MA0558.2	-1	0.00132671	2.37481	0.058753	14	AACAAAAAAAAAAAA	CCAAAAATAGAAAG	+
19-AACAAAAAAAAAAAA	ABI3VP1_tnt.AT5G60130_col_a_m1	4	0.00137385	2.4592	0.0600802	15	AACAAAAAAAAAAAA	AAGCAAAAAATAAGCAAAA	+
19-AACAAAAAAAAAAAA	MA0556.2	-1	0.00149003	2.66715	0.0631708	13	AACAAAAAAAAAAAA	CCAAAAATGGAAA	+
19-AACAAAAAAAAAAAA	C2C2dof_tnt.CDF3_col_a_m1	4	0.0014933	2.673	0.0631708	15	AACAAAAAAAAAAAA	AAAAAAGAAAAAGTGAAAA	+
19-AACAAAAAAAAAAAA	MA2104.1	-3	0.00151675	2.71499	0.0631708	12	AACAAAAAAAAAAAA	AAAACGACAAAA	+
19-AACAAAAAAAAAAAA	MA1157.2	-3	0.00151675	2.71499	0.0631708	12	AACAAAAAAAAAAAA	AAAACGACAAAA	-
19-AACAAAAAAAAAAAA	MA1823.2	-4	0.00161347	2.8881	0.0664082	8	AACAAAAAAAAAAAA	AAAGAAAA	+
19-AACAAAAAAAAAAAA	MA1012.1	-1	0.00185897	3.32756	0.0756233	14	AACAAAAAAAAAAAA	CCAAAAATAGAAAG	-
19-AACAAAAAAAAAAAA	C2C2dof_tnt.OBP4_col_a_m1	-2	0.00202152	3.61853	0.0812906	13	AACAAAAAAAAAAAA	CAAAAAGTTAAAAA	+
19-AACAAAAAAAAAAAA	ABI3VP1_tnt.AT5G60130_colamp_a_m1	5	0.00209084	3.7426	0.0827585	15	AACAAAAAAAAAAAA	TAAGCAAAATATAAGCAAAAA	-
19-AACAAAAAAAAAAAA	C2C2dof_tnt.dof24_colamp_a_m1	0	0.00210534	3.76855	0.0827585	15	AACAAAAAAAAAAAA	AAAAACAAAAAGTAA	+
19-AACAAAAAAAAAAAA	MA1158.2	-1	0.00217856	3.89962	0.0846852	13	AACAAAAAAAAAAAA	AAAACGACAAAAA	+
19-AACAAAAAAAAAAAA	MA0548.3	2	0.0025987	4.65168	0.0999071	14	AACAAAAAAAAAAAA	TTTCCAAAAAAGGAAA	-
19-AACAAAAAAAAAAAA	Trihelix_tnt.AT1G76880_col_a_m1	1	0.00280118	5.01411	0.106521	15	AACAAAAAAAAAAAA	ACGGTAAAAAATTAAA	+
19-AACAAAAAAAAAAAA	MADS_tnt.AGL16_col_a_m1	1	0.00321706	5.75854	0.119733	14	AACAAAAAAAAAAAA	TTCCAAAAAAGGAAA	-
19-AACAAAAAAAAAAAA	MA1199.1	1	0.00321706	5.75854	0.119733	14	AACAAAAAAAAAAAA	TTCCAAAAAAGGAAA	-
19-AACAAAAAAAAAAAA	C3H_tnt.AT3G12130_colamp_a_m1	1	0.00329306	5.89457	0.121271	13	AACAAAAAAAAAAAA	AAACAAAAAGTTAA	+
19-AACAAAAAAAAAAAA	MADS_tnt.SVP_col_v3b_m1	-1	0.00361044	6.46269	0.131574	14	AACAAAAAAAAAAAA	CCAAAAAAGGAAAGT	-
19-AACAAAAAAAAAAAA	C2C2dof_tnt.DAG2_colamp_a_m1	-2	0.00445555	7.97544	0.160698	13	AACAAAAAAAAAAAA	CAAAAAGTTAAAT	+
19-AACAAAAAAAAAAAA	C2C2dof_tnt.At1g64620_colamp_a_m1	-2	0.00465656	8.33524	0.166234	11	AACAAAAAAAAAAAA	CAAAAAGTAAA	+
19-AACAAAAAAAAAAAA	MA1270.2	-3	0.00490189	8.77438	0.173225	12	AACAAAAAAAAAAAA	AAAAAGCAAAAAGTAA	-
19-AACAAAAAAAAAAAA	MADS_tnt.AGL25_colamp_a_m1	-1	0.00507535	9.08487	0.177561	14	AACAAAAAAAAAAAA	TCCAAAAATGGAAAG	-
19-AACAAAAAAAAAAAA	WRKY_tnt.WRKY7_colamp_a_m1	-2	0.00514572	9.21083	0.17824	13	AACAAAAAAAAAAAA	TAAAAGAAAAAAAGTCAACGA	+
19-AACAAAAAAAAAAAA	Trihelix_tnt.GT2_col_a_m1	-1	0.0053933	9.65401	0.184985	14	AACAAAAAAAAAAAA	AAAACGGTAAAAAA	-
19-AACAAAAAAAAAAAA	MADS_tnt.AGL15_col_a_m1	3	0.0055725	9.97477	0.187706	15	AACAAAAAAAAAAAA	ACTTTCCAAAAAAGGAAAG	-
19-AACAAAAAAAAAAAA	RAV_tnt.RAV1_col_m1	-1	0.00557994	9.98809	0.187706	14	AACAAAAAAAAAAAA	ACAACAGAAATTATCTG	-
20-GCTGCAAC	MA1815.2	0	0.00141682	2.53611	1	8	GCTGCAAC	GCAGCAGC	+
20-GCTGCAAC	MA2048.2	0	0.00221307	3.9614	1	8	GCTGCAAC	GAAGCAAC	+
20-GCTGCAAC	NLP_tnt.AtNLP4_col_b_m1	7	0.00242212	4.3356	1	8	GCTGCAAC	TGCTGCTGCTGCTGC	-
14-CTCTCTCTCTC	BBRBPC_tnt.BPC1_colamp_a_m1	2	1.22e-07	0.000218198	4.36e-05	11	CTCTCTCTCTC	CTCTCTCTCTCTCTC	+
21-AAAAAGAAAAGAAA	MA1277.2	0	0.000853025	1.52692	0.0446719	11	AAAAAGAAAAGAAA	AAAAAGTAAAA	+
23-CACGTGKCAHDW	bZIP_tnt.ABI5_col_v3h_m1	7	0.000171077	0.306228	0.00829647	11	CACGTGGCACTA	AAATGGTGACGTGGCAGT	+
2-CGGCGGCGAHGA	MA1246.2	-1	3.64e-06	0.00650828	0.000447168	10	CGGCGGCGACGA	GGCGGCGGCG	-
2-CGGCGGCGAHGA	MA1247.2	-1	4.64e-06	0.00829699	0.000506873	10	CGGCGGCGACGA	GGCGGCGGCG	+
2-CGGCGGCGAHGA	MA1831.2	-1	1.02e-05	0.0182757	0.000665597	10	CGGCGGCGACGA	GACGGCGACG	+
2-CGGCGGCGAHGA	MA1821.2	-1	1.34e-05	0.0239253	0.00074054	10	CGGCGGCGACGA	GGCGGCGGCG	+
2-CGGCGGCGAHGA	MA1817.2	-1	1.46e-05	0.0261738	0.000783439	10	CGGCGGCGACGA	GGCGGCGGCG	-
2-CGGCGGCGAHGA	MA1832.2	-1	1.75e-05	0.0313682	0.000851095	10	CGGCGGCGACGA	GGCGGCGGCG	-
2-CGGCGGCGAHGA	MA1818.1	-1	2.11e-05	0.0376967	0.000977959	10	CGGCGGCGACGA	GGCGGCGGCG	-
2-CGGCGGCGAHGA	AP2EREBP_tnt.At2g33710_colamp_a_m1	8	0.000178398	0.319333	0.00472469	10	CGGCGGCGACGA	GGAGGTGGCGGCGGCGGA	-
2-CGGCGGCGAHGA	MA2416.1	0	0.000541643	0.969541	0.0126631	10	CGGCGGCGACGA	GGGCGGCGGC	-
2-CGGCGGCGAHGA	AP2EREBP_tnt.CBF1_col_a_m1	2	0.00164863	2.95105	0.0319358	10	CGGCGGCGACGA	GATGTCGGCGAA	-
2-CGGCGGCGAHGA	MA0123.1	-1	0.00252936	4.52755	0.0458524	10	CGGCGGCGACGA	GGGGGCACCG	-
23-CACGTGKCAHDW	bZIP_tnt.VIP1_col_v3a_m1	2	0.00261314	4.67752	0.0483098	10	CACGTGGCACTA	TACAGCTGTCAA	-
23-CACGTGKCAHDW	bZIP_tnt.bZIP18_colamp_a_m1	1	0.00276113	4.94242	0.049942	10	CACGTGGCACTA	CCAGCTGTCAT	-
2-CGGCGGCGAHGA	MA1005.3	0	6.7e-06	0.0119942	0.00058877	9	CGGCGGCGACGA	CGGCGGCGG	-
2-CGGCGGCGAHGA	MA1245.3	0	6.7e-06	0.0119942	0.00058877	9	CGGCGGCGACGA	CGGCGGCGG	-
2-CGGCGGCGAHGA	MA2013.2	2	1.2e-05	0.0214941	0.000688454	9	CGGCGGCGACGA	TGCGGCGGCGA	-
2-CGGCGGCGAHGA	MA1240.2	1	1.75e-05	0.0313682	0.000851095	9	CGGCGGCGACGA	GCGGCGGCGG	-
2-CGGCGGCGAHGA	MA1252.2	1	2.31e-05	0.0414034	0.00101832	9	CGGCGGCGACGA	GCGGCGGCGG	-
2-CGGCGGCGAHGA	MA1000.3	1	3.46e-05	0.0620029	0.00139789	9	CGGCGGCGACGA	GCGGCGGCGG	+
2-CGGCGGCGAHGA	MA0976.3	1	9.26e-05	0.165808	0.00280368	9	CGGCGGCGACGA	GTGGCGGCGG	-
2-CGGCGGCGAHGA	MA1001.4	1	0.000125242	0.224183	0.00356776	9	CGGCGGCGACGA	GTGGCGGCGG	-
2-CGGCGGCGAHGA	MA1256.2	2	0.000339751	0.608155	0.00853141	9	CGGCGGCGACGA	AATGGCGGCGG	+
2-CGGCGGCGAHGA	MA0992.3	0	0.000411224	0.736092	0.0102502	9	CGGCGGCGACGA	TGACGGCGG	-
2-CGGCGGCGAHGA	MA2040.2	0	0.000969512	1.73543	0.0208623	9	CGGCGGCGACGA	CTCCGGCGA	+
2-CGGCGGCGAHGA	MA2039.2	0	0.00105473	1.88797	0.0220709	9	CGGCGGCGACGA	CTCCGGCGA	+
2-CGGCGGCGAHGA	MA2415.1	1	0.00217781	3.89828	0.0405641	9	CGGCGGCGACGA	ATGGCGGCTG	-
2-CGGCGGCGAHGA	MA2418.1	0	0.00226196	4.0489	0.0416735	9	CGGCGGCGACGA	TGGCGGCAG	-
9-AAACCCTAAAH	MA2032.2	0	4.04e-09	7.23e-06	1.44e-05	9	AAACCCTAAAT	AAACCCTAA	+
10-AGGCCCAWTAWWAW	MA1812.2	0	2.89e-06	0.00516601	0.010332	9	AGGCCCATTAAAAA	AGGCCCAAT	+
12-TCGCCGGAA	Trihelix_tnt.At3g14180_col_m1	0	2.18e-06	0.00389639	0.0053263	9	TCGCCGGAA	TCGCCGGAAAA	+
12-TCGCCGGAA	MA2039.2	0	4.2e-06	0.00752396	0.0053263	9	TCGCCGGAA	TCGCCGGAG	-
12-TCGCCGGAA	MA2040.2	0	4.55e-06	0.00814346	0.0053263	9	TCGCCGGAA	TCGCCGGAG	-
12-TCGCCGGAA	Trihelix_tnt.AT5G05550_col_a_m1	3	1.13e-05	0.0201761	0.00892496	9	TCGCCGGAA	TCATCGCCGGAGAAA	-
12-TCGCCGGAA	Trihelix_tnt.AT5G05550_colamp_a_m1	3	1.27e-05	0.0227425	0.00892496	9	TCGCCGGAA	TCGTCGCCGGAGATA	-
12-TCGCCGGAA	Trihelix_tnt.AT3G58630_col_a_m1	2	2.1e-05	0.0375934	0.0115081	9	TCGCCGGAA	CGTCGCCGGAGATTT	-
12-TCGCCGGAA	Trihelix_tnt.AT3G58630_colamp_a_m1	2	2.29e-05	0.0410549	0.0115081	9	TCGCCGGAA	CGTCGCCGGAGAATT	-
12-TCGCCGGAA	LOBAS2_tnt.LBD18_colamp_a_m1	0	2.94e-05	0.0526671	0.0129178	9	TCGCCGGAA	TCTCCGGAAAATCCG	-
12-TCGCCGGAA	LOBAS2_tnt.ASL18_colamp_a_m1	0	3.64e-05	0.0651466	0.0142033	9	TCGCCGGAA	TCGCCGGAAAATCCGG	-
21-AAAAAGAAAAGAAA	G2like_tnt.At3g13040_col_b_m1	-3	0.000603618	1.08048	0.0343736	9	AAAAAGAAAAGAAA	AAGAAAACA	+
23-CACGTGKCAHDW	MA1672.2	0	7.84e-07	0.00140252	0.000850001	9	CACGTGGCACTA	GACGTGGCA	+
23-CACGTGKCAHDW	MA0570.3	1	1.02e-06	0.00181878	0.000850001	9	CACGTGGCACTA	ACACGTGGCA	+
23-CACGTGKCAHDW	MA1349.2	1	2.7e-06	0.00482877	0.00110513	9	CACGTGGCACTA	TCACGTGGCA	+
23-CACGTGKCAHDW	MA1338.3	2	3.38e-06	0.00604767	0.00110513	9	CACGTGGCACTA	GACACGTGGCA	-
23-CACGTGKCAHDW	MA2413.1	2	4.2e-06	0.00752344	0.00110513	9	CACGTGGCACTA	GACACGTGGCA	+
23-CACGTGKCAHDW	MA0968.3	1	5.71e-06	0.0102276	0.00116011	9	CACGTGGCACTA	TGACGTGGCA	-
23-CACGTGKCAHDW	MA1344.2	1	8.03e-06	0.0143801	0.00116011	9	CACGTGGCACTA	TGACGTGGCA	+
23-CACGTGKCAHDW	MA0551.2	3	9.27e-06	0.0165917	0.00116011	9	CACGTGGCACTA	TGCCACGTGGCA	+
23-CACGTGKCAHDW	bZIP_tnt.AREB3_colamp_a_m1	6	2.83e-05	0.0506118	0.00254311	9	CACGTGGCACTA	AATGGACACGTGGCA	+
23-CACGTGKCAHDW	bZIP_tnt.AREB3_col_v31_m1	6	3.1e-05	0.0555018	0.00256629	9	CACGTGGCACTA	AATGGACACGTGGCA	+
23-CACGTGKCAHDW	MA2422.1	1	3.31e-05	0.0591861	0.00257306	9	CACGTGGCACTA	TGACGTGGCA	-
23-CACGTGKCAHDW	bZIP_tnt.GBF3_colamp_m1	6	4.46e-05	0.0798392	0.00324511	9	CACGTGGCACTA	AATGGTCACGTGGCA	+
23-CACGTGKCAHDW	bZIP_tnt.ABI5_colamp_v3b_m1	6	4.88e-05	0.0873069	0.00333082	9	CACGTGGCACTA	AATGGTGACGTGGCA	+
23-CACGTGKCAHDW	MA0549.2	1	5.26e-05	0.0940756	0.00343085	9	CACGTGGCACTA	GCACGTGTGA	+
23-CACGTGKCAHDW	bZIP_tnt.bZIP16_col_v3a_m1	6	5.33e-05	0.0954349	0.00343085	9	CACGTGGCACTA	AATGGTCACGTGGCA	+
23-CACGTGKCAHDW	bZIP_tnt.bZIP68_col_a_m1	6	8.99e-05	0.160957	0.00501484	9	CACGTGGCACTA	GATGCTGACGTGGCA	-
23-CACGTGKCAHDW	bZIP_tnt.bZIP16_colamp_a_m1	6	0.000115941	0.207534	0.00599577	9	CACGTGGCACTA	AATGCTGACGTGGCA	+
23-CACGTGKCAHDW	bZIP_tnt.bZIP28_col_a_m1	6	0.000115941	0.207534	0.00599577	9	CACGTGGCACTA	AATGATGACGTGGCA	+
23-CACGTGKCAHDW	bZIP_tnt.GBF3_col_m1	6	0.000176282	0.315544	0.00841836	9	CACGTGGCACTA	AATGCTGACGTGGCA	-
23-CACGTGKCAHDW	MA2424.1	3	0.00018241	0.326513	0.00841836	9	CACGTGGCACTA	GATGACGTGGCA	-
23-CACGTGKCAHDW	MA2423.1	3	0.000197632	0.35376	0.00869806	9	CACGTGGCACTA	GCTGACGTGGCA	+
23-CACGTGKCAHDW	MA1743.2	4	0.000207951	0.372233	0.00869806	9	CACGTGGCACTA	TGCTGACGTGGCA	+
23-CACGTGKCAHDW	MA1340.2	4	0.000225228	0.403159	0.00930441	9	CACGTGGCACTA	TGCTGACGTGGCA	+
23-CACGTGKCAHDW	bZIP_tnt.bZIP42_colamp_a_m1	4	0.000285208	0.510522	0.0112278	9	CACGTGGCACTA	TGCTGACGTGGCA	-
23-CACGTGKCAHDW	MA1334.2	4	0.000285208	0.510522	0.0112278	9	CACGTGGCACTA	TGCTGACGTGGCA	-
23-CACGTGKCAHDW	MA1417.2	3	0.000293147	0.524733	0.0114061	9	CACGTGGCACTA	GATGACGTGGCA	-
23-CACGTGKCAHDW	bZIP_tnt.GBF6_colamp_a_m1	6	0.000312326	0.559064	0.0120127	9	CACGTGGCACTA	AATGCTGACGTGGCA	+
23-CACGTGKCAHDW	MA1337.2	4	0.000332934	0.595951	0.0123784	9	CACGTGGCACTA	TGCTGACGTGGCA	+
23-CACGTGKCAHDW	MA1341.2	4	0.000332934	0.595951	0.0123784	9	CACGTGGCACTA	TGCTGACGTGGCA	+
23-CACGTGKCAHDW	bZIP_tnt.GBF5_colamp_a_m1	6	0.000337921	0.604878	0.0124258	9	CACGTGGCACTA	AATGCTGACGTGGCA	+
21-AAAAAGAAAAGAAA	MA2104.1	0	0.00105797	1.89376	0.0503585	12	AAAAAGAAAAGAAA	AAAACGACAAAA	+
21-AAAAAGAAAAGAAA	MYBrelated_tnt.At3g11280_col_a_m1	0	0.00112506	2.01385	0.0521238	14	AAAAAGAAAAGAAA	ATGAAGATAAGGAT	-
21-AAAAAGAAAAGAAA	MA1188.1	0	0.00112506	2.01385	0.0521238	14	AAAAAGAAAAGAAA	ATGAAGATAAGGAT	-
21-AAAAAGAAAAGAAA	MA1160.2	3	0.00122191	2.18722	0.0551406	13	AAAAAGAAAAGAAA	CACAAAACGACAAAAA	-
21-AAAAAGAAAAGAAA	MA2348.1	3	0.00122191	2.18722	0.0551406	13	AAAAAGAAAAGAAA	CACAAAACGACAAAAA	-
21-AAAAAGAAAAGAAA	C2H2_tnt.IDD5_col_m1	3	0.00138599	2.48092	0.0617432	13	AAAAAGAAAAGAAA	CACAAAACGACAAAAA	-
21-AAAAAGAAAAGAAA	MA1688.2	-2	0.00156524	2.80179	0.0680097	10	AAAAAGAAAAGAAA	CAAGACAAGA	+
21-AAAAAGAAAAGAAA	WRKY_tnt.WRKY7_colamp_a_m1	0	0.00158538	2.83782	0.0680097	14	AAAAAGAAAAGAAA	TAAAAGAAAAAAAGTCAACGA	+
21-AAAAAGAAAAGAAA	C2C2dof_tnt.AT3G52440_colamp_a_m1	0	0.00158538	2.83782	0.0680097	14	AAAAAGAAAAGAAA	AAAAAAAGAAAAAGTAAAATT	-
21-AAAAAGAAAAGAAA	C2C2dof_tnt.At1g64620_colamp_a_m1	1	0.00172121	3.08096	0.0729362	10	AAAAAGAAAAGAAA	CAAAAAGTAAA	+
21-AAAAAGAAAAGAAA	MYBrelated_tnt.At5g58900_colamp_a_m1	1	0.00240722	4.30893	0.0995773	14	AAAAAGAAAAGAAA	TATGAAGATAAGATT	-
21-AAAAAGAAAAGAAA	MADS_tnt.AGL25_colamp_a_m1	4	0.00240722	4.30893	0.0995773	11	AAAAAGAAAAGAAA	TCCAAAAATGGAAAG	-
21-AAAAAGAAAAGAAA	C2C2dof_tnt.At4g38000_colamp_a_m1	1	0.00256176	4.58554	0.102316	10	AAAAAGAAAAGAAA	GAAAAAGTTAA	+
21-AAAAAGAAAAGAAA	C2C2dof_tnt.DAG2_col_a_m1	1	0.00256176	4.58554	0.102316	10	AAAAAGAAAAGAAA	CAAAAAGTAAA	+
21-AAAAAGAAAAGAAA	C3H_tnt.AT5G63260_colamp_a_m1	1	0.00256176	4.58554	0.102316	10	AAAAAGAAAAGAAA	CAAAAAGTAAA	+
21-AAAAAGAAAAGAAA	MA0559.1	-1	0.00283211	5.06948	0.111828	13	AAAAAGAAAAGAAA	CCAAAAAAGGAAAA	+
21-AAAAAGAAAAGAAA	MA2380.1	0	0.00302557	5.41578	0.117352	9	AAAAAGAAAAGAAA	AAAAAGTTA	-
21-AAAAAGAAAAGAAA	MA1196.2	0	0.00306172	5.48048	0.117352	14	AAAAAGAAAAGAAA	ATGAAGATAAGGTT	-
21-AAAAAGAAAAGAAA	MADS_tnt.AGL25_col_a_m1	6	0.00307333	5.50126	0.117352	12	AAAAAGAAAAGAAA	TTTCCAAAAATGGAAAGT	-
21-AAAAAGAAAAGAAA	C2C2dof_tnt.At3g45610_col_a_m1	-2	0.00317481	5.6829	0.119909	12	AAAAAGAAAAGAAA	AAAAAAAGCAAAAAGTAAA	-
21-AAAAAGAAAAGAAA	C3H_tnt.AT3G12130_colamp_a_m1	0	0.00370949	6.63999	0.138597	14	AAAAAGAAAAGAAA	AAACAAAAAGTTAA	+
21-AAAAAGAAAAGAAA	WRKY_tnt.WRKY8_colamp_a_m1	0	0.00389109	6.96505	0.143836	14	AAAAAGAAAAGAAA	AAAAAGTCAACGATT	-
21-AAAAAGAAAAGAAA	ABI3VP1_tnt.AT5G60130_col_a_m1	4	0.00407054	7.28626	0.147334	14	AAAAAGAAAAGAAA	AAGCAAAAAATAAGCAAAA	+
21-AAAAAGAAAAGAAA	MADS_tnt.AGL15_col_a_m1	8	0.00407054	7.28626	0.147334	11	AAAAAGAAAAGAAA	ACTTTCCAAAAAAGGAAAG	-
21-AAAAAGAAAAGAAA	C3H_tnt.AT5G63260_col_a_m1	1	0.00425798	7.62178	0.149972	10	AAAAAGAAAAGAAA	GAAAAAGTTAA	+
21-AAAAAGAAAAGAAA	MADS_tnt.AGL16_colamp_a_m1	10	0.00427159	7.64615	0.149972	11	AAAAAGAAAAGAAA	AAACTTTCCAAAAAAGGAAAG	-
21-AAAAAGAAAAGAAA	Trihelix_tnt.GT2_col_a_m1	0	0.00431604	7.72572	0.149972	14	AAAAAGAAAAGAAA	AAAACGGTAAAAAA	-
21-AAAAAGAAAAGAAA	MA1374.2	2	0.00431604	7.72572	0.149972	12	AAAAAGAAAAGAAA	ACAAAACGACAAAA	+
21-AAAAAGAAAAGAAA	C2C2dof_tnt.CDF3_col_a_m1	1	0.00442022	7.9122	0.152071	14	AAAAAGAAAAGAAA	AAAAAAGAAAAAGTGAAAA	+
21-AAAAAGAAAAGAAA	MYBrelated_tnt.At5g05790_col_a_m1	1	0.00453288	8.11385	0.154418	14	AAAAAGAAAAGAAA	GATGAAGATAAGGTT	-
21-AAAAAGAAAAGAAA	MA1270.2	2	0.00516297	9.24172	0.174175	14	AAAAAGAAAAGAAA	AAAAAGCAAAAAGTAA	-
21-AAAAAGAAAAGAAA	MA0554.2	-1	0.00527134	9.43569	0.175789	13	AAAAAGAAAAGAAA	CCAAAAATGGAAA	-
21-AAAAAGAAAAGAAA	MA2069.1	-6	0.00534747	9.57198	0.175789	5	AAAAAGAAAAGAAA	AAAAG	-
21-AAAAAGAAAAGAAA	WRKY_tnt.WRKY43_col_a_m1	0	0.00541317	9.68957	0.175789	14	AAAAAGAAAAGAAA	AAAAAGTCAACGAC	-
21-AAAAAGAAAAGAAA	MA1370.2	2	0.00541317	9.68957	0.175789	12	AAAAAGAAAAGAAA	ACAAAACGACAAAA	-
22-ACAAAACAAAACTAA	REM_tnt.REM19_col_a_m1	0	0.000314965	0.563788	0.301001	15	ACAAAACAAAACTAA	AAAAAAAAAAAAAAA	+
22-ACAAAACAAAACTAA	ABI3VP1_tnt.VRN1_colamp_a_m1	0	0.000347621	0.622242	0.301001	15	ACAAAACAAAACTAA	AAAAAAAAAAAAAAAACAG	-
22-ACAAAACAAAACTAA	REM_tnt.REM19_colamp_a_m1	3	0.000392289	0.702197	0.301001	15	ACAAAACAAAACTAA	ATGAAAAAAAAAAAAAAAAAA	+
22-ACAAAACAAAACTAA	C2C2dof_tnt.AT5G02460_colamp_a_m1	1	0.000454048	0.812747	0.301001	15	ACAAAACAAAACTAA	AAAAAAAAAAAAGTAAAAA	-
22-ACAAAACAAAACTAA	C2C2dof_tnt.AT5G66940_col_a_m1	1	0.000504587	0.903211	0.301001	15	ACAAAACAAAACTAA	AAAAAAAAAAAAGTAAAAAAAAAAAAAAA	-
22-ACAAAACAAAACTAA	C2C2dof_tnt.OBP3_col_a_m1	5	0.000698571	1.25044	0.301001	15	ACAAAACAAAACTAA	AAAAAAAAAAAAAAAAGTAAA	-
22-ACAAAACAAAACTAA	MA1274.1	5	0.000698571	1.25044	0.301001	15	ACAAAACAAAACTAA	AAAAAAAAAAAAAAAAGTAAA	-
22-ACAAAACAAAACTAA	NAC_tnt.NTM1_colamp_a_m1	4	0.000796016	1.42487	0.301001	15	ACAAAACAAAACTAA	AAAAAAAAAGAAAAAGTAAAA	+
22-ACAAAACAAAACTAA	ABI3VP1_tnt.VRN1_col_a_m1	1	0.00100144	1.79257	0.301001	15	ACAAAACAAAACTAA	GAAAAAAAAAAAAAAAAAAAAAAAAAAAA	-
22-ACAAAACAAAACTAA	C2C2dof_tnt.At1g64620_100ng20cy_b_m1	1	0.00113398	2.02982	0.301001	15	ACAAAACAAAACTAA	AAAAAAAAAAAAGTAAAAA	+
22-ACAAAACAAAACTAA	C2C2gata_tnt.GATA14_col_a_m1	-1	0.00115977	2.07598	0.301001	14	ACAAAACAAAACTAA	AAAATCAGATCTAAA	-
22-ACAAAACAAAACTAA	C2H2_tnt.AtIDD11_col_a_m1	3	0.00117501	2.10327	0.301001	15	ACAAAACAAAACTAA	AGAAAAAGACAAAAAAAAAAA	-
22-ACAAAACAAAACTAA	MYB_tnt.BOS1_col_a_m1	0	0.00120823	2.16273	0.301001	15	ACAAAACAAAACTAA	ACCTAACTTTACCAA	-
22-ACAAAACAAAACTAA	C2C2dof_tnt.Adof1_col_a_m1	0	0.00128065	2.29236	0.301001	15	ACAAAACAAAACTAA	AAAAAGAAAAAGTAAAAAAAA	+
22-ACAAAACAAAACTAA	C2H2_tnt.IDD5_col_m1	1	0.00141047	2.52474	0.301001	15	ACAAAACAAAACTAA	CACAAAACGACAAAAA	-
22-ACAAAACAAAACTAA	MA1371.2	0	0.00142193	2.54525	0.301001	15	ACAAAACAAAACTAA	ACAAAACGACAAAAA	+
22-ACAAAACAAAACTAA	MA1160.2	1	0.00152891	2.73674	0.301001	15	ACAAAACAAAACTAA	CACAAAACGACAAAAA	-
22-ACAAAACAAAACTAA	MA2348.1	1	0.00152891	2.73674	0.301001	15	ACAAAACAAAACTAA	CACAAAACGACAAAAA	-
22-ACAAAACAAAACTAA	ARID_tnt.AT2G17410_col_a_m1	-2	0.00181162	3.2428	0.305394	13	ACAAAACAAAACTAA	AAATTAAAATTAAAT	+
22-ACAAAACAAAACTAA	MYBrelated_tnt.AT3G10113_col_a_m1	0	0.0020436	3.65804	0.305394	15	ACAAAACAAAACTAA	TAAAAAAATATCTTA	+
22-ACAAAACAAAACTAA	MA1823.2	-3	0.00205194	3.67297	0.305394	8	ACAAAACAAAACTAA	AAAGAAAA	+
22-ACAAAACAAAACTAA	C2H2_tnt.NUC_colamp_a_m1	1	0.00211444	3.78485	0.305394	15	ACAAAACAAAACTAA	CACAAAACGACAAAAAA	-
22-ACAAAACAAAACTAA	MA1268.2	5	0.00212926	3.81137	0.305394	15	ACAAAACAAAACTAA	AAAAAAAAAAGAAAAAGTGAA	-
22-ACAAAACAAAACTAA	MA1688.2	-1	0.00222995	3.99161	0.305394	10	ACAAAACAAAACTAA	CAAGACAAGA	+
22-ACAAAACAAAACTAA	C2H2_tnt.IDD7_col_a_m1	1	0.0025357	4.5389	0.305394	15	ACAAAACAAAACTAA	CACAAAACGACAAAAAAA	+
22-ACAAAACAAAACTAA	C2C2dof_tnt.Adof1_colamp_a_m1	1	0.0026147	4.68031	0.305394	15	ACAAAACAAAACTAA	AAAAAAGAAAAAGTAAAAAAA	+
22-ACAAAACAAAACTAA	C2C2dof_tnt.COG1_col_a_m1	3	0.0026147	4.68031	0.305394	15	ACAAAACAAAACTAA	AAAAAAAAGAAAAAGTGAAAA	+
22-ACAAAACAAAACTAA	C2C2dof_tnt.AT5G66940_colamp_a_m1	1	0.0026147	4.68031	0.305394	15	ACAAAACAAAACTAA	AAAAAAGAAAAAGTAAAAAAA	-
22-ACAAAACAAAACTAA	C2H2_tnt.IDD4_col_a_m1	1	0.00278018	4.97652	0.305394	15	ACAAAACAAAACTAA	CACAAAACGACAAAAAA	+
22-ACAAAACAAAACTAA	C2C2dof_tnt.OBP4_colamp_a_m1	1	0.00280962	5.02922	0.305394	15	ACAAAACAAAACTAA	AAAAAACAAAAAGTAAAAA	+
22-ACAAAACAAAACTAA	C2C2dof_tnt.At5g62940_col_a_m1	3	0.00295107	5.28242	0.305394	15	ACAAAACAAAACTAA	AAAAAAAAGAAAAAGTAAAAA	+
22-ACAAAACAAAACTAA	C2H2_tnt.MGP_colamp_a_m1	1	0.00296412	5.30577	0.305394	15	ACAAAACAAAACTAA	CAGAAAACGACAAAAAAA	-
22-ACAAAACAAAACTAA	C2H2_tnt.AtIDD11_colamp_a_m1	1	0.00308117	5.51529	0.305394	15	ACAAAACAAAACTAA	CACAAAACGACAAAAAAA	-
22-ACAAAACAAAACTAA	C2H2_tnt.At1g14580_colamp_a_m1	1	0.00312173	5.5879	0.305394	15	ACAAAACAAAACTAA	CACAAAACGACAAAAAA	+
22-ACAAAACAAAACTAA	C2H2_tnt.IDD5_colamp_a_m1	1	0.00337119	6.03444	0.305394	15	ACAAAACAAAACTAA	CACAAAACGACAAAAAA	-
22-ACAAAACAAAACTAA	C2H2_tnt.JKD_col_a_m1	4	0.00340618	6.09706	0.305394	15	ACAAAACAAAACTAA	CAGAAAACGACAAAAAAAAA	-
22-ACAAAACAAAACTAA	C2H2_tnt.At1g14580_col_a_m1	1	0.00354147	6.33924	0.305394	15	ACAAAACAAAACTAA	CACAAAACGACAAAAAAAAA	-
22-ACAAAACAAAACTAA	C2H2_tnt.At5g66730_colamp_a_m1	1	0.00363969	6.51504	0.305394	15	ACAAAACAAAACTAA	CAGAAAACGACAAAAAA	-
22-ACAAAACAAAACTAA	MYBrelated_tnt.RVE1_col_a_m1	-1	0.00370049	6.62388	0.305394	14	ACAAAACAAAACTAA	AAAAAAATATCTTA	+
22-ACAAAACAAAACTAA	C2C2dof_tnt.AT1G69570_col_a_m1	9	0.00373755	6.69021	0.305394	15	ACAAAACAAAACTAA	AAAAAAAAAAAAAAGAAAAAGTGAAAA	-
22-ACAAAACAAAACTAA	C2C2dof_tnt.AT1G69570_colamp_a_m1	1	0.0037413	6.69693	0.305394	15	ACAAAACAAAACTAA	AAAAAAAAAAAAGAAAAAGTG	+
22-ACAAAACAAAACTAA	ABI3VP1_tnt.AT5G60130_colamp_a_m1	3	0.00388999	6.96308	0.305394	15	ACAAAACAAAACTAA	TAAGCAAAATATAAGCAAAAA	-
22-ACAAAACAAAACTAA	MA1370.2	0	0.00400154	7.16276	0.305394	14	ACAAAACAAAACTAA	ACAAAACGACAAAA	-
22-ACAAAACAAAACTAA	C2C2dof_tnt.dof24_colamp_a_m1	0	0.00400405	7.16725	0.305394	15	ACAAAACAAAACTAA	AAAAACAAAAAGTAA	+
22-ACAAAACAAAACTAA	C2H2_tnt.At5g66730_col_m1	1	0.0040814	7.30571	0.305394	15	ACAAAACAAAACTAA	AAGAAAACGACAAAAAA	+
22-ACAAAACAAAACTAA	C2H2_tnt.MGP_col_a_m1	4	0.00413299	7.39805	0.305394	15	ACAAAACAAAACTAA	CAGAAAACGACAAAAAAAAA	+
22-ACAAAACAAAACTAA	C2H2_tnt.NUC_col_a_m1	1	0.00413299	7.39805	0.305394	15	ACAAAACAAAACTAA	CACAAAACGACAAAAAAAAA	-
22-ACAAAACAAAACTAA	C2C2dof_tnt.dof42_col_a_m1	0	0.00413659	7.40449	0.305394	15	ACAAAACAAAACTAA	AAAAAAAAAAGGCAAAAAA	+
22-ACAAAACAAAACTAA	MA1374.2	0	0.00432475	7.74131	0.31277	14	ACAAAACAAAACTAA	ACAAAACGACAAAA	+
22-ACAAAACAAAACTAA	ZFHD_tnt.ATHB34_colamp_a_m1	-1	0.00449313	8.0427	0.318448	14	ACAAAACAAAACTAA	TAAAACATGATTAAT	+
22-ACAAAACAAAACTAA	MA1159.2	2	0.00458337	8.20422	0.318474	11	ACAAAACAAAACTAA	AAAAAAGACAAAA	+
22-ACAAAACAAAACTAA	C2C2dof_tnt.CDF3_colamp_a_m1	2	0.00468945	8.39412	0.319579	15	ACAAAACAAAACTAA	AAAAAAAGAAAAAGTGAA	-
22-ACAAAACAAAACTAA	C2H2_tnt.SGR5_colamp_a_m1	-1	0.00484801	8.67794	0.319586	14	ACAAAACAAAACTAA	AAAAAAAAGACAAAA	-
22-ACAAAACAAAACTAA	MYB_tnt.MYB13_colamp_a_m1	3	0.00486993	8.71717	0.319586	15	ACAAAACAAAACTAA	TCCACCAACCACAATCAT	+
22-ACAAAACAAAACTAA	C2C2dof_tnt.At4g38000_col_a_m1	9	0.00531665	9.5168	0.342558	15	ACAAAACAAAACTAA	AAAAAAGTAAAAAAAAAAAAAAAAAAAA	-
23-CACGTGKCAHDW	bZIP_tnt.bZIP3_col_a_m1	6	0.000365374	0.65402	0.0132893	9	CACGTGGCACTA	GATGCTGACGTGGCA	+
23-CACGTGKCAHDW	BZR_tnt.At4g18890_col_a_m1	2	0.000380535	0.681157	0.0136919	9	CACGTGGCACTA	CGCACGTGTGA	+
23-CACGTGKCAHDW	bZIP_tnt.GBF5_col_v3a_m1	6	0.000394831	0.706748	0.0140551	9	CACGTGGCACTA	AATGCTGACGTGGCA	+
23-CACGTGKCAHDW	bZIP_tnt.GBF6_col_m1	6	0.000460338	0.824004	0.0142628	9	CACGTGGCACTA	GATGCTGACGTGGCA	-
23-CACGTGKCAHDW	bZIP_tnt.bZIP48_colamp_a_m1	6	0.000460338	0.824004	0.0142628	9	CACGTGGCACTA	AATGCTGACGTGGCA	-
23-CACGTGKCAHDW	bZIP_tnt.bZIP53_colamp_a_m1	6	0.000496661	0.889022	0.015247	9	CACGTGGCACTA	TATGCTGACGTGGCA	+
23-CACGTGKCAHDW	bZIP_tnt.bZIP44_col_m1	6	0.000535566	0.958664	0.016001	9	CACGTGGCACTA	GATGCTGACGTGGCA	+
23-CACGTGKCAHDW	bZIP_tnt.bZIP53_col_m1	6	0.000535566	0.958664	0.016001	9	CACGTGGCACTA	GATGCTGACGTGGCA	+
23-CACGTGKCAHDW	BZR_tnt.At4g18890_colamp_a_m1	2	0.000713559	1.27727	0.0194122	9	CACGTGGCACTA	CGCACGTGTGA	+
23-CACGTGKCAHDW	BZR_tnt.At4g36780_col_a_m1	2	0.000769719	1.3778	0.0204608	9	CACGTGGCACTA	CGCACGTGTGA	-
23-CACGTGKCAHDW	MA2375.1	2	0.000894997	1.60204	0.0226881	9	CACGTGGCACTA	CACACGTGTGA	+
23-CACGTGKCAHDW	BZR_tnt.At1g78700_col_a_m1	2	0.00120422	2.15556	0.0294128	9	CACGTGGCACTA	CGCACGTGTGG	+
23-CACGTGKCAHDW	BES1_tnt.BAM8_colamp_a_m1	6	0.00138169	2.47323	0.0325592	9	CACGTGGCACTA	AGTTCACACGTGTGA	+
23-CACGTGKCAHDW	bHLH_tnt.bHLH34_colamp_a_m1	12	0.00152996	2.73863	0.0350654	9	CACGTGGCACTA	GCACGTGTATGACACGTGCCA	-
23-CACGTGKCAHDW	MA1803.2	1	0.00198289	3.54937	0.0404408	9	CACGTGGCACTA	ACAGCTGTCA	-
23-CACGTGKCAHDW	bZIP_tnt.HY5_colamp_v3a_m1	6	0.00209964	3.75836	0.0418253	9	CACGTGGCACTA	AATGATGACGTGGCC	+
23-CACGTGKCAHDW	MA1742.2	1	0.00229393	4.10614	0.0433669	9	CACGTGGCACTA	CCAGCTGTCA	-
2-CGGCGGCGAHGA	MA1819.2	0	1.42e-06	0.00253475	0.000447168	8	CGGCGGCGACGA	CGGCGGCG	-
2-CGGCGGCGAHGA	AP2EREBP_tnt.ERF1_colamp_a_d1	0	8.3e-06	0.0148642	0.000644378	8	CGGCGGCGACGA	CGGCGGCG	+
2-CGGCGGCGAHGA	MA1820.2	1	1.05e-05	0.0187476	0.000669901	8	CGGCGGCGACGA	GCGGCGGCG	-
2-CGGCGGCGAHGA	MA1034.1	0	1.21e-05	0.0217481	0.000688454	8	CGGCGGCGACGA	TGGCGGCG	-
2-CGGCGGCGAHGA	MA2078.1	0	1.63e-05	0.0292024	0.00084642	8	CGGCGGCGACGA	TGGCGGCG	-
2-CGGCGGCGAHGA	MA1231.3	0	1.94e-05	0.0346421	0.00092403	8	CGGCGGCGACGA	CGGCGGCT	-
2-CGGCGGCGAHGA	MA2074.1	0	2.27e-05	0.0405675	0.00101089	8	CGGCGGCGACGA	TGGCGGCG	-
2-CGGCGGCGAHGA	ERF1	0	4.27e-05	0.0763602	0.00157188	8	CGGCGGCGACGA	TGGCGGCG	-
2-CGGCGGCGAHGA	RRTF1_3ary	0	4.64e-05	0.0830567	0.00165574	8	CGGCGGCGACGA	TGGCGGCG	-
2-CGGCGGCGAHGA	MA0567.1	0	4.64e-05	0.0830567	0.00165574	8	CGGCGGCGACGA	TGGCGGCG	-
2-CGGCGGCGAHGA	MA1671.2	-1	7.42e-05	0.13275	0.00237175	8	CGGCGGCGACGA	GGCGGCGG	-
2-CGGCGGCGAHGA	DEAR3	0	8.2e-05	0.146791	0.00252724	8	CGGCGGCGACGA	GGGCGGCG	-
2-CGGCGGCGAHGA	RAP2.3_3ary	0	8.2e-05	0.146791	0.00252724	8	CGGCGGCGACGA	TGGCGGCG	-
2-CGGCGGCGAHGA	RAP2.3_2	0	0.000101461	0.181615	0.00293973	8	CGGCGGCGACGA	TGGCGGCG	-
2-CGGCGGCGAHGA	MA0975.1	-1	0.000130944	0.23439	0.00366854	8	CGGCGGCGACGA	GGCGGCGG	-
2-CGGCGGCGAHGA	RRTF1_2	0	0.000151546	0.271267	0.00415945	8	CGGCGGCGACGA	TGGCGGCG	-
2-CGGCGGCGAHGA	MA1261.2	2	0.000152147	0.272344	0.00415945	8	CGGCGGCGACGA	TGCGGCGGCG	+
2-CGGCGGCGAHGA	DEAR4_2	-1	0.000437111	0.782429	0.0108159	8	CGGCGGCGACGA	GGCGGCGC	-
2-CGGCGGCGAHGA	RAP2.6	-1	0.000572134	1.02412	0.0131939	8	CGGCGGCGACGA	GGCGGCGC	-
2-CGGCGGCGAHGA	RRTF1	-1	0.000620664	1.11099	0.0141209	8	CGGCGGCGACGA	GGCGGCGC	-
2-CGGCGGCGAHGA	MA1053.1	-1	0.000620664	1.11099	0.0141209	8	CGGCGGCGACGA	GGCGGCGC	-
2-CGGCGGCGAHGA	ORA47_2	-1	0.000723532	1.29512	0.0161364	8	CGGCGGCGACGA	GGCGGCGC	-
2-CGGCGGCGAHGA	RAP2.3	-1	0.000835386	1.49534	0.0183891	8	CGGCGGCGACGA	GGCGGCGC	-
2-CGGCGGCGAHGA	MA1051.1	-1	0.000835386	1.49534	0.0183891	8	CGGCGGCGACGA	GGCGGCGC	-
2-CGGCGGCGAHGA	MA1232.2	-1	0.00124852	2.23485	0.0253439	8	CGGCGGCGACGA	GGCGGTGG	+
2-CGGCGGCGAHGA	MA1233.3	0	0.00176214	3.15423	0.0335594	8	CGGCGGCGACGA	TGTCGGCG	-
2-CGGCGGCGAHGA	MA2065.1	-1	0.00176214	3.15423	0.0335594	8	CGGCGGCGACGA	GGCGGTGG	-
2-CGGCGGCGAHGA	ATERF1	-1	0.00203542	3.64341	0.0383333	8	CGGCGGCGACGA	GGCGGCGC	-
13-AATCAATCAAACA	WOX13	-1	1.16e-05	0.0207129	0.0414257	8	AATCAATCAAACA	ATCAATCA	+
21-AAAAAGAAAAGAAA	MA1823.2	-2	7.98e-06	0.0142757	0.00262471	8	AAAAAGAAAAGAAA	AAAGAAAA	+
23-CACGTGKCAHDW	MA2087.1	0	7.94e-10	1.42e-06	2.66e-06	8	CACGTGGCACTA	CACGTGGC	+
23-CACGTGKCAHDW	MA0931.2	0	7.14e-07	0.00127833	0.000850001	8	CACGTGGCACTA	CACGTGTC	-
23-CACGTGKCAHDW	MA1811.2	-1	3.06e-06	0.00547262	0.00110513	8	CACGTGGCACTA	ACGTGGCA	+
23-CACGTGKCAHDW	MA1351.3	-1	3.81e-06	0.00681793	0.00110513	8	CACGTGGCACTA	ACGTGGCA	+
23-CACGTGKCAHDW	MA0561.1	0	4.62e-06	0.00827648	0.00110513	8	CACGTGGCACTA	CACGTGGC	+
23-CACGTGKCAHDW	MA1808.2	-1	4.62e-06	0.00827648	0.00110513	8	CACGTGGCACTA	ACGTGGCA	+
23-CACGTGKCAHDW	MA1364.2	1	2.97e-05	0.0532132	0.00255066	8	CACGTGGCACTA	CCACGTGGC	-
23-CACGTGKCAHDW	bHLH_tnt.bHLH74_colamp_a_m1	0	0.000546909	0.978967	0.0161644	8	CACGTGGCACTA	CACGTGAC	+
23-CACGTGKCAHDW	MA0960.1	2	0.00171112	3.0629	0.0377751	8	CACGTGGCACTA	GGCACGTGCC	+
23-CACGTGKCAHDW	MA2014.2	1	0.00173612	3.10766	0.03797	8	CACGTGGCACTA	GCACGTGTG	-
23-CACGTGKCAHDW	bHLH_tnt.bHLH18_col_a_m1	9	0.0018819	3.3686	0.0401095	8	CACGTGGCACTA	CACGTGTTTCACGTGGT	+
23-CACGTGKCAHDW	MA1333.2	2	0.00198289	3.54937	0.0404408	8	CACGTGGCACTA	CGCACGTGTG	+
23-CACGTGKCAHDW	bHLH_tnt.bHLH104_col_b_m1	12	0.00199201	3.5657	0.0404408	8	CACGTGGCACTA	GCCCGGGGCTGACACGTGTC	-
23-CACGTGKCAHDW	bZIP_tnt.bZIP42_col_a_m1	4	0.00213739	3.82593	0.0418253	8	CACGTGGCACTA	TGCTGACGTGGC	+
23-CACGTGKCAHDW	MA1350.1	4	0.00213739	3.82593	0.0418253	8	CACGTGGCACTA	TGCTGACGTGGC	+
23-CACGTGKCAHDW	MA1345.2	4	0.00213739	3.82593	0.0418253	8	CACGTGGCACTA	TGCTGACGTGGC	-
23-CACGTGKCAHDW	bZIP_tnt.bZIP43_col_a_m1	4	0.00244518	4.37688	0.0454559	8	CACGTGGCACTA	TGCTGACGTGGC	-
23-CACGTGKCAHDW	MA1339.1	4	0.00244518	4.37688	0.0454559	8	CACGTGGCACTA	TGCTGACGTGGC	-
23-CACGTGKCAHDW	bZIP_tnt.bZIP44_colamp_a_m1	5	0.00269791	4.82925	0.0490637	8	CACGTGGCACTA	ATGCTGACGTGGC	+
2-CGGCGGCGAHGA	MA1004.2	-1	3.94e-05	0.0705264	0.00150757	7	CGGCGGCGACGA	GGCGGCG	-
2-CGGCGGCGAHGA	MA1049.2	-1	4.52e-05	0.0809469	0.00164838	7	CGGCGGCGACGA	GGCGGCG	-
2-CGGCGGCGAHGA	MA1376.2	-1	5.9e-05	0.105689	0.00196233	7	CGGCGGCGACGA	GGCGGCG	-
2-CGGCGGCGAHGA	MA2017.2	-2	0.000560997	1.00418	0.0130257	7	CGGCGGCGACGA	ACGGCGA	+
8-CATCATCATCATC	MADS_tnt.AGL42_col_a_m1	-6	9.04e-06	0.0161876	0.00461581	7	CATCATCATCATC	CATCATC	+
12-TCGCCGGAA	MA1673.2	-2	0.000142235	0.254601	0.0499572	7	TCGCCGGAA	GCCGGAAA	+
23-CACGTGKCAHDW	MA2389.1	-1	2.69e-06	0.00481122	0.00110513	7	CACGTGGCACTA	ACGTGGC	+
23-CACGTGKCAHDW	MA2086.1	-1	1.17e-05	0.0210249	0.00116011	7	CACGTGGCACTA	ACGTGGC	-
23-CACGTGKCAHDW	MA0930.3	-1	3.22e-05	0.0576578	0.00256629	7	CACGTGGCACTA	ACGTGTC	+
23-CACGTGKCAHDW	MA2384.1	0	3.22e-05	0.0576578	0.00256629	7	CACGTGGCACTA	GACGTGG	+
23-CACGTGKCAHDW	MA0560.2	0	3.98e-05	0.0713136	0.00302982	7	CACGTGGCACTA	CACGTGG	-
23-CACGTGKCAHDW	MA1061.2	0	6.81e-05	0.121913	0.00414366	7	CACGTGGCACTA	CACGTGG	-
23-CACGTGKCAHDW	MA0941.2	0	0.000103907	0.185993	0.00560793	7	CACGTGGCACTA	CACGTGT	-
23-CACGTGKCAHDW	MA2075.1	0	0.000103907	0.185993	0.00560793	7	CACGTGGCACTA	CACGTGT	-
23-CACGTGKCAHDW	MA1033.1	1	0.00011826	0.211685	0.00599577	7	CACGTGGCACTA	ACACGTGT	+
23-CACGTGKCAHDW	MA2401.1	1	0.00011826	0.211685	0.00599577	7	CACGTGGCACTA	ACACGTGT	-
23-CACGTGKCAHDW	MA1659.2	0	0.000153426	0.274632	0.00766257	7	CACGTGGCACTA	GACGTGG	-
23-CACGTGKCAHDW	MA2076.1	1	0.00016883	0.302206	0.00829647	7	CACGTGGCACTA	GCACGTGG	+
23-CACGTGKCAHDW	MA2407.1	0	0.000191555	0.342884	0.00854641	7	CACGTGGCACTA	CACGTGT	+
23-CACGTGKCAHDW	PIF3	1	0.000207932	0.372199	0.00869806	7	CACGTGGCACTA	CCACGTGG	+
23-CACGTGKCAHDW	MA0128.1	1	0.000207932	0.372199	0.00869806	7	CACGTGGCACTA	ACACGTGG	+
23-CACGTGKCAHDW	MA2060.1	1	0.000328661	0.588303	0.0123784	7	CACGTGGCACTA	GCACGTGG	-
23-CACGTGKCAHDW	MA0562.1	1	0.000603771	1.08075	0.0168361	7	CACGTGGCACTA	TCACGTGG	+
23-CACGTGKCAHDW	MA1745.2	1	0.000603771	1.08075	0.0168361	7	CACGTGGCACTA	TGACGTGG	+
23-CACGTGKCAHDW	MA2071.1	1	0.000886368	1.5866	0.0226409	7	CACGTGGCACTA	GCACGTGT	+
23-CACGTGKCAHDW	MA2067.1	1	0.000968699	1.73397	0.0243718	7	CACGTGGCACTA	GCACGTGG	+
23-CACGTGKCAHDW	MA1834.2	0	0.00132688	2.37512	0.0319425	7	CACGTGGCACTA	CGCGTGG	-
23-CACGTGKCAHDW	MYC4	1	0.00135101	2.4183	0.0320619	7	CACGTGGCACTA	GCACGTGT	-
23-CACGTGKCAHDW	MA2092.1	1	0.00135101	2.4183	0.0320619	7	CACGTGGCACTA	TGACGTGG	+
23-CACGTGKCAHDW	MYC3	1	0.00171593	3.07151	0.0377751	7	CACGTGGCACTA	GCACGTGC	+
23-CACGTGKCAHDW	MA0961.2	0	0.00199186	3.56543	0.0404408	7	CACGTGGCACTA	CAAGTGG	-
23-CACGTGKCAHDW	MA2350.1	0	0.00199186	3.56543	0.0404408	7	CACGTGGCACTA	CAAGTGG	-
23-CACGTGKCAHDW	bZIP60_2	1	0.00234656	4.20035	0.0441127	7	CACGTGGCACTA	TGACGTGG	-
2-CGGCGGCGAHGA	MA0998.2	-1	2.19e-05	0.0392165	0.00100364	6	CGGCGGCGACGA	GGCGGC	-
2-CGGCGGCGAHGA	AP2EREBP_tnt.RAP26_colamp_a_d1	-2	6.06e-05	0.108428	0.00199364	6	CGGCGGCGACGA	GCGGCG	-
2-CGGCGGCGAHGA	MA1804.2	-2	0.000530342	0.949313	0.012506	6	CGGCGGCGACGA	GCGGCG	-
21-AAAAAGAAAAGAAA	MA1272.3	0	0.000969125	1.73473	0.0474291	6	AAAAAGAAAAGAAA	AAAAAG	+
23-CACGTGKCAHDW	MA0552.2	0	1.55e-06	0.00277696	0.00103824	6	CACGTGGCACTA	CACGTG	+
23-CACGTGKCAHDW	MA0965.3	0	1.25e-05	0.0223412	0.00116011	6	CACGTGGCACTA	CACGTG	+
23-CACGTGKCAHDW	MA0966.2	0	1.25e-05	0.0223412	0.00116011	6	CACGTGGCACTA	CACGTG	+
23-CACGTGKCAHDW	MA0988.2	0	1.25e-05	0.0223412	0.00116011	6	CACGTGGCACTA	CACGTG	+
23-CACGTGKCAHDW	MA1359.3	0	1.25e-05	0.0223412	0.00116011	6	CACGTGGCACTA	CACGTG	+
23-CACGTGKCAHDW	MA1360.3	0	1.25e-05	0.0223412	0.00116011	6	CACGTGGCACTA	CACGTG	+
23-CACGTGKCAHDW	MA1816.2	0	1.25e-05	0.0223412	0.00116011	6	CACGTGGCACTA	CACGTG	+
23-CACGTGKCAHDW	MA2342.1	0	1.25e-05	0.0223412	0.00116011	6	CACGTGGCACTA	CACGTG	+
23-CACGTGKCAHDW	MA2382.1	0	1.25e-05	0.0223412	0.00116011	6	CACGTGGCACTA	CACGTG	+
23-CACGTGKCAHDW	MA2080.1	0	2.89e-05	0.0516952	0.00254311	6	CACGTGGCACTA	CACGTG	+
23-CACGTGKCAHDW	MA1011.2	0	4.66e-05	0.0833245	0.00324511	6	CACGTGGCACTA	CACGTG	+
23-CACGTGKCAHDW	MA0568.2	0	6.39e-05	0.114367	0.00395919	6	CACGTGGCACTA	CACGTG	+
23-CACGTGKCAHDW	MA0956.2	0	8.08e-05	0.144603	0.00458166	6	CACGTGGCACTA	CACGTG	+
23-CACGTGKCAHDW	MA2397.1	0	8.08e-05	0.144603	0.00458166	6	CACGTGGCACTA	CACGTG	+
23-CACGTGKCAHDW	MA1025.2	1	0.000453528	0.811815	0.0142628	6	CACGTGGCACTA	GCACGTG	+
23-CACGTGKCAHDW	MA0569.2	1	0.000453528	0.811815	0.0142628	6	CACGTGGCACTA	GCACGTG	-
23-CACGTGKCAHDW	MA1021.2	1	0.000453528	0.811815	0.0142628	6	CACGTGGCACTA	GCACGTG	-
23-CACGTGKCAHDW	MA1074.2	1	0.000453528	0.811815	0.0142628	6	CACGTGGCACTA	GCACGTG	-
23-CACGTGKCAHDW	MA1740.2	1	0.000453528	0.811815	0.0142628	6	CACGTGGCACTA	GCACGTG	-
23-CACGTGKCAHDW	MA2061.1	1	0.000453528	0.811815	0.0142628	6	CACGTGGCACTA	GCACGTG	-
23-CACGTGKCAHDW	MA2064.1	1	0.000453528	0.811815	0.0142628	6	CACGTGGCACTA	GCACGTG	-
23-CACGTGKCAHDW	MA2077.1	1	0.000453528	0.811815	0.0142628	6	CACGTGGCACTA	GCACGTG	-
23-CACGTGKCAHDW	MA2393.1	1	0.000453528	0.811815	0.0142628	6	CACGTGGCACTA	GCACGTG	-
23-CACGTGKCAHDW	MA2406.1	1	0.000453528	0.811815	0.0142628	6	CACGTGGCACTA	GCACGTG	-
23-CACGTGKCAHDW	MA2057.1	1	0.000505434	0.904727	0.0153753	6	CACGTGGCACTA	GCACGTG	+
23-CACGTGKCAHDW	MA0962.2	1	0.000616993	1.10442	0.0170626	6	CACGTGGCACTA	GCACGTG	+
23-CACGTGKCAHDW	MA2105.1	-1	0.00108642	1.9447	0.0267308	6	CACGTGGCACTA	ACGTGT	-
23-CACGTGKCAHDW	MA1425.2	1	0.0014516	2.59836	0.0334988	6	CACGTGGCACTA	TGACGTG	+
23-CACGTGKCAHDW	NAC_tnt.ANAC047_colamp_a_d1	-1	0.000691568	1.23791	0.0189682	5	CACGTGGCACTA	ACGTG	-
2-CGGCGGCGAHGA	MA2378.1	-3	0.00182237	3.26203	0.0345124	4	CGGCGGCGACGA	CGGC	-
23-CACGTGKCAHDW	BES1_tnt.BAM8_col_a_m1	6	0.00294447	5.27061	0.0528787	9	CACGTGGCACTA	AGTTCACACGTGTGA	-
23-CACGTGKCAHDW	bZIP_tnt.bZIP69_col_a_m1	2	0.00316347	5.66261	0.0557136	9	CACGTGGCACTA	TACAGCTGGCA	+
23-CACGTGKCAHDW	MA1746.1	2	0.00316347	5.66261	0.0557136	9	CACGTGGCACTA	TACAGCTGGCA	-
23-CACGTGKCAHDW	MA0958.1	1	0.00336746	6.02776	0.0586884	7	CACGTGGCACTA	GCACGTGC	-
23-CACGTGKCAHDW	bZIP_tnt.bZIP69_colamp_a_m1	2	0.00338595	6.06085	0.0587049	9	CACGTGGCACTA	GACAGCTGGCA	+
23-CACGTGKCAHDW	MA1332.2	2	0.00350785	6.27905	0.0605049	8	CACGTGGCACTA	CGCACGTGTG	-
23-CACGTGKCAHDW	MA0097.1	3	0.00362069	6.48103	0.0616391	9	CACGTGGCACTA	GATGACGTGGCC	+
23-CACGTGKCAHDW	bHLH_tnt.bHLH80_colamp_a_m1	2	0.00362259	6.48444	0.0616391	9	CACGTGGCACTA	TGCAAGTTGCA	-
23-CACGTGKCAHDW	bZIP_tnt.bZIP48_col_a_m1	6	0.00362887	6.49568	0.0616391	8	CACGTGGCACTA	GATGCTGACGTGGC	-
23-CACGTGKCAHDW	MA1331.2	2	0.00376443	6.73833	0.0632991	8	CACGTGGCACTA	CGCACGTGTG	+
23-CACGTGKCAHDW	bHLH_tnt.bHLH74_col_a_m1	9	0.00378396	6.77329	0.0633093	12	CACGTGGCACTA	CGTGAAAAGCACGTGACACCT	+
23-CACGTGKCAHDW	bHLH_tnt.bHLH80_col_a_m1	2	0.00387386	6.93421	0.0640723	9	CACGTGGCACTA	TGCAAGTTGCA	+
23-CACGTGKCAHDW	bZIP_tnt.bZIP18_col_v31_m1	2	0.00387386	6.93421	0.0640723	9	CACGTGGCACTA	ACCAGCTGTCA	+
23-CACGTGKCAHDW	NAC_tnt.ATAF1_colamp_a_d1	-1	0.00393258	7.03933	0.0641911	5	CACGTGGCACTA	ACGTA	+
23-CACGTGKCAHDW	bHLH_tnt.BIM2_col_v3b_m1	0	0.00409915	7.33747	0.0654482	12	CACGTGGCACTA	CACGTGACTTTCACG	+
23-CACGTGKCAHDW	bZIP_tnt.VIP1_colamp_a_m1	4	0.00413063	7.39383	0.0654482	10	CACGTGGCACTA	TGTACAGCTGTCAA	+
23-CACGTGKCAHDW	PIF5	1	0.00414651	7.42225	0.0654482	7	CACGTGGCACTA	GCACGTGC	+
23-CACGTGKCAHDW	MA0957.1	1	0.00414651	7.42225	0.0654482	7	CACGTGGCACTA	GCACGTGC	+
23-CACGTGKCAHDW	MYC2	1	0.00476032	8.52098	0.0717521	7	CACGTGGCACTA	GCACGTGC	+
23-CACGTGKCAHDW	MA0566.1	1	0.00476032	8.52098	0.0717521	7	CACGTGGCACTA	GCACGTGC	+
23-CACGTGKCAHDW	MA2009.2	5	0.00493865	8.84018	0.0737753	12	CACGTGGCACTA	GGTAACTTGTGTCACAAGTTA	-
23-CACGTGKCAHDW	BZR_tnt.At4g36780_colamp_a_m1	5	0.00499928	8.94872	0.0740202	9	CACGTGGCACTA	ATGCACACGTGTGA	-
23-CACGTGKCAHDW	bHLH_tnt.bHLH122_colamp_a_m1	2	0.0053841	9.63753	0.0793666	9	CACGTGGCACTA	TGCAAGTTGCA	-
23-CACGTGKCAHDW	PIF4	1	0.00548716	9.82202	0.0794853	7	CACGTGGCACTA	GCACGTGC	+
23-CACGTGKCAHDW	MA0959.1	1	0.00548716	9.82202	0.0794853	7	CACGTGGCACTA	GCACGTGC	+
24-ATAAATAAATAAATA	ZFHD_tnt.ATHB23_col_b_m1	7	3.51e-05	0.0628984	0.123182	15	ATAAATAAATAAATA	AATCTTAATTAATTAATAAATT	+
24-ATAAATAAATAAATA	ARID_tnt.At1g76110_colamp_a_m1	0	7.78e-05	0.13925	0.136356	15	ATAAATAAATAAATA	ATTAATAATTTAATT	+
24-ATAAATAAATAAATA	ZFHD_tnt.ATHB24_colamp_a_m1	0	0.00012726	0.227796	0.148707	15	ATAAATAAATAAATA	AAAAATAATTAATTA	+
24-ATAAATAAATAAATA	Homeobox_tnt.HAT5_colamp_a_m1	0	0.00044278	0.792577	0.19591	14	ATAAATAAATAAATA	ATCAATAATTGAAT	+
24-ATAAATAAATAAATA	REM_tnt.REM19_colamp_a_m1	6	0.000578992	1.0364	0.19591	15	ATAAATAAATAAATA	ATGAAAAAAAAAAAAAAAAAA	+
24-ATAAATAAATAAATA	ARID_tnt.At1g76110_col_a_m1	-2	0.000622994	1.11516	0.19591	11	ATAAATAAATAAATA	AATTAAATTAT	-
24-ATAAATAAATAAATA	C2C2dof_tnt.OBP3_colamp_a_m1	2	0.00062945	1.12672	0.19591	15	ATAAATAAATAAATA	AAAAAAGTAAAAAAAAAAA	-
24-ATAAATAAATAAATA	Orphan_tnt.BBX31_col_a_m1	0	0.000694556	1.24326	0.19591	15	ATAAATAAATAAATA	AAAAAGTAAAAAAAA	+
24-ATAAATAAATAAATA	ZFHD_tnt.ATHB34_col_a_m1	0	0.000694556	1.24326	0.19591	15	ATAAATAAATAAATA	TTTAATCATTAATTA	+
24-ATAAATAAATAAATA	MA1328.1	0	0.000694556	1.24326	0.19591	15	ATAAATAAATAAATA	TTTAATCATTAATTA	+
24-ATAAATAAATAAATA	C2C2dof_tnt.OBP3_col_a_m1	0	0.000748248	1.33936	0.19591	15	ATAAATAAATAAATA	AAAAAAAAAAAAAAAAGTAAA	-
24-ATAAATAAATAAATA	MA1274.1	0	0.000748248	1.33936	0.19591	15	ATAAATAAATAAATA	AAAAAAAAAAAAAAAAGTAAA	-
24-ATAAATAAATAAATA	MA1267.2	1	0.000914097	1.63623	0.19591	15	ATAAATAAATAAATA	AAAAAGTAAAAAAAAAAAA	-
24-ATAAATAAATAAATA	REM_tnt.REM19_col_a_m1	0	0.000947287	1.69564	0.19591	15	ATAAATAAATAAATA	AAAAAAAAAAAAAAA	+
24-ATAAATAAATAAATA	C2C2dof_tnt.At4g38000_col_a_m1	9	0.000971271	1.73858	0.19591	15	ATAAATAAATAAATA	AAAAAAGTAAAAAAAAAAAAAAAAAAAA	-
24-ATAAATAAATAAATA	ZFHD_tnt.ATHB24_col_a_m1	0	0.00113664	2.03458	0.19591	15	ATAAATAAATAAATA	AAATGTAATTAATTA	+
24-ATAAATAAATAAATA	MYBrelated_tnt.AT3G10113_col_a_m1	-1	0.00113664	2.03458	0.19591	14	ATAAATAAATAAATA	TAAAAAAATATCTTA	+
24-ATAAATAAATAAATA	MA1278.2	1	0.0011761	2.10522	0.19591	15	ATAAATAAATAAATA	AAAAAGTAAAAAAAAAA	-
24-ATAAATAAATAAATA	C2C2dof_tnt.AT2G28810_col_a_m1	2	0.00122947	2.20076	0.19591	15	ATAAATAAATAAATA	AAAAAAGTAAAAAAAAAAAAA	-
24-ATAAATAAATAAATA	ABI3VP1_tnt.VRN1_col_a_m1	14	0.00134212	2.4024	0.201373	15	ATAAATAAATAAATA	GAAAAAAAAAAAAAAAAAAAAAAAAAAAA	-
24-ATAAATAAATAAATA	Trihelix_tnt.AT1G76880_col_a_m1	3	0.00142091	2.54344	0.201373	13	ATAAATAAATAAATA	ACGGTAAAAAATTAAA	+
24-ATAAATAAATAAATA	Homeobox_tnt.ATHB13_col_a_m1	-1	0.00143609	2.5706	0.201373	11	ATAAATAAATAAATA	TCAATAATTAA	+
24-ATAAATAAATAAATA	MYB_tnt.MYB56_col_a_m1	0	0.001622	2.90339	0.216016	15	ATAAATAAATAAATA	ATAAATAACGGTATT	+
24-ATAAATAAATAAATA	HB_tnt.ATHB40_col_a_m1	6	0.00166376	2.97813	0.216016	15	ATAAATAAATAAATA	AAACCAATAATTGAAAATTAT	+
24-ATAAATAAATAAATA	C2C2dof_tnt.AT5G66940_col_a_m1	12	0.0018354	3.28537	0.229791	15	ATAAATAAATAAATA	AAAAAAAAAAAAGTAAAAAAAAAAAAAAA	-
24-ATAAATAAATAAATA	MA1268.2	1	0.00199062	3.56321	0.239141	15	ATAAATAAATAAATA	AAAAAAAAAAGAAAAAGTGAA	-
24-ATAAATAAATAAATA	ABI3VP1_tnt.VRN1_colamp_a_m1	0	0.00212268	3.7996	0.239141	15	ATAAATAAATAAATA	AAAAAAAAAAAAAAAACAG	-
24-ATAAATAAATAAATA	C2C2dof_tnt.AT5G02460_colamp_a_m1	4	0.00212268	3.7996	0.239141	15	ATAAATAAATAAATA	AAAAAAAAAAAAGTAAAAA	-
24-ATAAATAAATAAATA	C2C2dof_tnt.At1g64620_100ng20cy_b_m1	0	0.00225117	4.02959	0.239141	15	ATAAATAAATAAATA	AAAAAAAAAAAAGTAAAAA	+
24-ATAAATAAATAAATA	MA1281.2	1	0.00225117	4.02959	0.239141	15	ATAAATAAATAAATA	AAAAAGTAAAAAAAAAAAA	+
24-ATAAATAAATAAATA	C2C2dof_tnt.OBP1_col_a_m1	1	0.00237804	4.25668	0.245188	15	ATAAATAAATAAATA	AAAAAGTAAAAAAAAAAAAAA	-
24-ATAAATAAATAAATA	MYBrelated_tnt.RVE1_col_a_m1	-2	0.00254672	4.55864	0.249535	13	ATAAATAAATAAATA	AAAAAAATATCTTA	+
24-ATAAATAAATAAATA	AHL20_2	-2	0.00263403	4.71492	0.249535	8	ATAAATAAATAAATA	AATTAAAT	+
24-ATAAATAAATAAATA	Homeobox_tnt.HAT2_colamp_a_m1	-1	0.00270492	4.84181	0.249535	11	ATAAATAAATAAATA	TAAATGATTAA	-
24-ATAAATAAATAAATA	MA0933.1	-2	0.00288336	5.16121	0.256129	8	ATAAATAAATAAATA	AATTAAAT	+
24-ATAAATAAATAAATA	MA1330.2	0	0.00292252	5.23131	0.256129	12	ATAAATAAATAAATA	AAATGTAATTAA	+
24-ATAAATAAATAAATA	C2C2dof_tnt.AT5G02460_col_a_m1	2	0.00300615	5.38101	0.257032	15	ATAAATAAATAAATA	AAAAAAGTAAAAAAAAAAAAA	+
24-ATAAATAAATAAATA	C2C2dof_tnt.AT1G69570_col_a_m1	1	0.00311401	5.57408	0.258788	15	ATAAATAAATAAATA	AAAAAAAAAAAAAAGAAAAAGTGAAAA	-
24-ATAAATAAATAAATA	C2C2dof_tnt.dof24_col_a_m1	2	0.0032121	5.74966	0.258788	13	ATAAATAAATAAATA	CAAAAAGTAAAAAAA	-
24-ATAAATAAATAAATA	MA0940.1	0	0.00327606	5.86415	0.258788	13	ATAAATAAATAAATA	CCAAAAAAGGAAA	+
24-ATAAATAAATAAATA	MYBrelated_tnt.At5g52660_colamp_a_m1	-2	0.00332197	5.94632	0.258788	12	ATAAATAAATAAATA	AAAAAAATATCT	-
24-ATAAATAAATAAATA	Homeobox_tnt.ATHB20_col_a_m1	-1	0.00378497	6.7751	0.282989	11	ATAAATAAATAAATA	TCAATAATTGA	+
24-ATAAATAAATAAATA	ZFHD_tnt.ATHB33_colamp_a_m1	-2	0.00379409	6.79142	0.282989	13	ATAAATAAATAAATA	AAAAACGTAATTAAT	+
24-ATAAATAAATAAATA	C2C2dof_tnt.At3g45610_colamp_a_m1	2	0.00423616	7.58273	0.29596	13	ATAAATAAATAAATA	CAAAAAGTAAAAAAA	-
24-ATAAATAAATAAATA	C2C2dof_tnt.AT1G69570_colamp_a_m1	3	0.00424114	7.59165	0.29596	15	ATAAATAAATAAATA	AAAAAAAAAAAAGAAAAAGTG	+
24-ATAAATAAATAAATA	MYBrelated_tnt.At3g09600_col_a_m1	-2	0.00427581	7.65369	0.29596	12	ATAAATAAATAAATA	AAAAAAATATCT	-
24-ATAAATAAATAAATA	MA1181.2	0	0.00430569	7.70718	0.29596	10	ATAAATAAATAAATA	ATAACTGACT	-
24-ATAAATAAATAAATA	NAC_tnt.NTM1_colamp_a_m1	0	0.00448699	8.03172	0.301645	15	ATAAATAAATAAATA	AAAAAAAAAGAAAAAGTAAAA	+
24-ATAAATAAATAAATA	MA1327.3	-1	0.00478401	8.56338	0.301645	7	ATAAATAAATAAATA	TAATTAA	+
24-ATAAATAAATAAATA	C2C2dof_tnt.Adof1_col_a_m1	6	0.0050176	8.98151	0.301645	15	ATAAATAAATAAATA	AAAAAGAAAAAGTAAAAAAAA	+
24-ATAAATAAATAAATA	Homeobox_tnt.ATHB13_colamp_a_m1	-1	0.00523256	9.36628	0.301645	11	ATAAATAAATAAATA	TCAATAATTGA	+
24-ATAAATAAATAAATA	HB_tnt.LMI1_col_a_m1	0	0.00525293	9.40274	0.301645	13	ATAAATAAATAAATA	ACCAATAATTGAA	-
24-ATAAATAAATAAATA	C2C2dof_tnt.AT1G47655_colamp_a_m1	2	0.00556361	9.95886	0.301645	13	ATAAATAAATAAATA	AAAAAAAGAAAAAAA	-
24-ATAAATAAATAAATA	HB_tnt.ATHB5_col_a_m1	-1	0.00557577	9.98063	0.301645	11	ATAAATAAATAAATA	TCAATAATTGA	+
24-ATAAATAAATAAATA	Homeobox_tnt.ATHB20_colamp_a_m1	-1	0.00557577	9.98063	0.301645	11	ATAAATAAATAAATA	TCAATAATTGA	-
24-ATAAATAAATAAATA	MYB_tnt.MYB113_col_a_m1	0	0.00557577	9.98063	0.301645	11	ATAAATAAATAAATA	ATAACTGACTT	-
# Tomtom (Motif Comparison Tool): Version 5.5.9 compiled on Nov 21 2025 at 19:29:08
# The format of this file is described at https://meme-suite.org/meme/doc/tomtom-output-format.html.
# tomtom -no-ssc -oc . -verbosity 1 -min-overlap 5 -dist pearson -evalue -thresh 10.0 STREME_-_TBHP.txt db/ARABD/ArabidopsisDAPv1.meme db/ARABD/ArabidopsisPBM_20140210.meme db/JASPAR/JASPAR2024_CORE_plants_non-redundant_v2.meme
