# Supplementary material for: H2O2 repurposes plant O2 sensing to regulate post-hypoxia responses
Source: Nature. 2026 Apr 22;653(8116):1130–8. doi: 10.1038/s41586-026-10366-1 (PMC13216066; doi:10.1038/s41586-026-10366-1)
Supplement: Supplementary file 9 — Source Data Fig. 1 [file 41586_2026_10366_MOESM9_ESM.xlsx]

## Sheet: Figure 1c
Group	Genotype	Survival by plate (%)
Damaged	erfVII	16.6667
Damaged	erfVII	16.6667
Damaged	erfVII	0
Damaged	erfVII	0
Damaged	erfVII	33.3333
Dead	erfVII	16.6667
Dead	erfVII	33.3333
Dead	erfVII	14.2857
Dead	erfVII	50
Dead	erfVII	16.6667
Alive	erfVII	66.6667
Alive	erfVII	50
Alive	erfVII	85.7143
Alive	erfVII	50
Alive	erfVII	50
Damaged	Col-0	28.5714
Dead	Col-0	0
Alive	Col-0	71.4286
Damaged	Col-0	0
Dead	Col-0	0
Alive	Col-0	100
Damaged	Col-0	0
Dead	Col-0	0
Alive	Col-0	100
Damaged	Col-0	0
Dead	Col-0	0
Alive	Col-0	100
Damaged	Col-0	0
Dead	Col-0	0
Alive	Col-0	100

## Sheet: Figure 1d
Genotype	Treatment	Growth Rate
erfVII	Reoxygenation	0
erfVII	Reoxygenation	0
erfVII	Reoxygenation	2.0225
erfVII	Reoxygenation	0
erfVII	Reoxygenation	0
erfVII	Reoxygenation	0
erfVII	Reoxygenation	0
erfVII	Reoxygenation	0
erfVII	Reoxygenation	0
erfVII	Reoxygenation	0
erfVII	Reoxygenation	1.685
erfVII	Reoxygenation	1.805
erfVII	Reoxygenation	5.83
erfVII	Reoxygenation	6.9325
erfVII	Reoxygenation	0
erfVII	Reoxygenation	0
erfVII	Reoxygenation	0
erfVII	Reoxygenation	1.6725
erfVII	Reoxygenation	7.5725
erfVII	Reoxygenation	0
erfVII	Reoxygenation	6.3275
erfVII	Reoxygenation	1.56
erfVII	Reoxygenation	0
erfVII	Reoxygenation	0
erfVII	Reoxygenation	2.1425
erfVII	Reoxygenation	0
erfVII	Reoxygenation	0
erfVII	Reoxygenation	0
erfVII	Reoxygenation	0
Col-0	Reoxygenation	10.43
Col-0	Reoxygenation	9.07
Col-0	Reoxygenation	10.145
Col-0	Reoxygenation	10.2225
Col-0	Reoxygenation	9.6275
Col-0	Reoxygenation	2.9025
Col-0	Reoxygenation	9.82
Col-0	Reoxygenation	11.21
Col-0	Reoxygenation	10.015
Col-0	Reoxygenation	12.5175
Col-0	Reoxygenation	12.3875
Col-0	Reoxygenation	12.7175
Col-0	Reoxygenation	11.3
Col-0	Reoxygenation	10.05
Col-0	Reoxygenation	10
Col-0	Reoxygenation	11.705
Col-0	Reoxygenation	10.0975
Col-0	Reoxygenation	10.055
Col-0	Reoxygenation	9.5
Col-0	Reoxygenation	10.215
Col-0	Reoxygenation	9.895
Col-0	Reoxygenation	12.0025
Col-0	Reoxygenation	9.56
Col-0	Reoxygenation	10.155
Col-0	Reoxygenation	0.7775
Col-0	Reoxygenation	11.2975
Col-0	Reoxygenation	9.6075
Col-0	Reoxygenation	10.1675
Col-0	Reoxygenation	1.935
Col-0	Reoxygenation	9.5025
Col-0	Reoxygenation	2.1275
Col-0	Air	13.755
Col-0	Air	10.9875
Col-0	Air	10.3825
Col-0	Air	12.72
Col-0	Air	12.1375
Col-0	Air	12.5625
Col-0	Air	10.235
Col-0	Air	10.3225
Col-0	Air	12.5325
Col-0	Air	10.8
Col-0	Air	10.5575
Col-0	Air	10.3275
Col-0	Air	9.2225
Col-0	Air	9.4475
Col-0	Air	11.5375
Col-0	Air	12.43
Col-0	Air	12.0475
Col-0	Air	12.36
Col-0	Air	11.0625
Col-0	Air	12.4525
Col-0	Air	12.2625
Col-0	Air	11.4825
Col-0	Air	12.905
Col-0	Air	12.5925
Col-0	Air	12.0775
Col-0	Air	12.3175
erfVII	Air	8.815
erfVII	Air	10.8525
erfVII	Air	9.2675
erfVII	Air	8.9725
erfVII	Air	9.6375
erfVII	Air	7.745
erfVII	Air	9.7725
erfVII	Air	10.995
erfVII	Air	7.4075
erfVII	Air	7.52
erfVII	Air	9.69
erfVII	Air	8.5775
erfVII	Air	9.29
erfVII	Air	9.98
erfVII	Air	8.255
erfVII	Air	4.8075
erfVII	Air	9.0525
erfVII	Air	10.875
erfVII	Air	9.655
erfVII	Air	8.525
erfVII	Air	8.1725
erfVII	Air	8.4175
erfVII	Air	7.155
erfVII	Air	9.345
erfVII	Air	8.2825
Col-0	Air	9.88
Col-0	Air	10.8575
Col-0	Air	10.69
Col-0	Air	12.475
Col-0	Air	10.6175
Col-0	Air	9.8175
erfVII	Air	7.925
erfVII	Air	8.3975
erfVII	Air	9.835
erfVII	Air	8.51
erfVII	Air	8.7075

## Sheet: Figure 1e
Type	Genotype	Condition	Weight (mg/plate)
Fresh	Col-0	Air	61.9
Fresh	Col-0	Air	77.8
Fresh	Col-0	Air	73.5
Fresh	Col-0	Air	64.8
Fresh	Col-0	Air	73.2
Fresh	erfVII	Air	79.3
Fresh	erfVII	Air	58
Fresh	erfVII	Air	62.2
Fresh	erfVII	Air	53
Fresh	erfVII	Air	48
Fresh	Col-0	Reoxygenation	58.8
Fresh	Col-0	Reoxygenation	43.4
Fresh	Col-0	Reoxygenation	56.1
Fresh	Col-0	Reoxygenation	59.9
Fresh	Col-0	Reoxygenation	51.9
Fresh	erfVII	Reoxygenation	30.8
Fresh	erfVII	Reoxygenation	17.5
Fresh	erfVII	Reoxygenation	27.6
Fresh	erfVII	Reoxygenation	31.2
Fresh	erfVII	Reoxygenation	33

## Sheet: Figure 1 g
Genotype	Treatment	Signal
WT	A, 0h	5972.79
WT	A, 0h	6679.57
WT	A, 0h	6767.77
WT	A, 0h	5498.01
WT	A, 0h	4288.82
WT	A, 0h	8884.94
WT	A, 0h	5557.41
erfVII	A, 0h	8444.33
erfVII	A, 0h	25641.3
erfVII	A, 0h	9932.7
erfVII	A, 0h	9929.2
erfVII	A, 0h	7972.35
erfVII	A, 0h	13827.4
erfVII	A, 0h	7771.16
erfVII	A, 0h	6070.95
erfVII	A, 1h	14832.6
erfVII	A, 1h	21891.4
erfVII	A, 1h	5575.92
erfVII	A, 1h	26932.7
erfVII	A, 1h	26289.6
erfVII	A, 1h	12648
erfVII	A, 1h	25288.6
erfVII	A, 1h	9501.94
WT	A, 1h	8093.63
WT	A, 1h	7815.55
WT	A, 1h	9618.96
WT	A, 1h	10057.8
WT	A, 1h	9466.7
WT	A, 1h	12495.8
WT	A, 1h	8358.32
WT	A, 1h	8730.39
erfVII	A, 6h	4307.76
erfVII	A, 6h	8634.71
erfVII	A, 6h	10172.2
erfVII	A, 6h	6348.69
erfVII	A, 6h	12026.7
erfVII	A, 6h	7683.97
erfVII	A, 6h	7407.89
erfVII	A, 6h	15915.6
WT	A, 6h	4290.52
WT	A, 6h	4871.29
WT	A, 6h	4471.89
WT	A, 6h	6081.14
WT	A, 6h	5830.57
WT	A, 6h	5830.57
WT	A, 6h	5982.45
WT	A, 6h	10767.1
WT	R, 0h	6532.35
WT	R, 0h	6658.78
WT	R, 0h	9090.59
WT	R, 0h	12796.3
WT	R, 0h	37058.8
erfVII	R, 0h	47353
erfVII	R, 0h	19178.9
erfVII	R, 0h	29822.5
erfVII	R, 0h	27634.3
erfVII	R, 0h	23879.9
erfVII	R, 1h	25623.7
erfVII	R, 1h	257841
erfVII	R, 1h	142659
erfVII	R, 1h	161581
erfVII	R, 1h	282297
erfVII	R, 1h	23201.2
erfVII	R, 1h	18632.9
erfVII	R, 1h	17691.8
WT	R, 1h	7550.57
WT	R, 1h	12131.9
WT	R, 1h	5545.52
WT	R, 1h	27779.6
WT	R, 1h	7574.93
WT	R, 1h	8726.89
WT	R, 1h	19620.9
erfVII	R, 6h	21050.8
erfVII	R, 6h	14930
erfVII	R, 6h	17103.1
erfVII	R, 6h	9529.86
erfVII	R, 6h	8408.07
erfVII	R, 6h	11769.7
erfVII	R, 6h	17752.1
erfVII	R, 6h	23895.2
WT	R, 6h	10309.5
WT	R, 6h	8069.71
WT	R, 6h	5117.97
WT	R, 6h	6936.77
WT	R, 6h	6707.58
WT	R, 6h	8776.45
WT	R, 6h	9939.93
WT	R, 6h	10244.4

## Sheet: Figure 1 h
0.1% O2
Time	Col-0 + cyt-roGFP2-Orp1	Col-0 + cyt-roGFP2-Orp1	Col-0 + cyt-roGFP2-Orp1	Col-0 + cyt-roGFP2-Orp1	Col-0 + cyt-roGFP2-Orp1	Col-0 + cyt-roGFP2-Orp1	Col-0 + cyt-roGFP2-Orp1	Col-0 + cyt-roGFP2-Orp1	Col-0 + cyt-roGFP2-Orp1	Col-0 + cyt-roGFP2-Orp1	Col-0 + cyt-roGFP2-Orp1	Col-0 + cyt-roGFP2-Orp1	Col-0 + cyt-roGFP2-Orp1	Col-0 + cyt-roGFP2-Orp1	Col-0 + cyt-roGFP2-Orp1	Col-0 + cyt-roGFP2-Orp1	Col-0 + cyt-roGFP2-Orp1	Col-0 + cyt-roGFP2-Orp1	Col-0 + cyt-roGFP2-Orp1	Col-0 + cyt-roGFP2-Orp1	Col-0 + cyt-roGFP2-Orp1	Col-0 + cyt-roGFP2-Orp1	Col-0 + cyt-roGFP2-Orp1	Col-0 + cyt-roGFP2-Orp1	Col-0 + cyt-roGFP2-Orp1	Col-0 + cyt-roGFP2-Orp1	Col-0 + cyt-roGFP2-Orp1	Col-0 + cyt-roGFP2-Orp1	erfvii + cyt-roGFP2-Orp1	erfvii + cyt-roGFP2-Orp1	erfvii + cyt-roGFP2-Orp1	erfvii + cyt-roGFP2-Orp1	erfvii + cyt-roGFP2-Orp1	erfvii + cyt-roGFP2-Orp1	erfvii + cyt-roGFP2-Orp1	erfvii + cyt-roGFP2-Orp1	erfvii + cyt-roGFP2-Orp1	erfvii + cyt-roGFP2-Orp1	erfvii + cyt-roGFP2-Orp1	erfvii + cyt-roGFP2-Orp1	erfvii + cyt-roGFP2-Orp1	erfvii + cyt-roGFP2-Orp1	erfvii + cyt-roGFP2-Orp1	erfvii + cyt-roGFP2-Orp1	erfvii + cyt-roGFP2-Orp1	erfvii + cyt-roGFP2-Orp1	erfvii + cyt-roGFP2-Orp1	erfvii + cyt-roGFP2-Orp1	erfvii + cyt-roGFP2-Orp1
0	0.0026731	0.0232532	0.00019801	0.0107057	-0.00306503	0.00638976	-0.00954081	0.0107769	-0.00020977	-0.0039252	-0.00596838	0.0120821	-0.00826024	0.00313393	0.00922286	-0.00584368	-0.00302011	-0.0133035	0.0126373	-0.00946856	-0.00916818	0.0163628	0.00314951	0.0178958	-0.00233606	-0.00890437	-0.00758696	-0.00488736	0.0289054	-0.0348433	0.157173	-0.0073503	-0.0678361	-0.0128594	-0.0400853	-0.00361353	-0.0439597	0.0514438	0.0348036	-0.0493397	-0.0756057	-0.0279214	0.0222571	0.018778	0.0211361	-0.0163029	-0.0239716	-0.0256393	-0.00189252
0.0844444	0.00169426	0.024478	0.010828	0.0207137	0.00289141	0.0087853	-0.00374495	0.0177119	0.00913999	-0.00018489	0.00355588	0.0151	-0.0027804	0.00863819	0.010453	-0.00286869	0.00829307	-0.0116785	0.0158936	-0.00489403	0.00502133	0.0225941	0.00517251	0.0313857	0.00331183	-0.00460227	0.00236923	0.00289029	0.0422675	-0.00848915	0.168195	0.00983758	-0.0279419	-0.0001314	-0.0179358	0.00714193	-0.0339234	0.0623498	0.0616061	-0.0315739	-0.0437487	-0.0153457	0.0227425	0.0197261	0.0334939	-0.0122945	-0.00681854	-0.0205751	0.00971871
0.168889	0.00504571	0.0228395	0.0117662	0.0179251	0.0100927	0.0153077	-0.00328261	0.0132979	0.0112683	0.002907	0.00552417	0.0164393	-4.5987e-05	0.0104295	0.00852895	-0.00402795	0.00884988	-0.00915366	0.0186942	-0.00825332	0.00620234	0.015919	0.0074082	0.0147454	0.00395456	-0.00389902	0.00457151	0.00888911	0.0295029	-0.00263086	0.179816	0.0125496	-0.022434	-0.0052496	-0.0138746	0.00792103	-0.033697	0.0615616	0.0624667	-0.0233654	-0.0277626	-0.0174653	0.0206222	0.0115435	0.0358463	-0.00938859	-0.0072015	-0.0158297	0.00995583
0.253333	0.00130282	0.0215144	0.0089798	0.0196283	0.00736048	0.0123612	-0.00459718	0.0149841	0.010812	0.0005489	0.00158093	0.0161866	0.00130211	0.0109499	0.00974603	-0.00324044	0.00631039	-0.00321111	0.0144937	-0.00638183	0.00669935	0.0182092	0.00585487	0.0125886	0.00347153	-0.00326055	0.00855251	0.0101522	0.0367527	0.00106536	0.181442	0.0113064	-0.019598	-0.00263488	-0.0141274	0.00692725	-0.0711396	0.0386051	0.063412	-0.0191033	-0.0189756	-0.0186685	0.0253083	0.0263276	0.0379624	-0.00518186	-0.00301388	-0.0153462	0.0117454
0.337778	0.00479771	0.0250118	0.00997268	0.0189405	0.00852594	0.0129385	-0.00339893	0.0165321	0.00975005	0.00066193	0.0043134	0.0143969	0.00295347	0.0118393	0.00787722	-0.00340636	0.00847715	-0.00314581	0.0136301	-0.00254039	0.00548145	0.0187206	0.00589218	0.0129207	0.0178531	-0.00321949	0.00822272	0.0179266	0.0385122	0.00694731	0.179874	0.0097345	-0.0108655	-0.00673645	-0.00782836	0.0141301	-0.0665775	0.0345159	0.0685616	-0.0139491	-0.0231571	-0.00775645	0.0273599	0.0342657	0.0136538	-0.00320446	0.0031434	-0.0115122	0.012312
0.422222	0.00455236	0.0257295	0.0114776	0.0197892	0.00990099	0.0143117	-0.00310891	0.0154051	0.0133047	0.00270703	0.00893309	0.016466	0.00732233	0.0133332	0.0124483	-0.00378869	0.0115645	-0.00192651	0.0124176	-0.00327088	0.00632448	0.0170744	0.00493576	0.0142701	0.00922177	-0.00417694	0.0137716	0.0188071	0.0404452	0.0119466	0.183112	0.0127981	-0.0085093	-0.00649791	-0.00701917	0.00300325	-0.0570039	-0.00963053	0.0658748	-0.00554724	-0.0158759	-0.00717443	0.0348507	0.0331023	0.0132168	-0.00510072	-0.00179738	-0.0104156	0.012936
0.506667	0.00519267	0.024998	0.0131273	0.0173796	0.00932845	0.0152228	-0.00320433	0.0122332	0.0129768	-0.00160259	0.00527251	0.0149984	0.00349388	0.0112928	0.00941315	-0.0043858	0.00464313	8.4839e-05	0.0137312	0.00087015	0.00695813	0.0169347	0.00646467	0.0129731	0.00750872	-0.00331993	0.00988197	0.0222157	0.036133	0.00034073	0.178957	0.00584113	-0.00631262	-0.00952932	-0.0114128	-0.00213975	-0.0638952	-0.0102358	0.0571781	-0.0142862	-0.0159932	-0.0113814	0.0283396	0.0289874	0.00238317	-0.00462412	-0.00106284	-0.0161848	0.00699218
0.591111	0.00426067	0.0245741	0.0099362	0.0157284	0.00891734	0.0143806	-0.00252635	0.0134893	0.021384	-0.00236079	0.00657233	0.0125574	0.00356229	0.0136752	0.00742783	-0.0059657	0.00593939	-0.00164716	0.0173545	0.00330459	0.00624441	0.0130905	0.009158	0.011804	0.00534656	-0.00333545	0.0127712	0.0108804	0.0288332	0.00446119	0.176725	0.00971551	-0.00975462	-0.00611018	-0.0128841	-0.00206654	-0.0664668	-0.00528114	0.0647166	-0.0153072	0.0027215	-0.0105361	0.0245722	0.0321266	0.00486851	-0.00582021	0.00083844	-0.00354903	0.00871669
0.675556	0.00365527	0.024087	0.0117058	0.0142345	0.00866059	0.0146272	-0.00149786	0.0148299	0.0204015	0.00039307	0.0049776	0.0131768	0.00363571	0.0120602	0.00434823	-0.00752892	0.00845581	-0.00368923	0.0170459	0.0047515	0.0110667	0.0132099	0.00665825	0.00989826	0.00265183	-0.00449844	0.0172583	0.0106821	0.0250246	-0.0121407	0.178957	0.00522956	-0.00833442	-0.00844457	-0.0177927	-0.00820457	-0.0641318	-0.00867056	0.0506582	-0.0109146	0.013151	-0.022335	0.0200722	0.0180884	-0.00224459	-0.00530925	-0.00177029	-0.00876148	0.00602334
0.76	0.00951403	0.0244491	0.0102574	0.015598	0.0124276	0.0152558	-0.00200726	0.0116715	0.0207487	9.8412e-05	0.00899069	0.0169296	0.0036565	0.0102067	0.0101933	-0.00639885	0.0220499	0.00194852	0.0135707	0.00454819	0.00713856	0.0141679	0.00549175	0.0114756	0.00493149	-0.00125738	0.0129015	0.0132147	0.0409512	0.00418853	0.188198	0.0079023	0.00366391	0.00079446	-0.00323742	-0.00095077	-0.0607064	-0.00251568	0.0723586	-0.0148984	0.0207487	-0.0134753	0.0254529	0.0220062	0.00465933	-0.00541706	0.00409486	-0.00610847	0.0128263
0.844444	0.00905105	0.024246	0.0112743	0.0129117	0.00941558	0.0154541	0.00078513	0.0133919	0.0220015	0.002434	0.00753506	0.0135706	0.006184	0.0140209	0.00860488	-0.00715472	0.0155646	0.00517496	0.0142184	0.00360947	0.0104026	0.0151918	0.00704988	0.0110108	0.0052181	-0.00170281	0.0128606	0.00905455	0.0224554	0.00267515	0.177538	0.00991576	0.00460945	0.00112216	-0.00761914	0.00130874	-0.0557871	-0.00211992	0.0670506	-0.016051	0.019172	-0.0170586	0.0271868	0.0220544	0.00074765	-0.00584448	-0.00254045	-0.00377922	0.0125767
0.928889	0.00839996	0.0225144	0.0107125	0.011243	0.00900288	0.0152058	0.00015656	0.0109232	0.0223309	0.00211231	0.0107998	0.0135865	0.00715357	0.0110871	-0.00117758	-0.0070765	0.0126949	0.00086273	0.0149911	0.00580356	0.00884985	0.0154159	0.00725946	0.0105453	0.00269543	-0.00086515	0.0133586	0.0109967	0.0194933	0.00313836	0.182986	0.00518299	0.00097584	-0.00168573	-0.0125178	0.00281931	-0.0537482	-0.0105873	0.0706911	-0.0154118	0.00876461	-0.0140428	0.0149362	0.0192127	-0.00093725	-0.00660337	0.00583882	-0.00240345	0.00674541
1.01333	0.00832726	0.0206549	0.0100212	0.0130903	0.00646906	0.0130707	-0.00092131	0.0132076	0.0196236	0.00327396	0.0125495	0.0116093	0.00509289	0.00998998	0.00369119	-0.00615503	0.0128119	0.00313656	0.0128008	-0.00212525	0.00510819	0.015437	0.00299647	0.00970735	0.00292464	-0.00161242	0.0131393	0.00783952	0.0179631	0.00194227	0.184408	0.00316576	0.00398983	0.00490782	-0.0131661	-0.00517562	-0.0450562	-0.00418594	0.068575	-0.00619215	0.016547	-0.0115103	0.0218664	0.017818	-0.00101416	-0.00572113	-0.00185755	-0.00395035	0.0136618
1.09778	0.0102872	0.0209119	0.0113162	0.0142546	0.00499195	0.0117455	-0.00026331	0.0108678	0.018486	0.00204738	0.0145534	0.0113659	0.00431915	0.0128702	0.00094752	0.00738809	0.00893735	-0.00140297	0.0143654	-0.004431	0.00452476	0.0123077	0.00712188	0.00837059	0.00186675	-0.00022588	0.0106062	0.0103901	0.0139214	-0.00077417	0.164191	-0.00025943	0.00284203	0.00042083	-0.0176142	-0.00305862	-0.0403316	-0.0121321	0.0725054	-0.0121086	0.0105561	-0.0149188	0.0225412	0.0168422	0.0010757	-0.0062151	0.00533214	-0.0034654	0.0110672
1.18222	0.00851606	0.0188267	0.00821892	0.0144644	0.00484875	0.0145899	-0.00108818	0.00855063	0.0161336	0.0037839	0.0107722	0.00807439	0.00314778	0.00828406	0.00101709	0.00674749	0.0113636	0.00240834	0.00815938	0.00142013	0.00744749	0.0125148	0.00294781	0.00625438	0.00194216	-0.00180968	0.00942207	0.00723815	0.00996452	-0.00172004	0.172318	-0.00340574	0.00097666	0.00088286	-0.0147528	-0.00396789	-0.0414327	-0.0113279	0.0726175	-0.0107339	0.0110919	-0.0160154	0.0218814	0.0161073	-0.00336952	-0.00706336	0.0003585	-0.00573111	0.010768
1.26667	0.00688978	0.0189172	0.00902063	0.00390662	0.00476193	0.011733	0.00040425	0.00912535	0.0166601	0.00312276	0.0108612	0.00869559	0.00532116	0.00818021	0.00215559	0.00527004	0.0139719	0.00276678	-0.00053888	0.00030839	0.00320942	0.0117627	0.00183751	0.00711664	0.00318018	-0.00139515	0.0101995	0.00509983	0.0147399	-0.00368878	0.157859	-0.00087808	0.00027786	0.00557624	-0.00801774	-0.00263054	-0.0416361	-0.0106224	0.0696037	-0.00999162	0.00756995	-0.0132987	0.0173366	0.0128771	-0.00383428	-0.0100982	5.541e-05	-0.00453605	0.00811074
1.35111	0.00802353	0.0177813	0.00688236	0.00535799	0.00685245	0.013031	-0.00280575	0.0108569	0.0136285	0.00023669	0.00706716	0.00750176	0.00050232	0.00935928	-0.00166599	0.0113943	0.0155535	0.00248099	-0.00289403	0.00272056	0.00778857	0.00923801	0.00135166	0.00442813	-0.00124328	-0.00322849	0.00935404	0.00545134	0.00765392	0.00576944	0.168142	0.00132365	0.00437408	0.00222042	-0.0126839	-0.00106915	-0.0470431	-0.0126379	0.067982	-0.00885385	0.0119273	-0.0085715	0.0258201	0.0131028	-0.00722188	-0.00562531	0.00665929	-0.00361842	0.0109812
1.43556	0.00644175	0.0179474	0.00824705	0.00752904	0.00502232	0.00881166	-6.5553e-05	0.0052617	0.0145304	0.00191822	0.0085607	0.00639529	0.00053859	0.00859685	-0.00050797	0.0126725	0.00729264	-0.00132845	-0.000589	-0.00021917	0.00227732	0.010036	5.8792e-05	0.00742027	-0.00105829	-0.00416771	0.00759846	0.00622125	0.00974075	-0.00307928	0.161827	-0.0018602	-0.00932931	-0.00417461	-0.0166234	-0.00484817	-0.0436186	-0.0179711	0.0822746	-0.00640841	0.0086439	-0.00521216	-0.00708819	0.00937351	-0.00334268	-0.00807832	-0.00400709	-0.00767827	0.0130475
1.52	0.00541608	0.0157369	0.00752838	0.00209369	0.0035453	0.0101063	-0.00182382	0.00803481	0.0153216	0.00056907	0.00875397	0.00507776	-0.00248136	0.00502953	-0.00092538	0.0118277	0.010185	-0.00370637	9.8469e-05	0.00157743	-0.00049155	0.0066725	0.00249121	0.00535535	5.4114e-05	-0.00158891	0.00717308	0.0057867	0.0116032	-0.00115427	0.166094	-0.00201457	-0.0159891	0.00022219	-0.0175467	-0.0016151	-0.0396789	-0.0191963	0.0130288	-0.00835417	0.00833656	-0.00852756	-0.0072471	0.00811367	0.0006489	-0.00718789	0.00081661	-0.00596518	0.0121135
1.60444	0.00318298	0.0151967	0.00662478	0.00678985	0.00103739	0.00458537	-0.00039576	0.00930959	0.013379	0.0003785	0.00538306	0.00398849	-0.0004735	0.00884406	-0.00037078	0.00308025	0.00765611	-0.00276867	-0.00010071	0.00176394	-0.00064332	0.00741758	0.00312547	0.00426046	-0.00023681	-0.00265615	0.00611194	0.00606829	0.0201363	-0.0105633	0.153371	0.00607797	-0.011814	-0.00025175	-0.0162686	-0.00322926	-0.0386975	-0.0116604	0.0181864	-0.00719814	0.0134747	-0.00491146	-0.00373179	0.00810151	-0.0070072	-0.00580711	-0.00156146	-0.00410274	0.0091837
1.68889	0.00062366	0.0161557	0.00544226	0.00319678	0.00232426	0.00411996	-0.00071759	0.00521892	0.0114389	0.00053452	0.00448607	0.00182807	-0.00116346	0.00664306	-0.0006956	0.00609978	0.00765239	-0.00291438	-0.0031045	0.00216304	0.00346112	0.00798827	-0.00093116	0.00244788	-0.00054073	-0.00368103	0.00406029	0.00465917	0.0236004	-0.00252866	0.14404	0.00511233	-0.0022947	0.00596316	-0.00345875	0.00047068	-0.0370142	-0.00797104	0.0134302	-0.00792444	0.0138446	-0.00383016	-0.0100821	0.0125761	0.00608368	-0.00343979	-0.00253001	-0.00500345	0.00841199
1.77333	0.00159803	0.0144727	0.00129544	0.00332069	0.00062255	0.00173274	5.3335e-05	0.00659027	0.0142415	0.0028907	0.00388945	0.00449405	-0.00085626	0.00963112	0.00073602	0.00540729	0.00039129	0.00083906	-0.00101592	0.00048881	0.00274436	0.00292186	0.00011747	0.00340732	-0.0031908	-0.00165763	0.00371449	0.00177858	0.00908957	0.00229703	0.141573	-0.00471029	-0.00300387	-0.00487838	-0.00556495	0.00265006	-0.0330513	-0.00462226	0.017488	-0.0048445	0.0218423	-0.00553511	-0.00785402	0.00359964	-0.0007147	-0.00207134	-0.00720081	-0.00487739	0.0024829
1.85778	0.00041084	0.0144282	0.00404072	0.00277136	0.00243823	0.00156027	-0.00217669	0.00590401	0.0132025	0.00054145	0.004232	0.00194976	-0.00180402	0.00773769	0.00151327	-0.00042247	0.00763498	0.00031218	-0.00064514	0.00217588	0.00382323	0.00550628	-0.0010757	0.00458268	-0.00037856	-0.0006804	0.00295514	0.00335191	0.0127187	0.00107086	0.145623	0.0009191	-0.0081052	-0.00125532	-0.00425067	0.00485962	-0.0327687	0.00030751	0.0222398	-0.00472863	0.0154618	-0.00291873	-0.00165786	0.00586434	0.00613257	-0.0047016	-0.00801292	-0.00193357	0.00937398
1.94222	0.00095169	0.0144639	0.00272878	0.005232	0.00467337	0.00561297	-0.00170765	0.00100255	0.0145266	-7.203e-05	0.00632532	0.00162312	-0.00331696	0.00758655	-0.00263951	0.00368363	0.00528638	-0.00099501	0.00014876	0.00143466	0.00288896	0.00400496	-0.00266378	0.00388454	0.00154459	-0.00210805	0.00015557	0.00328997	0.0139865	0.0159914	0.0557454	0.0031501	-0.00072378	0.00189267	-0.00093331	-0.0079979	-0.0178118	-0.00347979	0.0244997	-0.00369139	0.0166545	-0.00178468	0.0022803	0.00884585	0.00641454	-0.00155406	-0.00656733	-0.00189491	-0.00258502
2.02667	0.00312151	0.0163363	0.0029878	0.00699886	0.00215693	0.00240347	-0.00058765	0.00489923	0.00936699	0.00137375	0.00630956	0.0001989	-0.00302928	0.00930048	0.00147938	0.00117649	-0.00240379	-0.00216584	0.00030048	0.00365106	0.00054482	0.00465783	-0.00184872	0.00201312	0.00436239	-0.002925	0.00281904	0.00412098	0.0135459	0.0113768	0.0345278	0.00428127	-0.0052749	0.00768384	0.0038065	-0.00917272	0.00337826	-0.00305284	0.0248555	0.00515841	0.00935194	0.00193663	0.0112508	0.00487325	-0.00043122	-0.0039561	-0.00631805	-0.00309782	0.00624058
2.11111	0.00060556	0.0130017	0.00333318	-0.0042812	0.00058118	0.00476636	-0.00094387	0.0049709	0.00890957	0.00162037	0.00168166	0.00216703	-0.0024373	0.00579972	0.00111147	0.00068196	-0.00160201	-0.00081502	0.00072347	-9.8237e-05	0.00090468	0.00321469	-0.00268011	0.00355452	0.00417853	-0.002944	0.00010229	0.00140914	0.0135554	-0.00202023	0.00698327	-0.00052142	-0.00630433	0.00807602	0.00062904	0.00078512	0.00502233	-0.00430447	0.00852388	-0.00151227	0.00978855	0.00168786	0.0240124	0.00540188	0.00954981	-0.00285198	0.00396537	-0.00402732	0.00111815
2.19556	-0.0003799	0.0100563	0.00078855	0.00318654	0.00176122	0.00399955	-0.00205733	0.00011269	-0.00055836	5.4148e-05	0.00443584	0.00023945	-0.00202343	0.00985979	0.00035323	0.00176247	0.00017291	-0.00365973	0.00111565	0.00376311	0.00044737	0.00110489	-0.00073181	0.00126832	-0.0022512	-0.00031491	-0.00014356	0.00347289	0.00865016	0.00257942	0.00496543	0.00595884	-0.00182162	0.00510645	0.00283153	0.00873114	0.00509543	-0.001614	0.00393493	0.00045208	0.0113431	0.00214682	0.0057111	-0.00055455	0.00081277	-0.00186939	0.00077358	-0.00385382	0.00329586
2.28	0.00081582	0.0104164	0.00175554	-0.00078637	0.00132367	-0.00028319	-0.00047546	0.00335088	0.00036497	0.00080572	0.00152154	0.00174919	0.00244706	0.0019708	0.00116809	0.00236164	0.0024745	-0.00326508	0.00038009	0.00318456	0.00073785	0.00359847	-0.00199646	0.00095399	0.00168245	-0.00048216	-0.00090327	0.00087419	0.00142025	0.00195664	-0.0012799	-0.00051642	-0.00190674	0.00128508	0.00244631	0.0048887	-0.00200759	-0.00487762	0.00154862	-0.0002477	0.00494874	0.00206314	1.1751e-05	0.000333	0.00081291	0.00192585	0.00040363	-0.00134212	0.00285399
2.36444	0.0009134	0.00483268	-0.00034728	0.00398241	0.00093951	0.00010036	-0.00062503	-0.00067923	0.00263691	-0.00039682	-0.00160285	-0.00040282	-0.00141971	-0.00063304	-0.0032896	-0.00055299	0.00264165	0.00220466	0.00191306	0.00266225	-0.00067441	0.00175622	0.00105069	-0.00030452	-0.00029584	-0.00023058	0.00180078	0.0005524	-0.00440518	0.00123266	0.00386874	0.0008891	0.00334121	0.00280339	3.7803e-05	-0.0024355	0.00018709	0.00351503	8.0852e-05	0.00020947	0.00086107	-0.00067294	0.00165077	-0.00093373	-0.00155194	0.00131526	-0.0013442	0.00076376	0.00177106
2.44889	-0.00172922	-0.0152491	-0.00140826	-0.00319605	-0.00226317	0.00018283	0.00110048	-0.00267165	-0.00300189	-0.00040889	8.1315e-05	-0.00134637	-0.00102735	-0.00133776	0.00212151	-0.00180865	-0.00511615	0.00106042	-0.00229314	-0.00584681	-6.344e-05	-0.00535468	0.00094577	-0.00064948	-0.0013866	0.00071274	-0.00089751	-0.00142659	0.00298493	-0.0031893	-0.00258884	-0.00037267	-0.00143447	-0.00408847	-0.00248411	-0.0024532	0.0018205	0.00136259	-0.00162947	3.8228e-05	-0.00580981	-0.0013902	-0.00166252	0.00060073	0.00073903	-0.00324111	0.00094057	0.00057836	-0.00462505
2.53444	-0.00413922	-0.00982274	-0.00411869	-0.00434022	-0.00288637	0.00077329	-0.00015253	0.00045142	-0.00197997	-0.00319467	-0.00584767	-0.00602759	-0.00309698	-0.00452725	-0.00189694	-0.00429036	-0.00687366	-0.00067644	-0.00591525	-0.00683277	-0.00405314	-0.00401566	-0.0021817	-0.00343907	-0.00171998	-0.00290317	-0.00457551	-0.0017023	-0.00532934	-0.00595572	-0.0110705	-0.00265401	0.00490596	-0.00413655	-0.00077349	0.00071174	0.00660971	-0.0131029	-0.00209482	-0.00114815	-0.00336582	-0.00209874	-0.00698186	0.0051941	0.00729268	-0.00390295	-0.00148232	-0.00261352	-0.0116244
2.61889	-0.00308212	-0.0181509	-0.00398423	-0.00484077	-0.00797711	-0.00213801	-0.00405527	-0.00126315	-0.00288518	-0.00765509	-0.00332045	-0.00487466	-0.0050516	-0.0055553	-0.00795412	-0.00399541	-0.00109763	-0.00141408	-0.00604792	-0.00979663	-0.00457002	-0.00672075	-0.00288641	-0.00870763	-0.00513235	-0.00377953	-0.00477298	-0.00362483	-0.00784413	-0.0042991	-0.0128894	-0.00726434	0.00635025	0.00319837	0.00839307	-0.00164239	0.00748299	-0.0463163	-0.00327614	-0.00060318	-0.00790711	-0.00337264	-0.00841787	-0.00465898	0.00235781	-0.0023072	-0.00729309	-0.00449408	-0.0120112
2.70333	-0.00469793	-0.0222504	-0.00622988	-0.00832116	-0.0113998	-0.00437036	-0.00449768	-0.00421817	-0.00344627	-0.00862426	-0.00658432	-0.00726611	-0.00814843	-0.0104801	-0.00512839	-0.0044041	-0.0126824	-0.00417966	-0.0107316	-0.00732356	-0.00789646	-0.00624466	-0.00317312	-0.0126682	-0.00922176	-0.00251853	-0.0050899	-0.00942607	-0.0151436	0.00243623	-0.0121292	-0.0016375	0.00356811	-0.00120795	-0.00326665	-0.00605723	0.00309378	-0.0435794	-0.00988607	-0.00304092	-0.00560578	-0.00773943	-0.0104139	-0.00131926	-5.987e-05	-0.00152661	-0.00466399	-0.00591247	-0.0166227
2.78778	-0.00808544	-0.0201156	-0.00743382	-0.0129551	-0.00958274	-0.00208785	-0.00963304	-0.00456181	-0.00375835	-0.0130322	-0.0118896	-0.0109134	-0.0116459	-0.0140352	-0.0106511	-0.00953713	-0.0121423	-0.00058299	-0.0116933	-0.0131243	-0.00894291	-0.0103015	-0.00605187	-0.0150875	-0.0110246	-0.00354502	-0.0113206	-0.012539	-0.0101711	0.00702162	-0.0268193	-0.00963204	0.0149884	-0.00040563	-0.0087625	-0.00319745	0.0128689	-0.0501208	-0.011932	-0.00439296	-0.00215798	-0.0086688	-0.0136767	0.00087348	0.00786389	-0.00528956	-0.00656586	-0.0105238	-0.0132274
2.87222	-0.0112034	-0.0305942	-0.0142382	-0.0178498	-0.013223	-0.0087215	-0.010254	-0.00879793	-0.00865785	-0.0147633	-0.0149831	-0.0196834	-0.0177582	-0.0213083	-0.00758235	-0.0121267	-0.0164374	-0.00335484	-0.00978688	-0.0180944	-0.0146633	-0.0165885	-0.0103107	-0.0181151	-0.0161972	-0.013943	-0.0203461	-0.0201359	-0.021328	0.00209501	-0.0326208	-0.0145891	0.0127789	-0.00674458	0.00848808	-0.0125645	0.00750629	-0.0583758	-0.0212465	-0.00725299	-0.0164817	-0.0162674	-0.0186054	-0.0139293	0.00513613	-0.0051521	-0.0131573	-0.0164739	-0.0206349
2.95667	-0.0139993	-0.0308057	-0.0164108	-0.02487	-0.0176934	-0.011645	-0.0139915	-0.0114705	-0.011126	-0.0183286	-0.0181897	-0.0240958	-0.0178462	-0.02393	-0.0127648	-0.0179354	-0.0261212	-0.00881156	-0.0132066	-0.0151233	-0.017076	-0.0163335	-0.0139444	-0.0200818	-0.0205234	-0.0160365	-0.0200412	-0.0230368	-0.0140322	0.0015948	-0.0347116	-0.00527833	0.00919774	0.00041139	0.00262118	-0.0269952	0.0153328	-0.0536981	-0.0154088	-0.00427126	-0.00248531	-0.0145212	0.00432815	0.00968125	0.00340998	-0.00700111	-0.0102525	-0.0194094	-0.0205799
3.04111	-0.0178468	-0.0354867	-0.0179834	-0.0259001	-0.0215936	-0.0118519	-0.0204996	-0.0144692	-0.0163258	-0.0216961	-0.0210237	-0.0274761	-0.0187009	-0.0297183	-0.0137358	-0.0359174	-0.0240055	-0.0113882	-0.0159768	-0.0210734	-0.0185386	-0.0251436	-0.0161891	-0.0230381	-0.0239601	-0.0191418	-0.021449	-0.0266177	-0.0258455	0.00174681	-0.0327157	-0.0139767	0.00663899	-0.00397219	-0.0052815	-0.0439201	0.00975316	-0.0499351	-0.0263193	-0.00933181	-0.0018588	-0.0162786	0.00517502	0.00601879	-0.00118986	-0.00615243	-0.0146198	-0.0191814	-0.0231171
3.12556	-0.0186414	-0.0375068	-0.0219232	-0.027945	-0.0186193	-0.0139156	-0.0173809	-0.0147501	-0.0154829	-0.0212243	-0.0220169	-0.0260482	-0.015956	-0.0237742	-0.0209213	-0.0373431	-0.0244703	-0.0119548	-0.0153867	-0.0207148	-0.0203509	-0.0264573	-0.017783	-0.0219609	-0.0244916	-0.0180033	-0.0224636	-0.0272688	-0.0235956	-3.6579e-05	-0.0300413	-0.00770594	0.0057683	-0.00089404	0.00074155	-0.0474182	0.0139394	-0.048606	-0.0200581	-0.00251318	0.00627526	-0.0231496	-0.0302706	-0.0268372	-0.00520106	-0.00656003	-0.0117942	-0.0200107	-0.0276531
3.21	-0.019911	-0.0376514	-0.0191943	-0.025393	-0.0207231	-0.0104051	-0.0193268	-0.0138563	-0.014263	-0.0231708	-0.0235297	-0.0242641	-0.0141318	-0.0243594	-0.0205377	-0.0409325	-0.0289556	-0.0138171	-0.015924	-0.0250303	-0.0190137	-0.0276288	-0.0156267	-0.0224223	-0.0255373	-0.0197041	-0.0200423	-0.0292108	-0.0262117	-0.00044251	-0.0390678	-0.0125255	0.01524	0.00423223	0.0147901	-0.0488598	0.0130008	-0.0412792	-0.0209458	-0.00655614	0.0039966	-0.021105	-0.0342416	-0.027523	-0.00092025	-0.00082021	-0.0130534	-0.016877	-0.0295156
3.29444	-0.0211433	-0.0393302	-0.0197088	-0.0303643	-0.0182092	-0.00983091	-0.0181328	-0.0155503	-0.016558	-0.0216898	-0.0206619	-0.0357253	-0.0121457	-0.0219767	-0.0201474	-0.0432592	-0.0258332	-0.0158643	-0.0157506	-0.0265035	-0.0159296	-0.030337	-0.0155213	-0.0217299	-0.0236823	-0.0204299	-0.0156556	-0.0260851	-0.0267679	0.00194331	-0.0307906	-0.0160261	0.0116832	0.00767444	0.0245746	-0.0513066	0.0199236	-0.0467237	-0.0216666	-0.00674988	0.00597621	-0.0180537	-0.035443	-0.0293221	2.9742e-05	0.00034453	-0.00927068	-0.0145298	-0.0273651
3.37889	-0.0222553	-0.0398274	-0.0226002	-0.0308547	-0.0198981	-0.00937504	-0.0189621	-0.0159902	-0.0151587	-0.0236059	-0.0176667	-0.0290925	-0.0078239	-0.0199248	-0.0239371	-0.0413335	-0.0312896	-0.0137881	-0.0144606	-0.0314201	-0.0128632	-0.0263892	-0.0157414	-0.0212832	-0.0269148	-0.0202631	-0.0159904	-0.0281529	-0.0320137	-0.00187609	-0.0278498	-0.021832	0.0196134	0.0110755	0.0217543	-0.0551573	0.0187868	-0.0354389	-0.0207933	-0.0101052	0.0120308	-0.0169304	-0.0315054	-0.0240047	-0.00361161	0.00281407	-0.0106376	-0.00969901	-0.0224789
3.46333	-0.0215993	-0.0398699	-0.0190964	-0.0242185	-0.0189506	-0.0106038	-0.0179297	-0.0157059	-0.0122339	-0.0238016	-0.0189999	-0.0294265	-0.00848572	-0.0174761	-0.0196137	-0.0394837	-0.0293698	-0.01235	-0.0184639	-0.0233689	-0.00989545	-0.0271151	-0.0108227	-0.0204888	-0.0258282	-0.0215915	-0.0132862	-0.0284461	-0.0375117	-0.00453232	-0.0290052	-0.0256893	0.0188877	0.0240005	0.0385194	-0.0545364	0.0210237	-0.0305539	-0.0264732	-0.00855337	0.00830264	-0.0129474	-0.031889	-0.0288222	-0.0148335	0.00671225	-0.00802396	-0.00924552	-0.0226259
3.54778	-0.0230526	-0.0389414	-0.0162493	-0.0220113	-0.0131843	-0.00762843	-0.0163222	-0.0133953	-0.00890794	-0.0226306	-0.0173069	-0.0273415	-0.00452048	-0.00941911	-0.020538	-0.0392382	-0.0247225	-0.00901412	-0.0168351	-0.0248276	-0.01295	-0.0290303	-0.00712677	-0.0188505	-0.0229168	-0.0192044	-0.00715694	-0.0268633	-0.0360419	0.00403214	-0.0279169	-0.0184479	0.0209907	0.038573	0.0477646	-0.0563661	0.0124585	-0.0199206	-0.0221001	0.00026973	0.00953579	-0.00987085	-0.0255845	-0.0242198	-0.0104481	0.0162561	-0.0129664	-0.0121987	-0.0188093
3.63222	-0.0196699	-0.0399908	-0.0107487	-0.0190562	-0.010396	-0.00459055	-0.0115344	-0.0128838	-0.0085422	-0.0204726	-0.0137988	-0.0229921	0.00279321	-0.00327644	-0.0237225	-0.0377719	-0.0292236	-0.00501068	-0.0158128	-0.0204016	-0.00839921	-0.0287237	-0.00130596	-0.0174247	-0.0209141	-0.016498	0.00093012	-0.0200129	-0.0412986	0.00756793	-0.0208868	-0.0251889	0.031979	0.0456084	0.0588087	-0.0601488	0.0261924	-0.0116077	-0.0171154	0.00091949	0.0207489	-0.00357981	-0.0155631	-0.0189684	-0.0143174	0.025961	-0.00891181	-0.00792	-0.0138035
3.71667	-0.0141484	-0.0330502	-0.00994562	-0.0133388	-0.00202095	0.00383616	-0.0103597	-0.00811002	0.00199963	-0.0161127	-0.00460724	-0.0226556	0.0113189	0.00290056	-0.02483	-0.03396	-0.0129321	0.00037118	-0.0125367	-0.0151624	-0.00288162	-0.0235436	0.00108897	-0.0124768	-0.0212643	-0.014309	0.0117853	-0.00647386	-0.0323682	0.00597506	-0.0211742	-0.0242456	0.0337828	0.0626345	0.0600636	-0.0546774	0.0235317	0.00398541	-0.0154466	0.00887181	0.0343687	0.0153288	-0.00695743	-0.0175847	-0.00723482	0.0333408	-0.00607796	-0.00202659	-0.00146608
3.80111	-0.0158968	-0.0268451	-0.00319011	-0.00145008	0.00589762	0.0104389	-0.00019026	-0.00554296	0.00330725	-0.00750402	-0.00011787	-0.0172458	0.0180378	0.0149526	-0.0187748	-0.0308976	-0.00910016	0.00578295	-0.00914086	-0.0138928	0.00542255	-0.0221383	0.0102368	-0.0102572	-0.0164375	-0.01087	0.0254759	0.00966119	-0.0273735	0.0192266	-0.0155243	-0.0237847	0.0485424	0.076782	0.0722047	-0.0566871	0.0368618	0.0123233	-0.00978268	0.0131902	0.0355556	0.0167521	0.0131591	-0.0152304	0.00688102	0.038053	-0.00253799	0.00348725	0.00584242
3.88556	-0.0136735	-0.0215369	0.00284595	0.00870735	0.0136518	0.0184282	0.00436768	-0.00071007	0.00697308	-0.00303775	0.00440911	-0.0123959	0.0239333	0.0303659	-0.0154228	-0.0184653	-0.00657952	0.0170188	-0.00583128	-0.00634696	0.0129889	-0.0148435	0.0161511	-0.00011305	-0.0112223	-0.0064528	0.0347564	0.0166262	-0.0240333	0.0210907	-0.00797756	-0.020025	0.0600416	0.0849753	0.0786458	-0.0509138	0.0512914	0.0343834	-0.00684826	0.0201281	0.0626435	0.0319053	0.0406271	-0.00582319	0.0224219	0.0484504	0.00674402	0.0138105	0.0148461
3.97	-0.00412941	-0.0110157	0.0098524	0.0169112	0.0199337	0.0240514	0.0105625	0.00189235	0.00968303	0.00683301	0.0135507	-0.00389478	0.0310669	0.0461734	-0.0212763	-0.0074221	0.00888699	0.0269538	0.0038269	0.00426669	0.0241603	-0.0122226	0.0228138	0.0053809	-0.00610501	-0.00218805	0.0482379	0.0299062	-0.0174447	0.0391536	-0.00303526	-0.0215543	0.0726997	0.0903859	0.0837081	-0.0503358	0.0450763	0.03364	-0.0132051	0.0197658	0.0810749	0.0482832	0.052652	-0.00048441	0.0338886	0.0574618	0.0202751	0.0204806	0.0117147
4.05444	0.00487798	0.00310316	0.0176201	0.031075	0.0348325	0.038059	0.0220119	0.012057	0.0182378	0.0162677	0.023468	0.00346331	0.0360662	0.0578599	-0.0131377	0.00759299	0.0179616	0.041969	0.0144826	0.0125345	0.0382526	0.00143563	0.03469	0.0144024	0.00501535	0.00448196	0.060428	0.0453595	-0.00517653	0.0478655	0.0149594	-0.011264	0.0845744	0.107902	0.103376	-0.02356	0.0651443	0.0517291	0.00066873	0.0342914	0.0945603	0.0613808	0.0515145	0.0183134	0.0505745	0.0635783	0.0398717	0.0310398	0.0301136
4.13889	0.0127844	0.0171186	0.0251641	0.0474024	0.0436453	0.0502172	0.0304581	0.0185253	0.0196086	0.0206746	0.0322694	0.0117617	0.0438309	0.0679597	-0.00503937	0.0205555	0.0195141	0.0584185	0.0221876	0.0191803	0.047465	0.0127914	0.0436345	0.0261013	0.0154074	0.0129555	0.0662262	0.058294	0.010568	0.0591084	0.0304144	-0.00413743	0.099717	0.114849	0.113297	-0.00624738	0.0415709	0.066158	0.00489018	0.0410937	0.105115	0.0745489	0.0718115	0.0315259	0.0587437	0.0713848	0.056377	0.0412115	0.0455513
4.22333	0.024975	0.0266178	0.0326794	0.0578966	0.0523244	0.0590062	0.043087	0.0246456	0.0235219	0.027328	0.0339859	0.0139116	0.0464543	0.0745175	0.00162785	0.0359516	0.0399345	0.0709602	0.0325411	0.0310764	0.0559118	0.0334736	0.0523318	0.0383904	0.0206485	0.0180381	0.0751168	0.0630048	0.0215773	0.0749067	0.0552041	0.00295093	0.114499	0.121743	0.124558	0.0110073	0.0697197	0.0649532	0.00302633	0.0480954	0.114573	0.0852889	0.0731794	0.0470122	0.0651384	0.0780795	0.0752259	0.0546922	0.061001
4.30778	0.0306649	0.0350102	0.0362196	0.0654113	0.0597099	0.0635259	0.0517963	0.032571	0.0296712	0.0315103	0.0407928	0.0200329	0.0525738	0.0808432	0.00980246	0.0445227	0.0452468	0.0817424	0.0382919	0.0437319	0.0661354	0.0479812	0.0573495	0.0475531	0.0243535	0.0240295	0.0811662	0.0746595	0.0292918	0.0867952	0.0729146	0.00315568	0.11988	0.127732	0.132512	0.0265695	0.0776022	0.0670791	0.00613544	0.0577464	0.119195	0.097655	0.081322	0.0611485	0.0656418	0.0862506	0.0936609	0.0645801	0.0693061
4.39222	0.0394761	0.0408691	0.0437648	0.0756537	0.0700711	0.0717894	0.0575341	0.0370542	0.0312031	0.0362285	0.0456171	0.027987	0.0551225	0.0895292	0.0240458	0.0534895	0.064524	0.0900091	0.0420398	0.0533345	0.07287	0.0623724	0.062918	0.0576468	0.0274675	0.0288345	0.0845003	0.0858028	0.0320422	0.0921882	0.0818606	0.00682035	0.124999	0.13439	0.137009	0.0303296	0.0736665	0.0728221	0.0147014	0.0651128	0.128293	0.105194	0.0880307	0.0802824	0.0647685	0.0904327	0.104881	0.0734863	0.0814182
4.47667	0.050424	0.0501904	0.0462686	0.0822485	0.0784096	0.0790622	0.0667922	0.0421879	0.0417829	0.0417842	0.0518962	0.0332019	0.0593237	0.0911944	0.0347008	0.0590523	0.0700687	0.0940131	0.0466676	0.0612998	0.0783545	0.0665591	0.0701729	0.0628018	0.034018	0.0343547	0.089262	0.0899856	0.0331171	0.0962566	0.0959925	0.0166629	0.13568	0.139675	0.149556	0.0407642	0.0808148	0.0753338	0.0198274	0.0747076	0.131467	0.11629	0.0934092	0.0986378	0.0603033	0.100879	0.113064	0.0825278	0.0871887
4.56111	0.058688	0.0522197	0.0509845	0.0867769	0.0855067	0.0842515	0.0740351	0.0464843	0.0500003	0.0454919	0.0553574	0.0395221	0.0617215	0.0925815	0.0420073	0.0647631	0.0823018	0.10201	0.0475243	0.0737419	0.0820821	0.0762149	0.0728598	0.0702436	0.0364659	0.0378259	0.094233	0.0985477	0.069729	0.0983203	0.100556	0.0145502	0.144977	0.147702	0.152603	0.050289	0.0782046	0.080168	0.0208289	0.0812445	0.133209	0.124547	0.101881	0.108581	0.0711308	0.106902	0.132239	0.090074	0.0932425
4.64556	0.0641021	0.0589966	0.0530641	0.0902514	0.0905934	0.0885412	0.081272	0.0490729	0.0539131	0.0497572	0.05892	0.0424774	0.0656204	0.10355	0.0502552	0.0671372	0.0852281	0.105369	0.0532395	0.07919	0.085423	0.085142	0.0757823	0.0743482	0.03815	0.0418411	0.0972206	0.107049	0.0421996	0.107801	0.112998	0.0147356	0.148837	0.155536	0.159817	0.0598913	0.0813015	0.084296	0.0301162	0.0922013	0.142268	0.129376	0.104779	0.115987	0.0796089	0.113502	0.141851	0.0979152	0.0990329
4.73	0.0680592	0.0642494	0.0555614	0.0983869	0.0979355	0.0904674	0.086914	0.053564	0.057337	0.0555291	0.0617323	0.0473093	0.0680238	0.103071	0.0541689	0.0725635	0.0937576	0.109954	0.0557505	0.0850939	0.0893776	0.0820673	0.0808553	0.07679	0.0452902	0.0450886	0.102135	0.113098	0.0391806	0.107348	0.120405	0.0192019	0.153417	0.165336	0.169014	0.0672932	0.0791315	0.0893276	0.0325102	0.0934834	0.143777	0.138385	0.110231	0.123282	0.0818091	0.119857	0.151651	0.10472	0.104468
4.81444	0.0711647	0.0665033	0.0589518	0.0980519	0.104118	0.0944284	0.0917937	0.0573815	0.0578118	0.0558345	0.0674178	0.0528946	0.0722432	0.106966	0.0610948	0.0745877	0.0955856	0.115728	0.0613175	0.0929357	0.0925855	0.0895125	0.0856376	0.0798457	0.0427911	0.0468285	0.106357	0.116725	0.0450227	0.114617	0.132116	0.0172292	0.157106	0.169479	0.175426	0.0741754	0.0849177	0.0949971	0.0459635	0.104306	0.151424	0.145308	0.113394	0.130391	0.0663675	0.124059	0.16148	0.106798	0.109223
4.89889	0.0759482	0.0707307	0.0617481	0.10206	0.110633	0.0986216	0.0947791	0.0603261	0.0633779	0.0616713	0.069865	0.0555127	0.0758	0.114572	0.0646796	0.0781988	0.10198	0.116588	0.064271	0.0954113	0.095964	0.090116	0.0907746	0.082633	0.0459558	0.0519238	0.108093	0.120357	0.051545	0.112913	0.136933	0.0175148	0.158328	0.1772	0.182317	0.0801473	0.0891373	0.100153	0.0464813	0.10497	0.160808	0.153968	0.116468	0.137295	0.0908079	0.128916	0.168804	0.110693	0.110822
4.98333	0.0783541	0.0755814	0.0631129	0.111459	0.113928	0.100515	0.0999516	0.062679	0.0662924	0.0670501	0.0726716	0.0595338	0.0799134	0.116894	0.0645988	0.0779743	0.112023	0.117139	0.0684571	0.104056	0.101689	0.0969849	0.0941164	0.0854207	0.0489598	0.0531471	0.114703	0.125516	0.0551466	0.124498	0.13335	0.0196973	0.159934	0.183873	0.18706	0.0848238	0.0872726	0.104745	0.0528531	0.110269	0.159982	0.160515	0.107474	0.143006	0.0959494	0.134166	0.179593	0.117007	0.116439
5.06972	0.0839857	0.0785208	0.068728	0.109467	0.116671	0.106585	0.106052	0.0653681	0.0711468	0.0724449	0.0780273	0.0607218	0.0836694	0.123341	0.0747353	0.0842042	0.113004	0.123424	0.0761945	0.106359	0.104669	0.100356	0.0980281	0.0871437	0.0529846	0.0583653	0.117801	0.130115	0.0583725	0.134524	0.143658	0.0345553	0.163882	0.192077	0.192399	0.0908911	0.0962735	0.111697	0.0643481	0.116137	0.164709	0.170137	0.124504	0.153782	0.0715618	0.139658	0.190741	0.122513	0.12486
5.15417	0.084673	0.0842631	0.0696269	0.110648	0.122087	0.10779	0.109964	0.0675945	0.0694614	0.0752282	0.0839047	0.0657726	0.0887429	0.125624	0.0798878	0.0884756	0.113176	0.125524	0.077727	0.111487	0.109092	0.105457	0.10166	0.0919681	0.0569603	0.0572291	0.123935	0.135475	0.0590738	0.135901	0.143109	0.0285225	0.16717	0.197068	0.198472	0.103471	0.0994986	0.11698	0.0626068	0.122802	0.169974	0.178963	0.138504	0.156736	0.0841427	0.144286	0.189497	0.127758	0.132857
5.23861	0.0893925	0.0860943	0.0725605	0.116318	0.122809	0.113542	0.114457	0.0722088	0.0702996	0.0790839	0.0892267	0.0672013	0.0897913	0.130059	0.0797604	0.0876051	0.122654	0.127858	0.0818285	0.112825	0.108289	0.104075	0.103402	0.0916943	0.0714036	0.0622893	0.127492	0.139806	0.0725698	0.146038	0.145255	0.0357255	0.170363	0.206343	0.203578	0.108561	0.103458	0.123548	0.0730253	0.127814	0.171692	0.180092	0.131801	0.162788	0.0754423	0.150713	0.198468	0.133908	0.132506
5.32306	0.0923026	0.0929027	0.0770742	0.118653	0.12702	0.116504	0.119015	0.0731512	0.0748032	0.080757	0.0935374	0.0715675	0.0930454	0.136368	0.0813465	0.0902686	0.127473	0.132764	0.0868576	0.115506	0.114245	0.112817	0.107167	0.0942489	0.0740653	0.0628308	0.133491	0.144832	0.0793614	0.151121	0.148981	0.0271037	0.176369	0.212623	0.21032	0.114244	0.105195	0.13118	0.0831867	0.131925	0.178418	0.188531	0.143067	0.169607	0.111452	0.156149	0.208361	0.140016	0.141025
5.4075	0.0937594	0.0936912	0.0811327	0.118348	0.132509	0.122037	0.123178	0.0785162	0.0797957	0.0870118	0.0994273	0.074931	0.0985966	0.140926	0.0856521	0.0961039	0.130444	0.137035	0.090409	0.118803	0.112866	0.117138	0.113764	0.0977494	0.0785461	0.0656765	0.137254	0.151098	0.0864377	0.173095	0.153139	0.0364708	0.183127	0.225657	0.212754	0.122299	0.107722	0.139276	0.0890679	0.137592	0.184038	0.196003	0.150999	0.176215	0.120892	0.161301	0.218595	0.146939	0.141828
5.49194	0.102114	0.0969798	0.0863996	0.127224	0.140034	0.125459	0.129797	0.0818569	0.0822191	0.0927306	0.103262	0.0768486	0.102572	0.147104	0.08607	0.0965798	0.133083	0.140113	0.0952996	0.124987	0.124756	0.123316	0.119671	0.10409	0.079699	0.0671477	0.141458	0.156	0.0851963	0.18532	0.167686	0.0363453	0.187445	0.236509	0.221897	0.128953	0.11681	0.14767	0.0963889	0.147724	0.192906	0.20488	0.161182	0.183985	0.105646	0.164212	0.22958	0.159262	0.153305
5.57639	0.104993	0.104872	0.0936746	0.127041	0.143383	0.129509	0.13332	0.0873048	0.0877255	0.0938868	0.108694	0.0797691	0.106726	0.150168	0.0891321	0.102068	0.140599	0.144004	0.0973543	0.126144	0.1177	0.125251	0.125591	0.105516	0.0868316	0.0707213	0.149686	0.162897	0.0984814	0.192944	0.174974	0.037454	0.188737	0.243235	0.226498	0.136746	0.113934	0.154141	0.0975603	0.148864	0.201609	0.220415	0.165391	0.192875	0.120332	0.172759	0.238962	0.169241	0.157671
5.66083	0.110783	0.107228	0.0988124	0.133461	0.145741	0.134044	0.139049	0.0880008	0.0906313	0.0973157	0.114917	0.0820866	0.110267	0.1555	0.0955293	0.101825	0.146031	0.146128	0.102099	0.129682	0.131981	0.13118	0.128666	0.10938	0.0855773	0.0722703	0.153764	0.167232	0.0954557	0.198952	0.18418	0.0429074	0.187854	0.247606	0.227917	0.139612	0.122832	0.163104	0.109381	0.150693	0.201335	0.227664	0.179922	0.199631	0.110587	0.177444	0.251233	0.17895	0.163288
5.74528	0.113091	0.112086	0.10204	0.13988	0.14836	0.135826	0.144962	0.0942841	0.0944326	0.100494	0.121418	0.0873735	0.114763	0.161576	0.0994441	0.10875	0.151416	0.151247	0.106561	0.131957	0.127516	0.136223	0.134634	0.114906	0.0941566	0.0752852	0.155253	0.171822	0.0937317	0.202569	0.188083	0.0503509	0.19603	0.255999	0.231523	0.145846	0.118766	0.174855	0.117895	0.158731	0.210721	0.235255	0.187756	0.203172	0.114609	0.18056	0.258315	0.188941	0.175624
5.82972	0.119496	0.116428	0.106546	0.148429	0.153343	0.13856	0.149068	0.0949946	0.0980106	0.103106	0.128736	0.0905742	0.121428	0.169606	0.104028	0.107941	0.159977	0.156331	0.11065	0.137723	0.135646	0.143479	0.137641	0.117286	0.10304	0.0776448	0.161081	0.178069	0.0955576	0.217899	0.194788	0.0483927	0.205373	0.270176	0.238433	0.150475	0.127058	0.182706	0.120135	0.164501	0.216942	0.240783	0.195046	0.210355	0.12147	0.187156	0.263018	0.200138	0.200213
5.91417	0.123168	0.122343	0.112092	0.155451	0.160436	0.141537	0.152956	0.0980092	0.102701	0.111972	0.137576	0.0949093	0.126357	0.176988	0.10662	0.112993	0.16078	0.162496	0.113293	0.142335	0.141119	0.149145	0.145004	0.120894	0.111874	0.0814281	0.170525	0.185357	0.104383	0.222394	0.199349	0.0534396	0.213174	0.278153	0.24115	0.16025	0.127477	0.191515	0.137417	0.169182	0.224312	0.251889	0.196903	0.219497	0.129127	0.191283	0.271395	0.209729	0.211796
5.99861	0.122982	0.128178	0.117721	0.16604	0.16339	0.141308	0.157864	0.104045	0.104932	0.112228	0.140479	0.104182	0.132802	0.182474	0.110161	0.119105	0.170226	0.169526	0.12101	0.146958	0.145854	0.153064	0.148017	0.1233	0.115372	0.0863434	0.173701	0.192989	0.104787	0.23144	0.20602	0.0527886	0.218669	0.281783	0.247918	0.163985	0.133255	0.195369	0.140266	0.177853	0.232125	0.261473	0.208969	0.230592	0.130663	0.197915	0.280967	0.218398	0.202697
6.08306	0.128463	0.132869	0.118147	0.174083	0.167933	0.149353	0.15987	0.108689	0.111303	0.118417	0.149869	0.111458	0.137463	0.189396	0.117691	0.122369	0.174202	0.174563	0.120988	0.151925	0.147481	0.158874	0.15406	0.126936	0.125015	0.09167	0.179191	0.195341	0.113117	0.234671	0.209297	0.0604896	0.227123	0.296093	0.256171	0.174049	0.145823	0.202915	0.145121	0.183028	0.241593	0.266248	0.215885	0.234681	0.128364	0.20332	0.289693	0.224157	0.202214
6.1675	0.133847	0.139914	0.125294	0.187405	0.173252	0.151822	0.165435	0.115832	0.115562	0.123386	0.161321	0.120134	0.154461	0.196011	0.118425	0.129284	0.187665	0.184409	0.131799	0.154281	0.152149	0.163535	0.157552	0.136628	0.130736	0.0965659	0.176009	0.197952	0.128217	0.248511	0.221106	0.0746609	0.241714	0.304734	0.260571	0.180175	0.149987	0.213857	0.160423	0.193685	0.253332	0.276418	0.226045	0.25232	0.137872	0.210211	0.29308	0.235986	0.212327
6.25194	0.139184	0.148806	0.129233	0.199577	0.178611	0.153931	0.170462	0.118287	0.121343	0.126074	0.16978	0.126748	0.163569	0.204282	0.127799	0.136498	0.187706	0.190138	0.136331	0.157061	0.156838	0.179775	0.162465	0.14357	0.137166	0.103566	0.180512	0.207583	0.12424	0.256611	0.227895	0.0717587	0.252838	0.3141	0.263711	0.186049	0.155191	0.216335	0.164198	0.197541	0.254784	0.282478	0.238417	0.264604	0.142216	0.214144	0.310955	0.24236	0.224513
6.33639	0.147477	0.15673	0.136187	0.211349	0.188224	0.156991	0.174935	0.1251	0.125249	0.132171	0.174587	0.134187	0.167122	0.210458	0.135036	0.137962	0.194901	0.1947	0.143995	0.161566	0.158678	0.161101	0.166838	0.1457	0.142193	0.108785	0.193928	0.212966	0.132507	0.26447	0.23068	0.0801501	0.265006	0.316815	0.272078	0.196116	0.164493	0.224593	0.173598	0.202533	0.260786	0.290386	0.242464	0.283576	0.13653	0.221502	0.313214	0.248284	0.234447
6.42083	0.15349	0.154412	0.143691	0.216951	0.190175	0.160656	0.178869	0.123501	0.13399	0.136077	0.179069	0.13977	0.173434	0.215713	0.138799	0.143052	0.191758	0.202436	0.14823	0.16566	0.16109	0.183746	0.171373	0.151612	0.146772	0.115727	0.198369	0.218133	0.130982	0.267843	0.241167	0.08239	0.271259	0.325589	0.27506	0.200067	0.170953	0.227696	0.177794	0.20272	0.265996	0.298172	0.245531	0.302896	0.138097	0.226566	0.313859	0.256423	0.254765
6.50528	0.157593	0.171892	0.146642	0.226075	0.197847	0.165482	0.183494	0.129245	0.140251	0.144479	0.188333	0.146645	0.179447	0.219458	0.147412	0.147631	0.191143	0.207636	0.15664	0.168655	0.167915	0.17321	0.176071	0.157902	0.152605	0.124583	0.206263	0.222146	0.126325	0.276596	0.25183	0.0868448	0.28853	0.335954	0.282194	0.203539	0.176981	0.235657	0.187015	0.210513	0.270757	0.30667	0.254641	0.319198	0.143072	0.230426	0.332365	0.260642	0.263068
6.58972	0.164533	0.17664	0.153813	0.235126	0.202074	0.166867	0.187185	0.13494	0.147139	0.144096	0.19547	0.153559	0.18077	0.228029	0.150348	0.152629	0.199518	0.214669	0.161038	0.1721	0.168105	0.192907	0.180696	0.165181	0.158462	0.129397	0.207495	0.227176	0.132485	0.286295	0.259131	0.0987476	0.29658	0.341656	0.283523	0.209755	0.179494	0.234565	0.189081	0.217094	0.275708	0.315813	0.265506	0.33181	0.171923	0.239158	0.341794	0.270384	0.271553
6.67417	0.172756	0.185532	0.16247	0.244227	0.208501	0.171709	0.193134	0.137044	0.151377	0.150331	0.207653	0.160098	0.186968	0.230377	0.156003	0.160204	0.204795	0.21922	0.169824	0.179784	0.174061	0.195548	0.18696	0.171702	0.161249	0.134457	0.213009	0.234689	0.148261	0.297376	0.267534	0.0938916	0.309008	0.35228	0.28904	0.217257	0.190118	0.242348	0.199946	0.22271	0.284754	0.326008	0.263025	0.343669	0.182762	0.246962	0.348477	0.274653	0.25675
6.75861	0.175948	0.189464	0.167773	0.252408	0.213777	0.175235	0.195723	0.141219	0.158813	0.154896	0.218517	0.170263	0.19587	0.233783	0.164996	0.164842	0.208992	0.224208	0.174829	0.183042	0.175262	0.209295	0.188445	0.181752	0.166552	0.140674	0.220856	0.239091	0.142905	0.306521	0.273159	0.101711	0.317216	0.362484	0.296961	0.22478	0.194297	0.245142	0.200352	0.225343	0.28743	0.332733	0.272674	0.353938	0.184352	0.253627	0.351022	0.278982	0.262594
6.84306	0.182999	0.199326	0.173893	0.262168	0.221217	0.176657	0.200802	0.14653	0.166306	0.163169	0.22738	0.179027	0.199422	0.238307	0.168037	0.173319	0.217222	0.232966	0.186947	0.18683	0.176566	0.18505	0.194712	0.187456	0.172485	0.146211	0.226837	0.24638	0.155633	0.322076	0.28191	0.114249	0.329978	0.367832	0.304109	0.231648	0.210424	0.2574	0.22102	0.231693	0.299595	0.340837	0.284972	0.361466	0.174142	0.260466	0.357727	0.283502	0.282506
6.9275	0.186981	0.202419	0.180673	0.267468	0.225631	0.179784	0.206573	0.150722	0.171593	0.169674	0.238275	0.184768	0.202445	0.24553	0.174585	0.179534	0.221158	0.236393	0.192561	0.190164	0.180422	0.189874	0.199408	0.193536	0.177292	0.152727	0.230544	0.2488	0.152793	0.332433	0.288066	0.105009	0.342454	0.376071	0.311691	0.239022	0.212985	0.260666	0.226013	0.237307	0.302589	0.348641	0.291992	0.369827	0.1739	0.263668	0.356322	0.289896	0.309628
7.01194	0.178752	0.208038	0.185906	0.27433	0.233045	0.182205	0.211734	0.1511	0.183294	0.176283	0.246448	0.192592	0.210198	0.253074	0.182066	0.185389	0.223306	0.242766	0.203368	0.197036	0.185427	0.211189	0.203186	0.199737	0.185444	0.157368	0.235633	0.257761	0.163278	0.345241	0.305957	0.118502	0.35131	0.389039	0.313082	0.243647	0.228035	0.27824	0.235686	0.244795	0.305884	0.356981	0.302883	0.375903	0.178644	0.261444	0.372283	0.295185	0.310937
7.09639	0.189253	0.208893	0.196685	0.281505	0.239798	0.186588	0.216554	0.156238	0.188139	0.180624	0.259046	0.197978	0.214696	0.254592	0.185668	0.193883	0.233505	0.248587	0.20962	0.200866	0.186906	0.223121	0.209223	0.207977	0.187402	0.160081	0.244956	0.260565	0.183039	0.361632	0.316247	0.130664	0.360954	0.399396	0.324299	0.252619	0.231527	0.285149	0.243657	0.255234	0.314209	0.366334	0.304292	0.378375	0.197171	0.267625	0.381218	0.301944	0.323089
7.18083	0.199791	0.215152	0.207874	0.291751	0.249904	0.185313	0.223239	0.158032	0.198523	0.186541	0.265202	0.207186	0.219058	0.266668	0.191593	0.19591	0.237549	0.255741	0.219339	0.206909	0.190493	0.226133	0.21619	0.212669	0.194335	0.168673	0.264587	0.267237	0.195505	0.372679	0.317799	0.134265	0.371152	0.407326	0.330957	0.256747	0.240786	0.290972	0.254188	0.245826	0.333684	0.376241	0.312007	0.382818	0.247834	0.274652	0.38602	0.305441	0.332475
7.26528	0.207222	0.220364	0.216489	0.300342	0.260142	0.190064	0.227798	0.166449	0.205691	0.197347	0.276097	0.213684	0.226481	0.271348	0.198027	0.203218	0.246173	0.260536	0.229422	0.212192	0.19508	0.230823	0.221818	0.217806	0.203375	0.172825	0.267854	0.271532	0.200341	0.387806	0.329468	0.14109	0.379163	0.41211	0.33821	0.266789	0.249852	0.295465	0.270907	0.255126	0.338434	0.383262	0.315704	0.385335	0.272684	0.282582	0.391489	0.313311	0.341961
7.34972	0.212509	0.226747	0.225731	0.306549	0.269106	0.193168	0.236156	0.170333	0.215054	0.201598	0.284415	0.216304	0.233027	0.27477	0.206629	0.207081	0.254712	0.267384	0.23641	0.214666	0.190814	0.238442	0.224927	0.220885	0.212677	0.176551	0.27192	0.276532	0.203629	0.403431	0.334002	0.143288	0.388684	0.422845	0.343604	0.27317	0.257106	0.298301	0.275568	0.249875	0.346773	0.391216	0.321541	0.389587	0.282109	0.289895	0.400175	0.319685	0.354763
7.43417	0.223522	0.232736	0.234801	0.309355	0.276997	0.198888	0.243992	0.176822	0.225057	0.208355	0.291647	0.22275	0.24075	0.284095	0.212123	0.212281	0.255469	0.275427	0.242733	0.22281	0.201167	0.237089	0.232786	0.230199	0.218699	0.18374	0.280915	0.281958	0.219606	0.415119	0.338877	0.153906	0.399657	0.436255	0.354104	0.282358	0.268939	0.302008	0.287369	0.255635	0.354796	0.401776	0.328206	0.394209	0.291654	0.296483	0.411238	0.326057	0.363745
7.51861	0.230667	0.233805	0.242915	0.318431	0.285361	0.202178	0.246902	0.181669	0.22928	0.215746	0.298451	0.230369	0.24956	0.287725	0.275556	0.217731	0.261937	0.283996	0.248295	0.228149	0.201852	0.230452	0.235414	0.236636	0.23147	0.187669	0.287376	0.288393	0.230346	0.426615	0.347962	0.159491	0.405728	0.439358	0.357502	0.288339	0.265921	0.316358	0.300176	0.262026	0.360292	0.40704	0.34198	0.398178	0.292543	0.302002	0.415693	0.331403	0.380877
7.60306	0.241444	0.242878	0.252319	0.324785	0.294838	0.205347	0.251483	0.187913	0.238507	0.220471	0.306608	0.236573	0.254604	0.293552	0.238544	0.22489	0.270369	0.293817	0.250057	0.231527	0.209484	0.235775	0.242054	0.237927	0.241166	0.195605	0.297498	0.293313	0.236594	0.437618	0.359527	0.162752	0.418441	0.452135	0.365211	0.293837	0.267384	0.314935	0.309648	0.259859	0.362721	0.42024	0.347001	0.402919	0.300278	0.31038	0.425546	0.342742	0.381305
7.6875	0.247978	0.248354	0.261871	0.329064	0.300478	0.207528	0.256887	0.194401	0.261357	0.225125	0.314617	0.242243	0.267197	0.295605	0.257024	0.226472	0.274911	0.301678	0.258235	0.237386	0.212691	0.25824	0.24282	0.246335	0.247495	0.20201	0.312152	0.300016	0.251571	0.452474	0.367278	0.174048	0.426477	0.464331	0.371378	0.299631	0.275553	0.323951	0.32022	0.268961	0.371895	0.425025	0.358548	0.408612	0.308529	0.318769	0.43611	0.351096	0.38599
7.77194	0.256531	0.252794	0.273925	0.337689	0.310462	0.216012	0.262892	0.202309	0.268129	0.236858	0.323744	0.248598	0.275449	0.29972	0.263149	0.222264	0.280268	0.305942	0.263881	0.24286	0.212813	0.265318	0.24809	0.254632	0.254629	0.207766	0.322892	0.305231	0.258897	0.462662	0.371131	0.181575	0.436738	0.473387	0.378629	0.3114	0.283383	0.338572	0.329565	0.27437	0.376114	0.434392	0.36361	0.412783	0.316516	0.32453	0.441073	0.358658	0.39197
7.85639	0.264668	0.26056	0.286571	0.343803	0.317869	0.217491	0.264287	0.205282	0.272886	0.237579	0.331188	0.254237	0.281385	0.308958	0.274035	0.247463	0.288611	0.3142	0.269467	0.247329	0.215643	0.249234	0.252857	0.257018	0.264048	0.212556	0.330023	0.312553	0.264476	0.468569	0.378156	0.185748	0.44636	0.485732	0.382855	0.311844	0.29076	0.341783	0.336524	0.280802	0.384751	0.44256	0.373088	0.418606	0.328188	0.331567	0.446541	0.363696	0.390122
7.94083	0.269878	0.266848	0.293539	0.350256	0.325518	0.220738	0.268157	0.215012	0.286668	0.249675	0.338989	0.258881	0.288594	0.318644	0.280929	0.261396	0.294894	0.317729	0.276597	0.251903	0.22201	0.254568	0.270248	0.261898	0.27072	0.222191	0.341458	0.318001	0.285889	0.481029	0.387023	0.195403	0.456172	0.494171	0.393728	0.324098	0.294667	0.35265	0.345009	0.28713	0.398401	0.450284	0.378246	0.423117	0.339849	0.338657	0.44936	0.374018	0.396722
8.02528	0.277465	0.273569	0.30612	0.358116	0.335726	0.226884	0.276589	0.224789	0.297818	0.251877	0.346873	0.266054	0.299315	0.327666	0.285785	0.26624	0.301899	0.329545	0.287055	0.259192	0.225961	0.26187	0.276609	0.266161	0.282589	0.236716	0.354623	0.32632	0.306592	0.49168	0.394048	0.20732	0.465471	0.510047	0.403888	0.334828	0.311043	0.356974	0.362617	0.299685	0.41017	0.464079	0.383333	0.413359	0.350212	0.350844	0.465901	0.381731	0.416883
8.10972	0.283731	0.271472	0.318052	0.360223	0.346981	0.232744	0.283367	0.232343	0.307367	0.261987	0.35506	0.270496	0.303138	0.337063	0.301172	0.261665	0.306137	0.336042	0.293667	0.263346	0.234369	0.265035	0.283991	0.273499	0.297362	0.244545	0.366008	0.330606	0.323295	0.500685	0.395059	0.216505	0.479535	0.520252	0.412435	0.343536	0.321848	0.366239	0.377371	0.308902	0.418537	0.473668	0.396751	0.422291	0.364283	0.355754	0.475806	0.392075	0.423599
8.19417	0.298052	0.276687	0.326309	0.37036	0.35316	0.236135	0.289631	0.237657	0.317985	0.267463	0.358775	0.275494	0.314161	0.342651	0.282967	0.297091	0.314143	0.340584	0.303114	0.2712	0.22521	0.27107	0.287808	0.278952	0.307613	0.252148	0.379112	0.334671	0.347597	0.505303	0.399468	0.22472	0.488908	0.532555	0.418335	0.356354	0.322639	0.376337	0.382228	0.319279	0.425786	0.479054	0.401931	0.427009	0.372711	0.360834	0.479728	0.400443	0.427689
8.27861	0.306561	0.280456	0.337567	0.374877	0.36497	0.243008	0.295184	0.246184	0.328039	0.273593	0.366284	0.283319	0.323168	0.349705	0.282144	0.281488	0.31996	0.344222	0.314011	0.27859	0.242623	0.274647	0.293482	0.279543	0.321929	0.259455	0.391809	0.33911	0.352687	0.513488	0.406333	0.234434	0.497723	0.544031	0.427466	0.365367	0.327665	0.388533	0.398631	0.324205	0.42925	0.486886	0.407006	0.43399	0.386328	0.366373	0.486122	0.412066	0.438985
8.36306	0.305635	0.294097	0.346842	0.380524	0.373539	0.250213	0.302736	0.252558	0.338246	0.280683	0.374522	0.287364	0.332572	0.356261	0.295843	0.299187	0.326461	0.353397	0.318318	0.282729	0.247094	0.279598	0.30049	0.285121	0.325943	0.26004	0.402946	0.345918	0.361665	0.52047	0.410729	0.247008	0.51326	0.554198	0.437674	0.372318	0.341978	0.394101	0.402076	0.328987	0.440804	0.497054	0.416094	0.443993	0.394809	0.37101	0.494973	0.418356	0.443516
8.4475	0.317376	0.300666	0.355231	0.389485	0.382174	0.25589	0.309145	0.260539	0.347479	0.285761	0.381288	0.291342	0.340438	0.363593	0.309851	0.292727	0.332866	0.364962	0.332666	0.28866	0.253327	0.285363	0.308253	0.292307	0.335003	0.26055	0.41234	0.354999	0.36009	0.527563	0.419286	0.256388	0.522769	0.562278	0.443457	0.379874	0.356555	0.412155	0.417505	0.331872	0.449186	0.503122	0.422228	0.453284	0.401978	0.379604	0.500313	0.427224	0.458319
8.53194	0.327136	0.30511	0.364546	0.394337	0.39291	0.265306	0.315819	0.26958	0.358529	0.293068	0.38964	0.297022	0.349983	0.374031	0.323333	0.315108	0.33713	0.373715	0.340925	0.295665	0.257509	0.289106	0.310718	0.298435	0.349822	0.271804	0.417549	0.357898	0.364405	0.534526	0.428214	0.274244	0.534812	0.575499	0.452022	0.394324	0.369416	0.418885	0.425865	0.345398	0.456342	0.512099	0.431231	0.461652	0.41477	0.386687	0.508066	0.436711	0.466568
8.61639	0.33147	0.285379	0.373018	0.400725	0.400751	0.269881	0.323014	0.277742	0.364237	0.297496	0.395972	0.305824	0.360074	0.380293	0.330091	0.310625	0.342314	0.37879	0.349183	0.300058	0.25733	0.296234	0.326033	0.301422	0.35856	0.279511	0.432853	0.364808	0.374535	0.538646	0.437633	0.286651	0.547235	0.584724	0.45591	0.398828	0.383136	0.430015	0.436912	0.350385	0.463935	0.517846	0.436557	0.467947	0.419754	0.395429	0.521272	0.444483	0.478422
8.70083	0.339007	0.299341	0.382367	0.404465	0.408939	0.276238	0.329171	0.287959	0.371049	0.306942	0.405712	0.326162	0.369216	0.389959	0.340702	0.342546	0.343636	0.389977	0.355612	0.306517	0.262661	0.300853	0.335264	0.306663	0.370432	0.297935	0.440838	0.37786	0.375341	0.549325	0.443738	0.294766	0.555029	0.595495	0.466047	0.407676	0.393094	0.441844	0.447975	0.354958	0.477366	0.528787	0.441129	0.47408	0.422887	0.401939	0.527506	0.449753	0.489089
8.78528	0.346346	0.302857	0.393935	0.409717	0.420398	0.283925	0.337736	0.299945	0.38351	0.315604	0.415487	0.320332	0.379263	0.399014	0.355233	0.318339	0.348249	0.402487	0.366031	0.313861	0.265579	0.307135	0.341941	0.312047	0.384153	0.304324	0.455554	0.384255	0.389678	0.560386	0.454592	0.311935	0.566312	0.608206	0.478437	0.41983	0.405584	0.450173	0.45841	0.360978	0.486292	0.535999	0.445515	0.487106	0.437034	0.41462	0.539423	0.456324	0.501801
8.86972	0.354549	0.306558	0.40343	0.418499	0.432426	0.290704	0.343864	0.310465	0.391922	0.319581	0.429157	0.330532	0.391219	0.409797	0.368212	0.348764	0.351311	0.414649	0.3744	0.319136	0.271294	0.311525	0.348819	0.318409	0.395631	0.313486	0.46583	0.389176	0.40022	0.563978	0.467122	0.323283	0.575742	0.621612	0.48889	0.425756	0.416598	0.462394	0.467601	0.362677	0.494798	0.546453	0.451646	0.495513	0.449903	0.421667	0.549478	0.461259	0.513805
8.95417	0.36508	0.313432	0.41982	0.425687	0.442258	0.297374	0.352597	0.321866	0.398796	0.325088	0.440369	0.326437	0.399863	0.418914	0.375033	0.349402	0.357881	0.42231	0.38273	0.326615	0.274445	0.319819	0.356973	0.324519	0.405266	0.313207	0.478402	0.396809	0.410067	0.573736	0.474984	0.339562	0.588017	0.632401	0.497289	0.436744	0.427605	0.471221	0.480146	0.36058	0.503031	0.557989	0.454365	0.49947	0.462345	0.430935	0.555417	0.469278	0.527942
9.03972	0.373592	0.322608	0.434428	0.437843	0.452087	0.305119	0.36185	0.334255	0.411082	0.328295	0.451725	0.365455	0.405799	0.432596	0.390447	0.367596	0.361162	0.432714	0.388932	0.333834	0.284447	0.324163	0.365516	0.331112	0.421953	0.32344	0.495115	0.411031	0.416758	0.583235	0.483155	0.353764	0.600388	0.646719	0.504015	0.445989	0.43637	0.478474	0.489427	0.376587	0.515354	0.564471	0.464527	0.511035	0.474394	0.438043	0.560776	0.482451	0.537552
9.12417	0.395801	0.344844	0.454633	0.465212	0.473957	0.330123	0.39254	0.371235	0.44649	0.366655	0.498477	0.406414	0.440362	0.470149	0.410547	0.378897	0.377888	0.452453	0.420654	0.358086	0.318315	0.353861	0.401468	0.371168	0.461372	0.358804	0.552313	0.453084	0.439443	0.600156	0.496865	0.375077	0.623816	0.661354	0.540552	0.468251	0.458608	0.516062	0.523566	0.397593	0.539325	0.592094	0.480957	0.526578	0.495003	0.45546	0.58822	0.522596	0.568209
9.20861	0.435127	0.402679	0.485817	0.524957	0.506669	0.35779	0.431141	0.409146	0.48618	0.409525	0.541127	0.443156	0.481835	0.494429	0.457771	0.431551	0.425148	0.465942	0.458765	0.389548	0.354727	0.387729	0.436724	0.414078	0.50605	0.38789	0.590223	0.476291	0.488797	0.626916	0.52734	0.411294	0.655818	0.691319	0.584335	0.49076	0.48609	0.545443	0.555014	0.408828	0.553912	0.605395	0.511996	0.559729	0.556589	0.479246	0.600694	0.565318	0.596715
9.29306	0.45757	0.435211	0.504729	0.559414	0.520008	0.363975	0.444813	0.423049	0.503943	0.436474	0.558452	0.477055	0.498688	0.501861	0.487318	0.467024	0.443681	0.488953	0.467071	0.369361	0.355686	0.401288	0.449965	0.438672	0.524156	0.407414	0.603044	0.478602	0.512362	0.643174	0.529508	0.424131	0.671579	0.707676	0.601502	0.499171	0.492599	0.559361	0.568094	0.40398	0.555717	0.612928	0.522218	0.578863	0.578346	0.487387	0.612168	0.58905	0.607269
9.3775	0.463494	0.443542	0.510384	0.574243	0.521002	0.354788	0.442564	0.426316	0.505845	0.440914	0.569106	0.473021	0.510998	0.503165	0.492114	0.481238	0.444237	0.493937	0.463666	0.363178	0.338224	0.393362	0.447524	0.43588	0.538468	0.390933	0.613216	0.471981	0.516613	0.639387	0.525191	0.432256	0.672672	0.713786	0.605742	0.496488	0.491005	0.560114	0.568245	0.383877	0.549928	0.610641	0.52213	0.578755	0.587168	0.488805	0.589839	0.602703	0.612084
9.46194	0.460362	0.448111	0.511015	0.577839	0.515779	0.339119	0.432064	0.428387	0.50377	0.445981	0.570283	0.441891	0.513054	0.498403	0.486544	0.485466	0.441759	0.459965	0.454797	0.394514	0.317462	0.379805	0.441378	0.426209	0.548589	0.378552	0.612401	0.456424	0.514187	0.635547	0.511443	0.42642	0.66774	0.718676	0.601564	0.484236	0.481729	0.556202	0.566934	0.36154	0.530966	0.609297	0.514036	0.573181	0.578893	0.479451	0.573027	0.608885	0.600109
9.54639	0.45482	0.435301	0.507773	0.576338	0.50703	0.319015	0.419895	0.427784	0.493431	0.441761	0.570457	0.461717	0.512728	0.491051	0.475502	0.47811	0.435761	0.474061	0.442779	0.388975	0.293727	0.365937	0.431767	0.417077	0.554329	0.362769	0.612592	0.437349	0.512363	0.624595	0.493189	0.416591	0.666716	0.722161	0.59208	0.473611	0.478666	0.550333	0.56715	0.345217	0.515742	0.609838	0.505905	0.568182	0.567538	0.492366	0.545976	0.614544	0.604132
9.63083	0.449367	0.432416	0.503873	0.575052	0.495305	0.300143	0.411301	0.427674	0.485277	0.436436	0.571373	0.456865	0.509633	0.478228	0.462616	0.473297	0.430637	0.454353	0.431485	0.338285	0.274141	0.353155	0.422875	0.410968	0.551393	0.363659	0.604459	0.421388	0.513066	0.614272	0.477349	0.412109	0.665915	0.723682	0.586917	0.466284	0.469568	0.546593	0.562142	0.329249	0.49581	0.604427	0.496282	0.55938	0.562682	0.483683	0.530877	0.618302	0.606176
9.71528	0.443973	0.425509	0.50094	0.57381	0.483806	0.282401	0.401789	0.431107	0.479542	0.435648	0.570517	0.479155	0.508918	0.470708	0.453168	0.468734	0.428766	0.441061	0.421313	0.385591	0.257426	0.340577	0.41021	0.405783	0.550613	0.375465	0.603925	0.406617	0.509366	0.603993	0.461218	0.406497	0.668556	0.729918	0.577983	0.449033	0.471343	0.54193	0.56227	0.30537	0.480903	0.606474	0.484565	0.545775	0.552277	0.486932	0.515949	0.623234	0.595687
9.79972	0.441118	0.430859	0.496481	0.574747	0.477105	0.268901	0.395189	0.436638	0.473696	0.432988	0.571215	0.500054	0.510043	0.47865	0.448643	0.460843	0.426307	0.434412	0.410061	0.349406	0.239422	0.328408	0.406901	0.40226	0.550801	0.349953	0.604252	0.394963	0.51003	0.596353	0.449632	0.407915	0.675336	0.734565	0.570601	0.450169	0.477464	0.548245	0.567722	0.295239	0.473652	0.607386	0.478405	0.545815	0.554606	0.484639	0.49815	0.629334	0.599552
9.88417	0.440824	0.427308	0.495752	0.573604	0.471557	0.254476	0.388503	0.442275	0.466767	0.435117	0.573468	0.481246	0.509403	0.47123	0.439461	0.451815	0.469171	0.402998	0.385442	0.322248	0.22932	0.319209	0.40259	0.401604	0.551291	0.34087	0.605605	0.38522	0.505228	0.591653	0.440696	0.412568	0.686984	0.738007	0.571617	0.443172	0.473364	0.545292	0.572911	0.270957	0.464612	0.605933	0.469663	0.54346	0.562602	0.48993	0.487287	0.620214	0.603439
9.96861	0.438719	0.428484	0.491262	0.570969	0.467587	0.242081	0.38893	0.448674	0.469543	0.437816	0.573535	0.472562	0.509352	0.474206	0.432893	0.44188	0.471316	0.425259	0.377124	0.346997	0.212621	0.312514	0.402551	0.39903	0.550322	0.350352	0.605016	0.374348	0.513308	0.588172	0.428278	0.417442	0.688769	0.739901	0.569802	0.440276	0.477976	0.548891	0.57763	0.259506	0.456679	0.609452	0.462081	0.54124	0.56553	0.497543	0.474672	0.617243	0.609378
10.0531	0.44228	0.435768	0.49189	0.575855	0.463624	0.23256	0.387713	0.454437	0.470818	0.440432	0.578064	0.485274	0.510433	0.481435	0.430737	0.447343	0.473773	0.425538	0.368898	0.35071	0.204171	0.305875	0.401655	0.399187	0.550998	0.34186	0.605879	0.368354	0.517093	0.587523	0.421814	0.420671	0.694451	0.749313	0.565221	0.440099	0.480564	0.553047	0.584257	0.249338	0.446167	0.612474	0.459504	0.544818	0.571477	0.501352	0.464216	0.622988	0.617387
10.1375	0.449532	0.443628	0.491002	0.577752	0.463176	0.227907	0.39037	0.46162	0.484762	0.445276	0.580966	0.490241	0.510708	0.488501	0.430364	0.444764	0.473101	0.408108	0.361299	0.346015	0.199021	0.298991	0.400672	0.398577	0.549949	0.337891	0.610467	0.362654	0.522229	0.590816	0.42041	0.429021	0.687146	0.75545	0.567014	0.439625	0.489744	0.560789	0.589454	0.240221	0.440466	0.613776	0.456868	0.548776	0.559472	0.507992	0.45431	0.624147	0.629053
10.2219	0.45131	0.447893	0.492378	0.577224	0.464167	0.219291	0.389203	0.469224	0.483776	0.450156	0.586533	0.504033	0.508576	0.488721	0.423492	0.442438	0.474825	0.424885	0.357315	0.332605	0.19535	0.297118	0.404039	0.399893	0.550077	0.353863	0.611616	0.358683	0.52306	0.588953	0.416921	0.434722	0.694079	0.76194	0.565137	0.440018	0.503704	0.566488	0.594106	0.23136	0.438363	0.619884	0.453357	0.547499	0.550176	0.514175	0.448492	0.62912	0.626953
10.3064	0.454723	0.455083	0.496011	0.578155	0.4619	0.217509	0.39206	0.474841	0.482342	0.453247	0.59053	0.497282	0.511078	0.48683	0.42435	0.426842	0.476214	0.409059	0.352383	0.287809	0.186916	0.292233	0.405786	0.397913	0.553351	0.353661	0.613618	0.353407	0.523865	0.591524	0.412271	0.445709	0.698683	0.765168	0.563975	0.440958	0.50715	0.568716	0.599943	0.217942	0.4305	0.623801	0.451843	0.5505	0.550931	0.51768	0.434091	0.633024	0.631511
10.3908	0.456679	0.455978	0.498337	0.580178	0.461541	0.213393	0.395379	0.481546	0.482878	0.457522	0.590871	0.464285	0.511291	0.489606	0.425606	0.430411	0.480055	0.413017	0.349796	0.30671	0.179154	0.289676	0.408503	0.398504	0.556634	0.354757	0.617361	0.350018	0.524248	0.590157	0.414495	0.43592	0.701248	0.770259	0.562456	0.438615	0.508807	0.574767	0.605661	0.206552	0.42852	0.625958	0.445926	0.550227	0.555701	0.522217	0.423257	0.63891	0.633825
10.4753	0.459594	0.45784	0.504631	0.581734	0.459961	0.21253	0.397472	0.48499	0.495489	0.463207	0.593823	0.508298	0.514394	0.4918	0.423851	0.428293	0.484749	0.420958	0.351957	0.286545	0.17676	0.288761	0.413421	0.399319	0.556431	0.357809	0.61999	0.347241	0.529615	0.597231	0.414057	0.446738	0.70368	0.776319	0.565164	0.444765	0.511361	0.582823	0.612896	0.201357	0.421518	0.629793	0.447122	0.552075	0.565917	0.526549	0.422842	0.647852	0.639929
10.5597	0.463968	0.463301	0.508941	0.581699	0.45619	0.21154	0.398093	0.492694	0.479225	0.46576	0.599836	0.49253	0.516318	0.490136	0.42752	0.44462	0.483222	0.411966	0.348857	0.282628	0.181499	0.28672	0.419238	0.399947	0.560875	0.336662	0.621154	0.34417	0.531548	0.59602	0.413348	0.452105	0.70633	0.777527	0.56348	0.442714	0.508628	0.587155	0.619949	0.192895	0.418096	0.630805	0.449273	0.555384	0.569917	0.528838	0.412338	0.652028	0.645012
10.6442	0.4695	0.465808	0.510984	0.582487	0.45848	0.213032	0.399916	0.49594	0.492024	0.46915	0.604702	0.495332	0.519001	0.492748	0.427465	0.444933	0.495373	0.42617	0.349507	0.280289	0.177194	0.284179	0.425406	0.402165	0.560713	0.33278	0.624736	0.342361	0.530047	0.595908	0.416387	0.46406	0.7047	0.782999	0.563757	0.447017	0.513716	0.59241	0.633195	0.183045	0.412483	0.638026	0.448564	0.55815	0.577383	0.535085	0.40721	0.657447	0.647444
10.7286	0.476178	0.470426	0.508489	0.585839	0.459793	0.214264	0.401474	0.502139	0.486256	0.472744	0.609978	0.521773	0.519714	0.487994	0.425691	0.437527	0.513992	0.40719	0.349724	0.27705	0.172459	0.28385	0.429088	0.403774	0.564691	0.333696	0.628244	0.340522	0.53179	0.596616	0.408552	0.469679	0.707151	0.785114	0.559898	0.447289	0.510516	0.59528	0.63999	0.173078	0.405622	0.639568	0.448426	0.562877	0.588581	0.540909	0.395646	0.665026	0.650697
10.8131	0.479133	0.477197	0.510353	0.58712	0.456562	0.215612	0.402805	0.507139	0.494168	0.477748	0.611901	0.505768	0.521509	0.488848	0.428087	0.429468	0.518483	0.427	0.34941	0.275329	0.176542	0.282365	0.435162	0.406171	0.564477	0.335438	0.628819	0.335591	0.53454	0.599319	0.411487	0.476793	0.709919	0.784027	0.562245	0.446543	0.519668	0.598259	0.643509	0.161097	0.397911	0.640478	0.450614	0.56271	0.589985	0.545498	0.389315	0.670204	0.655367
10.8975	0.480485	0.480242	0.511736	0.590222	0.455717	0.215165	0.406856	0.510806	0.483058	0.480828	0.617641	0.508364	0.525912	0.49143	0.426404	0.437085	0.520391	0.416531	0.349081	0.27286	0.175415	0.280509	0.43865	0.406571	0.56474	0.339586	0.631833	0.335227	0.535464	0.601312	0.408392	0.482887	0.713163	0.788924	0.566342	0.450844	0.528137	0.600042	0.649041	0.150796	0.391821	0.645102	0.452976	0.569288	0.600072	0.542694	0.378259	0.673022	0.656883
10.9819	0.4832	0.486676	0.512056	0.591629	0.455397	0.215452	0.408906	0.513592	0.48338	0.485084	0.619185	0.503134	0.525613	0.493443	0.430185	0.4457	0.519604	0.42417	0.346341	0.276776	0.17418	0.280079	0.440865	0.408251	0.572495	0.3408	0.633365	0.33347	0.535016	0.605128	0.415449	0.486427	0.714956	0.794343	0.565776	0.457484	0.531188	0.606681	0.655399	0.143527	0.387277	0.648594	0.454694	0.572655	0.60798	0.549371	0.372246	0.676626	0.662419
11.0664	0.475089	0.489808	0.514004	0.593608	0.453458	0.213746	0.412464	0.520159	0.483442	0.487725	0.621232	0.530578	0.528009	0.497923	0.430995	0.446323	0.525878	0.426885	0.346414	0.271167	0.171441	0.279767	0.442607	0.410311	0.57887	0.339809	0.634814	0.33257	0.535441	0.602559	0.408482	0.492432	0.719495	0.793885	0.565725	0.458126	0.528996	0.610597	0.658281	0.134894	0.385117	0.650858	0.456919	0.575792	0.608294	0.555151	0.36227	0.684356	0.664394
11.1508	0.474112	0.495579	0.516444	0.594783	0.451734	0.217877	0.41307	0.522922	0.486069	0.492077	0.624685	0.502835	0.530107	0.499362	0.430685	0.44011	0.524961	0.409641	0.349189	0.27307	0.171626	0.280902	0.444405	0.415032	0.580789	0.342297	0.637003	0.331244	0.536844	0.606406	0.404642	0.496	0.721451	0.796611	0.543906	0.45853	0.532847	0.613422	0.661294	0.12633	0.376684	0.653386	0.461177	0.578374	0.613927	0.558809	0.360125	0.687734	0.669891
11.2353	0.478001	0.503759	0.518921	0.600615	0.45168	0.219924	0.416701	0.529683	0.497606	0.495481	0.626638	0.504522	0.532138	0.505678	0.432624	0.44709	0.525618	0.433624	0.347865	0.270553	0.170494	0.283021	0.448592	0.419546	0.585734	0.343149	0.639417	0.333062	0.54061	0.606026	0.40424	0.501036	0.721634	0.801138	0.560303	0.461404	0.539059	0.615567	0.66484	0.113829	0.371721	0.656877	0.462585	0.578079	0.616791	0.564427	0.345409	0.692405	0.67238
11.3197	0.480364	0.506351	0.518012	0.603487	0.452411	0.217383	0.419845	0.532922	0.503599	0.497974	0.630235	0.517602	0.533257	0.507487	0.43142	0.434131	0.52795	0.426398	0.349281	0.264593	0.168619	0.280782	0.451481	0.42243	0.591053	0.346519	0.638886	0.330029	0.533148	0.604293	0.396647	0.506341	0.720503	0.802325	0.558776	0.462434	0.535746	0.616738	0.668924	0.101821	0.364869	0.6602	0.464882	0.582553	0.621482	0.567389	0.343471	0.696022	0.682477
11.4042	0.484017	0.514368	0.520054	0.604124	0.449713	0.217964	0.421168	0.535068	0.508303	0.500804	0.632462	0.510765	0.534323	0.511121	0.434852	0.440803	0.530946	0.434007	0.352763	0.265418	0.170124	0.28023	0.452423	0.425038	0.594687	0.344241	0.6415	0.331962	0.535485	0.607744	0.395817	0.506517	0.721941	0.805673	0.557803	0.461115	0.539395	0.618738	0.67298	0.0929295	0.354104	0.674512	0.466757	0.585702	0.622123	0.563097	0.338974	0.698838	0.676607
11.4886	0.487772	0.512261	0.518625	0.603476	0.449654	0.217808	0.422896	0.537281	0.513242	0.503845	0.633642	0.539044	0.536326	0.511882	0.434408	0.43779	0.5315	0.43259	0.354529	0.260423	0.168185	0.282101	0.454149	0.429757	0.597894	0.355596	0.646226	0.327881	0.535094	0.608947	0.39644	0.512761	0.726693	0.809826	0.565235	0.466697	0.536819	0.623669	0.675999	0.0824539	0.349602	0.678857	0.467557	0.589082	0.62857	0.568521	0.337556	0.702414	0.680048
11.5731	0.490262	0.515427	0.517488	0.608123	0.452414	0.220006	0.423934	0.538047	0.517231	0.508128	0.637632	0.516442	0.539645	0.513135	0.434764	0.43956	0.539483	0.44065	0.355949	0.255633	0.165045	0.283749	0.459084	0.431497	0.602489	0.350202	0.648364	0.326591	0.535992	0.609122	0.397745	0.513961	0.727905	0.810015	0.573335	0.470707	0.543513	0.626832	0.680902	0.078159	0.339089	0.679603	0.466929	0.59272	0.628293	0.569909	0.334294	0.705212	0.683669
11.6575	0.495935	0.52259	0.51553	0.610547	0.448884	0.228114	0.426656	0.538335	0.521336	0.508643	0.6381	0.507512	0.541219	0.513351	0.437482	0.439928	0.539149	0.431962	0.356742	0.257807	0.172876	0.286789	0.461103	0.435824	0.606927	0.357748	0.65437	0.325947	0.533432	0.610301	0.398486	0.519714	0.72965	0.817466	0.572228	0.470914	0.540314	0.631324	0.683168	0.0609022	0.337038	0.681434	0.464903	0.593093	0.632258	0.571194	0.32915	0.706017	0.691208
11.7419	0.497566	0.531381	0.518161	0.612004	0.446664	0.231893	0.428034	0.53979	0.524802	0.510943	0.640128	0.531321	0.548434	0.51314	0.437389	0.452495	0.540226	0.449522	0.355188	0.254538	0.170578	0.286907	0.46087	0.438172	0.610873	0.366095	0.657159	0.322783	0.533397	0.612547	0.393789	0.520541	0.730417	0.816537	0.570542	0.470907	0.543221	0.634911	0.691685	0.0498945	0.32924	0.685607	0.466274	0.599504	0.637314	0.575346	0.326093	0.707325	0.693745
11.8264	0.503158	0.538222	0.517279	0.610677	0.448388	0.239179	0.431288	0.541276	0.526473	0.511828	0.642319	0.51139	0.547944	0.51233	0.43772	0.441637	0.541887	0.442954	0.357488	0.251961	0.166687	0.287887	0.4661	0.443133	0.612618	0.355062	0.661314	0.323957	0.535119	0.601085	0.384203	0.525096	0.735604	0.820061	0.56936	0.474497	0.548488	0.644923	0.693259	0.043207	0.321725	0.688849	0.467737	0.597342	0.638242	0.578689	0.325743	0.707914	0.698511
11.9108	0.507181	0.546282	0.51962	0.61218	0.444429	0.242234	0.433519	0.544879	0.528061	0.514415	0.644286	0.512795	0.550096	0.514574	0.439825	0.444006	0.543202	0.451463	0.356892	0.251559	0.168898	0.29056	0.464879	0.446784	0.61493	0.355731	0.665456	0.325391	0.531767	0.596524	0.387286	0.529625	0.736925	0.820427	0.562147	0.476966	0.547275	0.645966	0.696173	0.0362371	0.314409	0.690878	0.468627	0.601335	0.642856	0.586084	0.323614	0.710656	0.699152
11.9953	0.509923	0.552623	0.523492	0.612452	0.445245	0.242136	0.436875	0.54436	0.535116	0.516018	0.645486	0.539542	0.549454	0.514187	0.443712	0.447109	0.545541	0.446295	0.360112	0.251199	0.163794	0.293621	0.467029	0.449954	0.619556	0.355591	0.6678	0.322303	0.534455	0.597823	0.379665	0.529405	0.73609	0.820346	0.567613	0.479218	0.553374	0.649678	0.70074	0.0277884	0.304154	0.69054	0.46898	0.599521	0.643085	0.571431	0.323047	0.706532	0.701768
12.0797	0.510828	0.553523	0.522097	0.613127	0.441675	0.242032	0.438054	0.548409	0.551608	0.517332	0.647102	0.526625	0.553742	0.514075	0.450896	0.448105	0.548467	0.457273	0.358665	0.252686	0.163449	0.294521	0.468151	0.453767	0.623422	0.361172	0.67128	0.320644	0.52956	0.59797	0.379428	0.535772	0.737702	0.823789	0.569011	0.483722	0.550219	0.649278	0.702021	0.0198063	0.305294	0.692252	0.471822	0.605772	0.644641	0.56418	0.321907	0.705582	0.701147
12.1642	0.510882	0.557105	0.525851	0.613686	0.442447	0.243164	0.438781	0.547524	0.561668	0.518661	0.648734	0.524928	0.552761	0.51694	0.446125	0.447887	0.548715	0.450052	0.360794	0.252387	0.159293	0.300435	0.469914	0.455111	0.625492	0.351214	0.676363	0.321335	0.530092	0.601189	0.377031	0.536685	0.735639	0.825895	0.57135	0.484395	0.55357	0.649918	0.704627	-0.0539417	0.299379	0.696075	0.475363	0.607182	0.646815	0.572414	0.324502	0.70624	0.704123
12.2486	0.518652	0.556924	0.528386	0.612236	0.443348	0.244914	0.439149	0.548561	0.563263	0.519108	0.651819	0.516386	0.553364	0.520318	0.444439	0.448896	0.549614	0.459925	0.36299	0.253106	0.159531	0.302341	0.470477	0.45867	0.628511	0.373978	0.679416	0.322369	0.529404	0.603041	0.377022	0.540439	0.737049	0.828314	0.572637	0.486132	0.555808	0.654331	0.708504	-0.0606306	0.290873	0.695835	0.475564	0.606257	0.646738	0.578601	0.326206	0.704984	0.708392
12.3331	0.518985	0.559774	0.529452	0.611993	0.439614	0.242298	0.439307	0.550563	0.559536	0.51967	0.65072	0.533274	0.55446	0.520533	0.447046	0.448871	0.551993	0.453605	0.368264	0.251112	0.161687	0.307145	0.473191	0.462057	0.629354	0.36741	0.681355	0.322069	0.530958	0.602659	0.370835	0.545685	0.73446	0.831163	0.572823	0.490582	0.559155	0.654509	0.709833	-0.070084	0.282324	0.69835	0.473593	0.60894	0.642738	0.587937	0.326051	0.706184	0.709013
12.4175	0.519504	0.562349	0.533551	0.610916	0.438265	0.240796	0.439425	0.551723	0.563761	0.521375	0.64822	0.531477	0.555594	0.523983	0.449443	0.448817	0.553665	0.462612	0.364929	0.247107	0.163639	0.311588	0.475864	0.46314	0.632297	0.365865	0.682938	0.323698	0.525284	0.602639	0.371994	0.545797	0.738477	0.831551	0.572778	0.491304	0.559259	0.654681	0.712287	-0.0788048	0.273759	0.698574	0.472859	0.607432	0.643448	0.602152	0.330872	0.708548	0.706961
12.5019	0.522506	0.563586	0.533641	0.610041	0.439793	0.242748	0.438871	0.553246	0.560924	0.523999	0.647318	0.532303	0.556652	0.523693	0.449602	0.447534	0.553548	0.459206	0.365509	0.247268	0.160166	0.313829	0.4755	0.46634	0.633072	0.365081	0.688892	0.322145	0.528652	0.60521	0.369663	0.553673	0.737974	0.832854	0.571809	0.494877	0.558594	0.655736	0.718355	-0.0832258	0.27082	0.702461	0.473668	0.607179	0.642137	0.6012	0.329248	0.708391	0.708754
12.5864	0.524237	0.563356	0.536445	0.610351	0.438074	0.245206	0.442535	0.554769	0.571023	0.522746	0.648955	0.535472	0.558068	0.5249	0.452241	0.450833	0.55638	0.462472	0.368399	0.244463	0.16324	0.318784	0.476976	0.468155	0.638907	0.379531	0.690757	0.325667	0.529531	0.609369	0.367101	0.554942	0.737526	0.834587	0.572066	0.496046	0.560006	0.663917	0.72048	-0.0785	0.262925	0.70582	0.480309	0.61086	0.645259	0.597557	0.331943	0.710279	0.706636
12.6708	0.526847	0.567492	0.537225	0.612058	0.438985	0.242699	0.442438	0.554184	0.575853	0.523671	0.650805	0.535867	0.557424	0.524532	0.45129	0.449507	0.557407	0.45054	0.369134	0.247807	0.161394	0.322406	0.477533	0.46858	0.641337	0.370946	0.693969	0.325991	0.528683	0.608009	0.361417	0.55591	0.736784	0.836011	0.576821	0.498067	0.564908	0.667582	0.725956	-0.0912799	0.257564	0.70625	0.505786	0.608695	0.649128	0.607486	0.334581	0.708818	0.712527
12.7553	0.52681	0.567652	0.539925	0.610992	0.435883	0.241987	0.443787	0.554433	0.577854	0.525362	0.65415	0.531649	0.557937	0.523704	0.451308	0.448603	0.555876	0.462789	0.370182	0.245019	0.158881	0.323924	0.481707	0.470275	0.641169	0.370239	0.695035	0.327994	0.525371	0.610957	0.360624	0.55852	0.736807	0.83552	0.57369	0.500266	0.565597	0.670762	0.72406	-0.105469	0.250804	0.7051	0.506875	0.610621	0.651789	0.588201	0.339402	0.712127	0.71903
12.8397	0.530677	0.566286	0.541141	0.608922	0.433236	0.24325	0.444358	0.553442	0.580366	0.527227	0.661135	0.548441	0.560083	0.523731	0.452551	0.448011	0.554181	0.445874	0.372355	0.242886	0.156067	0.306684	0.479914	0.470822	0.642875	0.370542	0.696554	0.326882	0.526937	0.610967	0.358481	0.558694	0.739337	0.83854	0.568838	0.501728	0.566269	0.668432	0.729672	-0.108097	0.242209	0.710379	0.508049	0.612159	0.652788	0.608858	0.338166	0.711305	0.711534
12.9242	0.528677	0.568849	0.542018	0.612142	0.436598	0.242044	0.443373	0.554802	0.569974	0.529614	0.668579	0.533827	0.56086	0.522713	0.454361	0.447137	0.555821	0.462417	0.372343	0.24152	0.152986	0.296771	0.480119	0.47217	0.644297	0.364797	0.699238	0.329383	0.519537	0.611039	0.341485	0.560298	0.740465	0.840081	0.568821	0.502316	0.564906	0.66861	0.732169	-0.117008	0.238149	0.71234	0.505349	0.614099	0.657106	0.589173	0.338941	0.713389	0.716846
13.0111	0.537747	0.572308	0.545576	0.613177	0.438157	0.239069	0.44363	0.555451	0.592976	0.529566	0.668148	0.528764	0.563159	0.522865	0.454697	0.449799	0.564294	0.464988	0.372439	0.245213	0.156373	0.305763	0.480791	0.471687	0.648212	0.362831	0.700391	0.333027	0.525486	0.620052	0.339703	0.564335	0.740263	0.839462	0.576355	0.507985	0.57317	0.676697	0.733238	-0.118957	0.239034	0.713046	0.505221	0.615847	0.662233	0.588202	0.342284	0.71611	0.718416
13.0956	0.535809	0.566531	0.547124	0.611942	0.440206	0.235962	0.442322	0.551537	0.588438	0.532128	0.669513	0.54028	0.563457	0.522575	0.45694	0.444651	0.560923	0.456719	0.372338	0.244986	0.151669	0.279165	0.481975	0.472647	0.648987	0.366501	0.701871	0.331449	0.520275	0.616502	0.336491	0.562225	0.740395	0.840307	0.571293	0.510118	0.568988	0.68137	0.73437	-0.120671	0.229747	0.713869	0.502554	0.613095	0.660466	0.614179	0.344227	0.716714	0.71671
13.18	0.535423	0.57288	0.54938	0.609807	0.449279	0.239778	0.445289	0.55064	0.591516	0.534218	0.670089	0.539214	0.565413	0.523494	0.458461	0.44638	0.562392	0.463533	0.374955	0.241835	0.14692	0.319339	0.485275	0.469624	0.649256	0.357171	0.701595	0.333437	0.516593	0.6192	0.340963	0.56308	0.740279	0.842887	0.572477	0.510696	0.568695	0.681679	0.737652	-0.122874	0.227799	0.714975	0.500495	0.611021	0.664473	0.594947	0.348014	0.722289	0.723806
13.2644	0.53605	0.570655	0.550165	0.611229	0.448362	0.235407	0.443383	0.551667	0.5966	0.532549	0.66837	0.542871	0.566179	0.523841	0.457344	0.445451	0.562214	0.460206	0.377514	0.243248	0.145863	0.32305	0.478363	0.471791	0.650487	0.357939	0.704083	0.335349	0.519549	0.617878	0.330985	0.567218	0.741699	0.842937	0.573909	0.514206	0.574338	0.683583	0.741657	-0.138332	0.223042	0.715062	0.498192	0.613502	0.665667	0.595848	0.354463	0.725192	0.716005
13.3489	0.536197	0.574123	0.551944	0.610054	0.450814	0.233806	0.440496	0.549839	0.581527	0.532664	0.67201	0.536755	0.564896	0.522775	0.457854	0.445472	0.564799	0.457842	0.375773	0.239186	0.141985	0.32745	0.48039	0.46947	0.649778	0.354987	0.704903	0.333827	0.51811	0.609294	0.328657	0.566044	0.744279	0.84386	0.572772	0.519398	0.564864	0.684229	0.744928	-0.145076	0.215101	0.713909	0.499039	0.609352	0.663195	0.603106	0.353491	0.727509	0.720456
13.4333	0.536482	0.569706	0.552096	0.612474	0.450023	0.233781	0.442656	0.550051	0.590399	0.532981	0.673393	0.533497	0.564208	0.524621	0.456011	0.444359	0.565632	0.46614	0.374476	0.241158	0.143772	0.318169	0.478879	0.467825	0.651589	0.355962	0.706268	0.334752	0.514675	0.610657	0.328086	0.571461	0.745307	0.844853	0.577967	0.541763	0.565177	0.6844	0.746202	-0.14487	0.209509	0.718319	0.49763	0.611544	0.665052	0.61249	0.358736	0.724337	0.723184
13.5178	0.5421	0.574466	0.551395	0.611308	0.451889	0.232675	0.439618	0.551149	0.5918	0.533661	0.6744	0.534251	0.565703	0.522443	0.454149	0.443537	0.564527	0.458688	0.375106	0.236439	0.146483	0.307337	0.475403	0.467047	0.650775	0.353806	0.706862	0.335341	0.514506	0.613519	0.325871	0.569206	0.746493	0.845633	0.579656	0.544174	0.565585	0.680796	0.748584	-0.168283	0.21105	0.71829	0.495854	0.612892	0.668083	0.611628	0.357719	0.721293	0.724831
13.6022	0.544915	0.576307	0.551889	0.610225	0.449412	0.23227	0.43821	0.549648	0.593432	0.53347	0.673305	0.531138	0.566402	0.524129	0.456157	0.441403	0.565932	0.44061	0.374473	0.239551	0.147586	0.316262	0.477437	0.46432	0.65319	0.352732	0.707028	0.33687	0.513304	0.612794	0.319553	0.569303	0.746355	0.844055	0.575546	0.546781	0.571168	0.681745	0.749725	-0.15755	0.199365	0.716511	0.494704	0.614752	0.669323	0.592762	0.358391	0.720468	0.723819
13.6867	0.545819	0.57621	0.553988	0.610339	0.451118	0.230928	0.438206	0.548214	0.595784	0.535042	0.675595	0.536329	0.565755	0.52073	0.458795	0.434743	0.566528	0.462673	0.376549	0.243907	0.145753	0.346282	0.47816	0.461682	0.653501	0.354789	0.707994	0.337727	0.513303	0.615337	0.317543	0.574239	0.747949	0.844358	0.578594	0.555416	0.574297	0.683848	0.757095	-0.147197	0.197556	0.717058	0.492538	0.606497	0.670142	0.595486	0.361381	0.718494	0.72712
13.7711	0.546863	0.571949	0.553026	0.608439	0.448713	0.228571	0.438375	0.545257	0.59617	0.532645	0.676375	0.539475	0.569215	0.518523	0.456272	0.417742	0.568468	0.462374	0.375355	0.245734	0.145591	0.320232	0.478184	0.458522	0.655857	0.351946	0.707431	0.334944	0.507604	0.615622	0.31692	0.574206	0.746097	0.842265	0.576832	0.559862	0.574242	0.680161	0.754296	-0.170483	0.188513	0.714567	0.488321	0.603811	0.673627	0.598781	0.362015	0.716947	0.727414
13.8556	0.54532	0.574095	0.55602	0.608885	0.449738	0.229622	0.43589	0.543944	0.596454	0.533245	0.676708	0.537942	0.568006	0.517747	0.456313	0.44749	0.567698	0.471275	0.376992	0.238227	0.141848	0.342164	0.476865	0.45525	0.653038	0.352028	0.707799	0.336202	0.506934	0.618681	0.310463	0.574075	0.745049	0.8461	0.574511	0.564119	0.572871	0.68196	0.758563	-0.174261	0.185914	0.718471	0.486549	0.603354	0.672358	0.610823	0.366664	0.706385	0.729094
13.94	0.544634	0.57101	0.555813	0.607574	0.450258	0.224863	0.436387	0.542451	0.598303	0.533645	0.677701	0.525965	0.568656	0.518732	0.454508	0.450783	0.568598	0.458463	0.377178	0.242788	0.139549	0.34819	0.477568	0.454262	0.655516	0.35235	0.708621	0.338229	0.502665	0.617707	0.311975	0.571594	0.745945	0.844983	0.570773	0.560514	0.573468	0.679491	0.76214	-0.179037	0.176558	0.719819	0.486568	0.601187	0.666782	0.60391	0.368881	0.705005	0.72713
14.0244	0.544165	0.571699	0.556154	0.605418	0.44853	0.225864	0.431985	0.542929	0.59884	0.533827	0.678597	0.524606	0.580633	0.517391	0.456048	0.420461	0.570073	0.445079	0.374151	0.245749	0.13854	0.324387	0.47723	0.453092	0.653965	0.353778	0.70836	0.337214	0.497173	0.621843	0.311882	0.573299	0.745378	0.844984	0.569615	0.56034	0.576026	0.677999	0.765063	-0.171977	0.176624	0.719203	0.484939	0.600697	0.670849	0.596277	0.370086	0.704601	0.727083
14.1089	0.543277	0.571227	0.555381	0.604605	0.449155	0.222105	0.430856	0.539593	0.597727	0.534851	0.678064	0.534273	0.582914	0.519133	0.438253	0.44571	0.569528	0.45834	0.373122	0.240183	0.136721	0.35215	0.477143	0.449369	0.655624	0.349296	0.706745	0.33669	0.500294	0.624537	0.304316	0.57054	0.744955	0.844075	0.568069	0.565901	0.576818	0.677923	0.764908	-0.169462	0.167506	0.720066	0.484744	0.598436	0.673207	0.600573	0.368315	0.702657	0.718146
14.1933	0.542655	0.571035	0.555319	0.603258	0.444685	0.222905	0.429745	0.540439	0.599626	0.531714	0.67865	0.531049	0.588164	0.517277	0.430595	0.453985	0.57022	0.458361	0.374983	0.245581	0.134936	0.328084	0.476122	0.448754	0.654069	0.355019	0.708641	0.336862	0.496823	0.623922	0.305626	0.572892	0.746811	0.843621	0.570268	0.561399	0.578428	0.676361	0.767792	-0.172493	0.164264	0.714088	0.48976	0.60155	0.67486	0.597395	0.369995	0.703843	0.722248
14.2778	0.540048	0.576881	0.555253	0.603137	0.445465	0.224936	0.42863	0.537703	0.599741	0.533208	0.680014	0.530946	0.587685	0.515358	0.423863	0.410465	0.569213	0.458103	0.381303	0.23808	0.134043	0.323944	0.475195	0.446862	0.655459	0.350092	0.706962	0.33777	0.494241	0.628116	0.307206	0.569852	0.745634	0.843349	0.569381	0.560483	0.584008	0.676526	0.771686	-0.175684	0.158112	0.717027	0.490012	0.595588	0.674887	0.596856	0.374133	0.704401	0.717027
14.3622	0.539484	0.579294	0.558357	0.601431	0.444273	0.221761	0.425396	0.539105	0.597758	0.52978	0.680479	0.535514	0.587894	0.516071	0.424882	0.445068	0.570305	0.460382	0.380392	0.238411	0.130814	0.350156	0.474821	0.444811	0.653183	0.349807	0.706785	0.336244	0.490605	0.632055	0.305452	0.571997	0.746544	0.843803	0.570489	0.562727	0.585702	0.678315	0.773651	-0.195067	0.154422	0.71198	0.473862	0.594848	0.676377	0.612174	0.378117	0.704072	0.717879
14.4467	0.537267	0.576658	0.55498	0.602736	0.444328	0.220736	0.423322	0.53577	0.599151	0.531623	0.67919	0.516892	0.587261	0.515938	0.419108	0.448602	0.573695	0.465284	0.378188	0.233389	0.128718	0.341463	0.473184	0.4414	0.655126	0.34881	0.706043	0.338595	0.486688	0.634214	0.303179	0.57168	0.746842	0.842211	0.565491	0.565152	0.585747	0.671898	0.7765	-0.204431	0.150317	0.708706	0.461676	0.597357	0.675808	0.615862	0.374018	0.704364	0.710284
14.5311	0.53713	0.576715	0.556628	0.601193	0.443842	0.219093	0.427483	0.535859	0.597643	0.53241	0.680186	0.527341	0.587749	0.513172	0.417118	0.438437	0.573444	0.464038	0.377821	0.238771	0.124521	0.325038	0.4701	0.43982	0.656073	0.348486	0.704528	0.337492	0.49264	0.631468	0.304593	0.57282	0.745266	0.841148	0.567876	0.562928	0.587683	0.665648	0.777464	-0.197761	0.150527	0.709825	0.46126	0.59436	0.675057	0.605216	0.380745	0.70428	0.724554
14.6156	0.533385	0.577261	0.554527	0.599032	0.44113	0.2197	0.424877	0.535266	0.598146	0.533255	0.681187	0.526495	0.58783	0.516113	0.41059	0.424106	0.571668	0.453623	0.374836	0.236243	0.124236	0.35166	0.474245	0.436145	0.654605	0.349151	0.707674	0.335579	0.488366	0.632926	0.303843	0.576456	0.746321	0.844476	0.564413	0.56297	0.588439	0.665655	0.780922	-0.212355	0.142103	0.707243	0.457766	0.593761	0.676217	0.615592	0.382321	0.704148	0.717617
14.7	0.534331	0.573626	0.555857	0.59958	0.439782	0.217922	0.423338	0.528054	0.598192	0.531137	0.678908	0.532661	0.586507	0.513447	0.406895	0.414364	0.573834	0.450677	0.374407	0.241643	0.124656	0.338743	0.473103	0.433945	0.65224	0.344689	0.707418	0.335607	0.482148	0.630601	0.301817	0.572827	0.746779	0.84131	0.566223	0.561201	0.588093	0.668025	0.784379	-0.217361	0.137476	0.708239	0.457118	0.591384	0.675394	0.609494	0.386369	0.703678	0.723364
14.7844	0.531924	0.57585	0.552647	0.59673	0.440226	0.22089	0.425546	0.528871	0.597971	0.529576	0.679559	0.510345	0.588097	0.513115	0.40533	0.43368	0.571931	0.451695	0.373481	0.238492	0.124877	0.347729	0.470511	0.431838	0.651209	0.352595	0.705704	0.333186	0.479044	0.635205	0.293758	0.573606	0.750578	0.839821	0.562341	0.561395	0.585356	0.671046	0.784764	-0.216801	0.134926	0.705875	0.454173	0.58858	0.672518	0.613333	0.384631	0.703581	0.718847
14.8689	0.52934	0.574731	0.553905	0.593705	0.439914	0.217415	0.423961	0.526439	0.599712	0.530792	0.677503	0.518263	0.588617	0.51269	0.399622	0.437892	0.572131	0.450988	0.372177	0.235942	0.126482	0.338734	0.471462	0.428493	0.64983	0.361051	0.707395	0.333226	0.480396	0.636875	0.297562	0.573774	0.748452	0.839231	0.60705	0.56414	0.587233	0.669023	0.786707	-0.231623	0.133978	0.708253	0.449963	0.587826	0.680067	0.614147	0.388737	0.70301	0.717836
14.9533	0.528454	0.574942	0.551074	0.591444	0.435141	0.2157	0.42129	0.525525	0.598014	0.529611	0.67796	0.519824	0.590104	0.511202	0.400989	0.430767	0.572494	0.448114	0.368097	0.243493	0.126951	0.346425	0.467796	0.427779	0.649941	0.365195	0.70744	0.334697	0.473905	0.636875	0.293034	0.581354	0.747223	0.837878	0.595574	0.561657	0.586725	0.670193	0.791108	-0.234981	0.125264	0.693481	0.449363	0.587432	0.677928	0.617633	0.393184	0.70304	0.714886
15.0378	0.526423	0.571218	0.551801	0.593855	0.435729	0.216291	0.41951	0.523659	0.599381	0.53098	0.67704	0.530677	0.591581	0.511142	0.404426	0.430771	0.57001	0.448137	0.36623	0.237296	0.128969	0.326442	0.46604	0.426306	0.649298	0.366156	0.706498	0.333052	0.474859	0.640303	0.293577	0.573445	0.749119	0.839437	0.596376	0.555685	0.594508	0.667809	0.792833	-0.241416	0.12468	0.696169	0.448046	0.585705	0.677903	0.596201	0.390693	0.701784	0.715349
15.1222	0.524994	0.573851	0.54772	0.588928	0.434798	0.217718	0.416865	0.520975	0.601962	0.53118	0.677094	0.514808	0.590701	0.511645	0.39404	0.427082	0.570927	0.441228	0.364279	0.231923	0.126849	0.350645	0.46566	0.42458	0.647157	0.362438	0.706333	0.332612	0.470821	0.638462	0.291328	0.574595	0.748506	0.837807	0.594657	0.553987	0.594002	0.668418	0.791993	-0.244171	0.121266	0.690344	0.446618	0.581684	0.678304	0.597636	0.396056	0.699649	0.709095
15.2067	0.521946	0.573358	0.548908	0.590566	0.433744	0.21786	0.416411	0.520133	0.600248	0.525302	0.675631	0.517204	0.590605	0.508033	0.391402	0.408585	0.569325	0.448171	0.365893	0.231922	0.127993	0.344557	0.461933	0.423712	0.645257	0.35974	0.704897	0.329992	0.473453	0.640427	0.288216	0.571923	0.745188	0.83324	0.593326	0.55099	0.597246	0.668261	0.793237	-0.255127	0.102719	0.687968	0.44521	0.577716	0.678755	0.596525	0.393242	0.700589	0.714495
15.2911	0.520361	0.57004	0.549275	0.586853	0.427177	0.217264	0.413479	0.516649	0.600684	0.52646	0.676135	0.511018	0.591251	0.508137	0.390016	0.403443	0.567512	0.4394	0.360798	0.234211	0.123185	0.344108	0.460159	0.420136	0.643974	0.356016	0.702921	0.330013	0.459135	0.638942	0.289595	0.576575	0.748329	0.8342	0.591063	0.54776	0.601054	0.668219	0.795422	-0.260772	0.108346	0.68631	0.438827	0.577157	0.675607	0.587577	0.39727	0.704518	0.70771
15.3756	0.520655	0.569414	0.54746	0.587638	0.42263	0.216335	0.411217	0.513133	0.601486	0.525634	0.675015	0.51472	0.592002	0.507068	0.388429	0.408919	0.567987	0.443392	0.359662	0.230001	0.104762	0.339848	0.459256	0.417788	0.641774	0.354256	0.703909	0.328947	0.459513	0.635775	0.285576	0.565686	0.747719	0.83213	0.587313	0.549333	0.595004	0.665454	0.797566	-0.268334	0.101931	0.684212	0.44283	0.574752	0.674686	0.589433	0.394623	0.702138	0.712214
15.46	0.515138	0.567464	0.546571	0.584542	0.423119	0.214839	0.407862	0.512992	0.599288	0.523229	0.673121	0.533399	0.590687	0.506753	0.385564	0.420474	0.565986	0.440831	0.356678	0.230213	0.120648	0.342891	0.456803	0.415755	0.640216	0.35183	0.702593	0.328735	0.457667	0.639005	0.277667	0.564329	0.744296	0.828692	0.581227	0.544755	0.596128	0.664124	0.800663	-0.257238	0.0949152	0.678843	0.438726	0.57069	0.6762	0.598345	0.401109	0.703086	0.702134
15.5444	0.514107	0.566667	0.546019	0.584129	0.419332	0.214745	0.404673	0.508614	0.59566	0.524014	0.673462	0.512819	0.589563	0.50625	0.384141	0.419146	0.562475	0.443375	0.355796	0.2288	0.120104	0.341115	0.455717	0.411523	0.638917	0.351536	0.703776	0.329077	0.459339	0.638806	0.279635	0.563613	0.744703	0.825947	0.580452	0.546299	0.596799	0.661904	0.801689	-0.255405	0.0849857	0.677695	0.435244	0.566549	0.677276	0.585196	0.400035	0.706039	0.702995
15.6289	0.5142	0.56333	0.542794	0.581379	0.420156	0.215909	0.405643	0.506166	0.594886	0.519131	0.671723	0.517361	0.591374	0.506241	0.383095	0.41312	0.56142	0.446755	0.354335	0.231728	0.12165	0.339087	0.452474	0.410265	0.638813	0.353293	0.700632	0.327687	0.453097	0.639822	0.279813	0.568204	0.744481	0.826198	0.575811	0.547795	0.596102	0.66356	0.800519	-0.256044	0.0532378	0.679861	0.435285	0.56486	0.678245	0.587232	0.400214	0.703497	0.690304
15.7133	0.511587	0.563533	0.538676	0.580855	0.419546	0.214435	0.401544	0.504844	0.591577	0.519982	0.669816	0.515559	0.591976	0.508376	0.380039	0.412735	0.565802	0.45301	0.352684	0.22427	0.107531	0.339228	0.448596	0.409241	0.635011	0.352076	0.701761	0.327591	0.450667	0.641269	0.279161	0.566467	0.744602	0.824319	0.57619	0.545403	0.597138	0.661609	0.80449	-0.249541	0.0606164	0.674912	0.433635	0.562509	0.673781	0.58897	0.404663	0.702351	0.702924
15.7978	0.512004	0.559289	0.538481	0.579437	0.416759	0.214897	0.401377	0.503385	0.590271	0.516983	0.669505	0.505845	0.591322	0.508281	0.378966	0.417924	0.562914	0.449368	0.348485	0.222062	0.101334	0.323521	0.446256	0.406143	0.634228	0.352267	0.699313	0.328826	0.450142	0.637016	0.274204	0.569944	0.745333	0.822716	0.571644	0.540096	0.597194	0.663178	0.80744	-0.250287	0.0555574	0.673777	0.430383	0.557084	0.675703	0.592282	0.404584	0.703168	0.697355
15.8822	0.507857	0.559988	0.538856	0.577976	0.415238	0.213518	0.400014	0.498858	0.591977	0.515353	0.666799	0.504577	0.593403	0.506515	0.37839	0.414385	0.561477	0.445515	0.347127	0.219497	0.118366	0.321579	0.442637	0.40325	0.631923	0.349573	0.700249	0.327426	0.450442	0.63987	0.269055	0.560066	0.743073	0.82077	0.569118	0.539123	0.59688	0.664386	0.81004	-0.273447	0.0456731	0.667882	0.428253	0.553333	0.672026	0.578841	0.409292	0.701488	0.700098
15.9667	0.508622	0.559201	0.528954	0.579234	0.412361	0.212842	0.39459	0.496661	0.589222	0.513475	0.665267	0.503373	0.593319	0.508231	0.376281	0.41868	0.562932	0.435751	0.346867	0.217406	0.102015	0.321969	0.440417	0.401874	0.629572	0.347451	0.697421	0.326507	0.441236	0.642063	0.26736	0.57244	0.742026	0.819503	0.565227	0.534219	0.596543	0.658665	0.813394	-0.263408	0.046701	0.662692	0.423721	0.554083	0.674405	0.583223	0.411498	0.700335	0.699444
16.0511	0.507883	0.559181	0.530719	0.576679	0.411545	0.212009	0.39396	0.493092	0.586163	0.512126	0.66426	0.507665	0.593959	0.506751	0.375052	0.410014	0.559282	0.433633	0.342047	0.221282	0.107552	0.323262	0.439308	0.400302	0.627573	0.347104	0.69565	0.324319	0.438932	0.637418	0.263094	0.570816	0.74282	0.818028	0.563996	0.534433	0.599595	0.660368	0.812928	-0.270981	0.0458705	0.659203	0.420613	0.548832	0.670852	0.568233	0.416172	0.699026	0.677216
16.1356	0.504599	0.557679	0.532476	0.574514	0.409517	0.212893	0.390504	0.490569	0.587603	0.504999	0.660413	0.496812	0.593869	0.50623	0.374435	0.3798	0.557906	0.426083	0.341188	0.198247	0.110821	0.3221	0.434638	0.399868	0.625463	0.344612	0.696859	0.325446	0.438208	0.633328	0.256364	0.573667	0.742108	0.814341	0.562823	0.528734	0.597414	0.659143	0.812517	-0.271047	0.0428226	0.656758	0.420317	0.545276	0.670192	0.575267	0.406725	0.698334	0.694701
16.22	0.503615	0.554176	0.523451	0.574186	0.408482	0.210925	0.389748	0.489497	0.584019	0.501543	0.656732	0.513757	0.594802	0.506152	0.371952	0.385219	0.556875	0.425473	0.34884	0.196305	0.112682	0.321624	0.433506	0.398047	0.623913	0.345173	0.693031	0.32455	0.437267	0.636662	0.259381	0.567876	0.740519	0.812061	0.560226	0.528827	0.594116	0.656549	0.812649	-0.270459	0.0393365	0.650232	0.417236	0.541377	0.670998	0.576331	0.413194	0.697186	0.687595
16.3044	0.504344	0.552156	0.52018	0.571316	0.405646	0.210238	0.387131	0.483814	0.581787	0.503389	0.656703	0.491556	0.592848	0.505643	0.36956	0.391463	0.555554	0.431373	0.344102	0.199565	0.114393	0.32403	0.429643	0.39843	0.62065	0.343335	0.693881	0.324417	0.437961	0.632872	0.254165	0.568628	0.739861	0.809822	0.558203	0.523062	0.597992	0.654603	0.813063	-0.264908	0.0419893	0.646452	0.412503	0.540817	0.665435	0.575936	0.413662	0.694631	0.690749
16.3889	0.49871	0.551736	0.517382	0.574321	0.403837	0.212889	0.38747	0.483921	0.57938	0.50061	0.653374	0.516272	0.590818	0.503205	0.369825	0.394959	0.555791	0.428876	0.347849	0.196814	0.0993468	0.323471	0.42959	0.396177	0.61861	0.34346	0.692233	0.321102	0.43325	0.631486	0.25108	0.566162	0.738972	0.808521	0.555535	0.521084	0.597561	0.654601	0.816241	-0.260224	0.039753	0.646954	0.410093	0.533073	0.66588	0.575317	0.418101	0.694906	0.688123
16.4733	0.498596	0.550181	0.514271	0.570465	0.401617	0.210713	0.385318	0.481758	0.581183	0.500312	0.652234	0.486926	0.591831	0.505347	0.366851	0.39527	0.550714	0.434749	0.34489	0.199589	0.11318	0.323407	0.423261	0.396489	0.615497	0.343645	0.690363	0.32265	0.429662	0.632719	0.243096	0.560887	0.738724	0.80585	0.556546	0.517707	0.597455	0.656789	0.812693	-0.225898	0.0420623	0.643851	0.412096	0.53277	0.662646	0.568036	0.42091	0.69092	0.679184
16.5578	0.496415	0.548352	0.511722	0.570568	0.400247	0.210786	0.382745	0.47954	0.581041	0.496613	0.650246	0.513951	0.591582	0.503896	0.366985	0.386895	0.547958	0.440335	0.344153	0.190547	0.103175	0.323475	0.421403	0.395137	0.615453	0.343006	0.688072	0.321099	0.426749	0.630006	0.246388	0.559909	0.736814	0.802357	0.555294	0.515738	0.592972	0.651577	0.813008	-0.160393	0.0255335	0.641116	0.409019	0.528807	0.662321	0.56798	0.418623	0.690402	0.684447
16.6422	0.495208	0.546933	0.512766	0.5695	0.398562	0.210858	0.381657	0.475561	0.580297	0.495835	0.651359	0.495035	0.587944	0.504812	0.362606	0.396771	0.550718	0.432528	0.341602	0.194227	0.108894	0.320951	0.415603	0.39205	0.609354	0.342257	0.686724	0.321065	0.425479	0.630243	0.241407	0.562254	0.736927	0.798628	0.555445	0.515629	0.591721	0.651306	0.812179	-0.166625	0.0232221	0.637321	0.402601	0.527901	0.659719	0.571028	0.41596	0.68844	0.680204
16.7267	0.494357	0.542095	0.508566	0.567309	0.39791	0.211109	0.379172	0.474704	0.579446	0.489822	0.650428	0.504955	0.588999	0.505198	0.364077	0.409228	0.54444	0.421779	0.341166	0.195619	0.106308	0.325996	0.416392	0.389883	0.608803	0.34171	0.686812	0.321182	0.421012	0.628286	0.236435	0.558072	0.734512	0.798422	0.549117	0.511435	0.598618	0.652606	0.810885	-0.181944	0.0197917	0.632277	0.398723	0.52312	0.657917	0.570018	0.418252	0.686712	0.676191
16.8111	0.491379	0.537971	0.505664	0.565435	0.395297	0.21052	0.379632	0.473134	0.575705	0.4889	0.649172	0.487865	0.587281	0.508065	0.363515	0.398075	0.540918	0.425423	0.341641	0.194559	0.109101	0.324863	0.414705	0.388229	0.605906	0.340572	0.68592	0.320258	0.419661	0.629804	0.233078	0.558212	0.734523	0.794726	0.546119	0.506984	0.596307	0.6544	0.810787	-0.186826	0.0113686	0.63034	0.398933	0.516378	0.656371	0.564061	0.419035	0.684823	0.672585
16.8956	0.491727	0.535853	0.505223	0.565952	0.393893	0.20803	0.376653	0.469896	0.577143	0.486138	0.646053	0.49746	0.586133	0.507212	0.361937	0.381096	0.541425	0.418284	0.339052	0.189289	0.105748	0.324638	0.411054	0.384263	0.599588	0.341432	0.683911	0.31797	0.416722	0.625576	0.234479	0.557273	0.7355	0.792896	0.542498	0.501654	0.595095	0.654023	0.811674	-0.191302	0.00549407	0.621702	0.396927	0.5126	0.652964	0.557358	0.413399	0.682731	0.669491
1% O2
Time	Col-0 + cyt-roGFP2-Orp1	Col-0 + cyt-roGFP2-Orp1	Col-0 + cyt-roGFP2-Orp1	Col-0 + cyt-roGFP2-Orp1	Col-0 + cyt-roGFP2-Orp1	Col-0 + cyt-roGFP2-Orp1	Col-0 + cyt-roGFP2-Orp1	Col-0 + cyt-roGFP2-Orp1	Col-0 + cyt-roGFP2-Orp1	Col-0 + cyt-roGFP2-Orp1	Col-0 + cyt-roGFP2-Orp1	Col-0 + cyt-roGFP2-Orp1	Col-0 + cyt-roGFP2-Orp1	Col-0 + cyt-roGFP2-Orp1	Col-0 + cyt-roGFP2-Orp1	Col-0 + cyt-roGFP2-Orp1	Col-0 + cyt-roGFP2-Orp1	Col-0 + cyt-roGFP2-Orp1	Col-0 + cyt-roGFP2-Orp1	Col-0 + cyt-roGFP2-Orp1	Col-0 + cyt-roGFP2-Orp1	Col-0 + cyt-roGFP2-Orp1	Col-0 + cyt-roGFP2-Orp1	Col-0 + cyt-roGFP2-Orp1	Col-0 + cyt-roGFP2-Orp1	Col-0 + cyt-roGFP2-Orp1	Col-0 + cyt-roGFP2-Orp1	Col-0 + cyt-roGFP2-Orp1	erfvii + cyt-roGFP2-Orp1	erfvii + cyt-roGFP2-Orp1	erfvii + cyt-roGFP2-Orp1	erfvii + cyt-roGFP2-Orp1	erfvii + cyt-roGFP2-Orp1	erfvii + cyt-roGFP2-Orp1	erfvii + cyt-roGFP2-Orp1	erfvii + cyt-roGFP2-Orp1	erfvii + cyt-roGFP2-Orp1	erfvii + cyt-roGFP2-Orp1	erfvii + cyt-roGFP2-Orp1	erfvii + cyt-roGFP2-Orp1	erfvii + cyt-roGFP2-Orp1	erfvii + cyt-roGFP2-Orp1	erfvii + cyt-roGFP2-Orp1	erfvii + cyt-roGFP2-Orp1	erfvii + cyt-roGFP2-Orp1	erfvii + cyt-roGFP2-Orp1	erfvii + cyt-roGFP2-Orp1	erfvii + cyt-roGFP2-Orp1	erfvii + cyt-roGFP2-Orp1
0	0.013029	0.0142364	0.0203968	0.00230424	-0.00151132	0.00015902	0.0014353	0.013546	0.013969	0.0129351	-0.00378332	-0.00176778	0.0122034	0.0183397	0.00445455	-0.00750971	-7.6424e-05	0.0109702	0.0127541	0.010978	0.0202259	0.0167388	0.00428613	0.0100473	0.0076667	0.00631607	0.00643464	0.0145124	0.0290166	0.00035787	-0.001668	-0.00665907	-0.00914085	-0.00173629	0.13721523*	0.0204943	0.0259206	0.0218697	-0.0234667	0.0119716	-0.00911455	-0.00028305	-0.00629017	0.00402423	0.014977	0.00219346	0.0173158	0.00763478	0.0114454
0.0844444	0.0100971	0.017545	0.015893	0.00584888	0.00135783	0.00102377	0.00138922	0.00915513	0.0172279	0.0126814	-0.0009676	-0.0069121	0.0111661	0.0192849	0.00882105	0.00790952	-0.00822621	0.00811899	0.00774863	0.00924371	0.0227451	0.0166629	0.00586947	0.0119389	0.00685867	0.00898736	0.00593304	0.012761	0.0237189	-0.00080721	0.00218601	0.00021013	-0.00963231	-0.00244404	0.13090489*	0.0189325	0.0313452	0.023052	-0.00860747	0.0191893	-0.00326951	0.0478734	-0.0116365	0.00458349	0.0181771	0.00714754	0.0192115	0.00862864	0.0199628
0.168889	0.0147952	0.0148378	0.0151088	0.009944	0.00051393	0.00635217	0.00320358	0.0118057	0.0150935	0.018797	0.00283137	0.00512582	0.0203065	0.0176417	0.00915067	0.0100545	0.00212413	0.0161398	0.0205159	0.0105575	0.0218329	0.0157599	0.00547145	0.0164057	0.00823654	0.0100441	0.0123573	0.0135951	0.0333413	0.00974849	0.0129415	0.00784521	0.00444904	0.00442742	0.15557142*	0.0215634	0.0421144	0.0256587	-0.0111177	0.0284418	0.00648355	0.00258371	-0.0117748	0.0123781	0.00925138	0.00650614	0.0208259	0.012068	0.0427273
0.253333	0.0111465	0.0179025	0.0223608	0.00685734	0.00029725	0.00359137	0.00359439	0.0132997	0.0177167	0.019655	0.00247033	0.00138488	0.0232612	0.0169978	0.00953562	0.00170221	0.00085042	0.0158606	0.0185127	0.00947513	0.0222525	0.0163469	0.00481123	0.0154162	0.00866771	0.00901677	0.0111936	0.00516868	0.0285125	0.00926738	0.00563956	0.00354296	-0.00372579	0.0066302	0.1420184*	0.0160058	0.0368707	0.0229303	-0.0184511	0.0251633	0.00463017	0.00099745	-0.0117354	0.0123248	0.0034813	-0.00720886	0.0199145	0.00789542	0.0325969
0.337778	0.0129958	0.0132409	0.0118451	0.00799948	-0.0006684	0.00433922	0.00149175	0.00827776	0.0134984	0.0133168	0.00373341	-0.0031607	0.00918609	0.0165478	0.00875485	0.00336668	0.00565649	0.0122704	0.0173221	0.0164782	0.0198841	0.0118234	0.00435077	0.0143871	0.00619647	0.00780788	0.0121614	0.00476112	0.0285906	0.0132467	0.0141629	0.0052858	0.00365831	0.0126892	0.13736071*	0.0159493	0.0355543	0.0285028	-0.0149171	0.01599	0.00715817	0.00485317	-0.0100385	0.00655423	0.00291763	0.0102333	0.0256199	0.0105831	0.0287365
0.422222	0.0116355	0.0106323	0.0131488	0.00797502	-0.00063372	0.00491004	0.00206237	0.0113276	0.015903	0.0125194	-0.0103546	-0.00248869	0.0115414	0.0155162	0.00481083	0.00393131	0.00782919	0.0231537	0.0143048	0.0114394	0.0198187	0.0118716	0.00108918	0.0202001	0.00947822	0.00754831	0.0101569	0.00555212	0.0291765	0.016339	0.00941653	0.00408894	0.00509417	0.0110745	0.03636749*	0.0151111	0.040323	0.0229304	-0.0212385	0.0195186	0.00820967	0.0384395	-0.0157232	0.00901971	0.00019984	0.00422835	0.0246699	0.00893746	0.0199844
0.506667	0.0130086	0.0100077	0.0121838	0.00878812	0.00060011	0.00162728	0.00389459	0.0101403	0.0120552	0.0126603	0.00459687	-0.00581324	0.00995071	0.0152705	0.00811976	0.0025874	0.00392164	0.0145816	0.00736445	0.011754	0.0161125	0.0125846	0.00094502	0.016131	0.00710493	0.00710733	0.0113273	0.00238082	0.0347877	0.0145365	0.00495745	0.00590503	0.00684946	0.00482124	0.06582682*	0.00328818	0.0398061	0.0149217	-0.0185284	0.0132012	0.0115701	0.0367457	0.00955598	0.00882674	0.00289682	-0.00261083	0.0198734	0.00911272	0.0206566
0.591111	0.0120117	0.0105407	0.0115993	0.00824063	9.9164e-05	0.00256823	0.00126162	0.0113801	0.0162017	0.00654456	0.00492673	-0.00232288	0.00425758	0.0133988	0.00707174	0.00423846	0.00318081	0.0106465	0.00630069	0.00854002	0.0181522	0.0158939	0.00390667	0.0129406	0.00733152	0.00371867	0.0113852	0.00302846	0.0268502	0.0223963	0.00705694	0.0068908	0.00296135	0.0132707	0.06927341*	0.00267604	0.0397866	0.0237888	-0.015094	0.0146566	0.00871439	0.0279934	0.0130649	0.00998839	0.00154235	0.00983171	0.0256484	0.00904667	0.0315039
0.675556	0.0113686	0.00982678	0.010331	0.00298415	0.00027663	0.00122259	-0.00393309	0.00957657	0.00709517	0.0115298	0.00814128	-0.00094008	0.00598303	0.0116179	0.00534123	0.00430406	0.00098189	0.00641084	0.00748613	0.0114505	0.0219812	0.00510067	0.00179455	0.0154363	0.00715978	0.00505755	0.010544	0.00187641	0.0238859	-0.015021	0.00426325	0.00442028	0.00135141	0.0165744	0.04281033*	0.00390622	0.0344509	0.0122545	-0.0155683	0.019125	0.00461301	0.0277308	0.0128418	0.00877115	-0.00128508	0.00605487	0.0222573	0.00596057	0.0148448
0.76	0.0100459	0.00947967	0.0116165	0.00368401	-0.00194369	0.00338231	0.00134394	0.00679903	0.00371999	0.00406119	-0.00081343	0.00241902	0.00699562	0.0132416	0.0049273	-0.00153634	0.00456162	0.00825274	0.00346097	0.00450183	0.0182078	0.00453699	0.00210624	0.0143537	0.00732402	0.00337047	0.00881587	0.00108469	0.0119413	-0.00712174	0.0156898	0.00779841	0.00174802	0.0147028	0.05586633*	-0.00160699	0.0408706	0.0131586	-0.012996	0.0142282	0.00950688	0.0135388	-0.00982746	0.0104927	-0.00201443	0.00872247	0.0286182	0.00480816	0.0174486
0.844444	0.0101341	0.00735238	0.0125184	0.00628586	0.00085437	0.00666579	-0.0005655	0.0072352	-0.00045512	0.0112205	0.00356295	0.00243124	0.00061492	0.0120599	0.00461026	0.0018577	0.0018186	0.00237522	0.00452683	0.0104364	0.0164168	0.00308531	0.0026104	0.0136716	0.00769376	0.00404083	0.00905096	0.00214587	0.00738504	-0.0141318	0.0120403	0.00674702	0.00361439	0.0180875	-0.02195378*	0.0031952	-0.0013783	0.00280521	-0.0115483	0.00448307	0.00701674	0.0224617	-0.013259	0.0123716	0.00231	0.00435301	0.0229112	0.00748487	0.0172367
0.928889	0.0107359	0.00706821	0.00847061	0.00837723	-0.00094391	0.00387431	-0.00204202	0.00819731	0.00637415	0.00896969	-0.00019172	0.00305802	0.00441412	0.00703891	0.00485361	-0.00293316	-0.00110215	0.004429	0.00417021	0.0108566	0.0152134	0.00988468	-1.5218e-05	0.0136123	0.00647034	0.00383846	0.00783581	-0.00041398	0.00302194	0.0132421	0.011125	-0.00459482	0.00295699	0.00895417	-0.00679654*	0.00095639	-0.0109195	0.00701783	-0.00921509	0.0171649	0.0080582	0.0179398	-0.0116345	0.0101038	-0.00131593	0.00472511	0.0197302	0.00567081	0.0156657
1.01333	0.00670323	0.00446564	0.0101344	0.00559152	-0.00343022	0.00176138	-0.0030251	0.00260062	0.00602637	0.00074315	0.00060062	-0.00196496	0.00453956	0.00687668	0.00529846	-0.0035588	0.00071478	0.00735732	0.00246441	0.00685243	0.00927927	0.0112646	-0.00131697	0.00971336	0.00616021	0.00876686	0.00768684	0.00025087	0.00173079	-0.00747188	0.00750084	-0.00165975	0.00341386	0.00944844	-0.00832974*	-0.00683776	-0.0178285	-0.00192327	-0.0123907	0.0185353	0.00554432	0.0114589	-0.00438812	0.00712513	-0.00098341	-0.00058043	0.018637	0.00547216	0.0137327
1.09778	0.00376934	0.0106502	0.0102523	0.00810655	-0.00166509	0.00263658	-0.00019301	0.0066039	0.00813544	0.0020602	0.00012825	-0.00417002	0.00930871	0.00797686	0.00615043	0.001378	0.00067356	0.00810024	-0.00768323	0.00397576	0.00335264	0.00306177	0.00078428	0.0106574	0.00547773	0.00428746	0.00708066	0.00174198	-0.0023005	0.00304574	0.0107304	0.00048616	0.00346503	0.0102501	-0.00655848*	0.0016259	-0.0128093	0.0202793	-0.0115063	0.0130291	0.0118535	0.0160235	-0.00033518	0.00720554	0.00179592	0.00909736	0.0236171	0.0029976	0.00971946
1.18222	0.00674816	0.00577742	0.00748946	0.00442096	-0.00307838	0.00248061	0.00037178	0.00737091	0.0002054	0.00401378	0.00673927	0.00195601	0.00820257	0.00649224	0.0063002	0.00191227	0.00377651	0.00534732	0.00572983	0.00451521	0.00375138	0.00040425	0.00144959	0.00343185	0.00298294	0.00226907	0.00681155	0.00218537	0.00133758	-0.00726406	0.00127331	-0.0120858	0.00390359	0.0102278	-0.00162081*	0.00192944	-0.0146561	-0.0097515	-0.0165362	0.0117763	0.0114974	0.0015705	0.00137374	0.00331189	-0.00025386	0.00200924	0.0212883	0.00647534	0.0186371
1.26667	0.00486397	0.00410231	0.00725421	0.00429913	-0.00584878	0.0006916	-0.00128695	0.0044013	0.00353479	0.00050673	0.0080651	-0.00429974	-0.00192605	0.00840735	0.00484878	-0.00355603	0.00194878	0.00211307	-0.00531069	0.00486018	0.0004564	0.00618015	-0.00352349	0.00104862	0.00624536	0.00400149	0.00339255	-0.0014701	-0.0019152	-0.0056287	0.00392887	-0.00603733	-0.00470443	0.00221438	-0.01825414*	-0.00176069	-0.0171209	-0.00274553	-0.0138406	0.00753756	0.00779013	-0.002695	-0.00159422	0.00120676	-0.00112214	-0.00202354	0.0169998	-0.00038582	0.0107244
1.35111	0.00723242	0.00541576	0.00881311	0.00192855	-0.00499915	0.00488516	-0.00227747	0.00290752	0.0039323	0.0042897	0.0029925	-0.00449352	0.00201594	0.00517188	0.00643381	0.00282435	-0.00051247	0.00097247	0.00247379	0.00839627	0.00127914	0.00328926	-0.00229413	0.00579182	0.00659288	2.7522e-05	0.00660568	0.00178173	-0.00358004	0.00204277	0.00080405	-0.0143322	-0.0007931	0.00962707	-0.02462243*	-0.00339335	-0.0181404	-0.00083964	-0.015179	0.00880489	-0.00346659	-1.3336e-06	-0.0104581	0.00351881	-0.00207548	-0.00395344	0.0130915	0.00718061	0.0117562
1.43556	-0.00386092	0.00315794	0.00840049	0.00430131	-0.00197788	0.00159637	0.00041839	0.00590054	0.00600464	-0.00199404	0.00568123	-0.00286189	0.0117773	0.00465446	0.00468231	0.00097299	-0.00297327	0.00518323	0.00474564	0.00911547	0.00298669	0.00039379	-0.00185438	-0.00361751	0.00635611	0.00506712	0.00073471	-3.6125e-05	0.00264723	0.00730979	0.0031319	-0.00252638	-0.00296985	-0.00139566	-0.00364245*	-0.00347459	-0.0189762	0.00032782	-0.0112371	0.0174331	0.00968919	0.00050283	-4.6889e-06	0.00408133	-0.00138134	-0.00021613	0.0126888	0.00125212	0.0132718
1.52	-0.00085928	0.00501548	0.00712935	0.00581175	-0.00113184	0.00371833	-0.00377488	0.00418263	0.00399553	0.00108488	0.0023867	-0.00226896	0.0119374	0.0094533	0.0071439	0.00145431	0.00201865	0.00429508	-0.00048091	0.00568134	0.00236997	0.0048167	-0.00156017	0.00464097	0.00950966	0.00766184	0.00779366	0.00165193	0.0161546	0.00208819	0.016529	0.00346478	-0.00162356	0.00573913	0.01024555*	0.00173249	-0.0138752	0.00963553	-0.00470138	0.0209828	0.00646495	0.00322546	-0.00055819	0.00577392	0.00729089	0.00438769	0.0175713	0.00271278	0.00509124
1.60444	0.00196032	0.00264605	0.00464428	0.00302301	0.00234791	0.00368034	0.00158237	0.00377378	0.00316447	0.000751	0.007102	-0.00503384	0.0124631	0.00517446	0.00669817	0.00572466	-0.00038337	0.00725752	7.7944e-05	0.00255459	0.00158877	-0.00058223	-0.00465767	0.00158475	0.00269371	0.00275395	0.0055939	-0.0007376	0.0184851	-0.00095468	0.00604306	-0.00104954	-0.00283096	0.00731044	0.00484719*	-0.00073921	-0.0150778	0.00751917	-0.0130898	0.0130931	0.0111486	0.00687505	0.00054628	0.0051054	0.0012153	0.00388997	0.0172824	-0.00094312	0.00438122
1.68889	0.00432049	0.00310546	0.00535259	0.00213312	-0.00065778	0.00215461	-0.00463533	-0.00046789	0.00112182	0.00185534	-0.00029696	-0.00635504	0.00698372	0.00254759	0.00248262	0.00212036	0.00060663	0.00209017	-5.7001e-05	-0.00279781	0.00141234	-2.0831e-05	-0.00389085	0.00721938	0.00446129	0.00545073	0.0023316	0.00062205	0.0109441	-0.0165402	0.00251755	-0.00781461	-0.00411373	0.00464386	-0.00506113*	-0.00164372	-0.0207031	-0.00645459	-0.0161978	0.0102137	0.00493917	-0.00292249	-0.0108976	0.00281394	0.00138624	-0.00536489	0.00987103	-0.00067111	0.00098536
1.77333	0.0009083	0.00205327	0.00526874	0.00266498	0.00596453	0.00137276	0.00075109	0.00431928	0.00312956	0.00179156	0.00117199	-0.0022941	0.00695417	0.0031548	0.00270497	0.00655208	-5.8468e-05	0.00484553	-0.00051339	0.00064918	0.00213622	-0.00155865	-0.00225796	-0.00115351	-0.00011733	0.00301335	0.00787935	0.00289541	-0.00922445	-0.00774347	0.00340747	-0.00566768	-0.00027689	0.00104601	-0.00124395*	-0.00079098	-0.00973328	-0.00691845	-0.0151796	0.00530401	0.00683684	0.00277897	-0.00172245	0.00766922	0.0011583	0.00104295	0.018497	0.00083947	0.00254162
1.85778	-0.0002177	0.00250838	0.00597991	0.0031732	0.00208446	0.00524552	0.00172473	0.00282499	0.00399023	0.00572639	0.00581118	-0.00385166	0.0111861	0.00378357	0.00495735	0.0007768	-8.369e-05	0.00714838	0.00541301	0.00248784	0.00114911	0.00580493	-0.00237502	-0.00256386	0.00472793	0.00221148	0.00089287	0.00365494	-0.00729113	-0.00783317	0.00924235	-0.011245	1.5922e-05	0.00367828	0.00184168*	-0.00025891	-0.0141856	0.00416846	-0.0129658	0.00151173	0.0030293	4.2048e-05	-0.00291309	0.00662051	0.00302464	0.00141784	0.00719422	0.00527018	0.00361168
1.94222	-0.00128747	0.00221865	0.00471334	0.00309445	-0.00323544	0.00334874	0.00101233	0.00155463	0.00164939	-0.00026183	0.00362964	0.00060359	0.00919466	0.00169731	0.00355684	0.00402709	0.00098269	-0.00058293	0.00131361	0.00511188	0.00176506	0.00235136	-0.00283978	0.00312703	0.00272898	-0.0014459	0.00514047	0.00510075	-0.00376549	-0.0012191	0.00268479	0.00231695	-0.00448186	0.00592256	0.0008299*	0.00401305	-0.0186834	0.00513818	-0.00863906	0.00870179	0.0053812	0.00303867	-0.00019132	0.00645094	0.00645987	-0.0166049	0.00297748	0.00160448	0.00355995
2.02667	-0.00276646	0.0017512	0.00281282	0.00336888	0.00184767	0.00383286	-0.00073786	0.00070205	0.00255202	0.00292873	0.00857716	0.00075394	0.0062186	0.00208907	0.00421991	0.00045196	0.00295654	0.00924924	0.00129849	0.00526169	0.00151247	0.001334	-0.00084752	-0.00188103	0.00180531	0.00301559	0.00607077	0.00604824	0.0187046	0.00250405	0.0135785	0.00145581	-0.00056062	0.00266706	0.00205792*	-0.00213084	-0.00529682	0.0019552	-0.00858798	0.0100542	0.00589152	0.00612315	0.00023575	0.00527758	-0.00046887	0.00418665	0.00288537	0.00226614	0.00338341
2.11111	0.00055836	-3.3637e-05	0.00466964	0.00057962	-0.00141996	0.00260339	0.00098162	0.00322522	0.00227231	-0.00184029	-0.00044642	0.00105753	-0.00209828	0.00277192	0.00800834	-0.00013555	-0.00052697	0.00182582	0.00227418	-0.00032259	-0.0012096	0.0010354	-0.00060268	0.00635797	0.00389578	0.00014117	0.00017727	0.00156756	0.00055806	-0.0050615	0.00974165	0.00095934	-0.00346819	0.00128533	-0.000084192*	-0.00246974	-0.00877754	-0.00146198	-0.0126055	0.00314612	0.00032036	0.00959687	0.00283203	0.00327237	0.0065549	-0.00147484	-9.7246e-05	0.00188753	0.00613212
2.19556	-0.00357339	-0.00074315	0.00240743	0.00457259	0.00039105	0.00059115	-0.00622659	-9.3628e-05	-0.00021736	0.00541252	0.00068428	0.00313887	0.00175916	0.00151887	0.00504118	0.00159614	-0.00131569	0.0060145	-0.0007252	0.00298941	-0.00282607	-0.0058069	-0.00594882	-0.00100178	0.0026287	-0.00082476	0.00162388	0.00099958	0.00560317	-0.00702668	-0.00118454	-0.00742962	-0.00280525	-0.00490838	-0.00231147*	0.00122966	-0.00669372	-0.00475841	-0.0124671	0.00040692	0.00062893	0.00145107	-0.0004073	0.0054987	0.00670337	0.00027636	0.00134776	-0.00131651	0.00597803
2.28	0.0003316	0.0013486	-0.00672781	-0.00181796	-0.00210882	-0.00047585	-0.00369703	0.00053507	0.00080125	-0.00264247	0.00090636	-0.00205463	-0.00231215	0.00205965	0.00088082	-0.00313802	-0.00444478	0.00109837	-0.00455191	-0.00204627	-0.00053897	-0.00224484	-0.0023448	-0.00592339	-0.00350722	-3.4785e-05	1.9756e-05	-0.00160263	0.00138394	0.00044965	0.00247826	-0.00240767	-0.00137302	-0.00042875	-0.00230282*	-0.00170497	-0.00669795	-0.00196796	-0.013602	0.00043896	-0.00074009	0.00170502	-0.00115809	0.00026089	0.00621744	-0.00567342	0.00023732	-0.00310086	-0.0041006
2.36444	-0.00092606	0.00199249	0.00221186	0.00012248	0.00194409	-0.00093161	0.00283284	0.00090761	-4.0943e-05	0.00192804	-0.00110012	0.00119712	-0.00024917	-0.00129692	0.00121818	7.5558e-05	0.00304341	-0.00352043	0.00468847	0.00099709	0.00051604	0.00081174	0.00118538	-0.00260975	0.00226414	0.00095739	0.0007122	-0.00092401	-0.00153329	-0.0046863	0.00137983	-0.00171252	0.0020935	-0.00065971	-0.00104247*	0.00015572	0.00351731	0.00194354	0.0100701	0.00074204	0.00175885	0.00131401	0.00331135	0.0018304	-0.00334554	0.00552874	0.00036668	0.00168612	-0.00053207
2.44889	0.00059446	-0.00334109	0.00451596	0.00169549	0.00016473	0.00140746	0.00086419	-0.00144268	-0.00076031	0.00071443	0.00019376	0.00085751	0.00256131	-0.00076273	-0.002099	0.00306246	0.00140137	0.00242206	-0.00013656	0.00104917	2.2928e-05	0.0014331	0.00115942	0.00853314	0.00124307	-0.00092261	-0.00073195	0.00252664	0.00014935	0.00423665	-0.00385808	0.00412019	-0.00072049	0.00108846	0.00334529*	0.00154925	0.00318064	2.4419e-05	0.00353189	-0.00118101	-0.00101876	-0.00301903	-0.00215326	-0.00209129	-0.0028719	0.00014468	-0.00060401	0.00141475	0.00463267
2.535	0.00367075	0.00380572	-0.00681294	0.00449607	0.00702551	0.0024795	0.00029766	0.00124454	-0.00053828	0.0215621	0.00292381	0.00032981	-0.00269916	-0.00412269	0.00136247	-0.00250178	0.0033046	0.00098483	0.00212708	0.00140145	-0.00333191	0.00065647	0.00095254	0.00103657	0.00398505	0.00086424	-0.00355793	0.00101686	-0.0136121	-0.00403848	-0.0082374	-0.00496982	-0.0105119	0.00263544	0.000058653*	0.00246034	0.00094607	-0.00524199	0.0116957	-0.00294617	-0.00235761	0.00140401	-0.00205069	-5.04e-05	-0.00230328	-0.00424883	-0.00079955	0.00033961	0.00336546
2.61944	0.0006378	-0.00055507	-0.00119982	0.00226348	0.00537735	0.00331712	-0.00358129	0.00120864	-0.00503901	0.00182151	0.00267739	-0.00246574	-0.00136072	-0.00379808	0.0009407	-0.00119917	0.00059062	-0.00142183	-0.00172563	0.00176535	-0.00187243	-0.0013064	-0.00056114	-0.00224986	-0.00012758	0.0055236	0.00057444	-0.00140075	-0.00432682	0.00669546	-0.00955091	0.00367704	-0.00925552	0.00470517	0.00623615*	0.00681205	-0.00029149	-0.00030312	0.0218703	0.00124473	0.00873552	-0.00773163	0.00512536	0.0012166	-0.00104313	-0.00750091	0.00309002	0.00513906	0.00591232
2.70389	-0.00177024	-0.00225657	-0.00622322	0.00353559	0.00602614	0.0013453	-0.00288934	-0.00246842	-0.00664488	0.00710508	0.00445849	6.8729e-05	0.00017833	-0.00170873	0.00050965	-0.00282178	-0.00129482	-0.00143114	0.00124146	-0.00111944	-0.00204386	0.00137258	-0.00104001	0.00764537	-0.00308432	0.00713888	-0.00152159	-0.00246172	-0.00692099	-0.00596519	-0.00275081	0.00534847	-0.0169342	0.0131512	0.00344822*	0.00699147	0.00289423	0.0025149	0.0212918	0.00529272	0.00363734	-0.00294268	0.00038013	0.00179174	-0.00103761	-0.00626411	-0.00132279	0.00636879	0.00068456
2.78833	0.0004658	-0.00042516	-0.004104	0.00271949	0.00536289	0.00345557	-0.00381779	-0.00303457	-0.00761689	-0.00362235	-0.00102336	0.00052509	-0.0018464	-0.00530975	0.00066983	-0.00563433	-0.00604604	-0.00031119	-0.00280839	0.00067449	-0.00200266	0.0001915	-0.00526701	-0.00322534	-0.00328338	0.00408385	-0.0042571	-0.00121149	-0.00618913	0.00029624	-0.0109626	-0.00612603	-0.0183039	0.00458884	-0.00259776*	0.00515244	0.00374765	-0.00095099	0.0196866	-0.00083307	0.0020866	-0.0124676	-0.0056491	0.00095121	-0.00052465	-0.00538059	0.00408016	0.00585759	0.00098275
2.87278	0.00135043	-0.00409831	-0.00064782	0.00111124	0.00640443	0.00058007	-0.0023342	-0.00124123	-0.012037	-0.00155283	-0.00243363	0.0026127	-0.00022615	-0.0100294	-0.00264266	0.0002224	-0.00451477	0.00261944	-0.00117709	0.00138978	-0.00280069	-0.00086305	-0.00054407	3.9531e-05	-0.00285374	0.00893073	-0.00297421	-0.00213039	-0.00841255	0.00773855	-0.0135318	0.00420711	-0.0174963	0.0294354	-0.00529365*	0.00672394	0.00969941	0.00287192	0.019206	-0.00073152	0.00594936	-0.00218877	-0.0034815	0.00603802	0.00204685	0.0056511	0.00558765	0.0067701	0.00428599
2.95722	-0.0013282	-0.00539616	-0.0060594	0.0002243	0.00390987	-0.0005085	-0.00527301	-0.00517784	-0.00824606	-5.8581e-05	-0.00425915	-0.00135384	-0.00398063	-0.00888924	-0.00154888	-0.00659563	-0.00399233	0.00086661	-0.00410297	0.00046585	-0.0048811	0.00599182	-0.00635652	-0.00450503	-0.00881019	0.00958755	-0.00800682	-0.00425849	-0.0116686	-0.00266316	-0.013649	-0.0105484	-0.014238	0.0260189	0.00122787*	0.00262439	0.00763866	0.00287317	0.0128404	-0.00453067	0.00288113	-0.00762166	-0.00457919	0.00373904	-0.00038501	-0.00471454	0.00331026	0.00438131	-0.00285814
3.04167	-0.0127679	-0.00681451	-0.007623	-9.1233e-06	0.00209137	0.00437277	-0.0107972	-0.00540017	-0.00559636	0.00155734	-0.00354017	-0.00070465	-0.00435299	-0.00890168	-0.00281947	-0.00590508	0.00459723	0.00028058	-0.00856797	-0.00094019	-0.00755796	-0.00621906	-0.00636355	-0.00678311	-0.0100454	0.00788587	-0.0081887	-0.0100956	-0.00642965	0.00504547	-0.0238994	0.00911462	-0.0168211	0.0264199	0.01272102*	0.00439382	0.0106318	0.00127814	0.0135909	-0.00236362	0.00015627	-0.00926758	-0.0004255	0.00149349	0.00106597	-0.00758139	0.00274454	0.00116583	-0.00407319
3.12611	-0.00505384	-0.00580058	-0.0124911	-0.00194542	0.00142353	0.00026079	-0.00560224	-0.00425804	-0.00493695	0.00447354	-0.00034077	-0.0022726	-0.00249079	-0.0113823	-0.00132662	-0.00556031	-0.00684922	-0.00208009	-0.0052792	-0.00068786	-0.00690768	-0.00641236	-0.00708398	-0.0053352	-0.00960416	0.0101864	-0.00998124	-0.0105629	-0.0123385	0.00138505	-0.0166349	0.00742165	-0.0221451	0.0231526	0.01247598*	0.00444711	0.00800628	-0.00133047	0.0150768	-0.00837331	0.00471543	-0.00988769	-0.0010193	-0.00307737	-0.00040337	-0.00066161	0.00445135	0.00252332	-0.00195568
3.21056	-0.00283448	-0.0060452	-0.0144864	-0.0003549	0.00239434	0.00282584	-0.00549764	-0.00414382	-0.0143487	0.00065647	-0.00535462	-0.00288554	0.00266826	-0.0137695	-0.00628749	-0.00269834	-0.00777957	0.00065202	-0.00085216	-0.00419711	-0.00927757	0.00089131	-0.00668834	-0.00790241	-0.00931399	0.0107435	-0.00866416	-0.015169	-0.0152446	-0.00173823	-0.00860442	0.00091532	-0.0207285	0.034471	0.013978*	0.0042331	0.00555189	0.00601861	0.0181461	-0.00873558	0.00600503	-0.00178886	-0.00450326	0.00289326	-0.00193442	0.00561447	0.00475746	0.00052613	-0.00081829
3.295	-0.00207748	-0.00769421	-0.00934374	-0.00233408	0.00200745	0.00178047	-0.00587368	-0.00616137	-0.0152319	-0.00264372	-0.00343762	-0.00063929	0.00519309	-0.0130928	-0.00424935	0.00479716	-0.00838282	-0.00208848	-0.00911572	-0.00367854	-0.00838138	-0.00552671	-0.00746902	-0.00602962	-0.0124068	0.010578	-0.00713213	-0.00601278	-0.0183131	-0.0146547	-0.0148485	-0.00946781	-0.022091	0.0301653	0.00465034*	0.0088973	0.00348732	0.00287715	0.00974506	-0.00337925	-0.00035868	-0.00819065	-0.00623678	0.00207401	-0.00562117	-0.00541804	0.00315503	0.00272715	-0.00206113
3.37944	-0.00547516	-0.00805625	-0.0141619	-0.00320114	0.00199889	0.00175813	-0.00677473	-0.00476446	-0.010738	-0.00199542	-0.00733717	-0.00194112	0.00087446	-0.0118917	-0.00971408	-0.00317847	-0.012024	0.0009802	-0.0079614	0.00020109	-0.0105408	-0.00601443	-0.00205479	-0.00490485	-0.0107752	0.00958893	-0.011096	-0.00752789	-0.0135466	-0.00234885	-0.0186603	0.0002235	-0.0313044	0.0396506	0.0082444*	0.00877551	0.00412352	0.00347902	0.0161816	0.00011481	-0.00051941	-0.0107984	-0.00817035	0.00098191	-0.00385367	-0.00362183	0.00380844	0.00028095	-0.00492562
3.46389	-0.00706768	-0.00980457	-0.0111209	-0.00625818	0.0039543	0.00198503	-0.0103452	-0.00355125	-0.0144012	0.00299129	-0.00305174	-0.00464036	-0.00449876	-0.0105168	-0.00506049	-0.00407075	-0.0116803	0.00172623	-0.0113758	-0.00645958	-0.0128094	-0.00583863	-0.00552671	-0.0115505	-0.0144121	0.00732952	-0.0103506	-0.00876008	-0.0121241	-0.00020566	-0.0238832	-0.0142912	-0.022868	0.036705	0.00092852*	0.0096985	0.00102627	0.00195093	0.016459	-0.00577545	0.00122165	-0.0171851	-0.0103382	-0.00045191	-0.0101954	-0.00953415	0.00027029	-0.00049226	-0.00701758
3.54833	-0.00174233	-0.0134783	-0.0152967	-0.00766712	0.00156972	0.00154179	-0.0104242	-0.00500682	-0.001308	-0.00065666	-0.00415554	-0.00296374	0.0056609	-0.0112412	-0.00442503	-0.00534232	-0.00772019	-0.00436745	-0.00684366	-0.00868325	-0.0122075	-0.00213411	-0.00660613	-0.0101855	-0.00904684	0.0100117	-0.0111827	-0.0169605	-0.0228935	-0.00448991	-0.0286081	-0.008963	-0.0268349	0.0405155	-0.0051737*	0.00395198	0.00268277	0.00541249	0.0159896	-0.00349929	-0.00090183	-0.0119938	-0.00791741	0.00509639	-0.00901713	-0.0163987	0.00050435	-0.00187806	-0.00894227
3.63278	-0.00324118	-0.0100829	-0.0156703	-0.00437452	0.0007237	0.00091237	-0.00911861	-0.00453362	-0.0103981	0.00174001	-0.00223033	0.00137417	0.00416809	-0.0114855	-0.00698439	-0.00830378	-0.017262	-0.00520522	-0.00483843	-0.00276795	-0.0107438	-0.00366729	-0.00575769	-0.00829651	-0.0124373	0.0110051	-0.00940448	-0.00821856	-0.0160903	-0.00978206	-0.0177466	-0.0108647	-0.0256227	0.0352886	-0.01186974*	0.00849273	-0.00368507	0.00853839	0.01472	-0.00235532	-0.00078789	-0.00989763	-0.00136186	0.00816862	-0.0126618	-0.0124559	-0.00873896	-0.00203402	-0.0067886
3.71722	-0.00407718	-0.0104268	-0.0178461	-0.00430686	0.00126754	0.00236837	-0.0107916	-0.00432448	-0.0119796	0.00064121	-0.00026849	-0.00178849	0.0023774	-0.00580908	-0.00835368	-0.00293649	-0.0142492	-0.00437465	-0.00894964	-0.00956305	-0.0149857	-0.00081212	-0.00481847	-0.0006909	-0.0137627	0.00875609	-0.0121228	-0.00568345	-0.0120748	0.00035861	-0.0229343	-0.0155417	-0.0213497	0.0436472	-0.00695629*	0.00577219	-0.00427277	0.00810856	0.0138657	-0.00241591	-0.00296481	-0.0240982	-0.00183386	0.00800656	-0.00878714	-0.0116798	-0.0148999	0.00042379	-0.00726368
3.80167	-0.00658174	-0.0121548	-0.0139939	-0.00319164	0.0004829	0.0025739	-0.00770321	-0.0045875	-0.0123955	0.00077949	-0.00618997	-0.00463721	0.00227403	-0.0150821	-0.00804919	0.003031	-0.0069648	-0.00060916	-0.0120656	-0.0128765	-0.0152992	-0.00100729	-0.00450652	-0.00722775	-0.0133632	0.0106676	-0.0133805	-0.00789436	-0.0157013	-0.00812633	-0.0303052	-0.0265083	-0.0236917	0.0337968	0.08673649*	0.00442662	0.00150865	0.00699343	0.0183346	-0.00390422	0.00160831	0.00486532	-0.00516222	0.00829454	-0.00914791	-0.0061395	-0.0225965	-0.00166456	-0.00895014
3.88611	-0.00175836	-0.00862642	-0.0116513	-0.0126823	0.00271937	0.00352188	-0.00690222	-0.00673381	-0.0118882	8.9928e-05	-0.00579086	-0.00217984	-0.00056588	-0.0109142	-0.0103032	-0.00596691	-0.00846169	-0.00305943	-0.00675791	-0.00906151	-0.0209892	-0.0013722	-0.00773289	-0.00882695	-0.0121031	0.0085311	-0.0128208	-0.00469878	-0.0190764	0.00014146	-0.0137914	-0.00088072	-0.0280524	0.0383996	0.02558642*	0.00346269	-0.00287676	0.00946063	0.0124275	-0.00734787	-0.00165798	-0.00786098	-0.00558864	0.00537795	-0.0115094	-0.0102524	-0.0263714	-0.00158029	-0.0090159
3.97056	-0.00486291	-0.0112778	-0.00908706	-0.0106638	0.00238691	0.00089757	-0.0106257	-0.00495927	-0.0133689	-0.002482	-0.0033032	-0.00129013	-0.00096182	-0.0121552	-0.00441712	-0.00435156	-0.009146	-0.00537287	-0.0100155	-0.0112395	-0.015498	-0.00403063	-0.00708738	-0.0110101	-0.0114417	0.0108212	-0.0128522	-0.0120635	-0.0226423	-0.0100717	-0.0310433	-0.0211135	-0.0307025	0.0436774	0.00017713*	0.00109644	-0.00969333	0.00802679	0.0135752	-0.00734466	-0.00633169	-0.00772506	-0.00830344	0.0049276	-0.00977693	-0.0140144	-0.0288514	-0.00102128	-0.00869691
4.055	-0.00282664	-0.0139423	-0.0207164	-0.00754815	0.00056353	0.00134112	-0.0096453	-0.00349562	-0.0163133	-0.00097747	0.0007306	-9.1035e-05	0.00139031	-0.00947717	-0.00779704	-0.00744907	-0.0131985	-0.00446618	-0.0141103	-0.00823431	-0.0180303	-0.00633313	-0.00864525	-0.00766682	-0.0136709	0.00894127	-0.0128106	-0.0131319	-0.0235494	-0.0119891	-0.0422953	-0.0188611	-0.0329576	0.0371046	-0.01285418*	0.00151788	-0.0148577	0.00874787	0.0106396	-0.00477534	-0.00414489	-0.00659096	-0.0105314	0.004613	-0.0107431	-0.00964305	-0.0313343	-0.00135579	-0.00749707
4.13944	-0.00451538	-0.0110934	-0.0136952	-0.00775778	0.00165331	0.00312264	-0.0143349	-0.0051196	-0.0115169	-0.00102162	-0.00114248	0.00108049	-0.00351673	-0.0111434	-0.0136079	-0.00749381	-0.0106447	-0.00490364	-0.0171283	-0.0130208	-0.0124209	-0.00574366	-0.00770391	-0.0103437	-0.0115846	0.00994338	-0.014864	-0.0114352	-0.0243101	-0.00324724	-0.0290427	-0.00924611	-0.0366485	0.042116	0.06570247*	-0.00240211	-0.00892335	0.00769113	0.00970874	-0.0039931	-0.00319734	-0.0105288	-0.00323965	0.00590561	-0.00818214	-0.0133123	-0.0276142	-0.00334244	-0.00851056
4.22389	-0.00201008	-0.0128228	-0.0151657	-0.0095645	0.00454925	0.00264865	-0.00947605	-0.0029128	-0.0105748	0.00051427	-0.00037045	0.00050024	-0.00281968	-0.00977048	-0.0115327	-0.00578151	-0.00524211	-0.00783462	-0.0214609	-0.0132257	-0.0183011	-0.00241014	-0.00785992	-0.00476487	-0.0106537	0.00476858	-0.0121908	-0.00886254	-0.02827	-0.00032052	-0.0333869	-0.0154844	-0.0304774	0.0385056	0.13317259*	0.00578532	-0.0121317	0.00862808	0.0106865	-0.00662765	-0.0031981	-0.0107378	-0.00561354	0.00364846	-0.0109373	-0.0111184	-0.0262769	-0.00206895	-0.00812692
4.30833	-0.0030816	-0.01177	-0.014423	-0.00811899	0.00195367	0.00168706	-0.0118834	-0.00456168	-0.00987604	0.00092355	-0.00235066	0.00120096	-4.023e-05	-0.00808535	-0.00957254	-0.00667887	-0.0121543	-0.00670857	-0.012183	-0.0124356	-0.0192871	-0.001458	-0.0080238	-0.00239072	-0.0139726	0.00810333	-0.0152495	-0.0097904	-0.0224316	-0.00965998	-0.0355005	-0.0150723	-0.030665	0.0331031	0.17641408*	0.00257147	-0.00842431	0.00944571	0.0149597	-0.011174	-0.00408497	-0.0129522	-0.00706954	0.00537803	-0.0098942	-0.0102322	-0.0223887	-0.00198934	-0.00960505
4.39278	-0.00020861	-0.0133502	-0.0124192	-0.00223469	0.00167445	0.00081267	-0.0135534	-0.00504902	-0.0166979	-0.00042398	-0.0003826	0.00109486	0.00022782	-0.0117788	-0.0129793	-0.00620459	-0.0130451	-0.00691265	-0.0128244	-0.013257	-0.0176693	0.00054488	-0.00976187	-0.010352	-0.0151073	0.00869314	-0.0123353	-0.00947587	-0.0246992	-0.0184039	-0.0341001	-0.0275412	-0.0332936	0.0425944	0.00069865*	0.00013227	-0.00843185	0.00966498	0.0104621	-0.00465448	-0.00350074	-0.00345074	-0.00782145	0.00665332	-0.0128869	-0.014208	-0.0191631	-0.0010769	-0.0115535
4.47722	-0.00194932	-0.0114485	-0.0126471	-0.00951569	0.00012046	0.00264766	-0.0138944	-0.00389356	-0.0145582	0.00228461	-0.00393541	0.00135322	0.0014245	-0.0135293	-0.00960292	-0.00655977	-0.0129556	-0.00495386	-0.0148203	-0.0143481	-0.0206329	-0.00026192	-0.0087988	-0.00509943	-0.0102426	0.00978646	-0.0111699	-0.0118763	-0.0235421	-0.0168888	-0.0351732	-0.00480253	-0.031713	0.0415543	-0.00762316*	0.00322815	-0.0208771	0.0130997	0.0107162	-0.00918181	-0.00453652	-0.015047	-0.0065786	0.006669	-0.0114419	-0.0118294	-0.0259488	0.00116684	-0.00908839
4.56167	0.00151304	-0.0110585	-0.0168043	-0.00922888	0.00262887	0.00306573	-0.0150934	-0.00048344	-0.00694343	0.00227141	-0.00297995	0.00466672	-0.00530416	-0.00183306	-0.00984251	-0.00641075	-0.0172708	-0.00532449	-0.00981396	-0.00957091	-0.0196813	0.00149683	-0.0088391	-0.0029701	-0.00968101	0.00795731	-0.0127352	-0.00843698	-0.0216834	-0.00947397	-0.0302874	-0.0214107	-0.0266143	0.0385222	0.01594945*	0.00641992	-0.0110524	0.0113541	0.0101427	-0.00482606	0.00012608	-0.00886929	-0.00397014	0.00860878	-0.00782841	-0.0132896	-0.0220931	0.00095062	-0.00727991
4.64611	0.00269719	-0.0119977	-0.0102929	-0.0118115	0.00227543	0.00488888	-0.0128076	0.00039848	-0.0159309	-0.00187231	-0.0044899	0.00535514	0.00013198	-0.00638183	-0.0037723	-0.00869815	-0.00799864	-0.00441469	-0.0140562	-0.0128846	-0.0212533	0.00192004	-0.00898493	-0.00359309	-0.0162238	0.0103548	-0.0113101	-0.0111458	-0.025691	-0.00387187	-0.0292619	-0.0165896	-0.030514	0.0483976	-0.00566546*	0.00722735	-0.0116733	0.0153129	0.0164759	-0.00406546	0.00333391	-0.00314457	-0.00928165	0.00958557	-0.00675318	-0.0103061	-0.0143929	0.00359873	-0.0109341
4.73056	0.00369258	-0.0129618	-0.0167256	-0.00866248	-0.00027437	0.00304971	-0.0149312	0.00455494	-0.0132432	-0.0119044	-0.0013207	0.00332845	0.00146199	-0.00596709	-0.00680193	-0.00868906	-0.0115853	-0.00596233	-0.0108852	-0.015101	-0.01914	0.00030513	-0.00808934	-0.00406464	-0.0146697	0.00749926	-0.010686	-0.0130948	-0.0179353	-0.0130532	-0.029577	-0.0224953	-0.0284953	0.0478694	0.05223736*	0.0107901	-0.0152787	0.0128642	0.0156704	-0.00486584	0.00673042	-0.00688626	-0.00244347	0.00774119	-0.0114996	-0.00805817	-0.0198217	0.0020243	-0.00498669
4.815	0.00578457	-0.0118633	-0.0111007	-0.00386058	0.00248971	0.00354099	-0.013492	0.00158848	-0.0110345	-0.0073794	-0.00130259	0.00465724	0.00104309	-0.00444836	-0.00782468	-0.0118075	-0.00938502	-0.00392797	-0.0153823	-0.017934	-0.0195476	0.00143368	-0.0057265	-0.0029567	-0.0141493	0.0105664	-0.01521	-0.00987036	-0.00192156	-0.00323826	-0.0188446	-0.0249637	-0.0220369	0.0526015	0.01020976*	0.011723	-0.00971326	0.0182837	0.0126615	-0.00233372	0.0080457	-0.0080337	-0.0107361	0.00475219	-0.00881665	-0.00716023	-0.0131635	0.00918161	-0.00679257
4.89944	0.00582895	-0.0117996	-0.0107396	-0.0126714	0.00424178	0.00347931	-0.0154379	-4.7357e-05	-0.0126685	-0.00950498	-0.00172004	0.00810432	-0.00355172	-0.00546274	-0.00697914	-0.00890483	-0.0111225	-0.0095304	-0.0172549	-0.0140147	-0.0202285	0.00150848	-0.00805003	-0.00660633	-0.0162036	0.00820076	-0.0118121	-0.0118683	-0.0143388	0.00023627	-0.0329884	-0.0279417	-0.023635	0.0345472	0.01243763*	0.013162	-0.011615	0.017668	0.0154926	-0.00089452	0.00605075	-0.0087072	-0.00776666	0.00877522	-0.00945521	-0.00621752	-0.0150049	0.0110498	-0.00561845
4.98389	0.00669179	-0.0103453	-0.0136945	-0.00890002	0.00668541	0.00135899	-0.0127681	0.00065226	-0.00641528	-0.00507549	-0.00429991	0.0110134	-0.00404104	-0.00453344	-0.0102157	-0.00948149	-0.0124873	-0.00457072	-0.0176823	-0.0105042	-0.019403	0.00218861	-0.0121669	-0.00328313	-0.0186731	0.0109518	-0.0110275	-0.0125432	-0.0248584	0.00120089	-0.0279271	-0.0192906	-0.0221761	0.0503467	0.07189543*	0.0199342	-0.0158802	0.0203496	0.0147758	0.00127555	0.0160015	-0.0109415	-0.00155117	0.0108458	-0.00822049	-0.00414533	-0.0058293	0.0131591	-0.00294068
5.07083	0.00781127	-0.0130518	-0.0161889	-0.0127021	0.00550442	0.0025501	-0.0139352	0.00112281	-0.011424	-0.00527828	-0.00149214	0.0132677	-0.00295589	-0.00457649	-0.00564844	-0.00824483	-0.0141702	-0.00770262	-0.0199529	-0.0136994	-0.0240689	-4.7128e-05	-0.0162888	-0.0049272	-0.0178557	0.0115213	-0.00922431	-0.0130161	-0.0205453	0.00127762	-0.0393385	-0.0205055	-0.0240009	0.0485389	0.0174028*	0.0237737	-0.0147261	0.0232935	0.0208356	0.00045903	0.0259144	-0.00702084	-0.00559325	0.01143	-0.00881376	-0.0069041	-0.00278206	0.0195686	-0.00372655
5.15528	0.00759062	-0.0170019	-0.0119181	-0.00870517	0.00407918	0.00248982	-0.0140215	0.00109878	-0.0120468	-0.01319	0.00028915	0.0129834	0.00491861	-0.007394	-0.00941107	-0.00797399	-0.0130013	-0.00521105	-0.0135753	-0.0147248	-0.0264267	-0.00187509	-0.0154743	-0.0118576	-0.0165151	0.0182239	-0.0104663	-0.0145399	-0.0182264	-0.00149841	-0.0281474	-0.00737942	-0.024836	0.0529597	0.02614359*	0.0220087	-0.0234123	0.0227192	0.02405	0.0022275	0.0238123	-0.0163763	0.00168267	0.0118633	-0.00527106	0.00026097	0.00294345	0.0256323	-0.00733687
5.23972	0.00839562	-0.0129811	-0.0156866	-0.0108507	0.0052089	0.00435282	-0.0166283	0.00206316	-0.0112546	-0.0167475	-0.00313288	0.0187393	-0.00357607	-0.00188962	-0.0116269	-0.00823072	-0.0110756	-0.0068629	-0.015661	-0.0188409	-0.0269186	-0.00121203	-0.0149742	-0.00416309	-0.0176104	0.01764	-0.0110668	-0.0172709	-0.0101819	-0.00369932	-0.0316119	-0.00775096	-0.0155976	0.0626241	0.05976191*	0.0276752	-0.0230962	0.0261591	0.0205805	0.0054134	0.0264364	-0.00886798	-0.00145796	0.0154407	-0.00464797	0.00442588	0.00828201	0.0285952	-0.0135028
5.32417	0.00897225	-0.0161532	-0.013758	-0.00992001	0.00362695	0.00478014	-0.0152817	0.00443648	-0.01025	-0.0146147	0.00072126	0.0200665	-0.00135376	-0.00082742	-0.00590283	-0.00829199	-0.00973088	-0.00628952	-0.01838	-0.0138241	-0.027923	-0.00114704	-0.0123674	-0.0076706	-0.0169649	0.0182439	-0.0116214	-0.0162913	-0.0162803	-0.00567873	-0.0272314	-0.0171266	-0.0113485	0.0596857	0.03262498*	0.0295325	-0.0234756	0.02481	0.0232932	0.00849337	0.0299885	-0.00875768	0.00812246	0.01541	-0.0037464	0.00522237	0.00904968	0.0267666	-0.00076625
5.40861	0.0111085	-0.00743867	-0.00903259	-0.0041554	0.00680197	0.00405971	-0.017062	0.00480619	-0.00524985	-0.0179993	0.00217585	0.0209231	0.00015409	0.00351572	-0.011505	-0.00266685	-0.0117925	-0.00792668	-0.0183216	-0.00943483	-0.0254945	-0.00080705	-0.00915368	-0.00540906	-0.0136809	0.0199015	-0.011411	-0.0156755	-0.00660738	0.00662311	-0.020843	-0.00698709	-0.00653348	0.0583946	0.04839324*	0.0321626	-0.0224387	0.0249667	0.0238012	0.00830469	0.0374671	-0.0157417	-0.00133029	0.0201518	0.00228331	0.00812739	0.0115906	0.0286648	0.00392511
5.49306	0.0119262	-0.0158749	-0.00950494	-0.0123146	0.00355444	0.002978	-0.0168246	0.00433017	-0.0100471	-0.0195096	0.00055248	0.0199868	-0.00077066	0.00339049	-0.00613406	0.00062941	-0.0108098	-0.00677129	-0.0157036	-0.00922099	-0.0273623	-0.0013081	-0.0131885	-0.00612908	-0.0159788	0.0197924	-0.0158966	-0.0175997	-0.0112563	0.00846643	-0.0186117	-0.00021058	0.00246705	0.0552808	0.04955504*	0.0440606	-0.021346	0.0347021	0.0273109	0.0106125	0.0406463	-0.0104833	0.00417053	0.019437	0.0025882	0.0114966	0.0143843	0.0297336	0.00834976
5.5775	0.0102412	-0.0127062	-0.011734	-0.0118636	0.00582174	0.00365532	-0.0166946	0.00587758	-0.00469876	-0.0159095	0.0008301	0.0214782	-0.00650486	0.00585452	-0.00805077	-0.0033121	-0.0125689	-0.00766566	-0.0148125	-0.0141748	-0.0264024	-0.00138917	-0.010227	-0.00988833	-0.0151281	0.0232971	-0.0120059	-0.0183381	-0.00228738	-0.0140237	-0.0207407	-0.00493335	0.0014258	0.0660258	0.06564826*	0.0475072	-0.0185627	0.0381252	0.0292434	0.0173267	0.0431055	-0.0152867	0.00379789	0.0224027	0.00520721	0.00772612	0.0142349	0.0298837	0.00908671
5.66194	0.0132989	-0.0144487	-0.0118474	-0.00566155	0.00464327	0.00460411	-0.0185381	0.00668284	-0.00823556	-0.0160259	-0.00096903	0.0210072	-0.00159721	0.00940026	-0.00687624	-0.00918975	-0.00882408	-0.00778063	-0.0175769	-0.014688	-0.0276003	0.00059176	-0.0113519	-0.00692566	-0.0155988	0.0243036	-0.0114913	-0.0155428	-0.00498636	0.00537945	-0.0220228	0.00162226	0.00770093	0.0715772	0.05954703*	0.053047	-0.0205373	0.0402117	0.0188026	0.0253516	0.0465158	-0.00909251	0.0116519	0.0230534	0.00012733	0.00994144	0.0168782	0.0289789	0.014762
5.74639	0.011783	-0.0137094	-0.010394	-0.0103099	0.00344131	0.00397866	-0.015881	0.0134019	-0.0114051	-0.0160875	0.002323	0.022496	-0.00365639	0.0128996	0.00071046	-0.00635281	-0.0148039	-0.00702182	-0.0170294	-0.0137713	-0.0224081	-0.00183714	-0.00575112	-0.0070971	-0.0164762	0.0256852	-0.00853379	-0.0141521	-0.00622226	0.00141318	-0.0241556	-0.0143734	0.0114022	0.0688141	0.09717429*	0.056801	-0.0178421	0.0450141	0.0133809	0.0390078	0.051941	-0.00712467	0.0148367	0.027698	0.00702484	0.014407	0.0265354	0.0343912	0.020703
5.83083	0.0151947	-0.0142354	-0.012535	-0.00175866	0.00668241	0.00517384	-0.0149197	0.00993267	-0.00419417	-0.0151889	0.00308987	0.0229644	-0.0110442	0.0153544	-0.00386444	-0.00813321	-0.0114774	-0.00814297	-0.0153227	-0.0111592	-0.0258746	0.00037465	-0.00530325	-0.00750296	-0.0152956	0.025331	-0.00907721	-0.0142791	-0.013638	0.0228468	-0.0176131	-0.00128648	0.0152011	0.0723365	0.06662021*	0.0602113	-0.00905133	0.0439018	0.015585	0.0439305	0.0553081	-0.00217639	0.0139325	0.0309661	0.00208026	0.01196	0.0182695	0.03622	0.0239291
5.91528	0.0133479	-0.0127099	-0.0098001	-0.0126642	0.00602765	0.00510705	-0.0145031	0.0149851	-0.00629208	-0.0180484	0.00335683	0.023235	-0.00883196	0.0172307	-0.00595936	-0.00826908	-0.0145288	-0.00903867	-0.0205982	-0.0145272	-0.029064	-0.0011473	-0.00536058	-0.00918119	-0.0130251	0.0252908	-0.00305423	-0.0183707	-0.00296725	0.0233134	-0.0189732	-0.0126471	0.0179247	0.0735858	0.06035489*	0.0624902	-0.0048335	0.0492475	0.0153758	0.0453408	0.0574597	-0.00987618	0.0182952	0.0330721	0.00323755	0.0170409	0.0312264	0.0388595	0.0260603
5.99972	0.0146079	-0.0131182	-0.00919251	-0.0008455	0.00662281	0.0052622	-0.0162922	0.0177406	-0.0105067	-0.0148083	0.00313041	0.018756	-0.00767002	0.0186691	-0.00742729	-0.0148109	-0.0128218	-0.00885149	-0.0184596	-0.0125345	-0.0301572	-0.00262463	-0.00798555	-0.00849208	-0.0145819	0.0248965	0.00052003	-0.012844	0.0265218	0.0274365	-0.023404	-0.00907255	0.0240564	0.0829508	0.10355855*	0.0636794	-0.00533739	0.0453709	0.0175613	0.0473579	0.0628929	-0.00929406	0.0228352	0.0342562	0.0097448	0.0169001	0.0353483	0.0378269	0.0263717
6.08417	0.0189642	-0.0117074	-0.00965024	-0.0106572	0.00816107	0.00433175	-0.0128901	0.0182622	-0.00682304	-0.0107647	0.00438554	0.0238303	-0.007092	0.0229918	-0.00144508	-0.00888679	-0.0111613	-0.00712404	-0.0162094	-0.0227972	-0.0306724	0.00029466	-0.00265783	-0.00723228	-0.0115451	0.0290243	0.00694345	-0.00840492	0.0319716	0.0299913	-0.0111544	-0.00728178	0.0222986	0.0732855	0.07398947*	0.0674689	-0.00707543	0.0490614	0.0183031	0.0506199	0.0687317	-0.00579985	0.0220736	0.0372477	0.0112118	0.0206866	0.0390095	0.0391626	0.0306505
6.16861	0.0178357	-0.0128802	-0.0098585	-0.0117103	0.0097475	0.00546965	-0.0132766	0.0188844	-0.0118374	-0.00882479	0.00290276	0.0235582	-0.00858755	0.0232955	-0.00532295	-0.0109091	-0.0132432	-0.00490414	-0.0183386	-0.0144207	-0.0312447	-0.00044208	-0.00253796	-0.00575868	-0.0123667	0.0292423	0.00597327	-0.00996925	0.0263262	0.0262735	-0.0326775	-0.00347069	0.0221404	0.0747094	0.07313324*	0.0654306	-0.0118984	0.05205	0.0200163	0.0539868	0.0721894	-0.00978374	0.0212742	0.038424	0.00917494	0.0190922	0.0372343	0.0419909	0.0308183
6.25306	0.0189296	-0.0107682	-0.0116741	-0.00880327	0.00797392	0.00528533	-0.0133836	0.0216325	-0.011524	-0.00949577	0.00307072	0.0214852	-0.00575173	0.0252177	-0.00894083	-0.0108491	-0.0120007	-0.00825399	-0.0186673	-0.0099576	-0.0266072	0.00142571	-0.00912971	-0.0065923	-0.0126694	0.0284072	0.012494	-0.00817572	0.0113443	0.0407009	-0.0235294	-0.00532132	0.0248245	0.0832071	0.10938522*	0.0727922	-0.00786422	0.0532392	0.0213811	0.0615229	0.073348	-0.00502819	0.0237114	0.0417983	0.0112461	0.021372	0.041023	0.0434586	0.025362
6.3375	0.0194789	-0.0132579	-0.00640309	-0.00666937	0.00920371	0.00361913	-0.0127219	0.0202768	-0.013035	-0.0118244	0.00189684	0.0208362	-0.0088298	0.0227259	-0.00507934	-0.00629036	-0.0149181	-0.00888991	-0.0236574	-0.0113502	-0.0290204	0.00077725	-0.00699999	-0.00830785	-0.0136075	0.0308678	0.0104537	-0.00904943	0.0291051	0.0406501	-0.0233222	-0.00149406	0.0235792	0.085428	0.07358258*	0.0684051	-0.0100837	0.0606311	0.0246484	0.0551451	0.0711712	-0.00148407	0.0304796	0.040184	0.0118898	0.0234292	0.0370588	0.0430766	0.0333662
6.42194	0.0195734	-0.0107784	-0.0083329	-0.00823805	0.0126826	0.00609065	-0.0115175	0.0223537	-0.00798459	-0.0109799	0.0047717	0.0229466	-0.00841119	0.0282864	-0.0117441	-0.0113227	-0.0138693	-0.00669652	-0.0175025	-0.0124598	-0.027952	-0.0036755	-0.0108069	-0.0093588	-0.0136009	0.0293314	0.0115404	-0.00901051	-0.00241935	0.0375333	-0.0240828	0.00187533	0.0288286	0.0933657	0.0789478*	0.0709904	-0.0068894	0.0589847	0.019079	0.0567652	0.0766717	-0.00566495	0.0183931	0.0460067	0.0114117	0.0214123	0.0389149	0.046273	0.0323938
6.50639	0.0207019	-0.0133727	-0.0112839	-0.00933353	0.00767327	0.00556973	-0.0108876	0.0223371	-0.0151549	-0.009322	0.0037454	0.0233205	-0.00874245	0.0247429	-0.00287035	-0.0122075	-0.0101021	-0.00869766	-0.0267946	-0.0153719	-0.0316553	0.00274849	-0.00769835	-0.00901509	-0.0125702	0.034142	0.00864857	-0.00836274	0.0182178	0.0452826	-0.024862	-0.00079405	0.0297733	0.0943554	0.12073308*	0.075328	-0.00562963	0.0608125	0.0216128	0.0586427	0.0764321	-0.00803128	0.022439	0.048165	0.0143552	0.0246732	0.0426634	0.0447659	0.0340642
6.59083	0.0204712	-0.0120478	-0.00744689	-0.0125051	0.0110536	0.00665766	-0.0111239	0.024743	-0.013982	-0.0103673	0.00070031	0.0194695	-0.00884611	0.0276956	-0.00096132	-0.0104241	-0.0132956	-0.00944409	-0.0258395	-0.0124614	-0.027703	0.00133172	-0.00956985	-0.0104596	-0.0133004	0.0315206	0.00961665	-0.00777953	0.0425257	0.0517608	-0.0230706	-0.00673339	0.0323641	0.0987576	0.10121749*	0.0767721	-0.00388022	0.0644957	0.0267111	0.0594531	0.0780923	0.0002635	0.0216583	0.0481602	0.0145387	0.0236937	0.0420554	0.046009	0.0339082
6.67528	0.0203228	-0.014609	-0.00876315	-0.00874248	0.0110094	0.00724156	-0.00979412	0.0233691	-0.0119556	-0.0108382	0.00218344	0.0212499	-0.00966172	0.0269796	-0.0032467	-0.012679	-0.015176	-0.00798084	-0.022485	-0.0174805	-0.0313605	0.00150602	-0.00871187	-0.00998898	-0.0112765	0.035312	0.0090932	-0.0074273	0.0492293	0.0492636	-0.0193925	0.00145985	0.0316804	0.0977158	0.08132569*	0.0769064	-0.00522206	0.0675781	0.0285727	0.0639215	0.0806393	0.00136388	0.0294819	0.0537242	0.0146407	0.02342	0.0451302	0.0468061	0.0364211
6.75972	0.0212904	-0.0106127	-0.00863149	-0.00518004	0.0114226	0.00796607	-0.0102178	0.0245959	-0.00804036	-0.0124845	0.00276236	0.0212342	-0.0105444	0.027429	-0.0052059	-0.0104299	-0.0144393	-0.0101207	-0.0168716	-0.0136536	-0.02881	0.00071213	-0.00920365	-0.0115395	-0.012948	0.0338279	0.0175156	-0.00671743	0.0666193	0.0446133	-0.0199091	0.00455668	0.0345404	0.104006	0.12418283*	0.0812948	-0.00839048	0.0761206	0.0274476	0.062713	0.0801995	-0.00019305	0.020474	0.0565633	0.0146191	0.0249462	0.0447604	0.0453457	0.0375631
6.84417	0.0183915	-0.015723	-0.00882806	-0.00705409	0.0103015	0.00504951	-0.00882431	0.0239203	-0.00556023	-0.00952937	0.00361169	0.0218542	-0.00883656	0.0304224	-0.00428337	-0.0103056	-0.0125516	-0.00663737	-0.0227206	-0.0160209	-0.0360979	0.00148612	-0.00997267	-0.00840179	-0.0102671	0.0343448	0.010188	-0.00671629	0.0572537	0.0527873	-0.0196668	0.0020145	0.0373026	0.104322	0.08945518*	0.0840562	0.00014431	0.0784203	0.0299078	0.062041	0.083492	-0.00382987	0.0234329	0.0574403	0.0175852	0.0265028	0.0510242	0.0487624	0.0397958
6.92861	0.0206159	-0.0124966	-0.0121965	-0.00910722	0.00935511	0.00180788	-0.00962152	0.0252414	-0.0121066	-0.0117327	0.00364853	0.0194402	-0.00642988	0.027306	-0.00182355	-0.00881044	-0.0123385	-0.0100755	-0.0266526	-0.0170679	-0.0293641	0.00348627	-0.0127709	-0.0108567	-0.00908185	0.0357844	0.0150881	-0.00701361	0.0384733	0.0465961	-0.0141987	0.00536767	0.0395079	0.107512	0.08048851*	0.0851186	-0.00739389	0.0828288	0.0274715	0.0626752	0.0821047	-0.0108286	0.0305339	0.060653	0.0180267	0.0279172	0.0493383	0.0488977	0.0385191
7.01306	0.0193602	-0.0120662	-0.00889484	-0.00328582	0.0109742	0.00620192	-0.00851948	0.0237125	-0.0221771	-0.00616904	0.00366797	0.0204425	-0.00780079	0.0286783	-0.00064839	-0.00980703	-0.0121615	-0.00720465	-0.023667	-0.0185057	-0.0306584	0.00210094	-0.00843383	-0.00918405	-0.0118641	0.0339172	0.0118345	-0.00684158	0.0438932	0.0552672	-0.0187607	0.00502686	0.0332815	0.103241	0.12245826*	0.0869375	-0.0044527	0.0836127	0.0344602	0.0670875	0.086773	-0.00046049	0.0273642	0.0594791	0.0163549	0.0282748	0.0515875	0.0470792	0.0442117
7.0975	0.0198985	-0.0137717	-0.00958885	-0.00468512	0.0117258	0.00338496	-0.00919543	0.0246796	-0.0130612	-0.0105883	0.00233286	0.0191078	-0.00843111	0.0296042	-0.00218888	-0.0102117	-0.0118435	-0.00914614	-0.0226016	-0.0165625	-0.0349591	0.00142746	-0.0123482	-0.00847437	-0.00984257	0.0340517	0.0100813	-0.00500606	0.0478503	0.0557553	-0.00885895	0.00623847	0.0411767	0.102992	0.09626064*	0.0903579	0.00362342	0.0875727	0.0326849	0.0730528	0.0854116	-0.00331901	0.0365176	0.0610178	0.0203838	0.0276163	0.0493459	0.0521413	0.0390944
7.18194	0.0220947	-0.0132961	-0.00859268	-0.00462622	0.00989037	0.0036833	-0.00958976	0.0251706	-0.00388489	-0.00890229	0.00269562	0.019804	-0.00730611	0.0285944	-0.00057523	-0.0136854	-0.0132602	-0.00665782	-0.0222889	-0.0148868	-0.0377667	0.00399955	-0.00659253	-0.010874	-0.00938915	0.0347691	0.00938575	-0.00489042	0.036537	0.0640575	-0.00994051	0.00674251	0.0450923	0.103805	0.08631678*	0.0905368	0.00666328	0.0872519	0.0339544	0.0743498	0.0826986	-0.00644984	0.0316237	0.0652428	0.0213778	0.0293469	0.0554318	0.0514052	0.0416155
7.26639	0.0194237	-0.0110047	-0.00910526	-0.00470468	0.0114781	0.00706156	-0.00854269	0.0253121	-0.0113775	-0.0123366	0.00216351	0.0202118	-0.0093348	0.0287865	-0.00156696	-0.00965674	-0.0136122	-0.00986283	-0.0199923	-0.0164459	-0.0382234	0.00218714	-0.00939202	-0.0102499	-0.012112	0.0366932	0.0099768	-0.00602314	0.0531529	0.0636258	-0.00061905	0.00611484	0.0551204	0.11488	0.11820394*	0.0947377	0.0115587	0.0900603	0.0357894	0.0717092	0.0858094	-0.00566278	0.0354921	0.0651697	0.0185539	0.0318441	0.0594569	0.0508359	0.0440611
7.35083	0.0195923	-0.0145834	-0.00803799	-0.00280941	0.00982262	0.00311817	-0.00783668	0.025265	-0.0166361	-0.00940812	0.00292604	0.0205596	-0.00725679	0.0283439	-0.00090568	-0.0103409	-0.0141361	-0.0085715	-0.0328136	-0.0167492	-0.0295664	0.00246917	-0.0135416	-0.0134987	-0.0154974	0.0379885	0.00743511	-0.00653666	0.0631625	0.0622457	-0.00246344	0.012482	0.0493964	0.116596	0.09701857*	0.0942202	0.0205436	0.0920643	0.0387657	0.0785577	0.0839933	0.00751881	0.042022	0.0689168	0.0221023	0.0298094	0.0605747	0.0526036	0.0438177
7.43528	0.0220318	-0.0101651	-0.00648979	-0.00472071	0.00967988	0.00598011	-0.00710242	0.0282177	-0.00875942	-0.00833595	0.00493398	0.0209278	-0.00795803	0.0298908	-0.00127006	-0.00979081	-0.0115375	-0.00767819	-0.0256804	-0.0135877	-0.0323417	0.0042307	-0.00963206	-0.0090206	-0.0104035	0.0363031	0.0108928	-0.00480147	0.0736131	0.0683248	0.00242397	0.00704677	0.0563243	0.112009	0.07656504*	0.0985631	0.0230351	0.0890182	0.0418396	0.0713436	0.089372	0.00143683	0.0351575	0.0705339	0.0241251	0.0319138	0.0612046	0.0542596	0.0436304
7.51972	0.0205274	-0.0122855	-0.00808659	-0.00725465	0.0101172	0.00390643	-0.00796523	0.0258314	-0.00336952	-0.00803062	0.00325173	0.0182161	-0.00850922	0.0292994	0.00079533	-0.0112714	-0.0106195	-0.00625541	-0.0181104	-0.0146037	-0.0326885	0.00106498	-0.00941764	-0.010497	-0.0115843	0.0341844	0.00997234	-0.00863443	0.0675503	0.0668257	-0.00033165	0.0126837	0.0592182	0.109677	0.09872099*	0.100592	0.0221473	0.0942958	0.0430843	0.0730414	0.0867095	-0.00047997	0.0314234	0.0730138	0.0231602	0.0307943	0.0634987	0.0543723	0.0455196
7.60417	0.0209886	-0.0125312	-0.00545843	-0.00198357	0.0107611	0.00403517	-0.00655084	0.0280011	-0.00413357	-0.0103532	0.00377737	0.0251341	-0.00966881	0.0273291	-0.00121286	-0.0118971	-0.0139538	-0.00751215	-0.0262236	-0.0165853	-0.0360886	0.00344944	-0.0118968	-0.00740825	-0.0109237	0.0387795	0.00956915	-0.00499681	0.0767731	0.0624405	0.00659156	0.0209243	0.0607892	0.113878	0.09696481*	0.101434	0.0281676	0.0964655	0.0473141	0.077041	0.0899247	0.0071699	0.0384664	0.0761188	0.0268451	0.0357546	0.0701833	0.0567067	0.0489192
7.68861	0.0201485	-0.0133768	-0.00555437	-0.00490589	0.0111601	0.00321978	-0.00878378	0.0264504	-0.00728773	-0.0103534	0.0041814	0.0214161	-0.0123764	0.027921	0.00134271	-0.0119605	-0.0134338	-0.00892302	-0.0227042	-0.0186029	-0.0311138	0.00415669	-0.0122378	-0.0113908	-0.0129649	0.0372782	0.00989774	-0.00488197	0.0638743	0.076342	-0.00191917	0.0131655	0.0609059	0.112149	0.12360411*	0.109236	0.0327396	0.0978054	0.0492078	0.081052	0.0902413	0.00515028	0.0424036	0.0742896	0.0275194	0.0344728	0.0713145	0.0583289	0.0469539
7.77306	0.0224324	-0.0125235	-0.00928379	3.3138e-05	0.0106198	0.00404317	-0.00867973	0.0274597	-0.00634063	-0.00850948	0.0047117	0.0209171	-0.00794989	0.0268512	0.0021226	-0.00896285	-0.013748	-0.00908452	-0.0275761	-0.0154307	-0.03329	0.00420163	-0.00703829	-0.0134552	-0.0119738	0.03875	0.00899426	-0.00495896	0.0705906	0.0839517	0.00212265	0.00891133	0.0657605	0.115978	0.0943295*	0.114092	0.0323368	0.0960222	0.0492516	0.0861648	0.0926486	0.00861421	0.0419725	0.0750645	0.0304145	0.0373494	0.0790094	0.0600752	0.0463605
7.8575	0.0211507	-0.0125933	-0.00680398	0.00033142	0.0117819	0.00453975	-0.00799916	0.0270702	-0.00885434	-0.00843151	0.00503172	0.0211381	-0.00731587	0.0289607	0.00279801	-0.00722876	-0.00971584	-0.00790067	-0.0256565	-0.0181733	-0.0355638	0.00515067	-0.0104758	-0.00853156	-0.011873	0.0343938	0.0119627	-0.00523109	0.0652959	0.073939	0.00072816	0.0111906	0.0654025	0.109342	0.14657703*	0.120066	0.0366831	0.098602	0.056007	0.081007	0.096336	0.0137253	0.0366913	0.0769503	0.0339542	0.0357899	0.0769033	0.0615062	0.0525415
7.94194	0.0228285	-0.0114751	-0.00300287	-0.0084168	0.0128106	0.00264443	-0.00743596	0.0277794	-0.0123675	-0.012236	0.00380416	0.0219586	-0.0115155	0.0281832	0.00420174	-0.00731978	-0.0143144	-0.00805765	-0.0333689	-0.0196112	-0.0321281	0.00381492	-0.00693741	-0.00846651	-0.0112243	0.0376777	0.00726664	-0.00564091	0.0673196	0.082114	0.00601041	0.00292206	0.0670488	0.108545	0.10988672*	0.127669	0.0375421	0.0995678	0.0524285	0.0904785	0.0958289	0.0149982	0.0421993	0.0741552	0.0302928	0.037919	0.0792932	0.0636476	0.0502543
8.02639	0.0211351	-0.0147726	-0.00635377	-0.00078174	0.012529	0.00592375	-0.00770028	0.028586	-0.0110402	-0.00889313	0.0057484	0.0200047	-0.00974832	0.0269388	0.00319958	-0.00644186	-0.0146938	-0.00543898	-0.0238393	-0.0193969	-0.0340862	0.00319372	-0.0102618	-0.00765031	-0.0129866	0.0359213	0.00800441	-0.00842399	0.0544605	0.0852858	0.00705865	0.0178191	0.0666958	0.110046	0.15260831*	0.136765	0.0389072	0.0988071	0.0540679	0.0892098	0.0950579	0.0102695	0.0417397	0.0776411	0.0334556	0.0400867	0.0809393	0.0639869	0.0501779
8.11083	0.0230548	-0.0148312	-0.00872082	-0.00159759	0.0138768	0.0029028	-0.00660869	0.0266171	-0.0149401	-0.0078038	0.00520079	0.0218158	-0.0138269	0.0301469	0.00421009	-0.00441887	-0.0167355	-0.00992633	-0.0250448	-0.0164498	-0.0335984	0.00351504	-0.0127383	-0.00845612	-0.014679	0.0320645	0.00846165	-0.00674463	0.0665265	0.0788747	0.00423364	0.0148288	0.0742521	0.112267	0.14217822*	0.140158	0.0463795	0.0993224	0.054424	0.0892196	0.0986773	0.0075356	0.0451319	0.0796855	0.0299146	0.039387	0.0829021	0.0668832	0.0509287
8.19528	0.0215391	-0.0133692	-0.00578834	0.0002564	0.0125836	0.0024215	-0.00925675	0.0269979	-0.00808751	-0.00885944	0.0033728	0.0211634	-0.0104358	0.0278892	0.005061	-0.00856912	-0.0141994	-0.00751371	-0.02372	-0.0206081	-0.0302278	0.00199979	-0.0105865	-0.00974655	-0.0130314	0.0355325	0.010808	-0.00650078	0.0798114	0.0843575	0.0101243	0.0213369	0.0712455	0.112755	0.14206155*	0.141766	0.0430572	0.103855	0.0565068	0.0833885	0.100748	0.0143207	0.0423184	0.0795799	0.0325558	0.0412642	0.0843828	0.0673966	0.0505081
8.27972	0.0222332	-0.0145783	-0.00570549	-0.00078939	0.0123332	0.00241447	-0.00898869	0.0280234	-0.00879501	-0.0097392	0.00304587	0.018725	-0.00965109	0.0311292	0.00654164	-0.00712257	-0.0145261	-0.00720782	-0.0309484	-0.0218858	-0.0357974	0.00264672	-0.0150734	-0.0107043	-0.0106961	0.0348379	0.00777616	-0.007696	0.0831987	0.0921486	0.011504	0.0121635	0.069567	0.111907	0.14415385*	0.144666	0.0481092	0.0999113	0.0567414	0.0829831	0.0966689	0.0153683	0.0524525	0.0820038	0.0322129	0.0378097	0.085216	0.0700864	0.053141
8.36417	0.0228127	-0.0136467	-0.00820536	-0.00083346	0.0143145	0.0020554	-0.00751867	0.0293144	-0.0152994	-0.0121629	0.00485474	0.0201207	-0.0157879	0.029267	0.0057367	-0.00371447	-0.0142017	-0.00966805	-0.0329318	-0.0183154	-0.0345686	0.00266815	-0.0102549	-0.00851366	-0.0104928	0.0349372	0.00605558	-0.00702579	0.0850753	0.0726215	0.00972739	0.0253515	0.074712	0.112999	0.14802528*	0.145718	0.044561	0.104519	0.0583219	0.0893492	0.0960287	0.0109416	0.0468294	0.0824646	0.0352172	0.0383882	0.0875146	0.0759455	0.0514234
8.44861	0.0221343	-0.0128995	-0.00487203	-0.00504269	0.0143584	0.00164167	-0.00869138	0.0284339	-0.0132056	-0.00700594	0.00456668	0.0190248	-0.0119208	0.0288753	0.00502879	-0.00619644	-0.013399	-0.00973168	-0.0261803	-0.0179906	-0.0376256	0.00350465	-0.01451	-0.0115401	-0.013101	0.0349014	0.00367754	-0.00519115	0.0729304	0.0759008	0.0178016	0.00890053	0.0781656	0.111208	0.12536495*	0.149275	0.0472587	0.104603	0.058795	0.0835446	0.0997971	0.010054	0.0431474	0.081309	0.0329251	0.0381203	0.0844421	0.0773694	0.0548235
8.53306	0.0247364	-0.0142059	-0.00651286	0.00233846	0.0139128	0.00381302	-0.00968984	0.0295369	-0.0103106	-0.0131271	0.00588789	0.0190779	-0.0124385	0.0285672	0.0068805	-0.00546721	-0.0119604	-0.0084496	-0.0195607	-0.0232643	-0.035824	0.00290545	-0.0113724	-0.00964779	-0.0116061	0.0336326	0.00339436	-0.00917905	0.0826474	0.0796066	0.0194445	0.0221149	0.0785452	0.113333	0.15169654*	0.148321	0.0501764	0.107025	0.0607429	0.086893	0.0985148	0.0108427	0.0514593	0.0829185	0.036699	0.0424795	0.0861414	0.0836883	0.0549259
8.6175	0.0211142	-0.0119192	-0.00771875	0.00421628	0.0137413	0.00392285	-0.0113897	0.0297285	-0.0147962	-0.0111162	-0.00040947	0.0183775	-0.010751	0.0270698	0.00575372	-0.00687874	-0.0114816	-0.00965028	-0.0266531	-0.0214429	-0.0364823	0.00228074	-0.0149011	-0.0137923	-0.00987336	0.0332884	0.00472653	-0.00715894	0.080686	0.0858991	0.0191505	0.021755	0.0785912	0.108073	0.16296855*	0.149054	0.0501536	0.105997	0.0596115	0.081452	0.101799	0.0111542	0.0437189	0.0822823	0.0359545	0.0430879	0.0873378	0.0838737	0.0534982
8.70194	0.0197966	-0.0131669	-0.00764384	-0.00090026	0.0134116	0.00253115	-0.0104157	0.0291585	-0.00865365	-0.00550518	0.00333655	0.0187979	-0.00987751	0.0265327	0.00847321	-0.00466797	-0.0124606	-0.0098209	-0.024154	-0.0226349	-0.0381299	0.00354838	-0.0107824	-0.0124148	-0.0109848	0.0331941	-0.00123426	-0.00751482	0.082714	0.0788549	0.0140463	0.0143644	0.0820296	0.109383	0.11286695*	0.149388	0.0502855	0.106155	0.0638737	0.0865733	0.0980113	0.0168561	0.0428321	0.0833513	0.0379893	0.038707	0.0787405	0.0877445	0.0513253
8.78639	0.0169739	-0.0145847	-0.0041319	-0.00117137	0.014087	0.00492704	-0.0102526	0.0306799	-0.0158175	-0.00485237	0.00237839	0.0184971	-0.0144806	0.029042	0.00982005	-0.0107542	-0.0133598	-0.0115154	-0.023786	-0.0218626	-0.0405061	0.00240088	-0.0124152	-0.00840303	-0.011039	0.0324059	0.00039938	-0.00882406	0.0698479	0.0829766	0.0176955	0.0213137	0.0723069	0.105698	0.11027098*	0.150434	0.0469791	0.106957	0.0615361	0.0871187	0.0972123	0.0176891	0.0414274	0.0843894	0.0351195	0.0393	0.0955576	0.0906433	0.0559177
8.87083	0.0213633	-0.0139748	-0.00818017	-0.00083588	0.0146371	0.00356997	-0.00991798	0.0294333	-0.0145617	-0.0131128	0.00079474	0.0187975	-0.0223848	0.0290029	0.0087567	-0.00371905	-0.020396	-0.0098088	-0.0255763	-0.0178878	-0.0417694	0.00142106	-0.0116078	-0.00995068	-0.0114491	0.0292611	0.00330664	-0.00836898	0.0692177	0.0758615	0.0219125	0.0174674	0.0758333	0.108088	0.09628691*	0.148866	0.0534112	0.104968	0.0618907	0.0851721	0.10163	0.0141581	0.0450488	0.0813728	0.0359351	0.042564	0.0893645	0.0941369	0.054604
8.95528	0.0188008	-0.0101725	-0.00811786	0.00174363	0.0141925	0.00528016	-0.0106134	0.0312161	-0.0150813	-0.008813	0.00167173	0.0197635	-0.0151344	0.0285202	0.00569778	-0.00754964	-0.0234343	-0.00886266	-0.0276865	-0.0226476	-0.0416296	0.00236501	-0.0112707	-0.0104897	-0.0113277	0.0284214	0.00535681	-0.00860529	0.0844798	0.0817161	0.0193588	0.027535	0.0739592	0.111526	0.12507647*	0.149657	0.0544557	0.105384	0.0661148	0.0826736	0.0975478	0.0141975	0.0538264	0.0803652	0.0366841	0.0422973	0.0883028	0.0960059	0.0596638
9.04083	0.0173385	-0.0131164	-0.00617875	0.00066477	0.0124864	0.00403257	-0.0154707	0.0305692	-0.00967549	-0.00879969	0.00500737	0.0187865	-0.0100152	0.0298113	0.0085213	-0.0014095	-0.020925	-0.0115415	-0.0244403	-0.0190958	-0.0428498	-0.00069565	-0.0143789	-0.0133372	-0.0127647	0.0273729	0.00172586	-0.00750482	0.0869157	0.0858509	0.0236162	0.00754957	0.0610172	0.116026	0.10021367*	0.148156	0.0602652	0.108795	0.0677505	0.0903696	0.0883874	0.0171863	0.0490885	0.0853675	0.0364539	0.0495787	0.0886638	0.100596	0.0576898
9.12528	0.0212157	-0.00801242	-0.00290926	0.00060047	0.0124403	0.00964022	-0.0103787	0.0327014	-0.00171397	-0.0134216	0.00465051	0.0163526	-0.0108621	0.0322964	0.00688778	-0.00276892	-0.0212238	-0.00729476	-0.0238552	-0.0163853	-0.0364861	0.00263879	-0.0129779	-0.00695205	-0.0132712	0.0303484	0.00736936	-0.00584651	0.0867024	0.0776232	0.0282225	0.0275157	0.0817687	0.109721	0.10758588*	0.142591	0.0410522	0.109597	0.0716815	0.0889035	0.0822855	0.0178725	0.0429097	0.0863784	0.0342797	0.0472361	0.0836432	0.0906804	0.0585933
9.20972	0.0216552	-0.00814888	0.0059712	0.00304727	0.0102883	0.012533	-0.00956485	0.0331321	-0.0101114	-0.0114046	0.00929579	0.0175129	-0.0093634	0.0322382	0.0106267	-0.00649393	-0.0171663	-0.00349077	-0.0206744	-0.0169408	-0.0407883	0.00616458	-0.00776628	-0.0101912	-0.00945214	0.0302533	0.0039802	-0.00917428	0.0837357	0.0810589	0.0277346	0.0131115	0.0686244	0.108818	0.10862475*	0.135947	0.0372789	0.104694	0.0620242	0.0801324	0.0788355	0.0174407	0.0442245	0.0759367	0.0387208	0.0460632	0.0726869	0.0730882	0.0583836
9.29417	0.0231391	-0.00564125	0.00916044	0.00539814	0.0114667	0.0113797	-0.00863556	0.0297263	-0.00987459	-0.0117327	0.010647	0.0206967	-0.00394142	0.0312022	0.015692	-0.00303298	-0.012445	-0.00396833	-0.0206043	-0.015107	-0.0372008	0.004994	-0.00913325	-0.00616099	-0.0210725	0.0289677	0.00373419	-0.0080135	0.0880079	0.0793527	0.025896	0.0175711	0.0642466	0.0930739	0.07971436*	0.11856	0.0374695	0.0931174	0.0575867	0.0661145	0.0638283	0.0198004	0.0382603	0.0656668	0.0369472	0.0478139	0.0748936	0.061634	0.0510931
9.37861	0.0148751	-0.00857954	0.00969166	0.00438512	0.00869021	0.0122042	-0.00922189	0.0264233	-0.0110015	-0.00544906	0.00905605	0.020543	-0.00863601	0.0266913	0.0118689	0.0012361	-0.0139651	-0.00313661	-0.0160905	-0.0151199	-0.0376797	0.00247014	-0.00717005	-0.00512686	-0.00123918	0.0259137	0.00155427	-0.00986657	0.0810384	0.0652172	0.0253247	0.0173118	0.0635524	0.0850696	0.06298151*	0.104276	0.0328601	0.0916117	0.0450831	0.0563282	0.060784	0.021196	0.0299814	0.0620151	0.0407727	0.0394213	0.0699313	0.0546689	0.0478904
9.46306	0.0185035	-0.0101485	0.00886015	0.0051366	0.00877891	0.014012	-0.0106233	0.0245593	-0.00696203	-0.00658362	0.0081472	0.0192651	-0.010645	0.0259755	0.0104017	0.00403407	-0.0145852	-0.00166995	-0.0194467	-0.0161059	-0.0404265	0.00342484	-0.0046306	-0.00568035	-0.0107302	0.0275059	-0.00316023	-0.00887674	0.0772083	0.0778812	0.0276888	0.019965	0.0494202	0.0819161	0.09928353*	0.0917856	0.0369265	0.0815063	0.0417165	0.0459718	0.0496551	0.0225431	0.034446	0.0521012	0.0392199	0.0349526	0.0635483	0.0515063	0.0427122
9.5475	0.0142495	-0.00959005	0.00904094	0.00754671	0.0103919	0.0126702	-0.0108121	0.0238967	-0.0126605	-0.0101963	0.0082628	0.017064	-0.0113991	0.0241265	0.0129293	-0.00159933	-0.00754245	-0.00101456	-0.0206631	-0.0136269	-0.0334815	0.00250785	-0.00583328	-0.00566386	-0.00952931	0.0249473	0.00092741	-0.00784846	0.0766581	0.0695598	0.0340534	0.00310527	0.0550892	0.0745117	0.05739347*	0.090804	0.0338505	0.0804723	0.0425884	0.043759	0.0474511	0.0241472	0.0376978	0.0515256	0.035388	0.0366899	0.0646957	0.0472446	0.0438757
9.63194	0.0166248	-0.0100475	0.00959538	0.00451495	0.00853475	0.0146565	-0.0119543	0.022769	-0.0101791	-0.0119775	0.00728684	0.017655	-0.0128554	0.0190591	0.00890553	0.0079037	-0.0116548	-0.00319203	-0.014889	-0.0124988	-0.0353453	0.00360996	-0.0105282	-0.00585761	-0.0135541	0.0209258	0.00266454	-0.00998404	0.073761	0.0666571	0.0343267	0.0215857	0.0412521	0.0777165	0.05576263*	0.0797179	0.0331422	0.0773806	0.0395548	0.0425023	0.0411871	0.0209889	0.0279709	0.0497689	0.0310934	0.0301071	0.0582111	0.0432357	0.0434423
9.71639	0.0117122	-0.0102553	0.00705302	0.00363355	0.00811257	0.0141153	-0.0116191	0.0219658	-0.0228303	-0.0122364	0.00341138	0.0173015	-0.0142162	0.0169368	0.0099341	-0.00568134	-0.0149691	-0.0039725	-0.0172825	-0.0167169	-0.0361419	0.0036074	-0.00759637	-0.00506579	-0.0122838	0.0229198	-0.0046305	-0.0110635	0.0734181	0.0578335	0.0341397	0.0095032	0.050754	0.0809378	0.05998381*	0.0724718	0.029724	0.0726673	0.045259	0.0405524	0.0362652	0.0247561	0.0282966	0.0477081	0.0323067	0.0296547	0.0584791	0.0414036	0.0447883
9.80083	0.0119952	-0.0112953	0.0108076	0.00980662	0.00641793	0.0133782	-0.0124047	0.0195943	-0.0157155	-0.0166555	0.00297702	0.0158823	-0.0172507	0.0106985	0.0124476	0.00913809	-0.0143278	-0.00462405	-0.0209155	-0.0171662	-0.0387143	0.00274628	-0.00709927	-0.00626538	-0.0112762	0.0186789	-0.0054073	-0.0112267	0.071326	0.0711513	0.0349476	0.0149334	0.0417341	0.0821002	0.04723158*	0.0741334	0.0298345	0.067392	0.0316154	0.0400951	0.0362982	0.0240256	0.0257512	0.0500581	0.0300747	0.0282431	0.0575562	0.0388305	0.0463297
9.88528	0.0136651	-0.0135209	0.0107754	0.00157255	0.00646918	0.0121337	-0.0114665	0.0184397	-0.0145377	-0.0215095	0.00249592	0.0164155	-0.0158283	0.00958298	0.0105968	0.00655738	-0.0114797	-0.00611302	-0.0173009	-0.0155433	-0.0351016	0.00139515	-0.00916061	-0.00515391	-0.0134741	0.0185311	0.00075011	-0.0104305	0.0702858	0.0656875	0.0396411	0.00557012	0.043035	0.0798967	0.04902292*	0.0696939	0.0239038	0.0706932	0.0369044	0.036325	0.0337396	0.0278621	0.0314243	0.045443	0.0312921	0.0255312	0.0534968	0.0388851	0.0481761
9.96972	0.0102129	-0.0148442	0.00690008	-0.00076708	0.00586436	0.0148689	-0.0133424	0.0174969	-0.0165898	-0.0210009	0.00239118	0.0131144	-0.0154344	0.0094851	0.0123384	-0.00458406	-0.0135747	-0.00591921	-0.0173607	-0.0150813	-0.0412465	-0.00215011	-0.0107199	-0.00641744	-0.0146925	0.0186352	-0.00911565	-0.0109065	0.0687861	0.0667214	0.0402513	0.0157924	0.036526	0.0807914	0.07248522*	0.0646913	0.0209967	0.0669475	0.0354741	0.0352903	0.0315375	0.0282469	0.0203008	0.0437661	0.0305385	0.0250457	0.0525846	0.0371652	0.0484642
10.0542	0.00899353	-0.0168428	0.0116336	0.00333162	0.00679218	0.0135672	-0.0110552	0.016469	-0.0219867	-0.0238214	0.00098735	0.0117062	-0.0181891	0.00543944	0.0103824	0.00507312	-0.0147294	-0.00414575	-0.0145928	-0.0173426	-0.0358207	0.00125479	-0.00891218	-0.004407	-0.0160637	0.014146	-0.00499669	-0.0111547	0.0660977	0.0644532	0.0442539	0.0173126	0.0461393	0.0841452	0.05008301*	0.066286	0.014568	0.0709866	0.0349047	0.0363779	0.0349393	0.0281136	0.0248432	0.0434496	0.0307296	0.027051	0.054258	0.0375808	0.051766
10.1386	0.00711961	-0.0168142	0.00783127	0.00017018	0.00778007	0.0139458	-0.0130469	0.0174823	-0.0196102	-0.0255023	0.00043341	0.014645	-0.0207228	0.00612596	0.0102574	0.00017862	-0.0133708	-0.00791275	-0.0181975	-0.0174904	-0.0359363	-0.00120701	-0.0094358	-0.00505507	-0.0220533	0.0138771	-0.00735522	-0.0126755	0.0659857	0.0691138	0.0494779	0.0174099	0.0561427	0.0833002	0.04551379*	0.0591868	0.0203094	0.0648109	0.0398003	0.0345937	0.031232	0.0239026	0.0230977	0.0454077	0.0331456	0.0241015	0.0501021	0.0375799	0.0492731
10.2231	0.00863606	-0.0156826	0.00520138	0.00450001	0.00616869	0.0141513	-0.0126615	0.0171541	-0.0244832	-0.0227954	0.00130571	0.0136651	-0.015394	0.00663246	0.0102763	-0.00082533	-0.011653	-0.00270822	-0.0136275	-0.018503	-0.0358849	-0.00358816	-0.0102758	-0.00484612	-0.0177263	0.0143117	-0.0062892	-0.0110444	0.0703869	0.0765631	0.0505898	0.0350902	0.0429791	0.081027	0.06879368*	0.0608035	0.0184627	0.0665569	0.0375898	0.0368753	0.029262	0.0274016	0.0225229	0.0417641	0.0330279	0.0239882	0.056161	0.0360235	0.0519702
10.3075	0.00764076	-0.0177674	0.00576452	0.00497965	0.00675332	0.0136403	-0.013921	0.0164012	-0.0245646	-0.022883	0.00097397	0.0125732	-0.0154582	0.00184045	0.0103794	0.00611495	-0.0185174	-0.00556657	-0.0175262	-0.0195638	-0.0368755	0.0001603	-0.0124296	-0.00916827	-0.0208411	0.0124903	-0.00653647	-0.00186112	0.0711283	0.0711503	0.0487147	0.0175656	0.0686623	0.0795106	0.05694065*	0.0635264	0.0164288	0.065085	0.0506259	0.0349204	0.0330042	0.0284114	0.0236815	0.0460016	0.0332539	0.0198276	0.0570392	0.0369575	0.0507314
10.3919	0.00590349	-0.0189743	0.00393995	-0.0008739	0.00834831	0.0116155	-0.0135395	0.0174627	-0.0251946	-0.0234116	0.00204933	0.0144146	-0.0191657	0.00270766	0.00968618	0.00023845	-0.00972385	-0.00434783	-0.0159607	-0.0177782	-0.0356627	0.00014249	-0.0101333	-0.00214805	-0.0174099	0.0102962	-0.00260121	-0.0113145	0.0724441	0.0792348	0.0494788	0.0255614	0.0497316	0.087445	0.07285369*	0.0638659	0.0164004	0.0722003	0.0498835	0.0350582	0.0325976	0.0272797	0.0280096	0.0457998	0.0321836	0.0244791	0.0569565	0.0372661	0.0519881
10.4764	0.0064375	-0.0222735	0.00561551	0.00341309	0.00756279	0.0129721	-0.0127276	0.0156018	-0.0252551	-0.023779	0.00280932	0.0139451	-0.020747	-0.00083287	0.0109586	-0.00654176	-0.013625	-0.00614621	-0.0145595	-0.0152881	-0.0356542	-0.00284075	-0.0112951	-0.00450581	-0.016723	0.0134651	-0.00726118	-0.0113771	0.0711882	0.0739322	0.043911	0.0238497	0.0535978	0.0822099	0.05738659*	0.0630914	0.0176958	0.0686328	0.0479906	0.038723	0.0352657	0.0285063	0.0278141	0.0430191	0.0326258	0.02087	0.058302	0.036914	0.0507639
10.5608	0.00699637	-0.0201535	0.00035889	0.00370808	0.00701481	0.0127718	-0.0111094	0.0161069	-0.0222217	-0.0245489	9.474e-05	0.0141727	-0.0202104	0.0009123	0.0101575	0.00445897	-0.00679105	-0.00415498	-0.013986	-0.0157257	-0.0353951	-0.00100746	-0.0101186	-0.00363638	-0.0182257	0.0115145	-0.00122647	-0.011317	0.0743946	0.0712785	0.0445894	0.0272844	0.050964	0.0824873	0.05047155*	0.0635408	0.0159233	0.0732721	0.0439718	0.0429331	0.0376693	0.0299362	0.0263432	0.0445264	0.037014	0.0208709	0.0607703	0.0344002	0.0540813
10.6453	0.00267014	-0.0197021	0.0021234	-0.00213605	0.00795419	0.014517	-0.012248	0.0156481	-0.0169274	-0.0248665	-0.00083241	0.0127567	-0.0188573	-0.00061158	0.0111668	-0.0029837	-0.0122221	-0.0058769	-0.0152449	-0.0140073	-0.0319355	-0.00023238	-0.00973212	-0.006441	-0.0189145	0.0132515	-0.00194865	-0.010389	0.075739	0.0804498	0.0489027	0.0275263	0.0559776	0.0835342	0.07129985*	0.0662029	0.0140373	0.0685274	0.0467008	0.0364585	0.0320974	0.030714	0.0310408	0.0421498	0.0362634	0.021509	0.06142	0.035202	0.0508202
10.7297	0.00641402	-0.01794	0.00049734	0.00579916	0.00659704	0.0135537	-0.0128185	0.0163472	-0.0242576	-0.024965	0.00100343	0.0118058	-0.0209935	0.00032227	0.0119221	-0.00089013	-0.00936603	-0.00373641	-0.0172517	-0.0167602	-0.0326736	-0.00292519	-0.011194	-0.00325542	-0.0174254	0.0110458	-0.00686362	-0.0116294	0.0815334	0.081497	0.0488717	0.0421089	0.0498495	0.0799252	0.05453163*	0.065909	0.00959003	0.0713354	0.0453417	0.0331939	0.029218	0.0338828	0.0276651	0.0432711	0.0370111	0.0234842	0.0631569	0.0339339	0.0540402
10.8142	0.0040566	-0.0205118	-0.0045718	0.00164728	0.00720507	0.0128232	-0.0128009	0.015275	-0.0164512	-0.0267465	-0.00200407	0.0103054	-0.0226108	-0.00817366	0.00610122	0.00214963	-0.00951923	-0.00508107	-0.0127021	-0.0169176	-0.0327502	-0.00417962	-0.0075682	-0.00421461	-0.0187626	0.00974574	-0.0120375	-0.0117185	0.0776933	0.0780619	0.04478	0.0318652	0.0466809	0.0754836	0.05019792*	0.061741	0.00860366	0.0665513	0.0467387	0.0321755	0.0282422	0.0325664	0.0300549	0.0398843	0.035381	0.0219546	0.0572361	0.0346727	0.0563488
10.8986	-0.00014727	-0.0214747	-0.00109245	0.0025686	0.00679088	0.0130437	-0.00963056	0.0137158	-0.0219072	-0.0261535	-0.00027187	0.0114895	-0.0180696	-0.00134507	0.00965315	0.00645047	-0.00910116	-0.00515707	-0.0104758	-0.0136826	-0.0336932	-0.00353498	-0.010266	-0.0039873	-0.0190964	0.00948957	-0.0094007	-0.0123881	0.0767976	0.0812297	0.0428625	0.0343215	0.0521208	0.0846991	0.05054979*	0.0656888	0.00517415	0.0682564	0.0458322	0.030793	0.0259403	0.0309543	0.0316739	0.0433494	0.0386347	0.0220705	0.0609955	0.0340102	0.0574387
10.9831	0.00255366	-0.0221666	0.0012236	0.00337291	0.00815248	0.0133264	-0.0108586	0.0146818	-0.0224399	-0.0254031	-0.00233597	0.0121771	-0.0215373	-0.00229866	0.0127914	-0.00281614	-0.0123812	-0.00584395	-0.0150794	-0.0140495	-0.032315	-0.00400101	-0.0109809	-0.00466631	-0.0202354	0.0127113	-0.00832065	-0.0112382	0.080377	0.0847219	0.0434187	0.0303725	0.0528119	0.074834	0.0699737*	0.0637677	0.00032266	0.0666897	0.0487392	0.0310855	0.0301883	0.0322198	0.0336632	0.0390584	0.0395871	0.0221514	0.0592155	0.0344632	0.0567179
11.0675	0.00133285	-0.0209403	6.3987e-05	0.0022593	0.00680168	0.0132762	-0.0132447	0.0142288	-0.0213956	-0.027768	0.0015223	0.0106159	-0.020107	-0.00327601	0.0115055	0.00404971	-0.00901285	-0.00480964	-0.0123922	-0.01224	-0.0317377	-0.00263048	-0.00934612	-0.00348548	-0.0173878	0.00850182	-0.0101939	-0.0138114	0.0811253	0.0840649	0.0378875	0.0362736	0.0522908	0.0768388	0.07749768*	0.0652035	-0.00258773	0.065311	0.051387	0.0305589	0.0291987	0.0320846	0.0326803	0.0401251	0.0400356	0.0213475	0.0616061	0.0372741	0.0580931
11.1519	0.00360455	-0.0248312	-0.0041415	-0.00384218	0.00732479	0.0146589	-0.013316	0.0144156	-0.0250286	-0.0302912	0.00031497	0.0125344	-0.0206764	-0.00352902	0.0118144	0.00808218	-0.00867411	-0.00719677	-0.015008	-0.0110251	-0.0337714	-0.00487921	-0.0112851	-0.00407728	-0.0177451	0.0149584	-0.0108265	-0.0123543	0.0826508	0.0854339	0.0403893	0.0424467	0.0579058	0.0715624	0.08960851*	0.0574022	0.00408163	0.0668993	0.0507419	0.0295413	0.0272688	0.0330331	0.0330439	0.0436305	0.0389697	0.0206095	0.0585503	0.0336285	0.0594444
11.2364	0.00320855	-0.0214202	-0.00293332	0.00254592	0.00812266	0.01194	-0.0142262	0.01388	-0.0390268	-0.0256616	0.00040043	0.0114065	-0.0250567	-0.00477781	0.0090642	0.00456093	-0.0100611	-0.00749532	-0.00800567	-0.00854285	-0.0329313	-0.00635027	-0.0150887	-0.00608974	-0.0172721	0.0139666	-0.0165879	-0.0131483	0.0782026	0.0811626	0.0527748	0.0448181	0.0550828	0.0650891	0.08512742*	0.0663631	0.00858628	0.0685589	0.0453022	0.0287476	0.0273587	0.0319034	0.0382917	0.0405248	0.0366987	0.0210242	0.0602522	0.038577	0.0590343
11.3208	0.00291727	-0.0189376	-0.00376806	-0.00034524	0.00755171	0.0156863	-0.013566	0.0117616	-0.0294488	-0.0249747	-0.00154127	0.0124473	-0.0283988	-0.00460614	0.0100335	0.00359356	-0.0116274	-0.00428817	-0.00938289	-0.0108081	-0.0326724	-0.008496	-0.0142167	-0.00271816	-0.0203852	0.0110686	-0.0195197	-0.0132535	0.083892	0.0865036	0.044154	0.0401013	0.0587167	0.0743633	0.08000691*	0.0670609	0.00834404	0.0664047	0.0468698	0.0310609	0.0279978	0.0310183	0.0341505	0.039067	0.0367598	0.0229278	0.0593557	0.0366004	0.0591022
11.4053	0.00326577	-0.0201826	-0.00416114	-0.00366636	0.00895564	0.0153307	-0.0113155	0.0121829	-0.0172906	-0.0244057	-8.7409e-05	0.0129339	-0.0287876	-0.00378542	0.0126221	-0.00011095	-0.00829734	-0.00609465	-0.0140883	-0.00856878	-0.0299693	-0.00587798	-0.0145308	-0.00266746	-0.0156959	0.010295	-0.0214255	-0.00989088	0.083112	0.0859132	0.0519445	0.0390119	0.0427568	0.0719876	0.08054662*	0.0683855	0.00679974	0.0664675	0.0515642	0.032297	0.0248742	0.0365065	0.0338762	0.0409891	0.0404788	0.00916221	0.0611586	0.0378142	0.0592633
11.4897	0.00552563	-0.0188064	-0.00533229	0.00258959	0.00869382	0.0156237	-0.0112363	0.0125017	-0.0247338	-0.0127685	0.00144233	0.0141519	-0.0259376	-0.00207289	0.0141763	0.00176597	-0.00751148	-0.00895008	-0.00894787	-0.00874939	-0.0296579	-0.0106143	-0.0127222	-0.00264562	-0.0226325	0.0133017	-0.0118738	-0.0141372	0.0873575	0.0870973	0.0507433	0.0367686	0.0654332	0.075728	0.06759359*	0.0684032	0.0136103	0.0704864	0.0481958	0.0303414	0.0255347	0.0354928	0.0376213	0.0405022	0.046944	0.00938309	0.0614774	0.0401746	0.0595064
11.5742	0.00410067	-0.0186979	-0.00564078	-0.00155197	0.00889635	0.0125373	-0.0118619	0.0161268	-0.0253079	-0.00848784	0.00048024	0.0142247	-0.0283407	-0.00439737	0.0203297	-0.00075405	-0.013739	-0.0104687	-0.0150278	-0.00572033	-0.0283873	-0.0083343	-0.0105999	-0.00224902	-0.0194046	0.0139668	-0.0162306	-0.0141619	0.0911008	0.0875988	0.055975	0.0410377	0.0596379	0.0709196	0.10267966*	0.0709462	0.0131599	0.0699675	0.0501262	0.0333447	0.0258051	0.0355445	0.037666	0.041038	0.0453053	0.00749663	0.063951	0.0392514	0.062247
11.6586	0.0043277	-0.0186274	-0.00465736	0.0010788	0.00949332	0.0161659	-0.00901374	0.012295	-0.0227128	-0.0123964	0.00107204	0.0129521	-0.0245223	-0.00346989	0.0114348	0.00026704	-0.00753103	-0.00722746	-0.00692344	-0.00211043	-0.0282817	-0.00801576	-0.0139285	-0.00038759	-0.0183858	0.00387163	-0.011146	-0.0124254	0.0932468	0.0916244	0.0519619	0.0378	0.0646059	0.0741384	0.10549649*	0.0695577	0.0152803	0.0714975	0.0458742	0.0343974	0.0314993	0.0407418	0.0390584	0.0439787	0.048808	0.00832567	0.0599318	0.0414029	0.0630104
11.7431	0.00420805	-0.0192556	-0.00348578	0.0015911	0.0113383	0.015732	-0.00554173	0.0137286	-0.0238756	-0.0100941	0.00156416	0.0125588	-0.0267562	-0.00376503	0.0136974	0.00573338	-0.00489217	-0.00623016	-0.00868678	-0.00481148	-0.0337834	-0.0106182	-0.0129147	-0.00179203	-0.018642	0.0123819	-0.0132299	-0.00983525	0.0923435	0.0943192	0.0540605	0.0400974	0.0638682	0.072458	0.09603968*	0.0692621	0.012688	0.0709637	0.0490375	0.0344667	0.030504	0.0364595	0.0396584	0.0421258	0.049847	0.0103651	0.0636545	0.0420735	0.0634817
11.8275	0.00492359	-0.0192413	-0.00112108	-0.0025345	0.00970291	0.0182218	-0.0024327	0.0124851	-0.0255609	-0.0117271	-0.00060201	0.0127857	-0.0282564	-0.0108126	0.0153394	0.00307939	-0.00469036	-0.00790409	-0.0147311	-0.00436827	-0.0297178	-0.00662577	-0.00989238	-0.00165889	-0.0184651	0.0146436	-0.0147861	-0.00951303	0.0922945	0.0992588	0.0596708	0.0360893	0.065596	0.0746008	0.07312096*	0.0741746	0.0183132	0.0731586	0.0501033	0.0371787	0.0285113	0.0403929	0.0421749	0.0390261	0.047347	0.0108669	0.0644632	0.0418328	0.0632588
11.9119	0.00162542	-0.0184465	-0.00238529	0.00033405	0.0107656	0.0161498	-0.00298735	0.0126891	-0.0273777	-0.0129974	-0.00018469	0.0128538	-0.0260152	-0.00458818	0.0160727	0.00724933	-0.00625423	-0.00828728	-0.00994655	-0.00117693	-0.0309496	-0.00638302	-0.0133778	-0.00474756	-0.0154333	0.00840714	-0.0169286	-0.00927344	0.0935131	0.0872035	0.0561492	0.0429691	0.0630253	0.0761465	0.10860163*	0.0733287	0.0165941	0.0724475	0.0484159	0.0366122	0.0308154	0.0395744	0.0343924	0.0427608	0.048657	0.00956862	0.0646112	0.0234055	0.0678362
11.9964	0.00759889	-0.0198161	-0.00190807	-0.00248614	0.0123334	0.0182784	-0.00167868	0.0130111	-0.0199897	-0.00858829	0.00260348	0.0137829	-0.0248041	0.0016699	0.0166296	0.014417	-0.00638245	-0.00651234	-0.0099524	-0.0007386	-0.0274465	-0.00765696	-0.00964469	-0.00045742	-0.0152157	0.0112419	-0.0197155	-0.00855403	0.0934696	0.0985185	0.046209	0.0460482	0.0662712	0.0714868	0.08149004*	0.0739348	0.0183275	0.0739338	0.0473161	0.0372672	0.0316329	0.0363506	0.0465599	0.0417163	0.0474358	0.0105866	0.0649808	0.0225088	0.0648687
12.0808	0.00886594	-0.0183498	0.00065991	0.00430351	0.0150001	0.0168194	-0.00243253	0.0134489	-0.0210264	-0.0121439	0.0019279	0.0157707	-0.0264091	0.001684	0.0161646	0.00486497	-0.00312178	-0.00721244	-0.0140159	-0.00131759	-0.0287136	-0.00977415	-0.0112197	0.0003697	-0.0143945	0.0205975	-0.0173577	-0.00858652	0.0948245	0.0929232	0.0659788	0.0479587	0.066018	0.0804192	0.08898995*	0.069306	0.0128121	0.0739535	0.0463537	0.0376453	0.0385364	0.0382698	0.0436414	0.0411382	0.0497141	0.0090245	0.0651845	0.0238176	0.0658929
12.1653	0.00755961	-0.0158597	-0.00168211	0.00439284	0.0118055	0.0178279	0.00149981	0.0137592	-0.0227417	-0.0122583	0.00204219	0.0158058	-0.0277247	0.00134431	0.0172652	0.00136216	-0.00333172	-0.0041529	-0.0112187	-0.00098212	-0.0283724	-0.00954846	-0.00819567	0.00055318	-0.0150727	0.014833	-0.0280141	-0.00954767	0.095024	0.0980582	0.0655775	0.0440393	0.0671768	0.0814095	0.09003983*	0.0725298	0.0203594	0.0760122	0.0512883	0.0368202	0.0380432	0.0381649	0.0453191	0.0395121	0.0501992	0.00924759	0.0646498	0.0220945	0.0631159
12.2497	0.00761477	-0.0168162	-0.00038653	0.00083937	0.0114193	0.0169765	-0.00132051	0.0131076	-0.0195089	-0.0115945	0.00333266	0.0139164	-0.0289662	0.00147427	0.0183566	0.000443	-0.00345602	-0.00768958	-0.0117921	0.00322654	-0.0287675	-0.00753563	-0.0101749	-6.1748e-05	-0.0169092	0.0191558	-0.0233261	-0.0108452	0.0993211	0.0996499	0.0635544	0.0466439	0.0656101	0.077735	0.10816263*	0.0756109	0.0186252	0.0742259	0.0474138	0.0321627	0.0410423	0.043055	0.0454997	0.0383458	0.0498508	0.0122658	0.0669042	0.0256376	0.0661822
12.3342	0.00847468	-0.0165377	0.0007885	0.00688161	0.0130703	0.0179595	-0.00423424	0.0134953	-0.0235521	-0.0086773	0.0027745	0.0157819	-0.0266386	0.00080058	0.0153301	0.0143438	-0.00296554	-0.00800921	-0.0118651	0.00385379	-0.0263243	-0.00907917	-0.0102164	0.00130192	-0.0144316	0.017531	-0.0197685	-0.00776905	0.0954852	0.0945198	0.0679056	0.0511779	0.0677448	0.0786075	0.07721866*	0.0744958	0.0202987	0.0783362	0.0500781	0.0363652	0.0372698	0.0397013	0.0462696	0.0412882	0.0486468	0.010636	0.0658856	0.0242388	0.0683172
12.4186	0.00852713	-0.0177999	-0.00135658	0.00617149	0.0142529	0.0182942	-0.00273662	0.0148026	-0.0184351	-0.0108154	0.00439685	0.0173877	-0.0278499	0.00370766	0.0163183	0.018034	-0.00201288	-0.00557896	-0.007253	0.00777771	-0.0263438	-0.00941952	-0.00888241	0.00017359	-0.0109167	0.018242	-0.0176588	-0.00782117	0.101713	0.0995585	0.0645278	0.0542485	0.0679598	0.0846955	0.10780203*	0.0768452	0.0193679	0.0789504	0.051431	0.0385924	0.0393433	0.0450576	0.0506407	0.0437105	0.0505048	0.0108546	0.0705324	0.0273835	0.0648697
12.5031	0.0096627	-0.0184948	0.00277921	-0.00201318	0.0151164	0.0199076	-0.00223224	0.0144852	-0.0177428	-0.0100863	0.00343514	0.0176515	-0.0272779	0.00515177	0.0171375	0.00847956	0.00344386	-0.00530979	-0.00616113	0.00620739	-0.0264561	-0.00659932	-0.00840907	0.00216856	-0.0129597	0.0205292	-0.0156869	-0.00720768	0.101313	0.0994844	0.0680793	0.0614545	0.0680944	0.0686191	0.06709064*	0.0685344	0.0245363	0.0719856	0.0552838	0.0429149	0.0405552	0.0450319	0.0523191	0.045186	0.0532558	0.0142876	0.0715083	0.0268908	0.0656291
12.5875	0.00828875	-0.0183774	0.00103647	0.00684521	0.0142209	0.0168453	-0.00228283	0.0151127	-0.0243633	-0.0113996	0.00467063	0.016313	-0.0260376	0.00422554	0.0179948	0.0042926	0.00048978	-0.0053515	-0.0109651	0.00649913	-0.0269226	-0.00717509	-0.0052435	-0.00042199	-0.0176479	0.0222555	-0.0111047	-0.00574575	0.096497	0.103907	0.07021	0.0558823	0.0629529	0.0861656	0.0930986*	0.0739413	0.0255206	0.0805296	0.0541372	0.0384555	0.0394094	0.0431483	0.0511033	0.0445046	0.0502481	0.0153322	0.068834	0.0281779	0.061656
12.6719	0.0108626	-0.0155492	0.00360279	0.00653406	0.0149852	0.0195827	-0.00299464	0.0167079	-0.0237892	-0.00879755	0.00171207	0.017091	-0.0261566	0.00098151	0.0172289	0.00596897	-0.00072792	-0.00315278	-0.00902334	0.00160035	-0.0253501	-0.00789498	-0.00911134	0.0027662	-0.0135129	0.0254378	-0.0113685	-0.00716904	0.101481	0.103065	0.0724545	0.0523822	0.0750908	0.0759267	0.09405573*	0.0736422	0.0222155	0.0833414	0.0502727	0.0408378	0.0509264	0.0451891	0.0505683	0.0441238	0.0547604	0.0178433	0.0684704	0.028048	0.0662112
12.7564	0.0120816	-0.0174673	0.00258873	-0.00041829	0.0157408	0.0180495	-0.00277231	0.0141418	-0.0217977	-0.010169	0.00126119	0.0166821	-0.0299954	0.00351883	0.0191857	0.00565733	-0.00289728	-0.00387309	-0.01274	0.00718921	-0.0239835	-0.00960921	-0.0114826	-5.1608e-05	-0.0153153	0.0259434	-0.0178149	-0.00812754	0.102227	0.101544	0.0593044	0.0564765	0.0659422	0.0793383	0.09913992*	0.0731193	0.0268434	0.0826035	0.0549351	0.0438217	0.0459239	0.0448325	0.0508863	0.0462132	0.0517286	0.0124604	0.0693522	0.0288727	0.0664006
12.8408	0.0111619	-0.0160464	0.00292198	0.00384502	0.0158231	0.0186762	-0.00186933	0.014392	-0.0210973	-0.00935121	0.00134804	0.0156551	-0.0254974	0.00049277	0.0158047	0.00723542	-0.0018188	-0.00506599	-0.00979222	0.0055621	-0.02568	-0.00943257	-0.00930032	0.0022372	-0.0146665	0.0212763	-0.0198771	-0.00805845	0.101461	0.0983686	0.06955	0.0573006	0.0677354	0.0796266	0.08355149*	0.076488	0.0200374	0.0817265	0.0489417	0.0409895	0.0436856	0.0440544	0.0551917	0.0456466	0.0532111	0.0141678	0.0696405	0.0295594	0.0646324
12.9253	0.0149426	-0.0150824	0.00477546	0.00772475	0.0154507	0.0207129	-0.0038508	0.0171857	-0.0102982	-0.00933742	0.00381872	0.0183439	-0.0265697	0.00129843	0.0146377	0.00834964	0.00460329	-0.0032029	-0.00872254	0.00834208	-0.0271202	-0.00779548	-0.00977052	0.00475783	-0.00078774	0.0210667	-0.0214463	-0.00884198	0.100927	0.0988576	0.0722316	0.062917	0.0687399	0.0829085	0.10132676*	0.0817106	0.0243015	0.0798035	0.0522458	0.0450463	0.0520543	0.0451885	0.0546045	0.0437339	0.0512186	0.0127373	0.0693826	0.0269853	0.0681913
13.0122	0.0115161	-0.0191969	0.0059314	0.00873974	0.0168801	0.0202372	-0.00199721	0.015709	-0.0246554	-0.00498996	0.00317618	0.0211071	-0.0267039	0.00462195	0.0171729	0.0158894	-0.00159092	-0.0041474	-0.00845023	0.0119146	-0.0245489	-0.00706866	-0.0130992	0.0046634	-0.0131086	0.025007	-0.0163619	-0.00501906	0.105061	0.1033	0.0752711	0.0582188	0.0707332	0.0809134	0.11251117*	0.0817886	0.0226165	0.0834792	0.0551996	0.0470874	0.0480243	0.0470417	0.056136	0.0459856	0.0554946	0.0126756	0.0687728	0.0303373	0.0670695
13.0967	0.0141456	-0.0163784	0.00439947	0.00579257	0.0163173	0.0194615	-0.00518401	0.0188752	-0.0275611	-0.0105298	0.00130533	0.0226532	-0.025003	0.0041118	0.0204777	0.00642349	0.00144055	-0.00442316	-0.0133307	0.00749129	-0.0253718	-0.00659941	-0.00982261	0.00370644	-0.013287	0.0216438	-0.0161306	-0.0056175	0.108642	0.0968495	0.0760865	0.059287	0.0640614	0.0777008	0.11903846*	0.081309	0.0259218	0.0817709	0.0580717	0.0449835	0.0468999	0.0495483	0.0584312	0.0465409	0.0545763	0.017923	0.0705007	0.0312335	0.0681715
13.1811	0.0141848	-0.0166231	0.00298715	0.00625292	0.0147219	0.0190957	-0.00400688	0.018618	-0.0178017	-0.00616633	0.00185855	0.0192078	-0.023598	0.00541922	0.0153286	0.00679484	-0.00118399	-0.00334199	-0.0110675	0.0116507	-0.0272191	-0.00615143	-0.00311468	0.00290415	-0.0127318	0.0242383	-0.0143052	-0.00869418	0.108366	0.102446	0.0617684	0.0578664	0.0765624	0.0838809	0.11652239*	0.0791246	0.0235717	0.0824252	0.0440164	0.0450443	0.0465693	0.047206	0.0557205	0.04867	0.0540456	0.0167509	0.0663919	0.0265884	0.0664652
13.2656	0.0131077	-0.0181706	0.00525545	0.00532957	0.0144326	0.0209665	-0.00175745	0.0177791	-0.020014	0.0270121	0.00209745	0.0179517	-0.0258484	0.0069429	0.0176799	0.00295585	-0.00075367	-0.00324292	-0.00827866	0.011595	-0.0256016	-0.00607528	-0.0123774	0.00473203	-0.0134946	0.0256728	-0.0162649	-0.00685321	0.105035	0.100439	0.0707126	0.0590941	0.0703723	0.0818832	0.09560032*	0.082593	0.0285213	0.082449	0.0430806	0.0475032	0.0454013	0.0478144	0.0585704	0.0469635	0.0512235	0.013547	0.0696912	0.0319687	0.0650165
13.35	0.0141144	-0.0174375	0.00319176	0.00205059	0.014846	0.0193641	-0.00244309	0.0165879	-0.0195821	0.0255206	0.00265528	0.0203899	-0.0264898	0.006931	0.0165165	0.00744699	-0.00117807	-0.0046826	-0.00676773	0.0101106	-0.0279338	-0.00557463	-0.00974819	0.00776046	-0.0152045	0.0223512	-0.0109473	-0.00608424	0.105406	0.109875	0.0788337	0.0614205	0.0720659	0.07074	0.12675284*	0.0816869	0.0242151	0.0864647	0.048649	0.0488275	0.0469197	0.0446551	0.0593292	0.0437285	0.0555541	0.0120153	0.070771	0.0322897	0.0657114
13.4344	0.0128845	-0.0168432	0.00630634	0.00761046	0.0129483	0.0199619	-0.0045574	0.0306177	-0.0175039	0.0264643	0.00303725	0.0152945	-0.0283833	0.00687423	0.0214916	0.00373916	-0.00177888	-0.00555322	-0.00614505	0.012908	-0.0248213	0.00119009	-0.00733214	0.00341602	-0.015553	0.024077	-0.0107206	-0.00407099	0.109237	0.0996285	0.0793386	0.0605417	0.0745497	0.0694462	0.12399233*	0.0795674	0.0309812	0.0784423	0.0513576	0.050141	0.0472028	0.0406027	0.0601162	0.0498976	0.0548785	0.0123773	0.0696395	0.0327542	0.0628229
13.5189	0.0194	-0.0176131	0.00654888	0.00303606	0.0139836	0.0190017	-0.00232164	0.0301804	-0.0220911	0.0270292	0.00295309	0.0216698	-0.0277098	0.00833315	0.0135792	0.00897398	0.00307937	-0.00671754	-0.00613456	0.0103718	-0.0270121	-0.00505301	-0.00649125	0.00315509	-0.00956675	0.0212746	-0.0101516	-0.00699036	0.110434	0.105196	0.0781445	0.0648759	0.0732238	0.0763328	0.10088909*	0.0829903	0.0313218	0.0860082	0.047319	0.0494348	0.0472765	0.0487309	0.0640644	0.0483087	0.0543368	0.0157069	0.0735279	0.0326014	0.0644403
13.6033	0.0177485	-0.0172276	0.00803075	0.00928548	0.0157949	0.0201695	-0.00063058	0.0293177	-0.0162327	0.0214871	0.00706075	0.0243312	-0.0276374	0.00876549	0.0199875	0.013197	0.00047549	-0.00403849	-0.00561797	0.0128638	-0.0235113	-0.00308266	-0.00915166	0.00557887	-0.0105277	0.0244823	-0.00806176	-0.00628789	0.105163	0.109868	0.0754761	0.0595349	0.0714526	0.0692992	0.09269462*	0.0814381	0.0298077	0.0863725	0.0407542	0.0498811	0.0645649	0.0513669	0.0649906	0.0506247	0.0528474	0.0168611	0.0741264	0.033239	0.0667125
13.6878	0.015353	-0.0167042	0.0089099	0.00470643	0.0125536	0.0198955	-0.00021358	0.0281586	-0.0272116	0.0167598	0.0044472	0.0179171	-0.0274709	0.01184	0.0222395	0.0108516	0.0019778	-0.00600024	-0.00817546	0.0128694	-0.0218684	-0.00106478	-0.00573757	0.00366348	-0.00957619	0.0257688	-0.00664207	-0.00777894	0.105917	0.104815	0.0764384	0.0737451	0.0685675	0.0668553	0.11171967*	0.0797703	0.0135943	0.0866634	0.0362725	0.0486412	0.0609843	0.0496429	0.0652438	0.0501759	0.0538703	0.0169341	0.0785108	0.0333869	0.0665789
13.7722	0.0184043	-0.0180897	0.00994432	0.00874358	0.0127058	0.020388	-0.00017055	0.0272298	-0.0215406	0.0193363	0.00386383	0.0161324	-0.0284034	0.00730896	0.0178831	0.00564349	-0.00182801	-0.00312817	-0.00605375	0.0128749	-0.0235897	0.00018248	-0.0101144	0.00740812	-0.0096933	0.026744	-0.00900667	-0.0079317	0.108008	0.103811	0.0773165	0.0596443	0.0747287	0.0662292	0.12456225*	0.0839479	0.0290562	0.0879951	0.0293601	0.0509834	0.0644629	0.0521252	0.0654189	0.0515917	0.0534893	0.0150274	0.0773361	0.0367039	0.0651172
13.8567	0.0176982	-0.0167688	0.00612322	0.00544165	0.0126973	0.0208165	0.00132732	0.0278763	-0.0169334	0.0170567	0.00533162	0.0184316	-0.0283625	0.00883451	0.0188876	0.00436732	0.00196244	-0.00661747	-0.00841285	0.0103445	-0.0231467	-0.00349194	-0.00399775	0.00567744	-0.0107651	0.0205394	-0.0157272	-0.00785125	0.108474	0.106352	0.0742708	0.0615223	0.0650647	0.0650874	0.13001152*	0.0810281	0.0232702	0.0884883	0.0281771	0.0495354	0.0579645	0.0519623	0.0637957	0.0480341	0.0570031	0.0167001	0.0756539	0.0337792	0.0626289
13.9411	0.0150573	-0.0144163	0.00558661	0.0104265	0.0118098	0.0166147	-0.00158192	0.028822	-0.0152875	0.0124947	0.00302142	0.021857	-0.0286446	0.00882417	0.0229041	0.00677199	0.00133777	-0.00571275	-0.0101122	0.0177215	-0.0222021	-0.00117925	-0.00243466	0.00431147	-0.0119007	0.0205047	-0.0132933	-0.00668562	0.105897	0.10323	0.0734538	0.0776232	0.0669375	0.0698583	0.11060552*	0.0824233	0.0260515	0.0861461	0.0280232	0.0526115	0.0584991	0.0525895	0.0664617	0.0530791	0.0542638	0.0167556	0.0755202	0.0325609	0.0648504
14.0256	0.0162631	-0.013831	0.00692688	0.00525428	0.0123355	0.0205469	0.00052659	0.0310532	-0.011983	0.00875082	0.00319637	0.020859	-0.0312801	0.0112446	0.019182	0.0101572	-0.00492904	-0.00772058	-0.00796632	0.0150257	-0.0237382	-0.00655329	-2.0786e-05	0.00168626	0.00168328	0.0208285	-0.0121748	-0.00425231	0.106713	0.105413	0.079905	0.0681266	0.0735508	0.0693518	0.11102703*	0.0829085	0.0237876	0.0868349	0.0200091	0.0489672	0.0566019	0.0496566	0.0700681	0.0488351	0.0571103	0.0174609	0.0754903	0.0349033	0.0649546
14.11	0.0161878	-0.0151874	0.0100657	0.00825032	0.0127595	0.021115	0.00086281	0.0277149	-0.0114804	0.0147358	0.00521261	0.0226953	-0.0283727	0.0114223	0.0152068	0.010502	-0.00202675	-0.00623463	-0.0152319	0.0220445	-0.0215429	0.00111819	-0.00454906	0.00214041	-0.00882364	0.0236861	-0.0119544	-0.0083379	0.110093	0.104925	0.0798604	0.0621271	0.075402	0.0683089	0.11319811*	0.0835403	0.0253304	0.0884816	0.0239734	0.0522417	0.0586465	0.0534257	0.0710975	0.0517757	0.0526947	0.0176945	0.0782162	0.0372236	0.0685688
14.1944	0.0183059	-0.0153512	0.0106858	0.00676146	0.0140071	0.0209426	-9.839e-05	0.0267431	-0.0137143	0.0141395	0.00643522	0.0213533	-0.030185	0.014198	0.0229721	0.00649796	-0.00087037	-0.00683072	-0.00919963	0.0146749	-0.0230933	-0.0028277	0.00215934	0.00303179	-0.00708501	0.0215024	-0.00660084	-0.00783473	0.108334	0.104286	0.0767142	0.0725769	0.0650213	0.0678665	0.12054125*	0.0863247	0.0221802	0.0894948	0.0243642	0.0504804	0.056535	0.0525467	0.0674513	0.0523796	0.0573386	0.0173836	0.0772371	0.0363077	0.0676996
14.2789	0.0172488	-0.0165038	0.00980558	0.00671568	0.0160542	0.0187769	0.0020768	0.0293406	-0.0147774	0.0157628	0.00453701	0.0199455	-0.0288921	0.0121807	0.0204316	0.00768359	-0.0030069	-0.0058759	-0.0120558	0.0120519	-0.0219911	-0.00288276	0.00410379	0.00458186	-0.0115429	0.0230933	-0.00922846	-0.00614965	0.108006	0.0997287	0.0792673	0.0579365	0.0736923	0.0681361	0.09503239*	0.0780582	0.0199675	0.0765499	0.0269491	0.0500797	0.0558475	0.0517956	0.0657395	0.0528723	0.0599631	0.0139768	0.0802212	0.0362143	0.0612694
14.3633	0.0179168	-0.016366	0.00925415	0.00203939	0.0109754	0.019379	0.00089974	0.0260934	-0.012318	0.0081332	0.00455575	0.0222375	-0.02996	0.0143332	0.0185221	0.00913102	-0.00218545	-0.00617622	-0.00802914	0.0101395	-0.0253154	-0.00336747	0.00163814	0.00266131	-0.0121897	0.0211107	-0.00187366	-0.00722888	0.107436	0.110712	0.0832187	0.0644316	0.0715665	0.0639346	0.08391774*	0.0827456	0.0202395	0.0869557	0.0237441	0.0521485	0.053471	0.0467785	0.0695189	0.051716	0.058001	0.0131614	0.0745459	0.0371046	0.0650648
14.4478	0.0172118	-0.0156036	0.00981574	0.00450506	0.0133238	0.017976	0.0025758	0.0290052	-0.0170563	0.0121644	0.00523697	0.0205773	-0.0291603	0.0139971	0.02555	0.00960836	-0.00101167	-0.00666654	-0.00610552	0.0123623	-0.0234397	-0.00524497	-0.0065769	0.00293994	-0.00535836	0.0205351	-0.00586019	-0.00920062	0.109284	0.106906	0.0783807	0.0468089	0.0710881	0.0688177	0.09962918*	0.0841029	0.0185239	0.0896979	0.0275177	0.0536227	0.0572506	0.050807	0.0696661	0.0532137	0.0596866	0.0161168	0.0776359	0.0402625	0.0633188
14.5322	0.0267765	-0.0136708	0.0114149	0.00478319	0.0104717	0.0179061	-0.00322313	0.0272785	-0.0189134	0.00992427	0.00532706	0.0210092	-0.0284839	0.0129955	0.0216061	0.00707212	0.00204799	-0.01074	-0.00965944	0.0108629	-0.0222927	0.0019668	-0.00014628	0.00118004	-0.0108561	0.018253	0.0003379	-0.00761995	0.108877	0.102878	0.0741243	0.0573466	0.0653458	0.0663538	0.11153337*	0.0819732	0.00658584	0.0886557	0.0232576	0.0490858	0.0534018	0.049651	0.0700902	0.0560521	0.0577521	0.0211851	0.0746011	0.036404	0.0660147
14.6167	0.0185769	-0.0146348	0.00999848	0.00990161	0.0110565	0.0172189	0.00018556	0.0282736	-0.0189787	0.0103624	0.00539625	0.0177278	-0.0294776	0.0158961	0.0200361	0.0117631	-0.00301185	-0.00752877	-0.0128702	0.00730882	-0.0195062	-0.00392472	-0.00425148	0.00337601	-0.00577126	0.0235295	-0.00479667	-0.00677263	0.111176	0.110365	0.0827896	0.0646713	0.0718017	0.0690834	0.12112241*	0.0824472	0.0160644	0.087806	0.0307979	0.0552425	0.0551196	0.0509119	0.0707598	0.0562765	0.0604371	0.0193481	0.0747456	0.0379234	0.0674733
14.7011	0.0178925	-0.0141001	0.0114165	0.0106481	0.0112651	0.0179423	0.00219082	0.0304203	-0.0197234	0.00898762	0.00600713	0.0189307	-0.0287436	0.0160206	0.0212585	0.00535547	0.0014574	-0.00649834	-0.00557067	0.00891616	-0.0241394	-0.0035086	-0.00023691	0.00346619	0.00679355	0.024966	-0.00168048	-0.00727322	0.109878	0.107564	0.0820647	0.0611217	0.0666734	0.0687827	0.12568773*	0.0833132	0.0054457	0.0906571	0.0268894	0.0591098	0.0539272	0.0525592	0.0701955	0.0570417	0.0592048	0.0229255	0.0772154	0.0386968	0.0675772
14.7856	0.0177844	-0.0140579	0.0119488	0.00242093	0.00992341	0.0200471	0.00030553	0.0278643	-0.0171387	0.00996036	0.00708234	0.0256546	-0.0277609	0.0132564	0.0228739	0.00654516	-0.00321778	-0.00786953	-0.0116682	0.0116501	-0.0221442	-0.00078518	-0.00430261	0.00158392	-0.00809764	0.0206671	-0.00418626	-0.00698263	0.109492	0.107195	0.0805154	0.0537545	0.0710023	0.0668004	0.13026698*	0.0815373	0.0137833	0.0908251	0.0353958	0.0637744	0.0540768	0.0545719	0.0713871	0.0537698	0.0585592	0.015333	0.0771959	0.0412839	0.0685376
14.87	0.0182766	-0.0135573	0.0136177	-0.00046255	0.0108186	0.0200564	0.00312083	0.0293754	-0.0185111	-0.00338262	0.00704169	0.0186497	-0.027472	0.0151378	0.0252763	0.012691	9.9263e-05	-0.00836786	-0.00473524	0.00842226	-0.021528	-0.00231157	-0.00279093	-0.00108208	-0.00900224	0.0188078	-0.00139214	-0.00820411	0.114533	0.109215	0.0852461	0.0570819	0.06849	0.0692223	0.13260357*	0.0846036	0.00191776	0.0928814	0.0422065	0.0657113	0.0511519	0.0561173	0.0749159	0.0555973	0.0595819	0.0168965	0.0774918	0.0419827	0.0715716
14.9544	0.0203003	-0.0130606	0.0110038	0.00650126	0.0128077	0.0200522	-0.00199641	0.030462	-0.0149803	-0.00408605	0.00881288	0.0210309	-0.0293591	0.0162087	0.0214542	0.0100119	-0.0057637	-0.00833	-0.00827132	0.00923701	-0.0212116	-0.00262047	-0.00070585	-0.00118117	-0.00532997	0.0176769	0.00790446	-0.00381635	0.11022	0.109798	0.0867075	0.061012	0.0690939	0.0706036	0.13227051*	0.0840496	0.00812553	0.0984014	0.0433706	0.0617435	0.049798	0.0579911	0.0754946	0.0597613	0.0552096	0.0172185	0.076686	0.0429901	0.0730495
15.0389	0.0191343	-0.0124681	0.0146222	0.00591782	0.0121532	0.0201514	-0.00043134	0.0315854	-0.0222653	-0.00577682	0.00968747	0.0171869	-0.0290217	0.017985	0.0214077	0.00958159	-0.00251046	-0.00788633	-0.00846037	0.00813045	-0.022499	-0.00335336	-0.00086324	0.00272573	-0.00931749	0.0214827	-0.00062387	-0.00607886	0.109185	0.106856	0.0872012	0.0598504	0.0694921	0.068849	0.13566615*	0.0844713	0.0001242	0.0914472	0.0488181	0.0697374	0.0507626	0.0565305	0.0741755	0.0580526	0.0596345	0.0179636	0.0812939	0.0420371	0.0668313
15.1233	0.0156672	-0.0112802	0.0144832	0.00832784	0.0114125	0.0175166	-0.00108109	0.0316405	-0.0196841	0.00071848	0.0104626	0.0219146	-0.0293057	0.0158818	0.0248483	0.0109976	0.00114171	-0.00652065	-0.0110029	0.0125907	-0.02137	-0.00446214	-0.00070706	0.00215248	-0.0100956	0.0209545	-0.0008709	-0.00495063	0.113383	0.112268	0.0886548	0.062878	0.067384	0.0688561	0.13016633*	0.0870743	0.00592835	0.0897615	0.0458317	0.0671303	0.0480889	0.0554923	0.0720157	0.0593952	0.0616203	0.0207707	0.0781973	0.0421665	0.0680238
15.2078	0.0186847	-0.0121133	0.0137693	0.00415188	0.0098177	0.0174175	-0.00292529	0.0310033	-0.015992	-0.00126266	0.0101317	0.0206105	-0.0291714	0.0161502	0.0239407	0.00644766	-0.0030275	-0.010265	-0.00799534	0.0133403	-0.0220298	-0.00224103	-0.00253183	-0.00081121	-0.00066989	0.0200852	-0.00192165	-0.00237967	0.107416	0.114478	0.0872246	0.0623379	0.0669263	0.0670149	0.11598112*	0.0855311	0.00179108	0.0934693	0.0361068	0.0661654	0.0343789	0.0585543	0.0772631	0.0595159	0.0640018	0.0207294	0.0798901	0.0430237	0.0695245
15.2922	0.0215641	-0.0116334	0.0135247	-0.00055738	0.0101699	0.0188343	-0.00257757	0.0287609	-0.0220886	-0.00573072	0.0116444	0.0195198	-0.0290542	0.0143354	0.021448	0.00981647	0.00268652	-0.00946823	-0.00900843	0.0198355	-0.0204032	-0.0024273	0.00053933	-0.00147969	-0.00387026	0.0205805	-0.00025005	-0.00444381	0.111532	0.110825	0.0878038	0.0650723	0.0749687	0.0713408	0.1257795*	0.0852437	0.00383728	0.0949131	0.0330035	0.0647486	0.0346125	0.0528381	0.075834	0.0564535	0.0619063	0.0194786	0.0817628	0.0442359	0.071324
15.3767	0.0115305	-0.00970783	0.0162109	0.00981748	0.00915881	0.0184669	-0.00467534	0.0322003	-0.0194497	-0.00989068	0.0128966	0.0193312	-0.0288756	0.0183565	0.0233634	0.0083946	0.00448047	-0.00986364	-0.013859	0.0156927	-0.0227441	-0.00561065	-0.00428022	0.00155481	-0.00513473	0.0193317	0.00488405	-0.0052571	0.112188	0.115804	0.0889552	0.0661923	0.0682242	0.0720444	0.12651973*	0.0876661	0.00124682	0.0927483	0.0296142	0.0669191	0.0322904	0.0542327	0.0792899	0.0599531	0.0594066	0.0225496	0.0782802	0.0446945	0.0716776
15.4611	0.0197397	-0.0106964	0.0155969	0.00401799	0.00603193	0.0210758	-0.00188135	0.0289473	-0.0166522	-0.0115872	0.010991	0.0216117	-0.0283164	0.0169362	0.0219895	0.00760484	0.0054582	-0.00910089	-0.00879352	0.0194153	-0.0193688	-0.00348485	0.00035688	4.8962e-05	-0.00230791	0.0199192	0.00319236	-0.00483173	0.11708	0.116614	0.0924275	0.0676507	0.0758132	0.0744043	0.12524777*	0.0860238	0.00017086	0.0948736	0.0314938	0.0696659	0.030499	0.0587166	0.0778115	0.0618641	0.0613604	0.0215426	0.0840459	0.0438607	0.0719105
15.5456	0.0196209	-0.0111404	0.0153545	0.0012426	0.0076544	0.0206481	-0.00566619	0.0297643	-0.0161271	-0.0124715	0.0107061	0.0182703	-0.0296259	0.0182284	0.0255027	0.00429954	0.00329239	-0.00982919	-0.0126615	0.0177309	-0.0210256	-0.00509786	-0.00263813	0.00010049	-0.00326197	0.0168062	0.0011427	-0.00445198	0.110692	0.117035	0.0893602	0.0658262	0.0787089	0.0743783	0.12785286*	0.0881446	-0.00020383	0.0933085	0.0290219	0.0665183	0.0270573	0.0590477	0.0793125	0.0618574	0.0634345	0.0256144	0.0846362	0.0444702	0.0761577
15.63	0.0192612	-0.0105691	0.0152555	-0.00195439	0.00687618	0.0172451	0.00093104	0.028959	-0.0183341	-0.00763127	0.0116282	0.0166903	-0.0289951	0.0180624	0.0229079	0.00514059	0.00564217	-0.00896486	-0.00285759	0.0189797	-0.0174715	-0.00679109	-0.00279428	-0.00206685	-0.00212959	0.0157426	0.00500454	-0.00441703	0.120202	0.119253	0.093585	0.0683638	0.0765478	0.0709017	0.13315767*	0.0879125	-0.00170511	0.0950767	0.0225467	0.06843	0.0302007	0.0593052	0.079943	0.0641143	0.0640453	0.0206046	0.0843721	0.0475746	0.0699067
15.7144	0.0184302	-0.00936298	0.0150021	-0.0009675	0.00626659	0.0235526	0.0004243	0.0352697	-0.0182717	-0.00930856	0.00993471	0.0143688	-0.0295092	0.0178107	0.024626	0.00356792	0.00586488	-0.0102121	-0.0117539	0.0176628	-0.0206982	-0.00713283	0.00082882	0.00162974	-0.00364577	0.0161754	0.00534432	-0.00564379	0.114576	0.117338	0.0959122	0.0703261	0.0706426	0.0713201	0.13930141*	0.0881149	0.00036435	0.0950372	0.0252812	0.0652229	0.0283731	0.0533466	0.0826102	0.0610204	0.0617985	0.0255144	0.0851826	0.0462904	0.0730505
15.7989	0.01512	-0.0101766	0.0161869	0.00024153	0.00856962	0.0201031	0.00127006	0.0236111	-0.0171414	-0.00715796	0.0103908	0.0244591	-0.0303354	0.018918	0.0239721	0.00612386	0.00382919	-0.0116389	-0.00524993	0.0176723	-0.0214822	-0.00657242	0.00134153	-0.00335872	-0.00618579	0.0139078	0.0032778	-0.00607282	0.118334	0.116348	0.0913628	0.0668605	0.0686362	0.0709031	0.1369443*	0.0892726	-0.00865364	0.0949815	0.0262827	0.0647906	0.0238203	0.0551744	0.0799125	0.0623549	0.0659503	0.0230889	0.0828312	0.0463712	0.0704369
15.8833	0.0217254	-0.0102001	0.0146081	-0.00016742	0.00689531	0.0206034	0.00148421	0.0301486	-0.0166391	-0.0084044	0.0096346	0.0196612	-0.0296125	0.0118902	0.0223362	0.00554052	0.00361866	-0.0098993	-0.0102983	0.0179246	-0.0226222	-0.00587422	-0.00116011	-0.00077299	-0.0100042	0.0140659	0.00495215	-0.00444971	0.118891	0.118426	0.0949863	0.0656453	0.0777431	0.0734925	0.14021523*	0.0894035	-0.00247563	0.0893853	0.0228424	0.0681825	0.0277518	0.0524054	0.080794	0.0660468	0.0635916	0.0183498	0.0858953	0.0455828	0.073102
15.9678	0.0165022	-0.00969125	0.016877	-0.00616272	0.00684369	0.0207452	0.00027114	0.0308149	-0.0167253	-0.00608769	0.00877803	0.0178516	-0.0297074	0.018765	0.014587	0.00519639	0.00400244	-0.0120523	-0.00636768	0.0172373	-0.0197514	-0.00474601	0.00130444	-0.00284601	-0.00940663	0.013426	0.00299636	-0.00363471	0.114578	0.119106	0.0960378	0.0637283	0.0779235	0.0686202	0.14027305*	0.0880429	-0.00138754	0.098336	0.0202318	0.0675204	0.0190896	0.0597064	0.0815557	0.0669248	0.0654737	0.0272847	0.0823595	0.0447014	0.0721604
16.0522	0.0173149	-0.00917096	0.0129863	-0.00599956	0.00707389	0.019758	0.00246186	0.030609	-0.0192517	-0.00539131	0.00849197	0.0178661	-0.0275104	0.0194661	0.0246344	0.00730978	0.00488658	-0.0110831	-0.00761705	0.0168231	-0.0218185	-0.00370253	-0.00186247	-0.00370907	-0.009977	0.0160874	-0.00048967	-0.00900361	0.118753	0.120639	0.0971335	0.0646564	0.0745892	0.065597	0.1436153*	0.0856734	-0.00905023	0.0978126	0.022932	0.064523	0.0218984	0.0566625	0.0803758	0.0668323	0.066604	0.0227173	0.085646	0.0476423	0.072319
16.1367	0.018333	-0.00764094	0.0149756	-0.00042637	0.00705363	0.0217533	0.00175367	0.0299234	-0.0188179	-0.00610068	0.00791785	0.019913	-0.0277716	0.0177822	0.025761	0.00983556	-0.0008931	-0.0112695	-0.0102813	0.0193914	-0.0186777	-0.00538056	0.00074808	-0.00457821	-0.0116886	0.00786451	0.00243924	-0.00756141	0.11854	0.120485	0.099693	0.0630639	0.0832461	0.0864387	0.14378772*	0.0859149	-0.0072271	0.096878	0.0188034	0.0664136	0.0174586	0.056905	0.0814408	0.0643009	0.0659108	0.0270449	0.0847189	0.0475024	0.0715513
16.2211	0.0189652	-0.00964863	0.0150205	-0.00126715	0.00622942	0.0216117	0.00247925	0.0311279	-0.0173698	-0.00804583	0.00838135	0.0175009	-0.0277282	0.0185399	0.0236664	0.00769384	0.0040959	-0.0112886	-0.00410525	0.0146911	-0.0194752	-0.00441724	-0.00183307	-0.00378605	-0.0115947	0.0116818	0.00059229	-0.00641863	0.120336	0.118725	0.0963294	0.0596544	0.0840241	0.0875215	0.14504795*	0.0882386	-0.0102523	0.0979147	0.0205337	0.0655705	0.0163113	0.0549832	0.0816127	0.0675742	0.0690814	0.02825	0.0848229	0.0477289	0.073673
16.3056	0.0198279	-0.00783134	0.0137819	-0.00587273	0.00582357	0.0210984	0.0002826	0.0312849	-0.0185019	-0.00837962	0.00877072	0.0208735	-0.0289108	0.0204101	0.0256822	0.00349791	0.00467632	-0.0120829	-0.0199955	0.0125317	-0.0207151	-0.00527471	-0.00159059	-0.00365875	-0.0106766	0.0119888	1.9309e-05	-0.00664295	0.118407	0.122641	0.103633	0.0589893	0.0849525	0.104492	0.13315586*	0.0914917	-0.00529252	0.0982478	0.0155752	0.0675263	0.0187873	0.0565371	0.0841548	0.0661757	0.0681575	0.0256858	0.0844439	0.0457804	0.0737004
16.39	0.0166391	-0.00996716	0.0164752	-0.0107363	0.00743206	0.0195465	-0.00029483	0.0295751	-0.0161471	-0.0073811	0.00930181	0.0206197	-0.0284653	0.0205662	0.0261168	0.00491788	0.00226964	-0.0148948	-0.00821319	0.0148022	-0.0204018	-0.00740909	-0.00145651	-0.00160329	-0.0107646	0.0111766	-0.00847676	-0.00913748	0.114677	0.123824	0.106768	0.0656806	0.0843446	0.0898524	0.12663869*	0.0943733	-0.00993711	0.0883807	0.0180076	0.0677763	0.0199756	0.0572766	0.085035	0.0687197	0.0649572	0.0272948	0.0862342	0.0461781	0.074045
16.4744	0.0181879	-0.00986741	0.0145484	-0.00543264	0.00543485	0.0213752	0.00015735	0.0327477	-0.0248715	-0.00821126	0.00890763	0.0192427	-0.0296611	0.0192333	0.0235982	0.0101668	0.00412152	-0.0114416	-0.00643497	0.0165969	-0.0211536	-0.00644557	-0.00168532	-0.00138502	-0.0124082	0.00903075	-0.00472691	-0.0091919	0.121317	0.122383	0.10828	0.0622165	0.0720386	0.0884954	0.11655833*	0.099052	-0.00939437	0.0968063	0.0181502	0.0718821	0.0222098	0.0567199	0.0832566	0.0711905	0.0667896	0.0320559	0.0880716	0.0464782	0.071809
16.5589	0.0156573	-0.00922583	0.0160769	-0.0087965	0.00757063	0.0225024	0.00038845	0.0302241	-0.0169254	-0.00564854	0.0091989	0.0190626	-0.0281939	0.0188979	0.0262515	0.0010759	0.00285609	-0.0145674	-0.00751232	0.0200212	-0.0214042	-0.00620506	-0.00328243	0.00136293	-0.0138125	0.00980074	-0.00678943	-0.0072642	0.120912	0.125174	0.107321	0.0646813	0.0887966	0.0919617	0.12323931*	0.10136	-0.00788393	0.0941734	0.0121661	0.0714348	0.0182355	0.0574688	0.0854989	0.0713547	0.0687143	0.028767	0.0872886	0.049355	0.0770343
16.6433	0.0159709	-0.00898504	0.0118861	-0.00552799	0.0102818	0.0239741	-0.00193058	0.0320898	-0.0130562	-0.00840451	0.00957275	0.017971	-0.0276755	0.0184978	0.0227238	0.00777757	0.00589265	-0.0100699	-0.00266189	0.017292	-0.0219113	-0.00434493	0.00051721	0.00174385	-0.0141242	0.0034968	-0.00617967	-0.0083332	0.120858	0.124062	0.107418	0.061577	0.0945628	0.0946371	0.12625897*	0.0981342	-0.00800686	0.0986554	0.0150859	0.0700061	0.0196203	0.053342	0.0879782	0.0705048	0.0654511	0.0336484	0.0876676	0.0487835	0.0727997
16.7278	0.0138837	-0.00870102	0.013094	-0.00405569	0.00739798	0.022959	-0.0016283	0.0320621	-0.0117668	-0.00749621	0.0103904	0.015671	-0.0279787	0.0235497	0.0280122	0.00383534	0.00395608	-0.00972453	-0.00033967	0.0157616	-0.0207403	-0.00488542	-0.00183022	0.000409	-0.0150451	0.00945369	0.00180578	-0.0072167	0.124386	0.127609	0.110334	0.0610986	0.0952002	0.100207	0.1134893*	0.105985	-0.0106452	0.0989615	0.014166	0.0692785	0.0215949	0.0583573	0.0875728	0.0725918	0.0682146	0.0344628	0.0856746	0.0520408	0.0747999
16.8122	0.0144484	-0.00959763	0.0158128	-0.00357481	0.00941169	0.0205282	-0.00233857	0.0321767	-0.0144267	-0.00498308	0.00862832	0.0140888	-0.0284228	0.0215359	0.025965	0.00608128	0.00469801	-0.0117195	-0.00961605	0.0171006	-0.0202385	-0.00672836	0.00175479	0.00163717	-0.0151611	0.00828919	0.00291147	-0.0101099	0.126327	0.128557	0.111156	0.0614286	0.0992419	0.0980945	0.11782186*	0.107861	-0.00274437	0.0977464	0.0170789	0.0806555	0.017831	0.0584575	0.0886948	0.075668	0.0626876	0.0270195	0.0902354	0.0495536	0.0736356
16.8967	0.0138656	-0.00862478	0.0159323	-0.0082352	0.0087648	0.0215882	-0.00243394	0.0337088	-0.0109649	-0.00781063	0.00987786	0.0171486	-0.0289322	0.0237672	0.0250852	0.00556611	0.00596879	-0.0107756	-0.00646431	0.0190651	-0.0216658	-0.00568509	-0.00101126	0.00517449	-0.0156739	0.00526609	0.00344438	-0.0082373	0.124708	0.130308	0.111939	0.0586604	0.0976999	0.108414	0.11137028*	0.108297	0.00026869	0.0982605	0.0159333	0.0763306	0.0275473	0.0636405	0.0896825	0.0752668	0.061463	0.0311996	0.090524	0.0510983	0.0743459
[truncated: 36 more columns]

## Sheet: Figure 1 i
Δlog10(400/482 nm)
Late Hypoxic Oxidation
0.1 % O2			1 % O2
Col-0	erfvii	prt6-1	Col-0	erfvii	prt6-1
0.36508	0.410067	0.1106	0.0213633	0.0844798	-0.0202469
0.313432	0.573736	0.132753	-0.0101725	0.0829766	-0.017099
0.41982	0.474984	0.223182	-0.0041319	0.0219125	-0.0204849
0.425687	0.339562	0.198541	0.00174363	0.027535	-0.0209877
0.442258	0.588017	0.0806089	0.0146371	0.0758333	-0.0196819
0.297374	0.632401	0.281341	0.00528016	0.111526	0.00770176
0.352597	0.497289	0.171917	-0.00991798		-0.0263693
0.321866	0.436744	0.114026	0.0312161	0.150434	-0.0283617
0.398796	0.427605	0.142135	-0.0145617	0.0544557	0.00874707
0.325088	0.471221	0.321028	-0.00485237	0.106957	0.0105214
0.440369	0.480146	0.298994	0.00237839	0.0661148	0.0113091
0.330532	0.362677	0.337419	0.0197635	0.0871187	-0.0369239
0.399863	0.503031	0.199568	-0.0144806	0.10163	-0.00634835
0.418914	0.557989	0.287023	0.029042	0.0176891	-0.00944458
0.375033	0.454365	0.268298	0.00982005	0.0538264	0.0158753
0.349402	0.49947	0.171966	-0.00371905	0.0843894	-0.0210425
0.357881	0.462345	0.0877978	-0.0133598	0.0366841	-0.0183516
0.42231	0.430935	0.26509	-0.00886266	0.042564	0.00081962
0.38273	0.555417	0.0972031	-0.023786	0.0955576	0.00216095
0.326615	0.469278	0.271185	-0.0178878	0.0960059	-0.027011
0.274445	0.527942	0.221929	-0.0405061	0.0596638	-0.0213952
0.319819	0.465269	0.131226	0.00240088	0.0746526	0.00980322
0.356973	0.490351	0.222086	-0.0112707	0.101716	-0.0215199
0.324519	0.43117	0.346991	-0.00840303	0.00082314	0.00909281
0.405266	0.426344	0.206357	-0.011039	0.127366	-0.0008089
0.313486	0.527483	0.22737	0.0324059	0.227838	0.0110723
0.478402	0.521951	0.161292	0.00535681	-0.00750762	-0.0158268
0.396809	0.459474	0.243796	-0.00836898	0.0841355	-0.00886459

## Sheet: Figure 1 j
Δlog10(400/482 nm)
Reoxygenation amplitude
0.1 % O2			1 % O2
Col-0	erfvii	prt6-1	Col-0	erfvii	prt6-1
0.546863	0.54061	0.464352	0.0267765	0.126327	0.00750238
0.579294	0.643174	0.405931	-0.00564125	0.130308	-0.0186006
0.558357	0.529508	0.508049	0.016877	0.111939	-0.00892502
0.613686	0.581354	0.392504	0.0106481	0.0776232	0.0172238
0.521002	0.750578	0.266262	0.0168801	0.0992419	-0.00763898
0.363975	0.8461	0.446966	0.0239741	0.116026	0.0199301
0.445289	0.60705	0.347701	0.00312083		0.00877349
0.555451	0.565901	0.249466	0.0352697	0.148156	0.0206797
0.601962	0.601054	0.387385	-0.00171397	0.0602652	0.0136233
0.535042	0.6844	0.501193	0.0270292	0.109597	0.0151222
0.681187	0.816241	0.518565	0.0128966	0.0716815	0.0114491
0.548441	0.408828	0.572726	0.0256546	0.0903696	0.0151547
0.594802	0.555717	0.595847	-0.00394142	0.0883874	0.0165844
0.5249	0.720066	0.619132	0.0322964	0.0636405	0.0159786
0.492114	0.522218	0.483868	0.0280122	0.0896825	0.0296497
0.485466	0.615847	0.301876	0.018034	0.0863784	-0.0117933
0.573834	0.680067	0.204309	0.00596879	0.0690814	0.00026027
0.493937	0.617633	0.480686	-0.00101456	0.0495787	0.0296515
0.467071	0.612168	0.233032	-0.00033967	0.090524	0.0147687
0.394514	0.727509	0.412401	0.0220445	0.100596	-0.0254037
0.355686	0.729094	0.373793	-0.0174715	0.0770343	0.0118193
0.401288	0.541108	0.239822	0.00616458	0.0857434	0.00921234
0.485275	0.661283	0.389789	0.00410379	0.111396	0.00085914
0.472647	0.679154	0.55453	0.00776046	0.0076758	0.0231078
0.656073	0.644217	0.366133	0.00679355	0.128847	-0.00379973
0.407414	0.716986	0.513476	0.0303484	0.224635	0.0212819
0.708641	0.599601	0.278306	0.00790446	0.00433194	0.00519736
0.478602	0.562964	0.533408	-0.00186112	0.140072	0.0235562
