# Supplementary material for: H2O2 repurposes plant O2 sensing to regulate post-hypoxia responses
Source: Nature. 2026 Apr 22;653(8116):1130–8. doi: 10.1038/s41586-026-10366-1 (PMC13216066; doi:10.1038/s41586-026-10366-1)
Supplement: Supplementary file 10 — Source Data Fig. 2 [file 41586_2026_10366_MOESM10_ESM.xlsx]

## Sheet: Figure 2b
Line	Condition	Area	Normalised
L4	Air	0	0
L4	Hypoxia	22871.5	11.4881
L4	R1	13609.2	6.83579
L4	R3	740.14	0.371765
L4	TBHP	9648.88	4.84654
L4	Col-0	0	0
L6	Air	0	0
L6	Hypoxia	27682.4	13.9046
L6	R1	4403.18	2.21167
L6	R3	1990.88	1
L6	TBHP	27030.9	13.5773
L6	Col-0	0	0

## Sheet: Figure 2c
Group	Genotype	Treatment	Percentage survival
Dead	erfVII	A24	0
Damaged	erfVII	A24	0
Alive	erfVII	A24	100
Dead	erfVII	A24+TBHP	0
Damaged	erfVII	A24+TBHP	0
Alive	erfVII	A24+TBHP	100
Dead	erfVII	H21	32
Damaged	erfVII	H21	28
Alive	erfVII	H21	40
Dead	erfVII	H21+TBHP	47.8261
Damaged	erfVII	H21+TBHP	43.4783
Alive	erfVII	H21+TBHP	8.69565
Dead	erfVII	H24	30.7692
Damaged	erfVII	H24	53.8462
Alive	erfVII	H24	15.3846
Dead	erfVII	H24+TBHP	36
Damaged	erfVII	H24+TBHP	40
Alive	erfVII	H24+TBHP	24
Dead	Col-0	A24	0
Damaged	Col-0	A24	0
Alive	Col-0	A24	100
Dead	Col-0	A24+TBHP	0
Damaged	Col-0	A24+TBHP	0
Alive	Col-0	A24+TBHP	100
Dead	Col-0	H21	3.57143
Damaged	Col-0	H21	0
Alive	Col-0	H21	96.4286
Dead	Col-0	H21+TBHP	0
Damaged	Col-0	H21+TBHP	32.1429
Alive	Col-0	H21+TBHP	67.8571
Dead	Col-0	H24	11.1111
Damaged	Col-0	H24	48.1481
Alive	Col-0	H24	40.7407
Dead	Col-0	H24+TBHP	0
Damaged	Col-0	H24+TBHP	82.7586
Alive	Col-0	H24+TBHP	17.2414
