# Supplementary material for: H2O2 repurposes plant O2 sensing to regulate post-hypoxia responses
Source: Nature. 2026 Apr 22;653(8116):1130–8. doi: 10.1038/s41586-026-10366-1 (PMC13216066; doi:10.1038/s41586-026-10366-1)
Supplement: Supplementary file 11 — Source Data Fig. 3 [file 41586_2026_10366_MOESM11_ESM.xlsx]

## Sheet: Figure 3a
Condition	Treatment	RLU/mg total protein
Air	Mock	33.5417
Air	Mock	42.8288
Air	Mock	39.8271
Air	Mock	31.4654
Air	1 mM TBHP	151.078
Air	1 mM TBHP	182.502
Air	1 mM TBHP	133.858
Air	1 mM TBHP	165.506
Hypoxia	Mock	142.287
Hypoxia	Mock	110.678
Hypoxia	Mock	126.072
Hypoxia	Mock	127.222
Hypoxia	1 mM TBHP	181.326
Hypoxia	1 mM TBHP	136.286
Hypoxia	1 mM TBHP	152.308
Hypoxia	1 mM TBHP	159.866
Reoxygenation	Mock	126.21
Reoxygenation	Mock	91.1065
Reoxygenation	Mock	73.499
Reoxygenation	Mock	96.7191
Reoxygenation	1 mM TBHP	157.058
Reoxygenation	1 mM TBHP	185.416
Reoxygenation	1 mM TBHP	138.135
Reoxygenation	1 mM TBHP	192.159

## Sheet: Figure 3b
Treatment	RLU/mg total protein
Mock	23.6706
Mock	20.451
Mock	33.3582
Mock	28.5952
Mock	19.341
Mock	20.0288
TBHP 0.25 mM	58.8282
TBHP 0.25 mM	52.5654
TBHP 0.25 mM	65.2003
TBHP 0.25 mM	36.3785
TBHP 0.25 mM	50.2869
TBHP 0.25 mM	55.1506
TBHP 0.5 mM	60.3011
TBHP 0.5 mM	65.2491
TBHP 0.5 mM	64.4885
TBHP 0.5 mM	66.2544
TBHP 0.5 mM	62.7101
TBHP 0.5 mM	91.3436
TBHP 1 mM	70.6186
TBHP 1 mM	65.0655
TBHP 1 mM	106.27
TBHP 1 mM	89.6876
TBHP 1 mM	82.1569
TBHP 1 mM	69.2284

## Sheet: Figure 3c
	Time (min)	RLU/mg total protein
TBHP 1 mM	0	23.6706	20.451	33.3582	28.5952	19.341	20.0288
	15	31.6004	35.1418	41.6948	49.2901	43.1181	37.6675
	30	93.4223	62.0107	58.423	60.1042	63.002	51.4223
	60	90.4962	81.3734	100.978	83.3666	75.3787	62.5303
	120	72.3475	150.327	132.505	91.3766	158.12	88.1752
	180	107.052	81.6915	85.461	120.778	109.748	100.746
	240	70.6186	65.0655	106.27	89.6876	82.1569	69.2284

## Sheet: Figure 3d
Condition	Treatment	RLU/mg total protein
Air	Mock	19006.1
Air	Mock	23172.1
Air	Mock	22251.8
Air	Mock	18886.5
Air	TBHP	21274
Air	TBHP	19873.1
Air	TBHP	21240.3
Air	TBHP	21527.4
Hypoxia	Mock	18170.2
Hypoxia	Mock	18799.4
Hypoxia	Mock	19950.3
Hypoxia	Mock	22765.9
Hypoxia	TBHP	17346.1
Hypoxia	TBHP	17860
Hypoxia	TBHP	19674.4
Hypoxia	TBHP	21778.2

## Sheet: Figure 3f
		Absolute LUC values		Relative Fluc activity					Genotype	Acc. No./Ref	Auxotrophies and selection	Made by / Company	Short description
Genotype	Treatment	FLUC	RLUC	FLUC/RLUC	Average	St. dev.		Yeast strain	BY4742	Y10000	Ura/Leu/His/Lys	EUROSCARF	Normal strain (MATα)
CDLOR + PCO4	MOCK	603060	8511178	0.0708551	0.068042	0.004473
		428676	6271536	0.0683526				Plasmids used	Reference	DOI
		502585	7127268	0.0705158				CDLOR-pAG413GPD	Lavilla-Puerta et al., 2023	10.1016/j.jbc.2023.105366
		434752	6188131	0.0702558				DDLOR-pAG413GPD	Lavilla-Puerta et al., 2023	10.1016/j.jbc.2023.105366
		582139	9665170	0.0602306				RDLOR-pAG413GPD	Lavilla-Puerta et al., 2023	10.1016/j.jbc.2023.105366
								PCO4-pAG415GPD	Puerta et al., 2019	10.1016/j.jmb.2019.05.023
CDLOR + PCO4	TBHP 0.5mM	322474	1441290	0.22374	0.235107	0.028784
		211540	789402	0.267975
		250577	1050958	0.238427
		189073	980584	0.192817
		245274	971093	0.252575
DDLOR + PCO4	MOCK	135272	4503813	0.030035	0.024606	0.006946
		114792	5143709	0.022317
		326578	13481435	0.0242243
		153761	4803167	0.0320124
		105161	7280949	0.0144433
DDLOR + PCO4	TBHP 0.5mM	72459	3423798	0.0211633	0.023756	0.004774
		35047	1244112	0.0281703
		26427	1303624	0.020272
		51924	1750672	0.0296595
		19514	999922	0.0195155
RDLOR + PCO4	MOCK	225969	5500077	0.0410847	0.056539	0.029123
		116547	1083515	0.107564
		365549	6816948	0.0536236
		169488	4441552	0.0381596
		204865	4847629	0.0422609
RDLOR + PCO4	TBHP 0.5mM	90786	1862715	0.0487385	0.053116	0.016016
		74246	1562896	0.0475054
		128392	1579569	0.0812829
		115079	2452352	0.046926
		85508	2079175	0.0411259
