# Supplementary material for: H2O2 repurposes plant O2 sensing to regulate post-hypoxia responses
Source: Nature. 2026 Apr 22;653(8116):1130–8. doi: 10.1038/s41586-026-10366-1 (PMC13216066; doi:10.1038/s41586-026-10366-1)
Supplement: Supplementary file 12 — Source Data Fig. 4 [file 41586_2026_10366_MOESM12_ESM.xlsx]

## Sheet: Figure 4a
	Oxidised RAP2.12 (mM)
Time (mins)	Buffer	Buffer	Buffer	PCO4	PCO4	PCO4	PCO4 + TBHP	PCO4 + TBHP	PCO4 + TBHP	PCO4 + H2O2	PCO4 + H2O2	PCO4 + H2O2	1mM H2O2	1mM H2O2	1mM H2O2
0	0.439878	0.534772	0.6145	0.439878	0.5348	0.6145	0.439878	0.534772	0.6145	0.439878	0.534772	0.6145	0.439878	0.534772	0.6145
1	1.14055	1.1084	0.778746	18.2939	16.323	14.1732	2.58317	2.47699	2.26725	1.13738	2.16826	2.2437	0.780747	0.76667	0.787976
2	1.1637	0.896258	0.982347	26.075	25.176	22.9955	3.71599	3.32971	3.18781	2.42447	2.51889	2.32456	0.872715	0.90813	0.968822
3	0.688731	0.677363	1.10586	30.8518	29.365	28.1775	4.55375	4.06133	3.70289	2.87653	2.8605	3.12678	1.21737	1.32716	1.33813
4	1.19839	1.18045	1.4144	32.8419	32.24	29.8175	5.04281	4.64189	4.36189	3.13964	3.92808	3.08971	1.67371	1.80804	1.75761
6	0.530944	0.51704	0.437152	34.5755	33.596	32.6506	5.7454	5.77588	5.28036	3.50118	3.59895	3.39534	2.20172	2.36844	2.2853
8	0.667006	0.631247	0.477796	35.7484	33.796	32.9617	6.84403	6.50086	5.97837	3.65855	4.16299	3.62345	2.40849	2.75767	2.68638
10	0.516272	0.677896	0.561605	36.6245	35.858	34.7679	7.29335	7.27022	5.96458	3.97509	4.38894	3.94796	2.71213	2.88936	2.93408
12	0.479938	0.68521	0.498344	37.4994	36.082	33.111	8.6425	8.20413	7.60965	4.15078	4.73311	4.08585	3.13457	3.25359	3.14001
14	1.18095	0.525244	0.499101	38.4755	36.829	34.3209	9.13826	8.75617	8.1567	4.48267	5.06044	4.44632	3.4765	3.44352	3.3384
16	0.489124	0.52404	0.485602	39.4302	38.935	35.7043	9.59612	9.36169	8.60698	4.85171	5.21925	4.46882	3.85292	3.71917	3.5982

## Sheet: Figure 4b
Relative Activity
	0µM H2O2	0µM H2O2	0µM H2O2	0µM H2O2	5µM H2O2	5µM H2O2	5µM H2O2	5µM H2O2	10µM H2O2	10µM H2O2	10µM H2O2	10µM H2O2
PCO1	31.1328	31.5372	32.9719	27.7966	21.0574	22.4319	21.4801	19.6696	17.866	20.3365	23.4252	19.1242
PCO2	46.2608	49.4536	46.2981	43.8957	27.9648	29.678	25.8918	23.183	18.2993	21.9136	22.4217	22.62
PCO3	24.167	18.8888	19.674	16.4491	8.89968	10.0129	7.37927	8.51178	5.47384	3.19571	3.8166	3.68211
PCO4	84.8253	96.3348	82.9197	100	23.7697	26.0492	27.2413	21.9678	16.7336	11.0679	14.3704	15.6823
PCO5	74.8391	78.4942	72.5751	85.4639	34.3466	34.9319	38.1718	39.9749	6.86121	18.3501	18.4334	20.1443

## Sheet: Figure 4c
	Relative activity
log ([H2O2]/nM)	R1	R2	R3
4.30103	12.8468	15.8407	10.0442
4	23.1051	22.9915	12.752
3.69897	48.9597	53.7913	34.1017
3.39794	77.6793	69.3735	47.0768
3.09691	83.8551	88.1746	92.8794
2.79588	88.5235	84.7356	69.8616
2.49485	94.4662	91.8232	87.7655
2.19382	97.9578	100	81.6209
1.89279	72.3763	87.0143	77.701
1.59176	82.8214	95.3685	88.3875
1.29073	100	99.7167	100

## Sheet: Figure 4f
	Oxidised RAP2.12 (mM)
Time (mins)	PCO4	PCO4	PCO4	PCO4+H2O2	PCO4+H2O2	PCO4+H2O2	PCO4+H2O2+Asc	PCO4+H2O2+Asc	PCO4+H2O2+Asc	PCO4+H2O2+GSH	PCO4+H2O2+GSH	PCO4+H2O2+GSH	PCO4+H2O2+DTT	PCO4+H2O2+DTT	PCO4+H2O2+DTT
0	0.245356	0.223024	0.215955	0.250156	0.201541	0.170771	0.197847	0.223243	0.171778	0.263697	0.22798	0.199495	0.193708	0.270965	0.251126
2	8.86068	8.43131	5.44606	0.280342	0.242723	0.173557	0.294679	0.309369	0.261248	0.153625	0.197917	0.237945	0.237959	0.205532	0.297981
4	14.2085	13.2589	11.1863	0.219369	0.10817	0.208845	0.459516	0.511783	0.412769	0.2223	0.286497	0.231454	0.297105	0.288931	0.333824
6	15.1934	15.1966	13.0811	0.192582	0.148171	0.234957	0.776377	0.747211	0.966814	0.279856	0.307131	0.239878	0.297105	0.4158	0.496324
8	16.4521	15.8665	14.2614	0.142676	0.261945	0.259183	0.945376	1.00069	0.963688	0.371856	0.344501	0.243833	0.441801	0.484177	0.580767
10	16.5859	16.2608	16.2447	0.213035	0.179913	0.249147	1.29507	1.28221	1.75825	0.392511	0.394842	0.370651	0.607505	0.56951	0.74872
12	16.5561	16.5154	16.3501	0.309122	0.296936	0.258214	1.5703	1.53861	2.03521	0.466119	0.502358	0.415933	0.670527	0.603564	0.62341
14	17.1749	16.5599	17.4024	0.219186	0.215141	0.258361	1.93502	1.7869	1.98105	0.634379	0.490582	0.393962	0.691373	0.746803	0.658876
16	17.4504	17.3132	17.6901	0.224795	0.238479	0.265954	2.68831	2.21434	2.45652	0.682945	0.483662	0.569821	0.794903	0.903813	0.945857
18	17.5782	17.0701	16.516	0.231033	0.238686	0.258756	2.74768	2.46002	3.09399	0.568439	0.722044	0.524096	0.86931	1.06605	1.12785
20	17.5849	17.4034	15.4836	0.283552	0.26406	0.254272	3.19487	3.37926	3.208	0.809135	0.758537	0.633162	0.930169	1.29434	1.92405
