# Supplementary material for: H2O2 repurposes plant O2 sensing to regulate post-hypoxia responses
Source: Nature. 2026 Apr 22;653(8116):1130–8. doi: 10.1038/s41586-026-10366-1 (PMC13216066; doi:10.1038/s41586-026-10366-1)
Supplement: Supplementary file 13 — Source Data Fig. 5 [file 41586_2026_10366_MOESM13_ESM.xlsx]

## Sheet: Figure 5a
Condition	Treatment	LBD41	ADH1	PDC1	SUS1	HRA1	HB1	CRK36	GSTU24	ZAT12
Air	Mock	0.141015	0.806688	0.779232	0.908924	1	1	0.815923	0.733187	0.846983
Air	Mock	0.993807	0.870506	1	1	0.528425	0.706877	1	0.524542	0.990488
Air	Mock	1	1	0.63334	0.808923	0.526693	0.580355	0.750723	1	1
Air	Mock	0.407651	0.321413	0.402	0.473509	0.571489	0.913356	0.324915	0.113038	0.254951
Air	TBHP	0.277421	0.0393765	0.0906033	0.0567472	0.0131118	0.067454	7.37825	5.75859	8.71642
Air	TBHP	0.30628	0.0404164	0.0820613	0.0958127	0.0230153	0.0791601	31.1317	18.3029	24.9569
Air	TBHP	0.353021	0.105714	0.224593	0.128179	0.0321841	0.123392	51.6437	18.5218	17.119
Air	TBHP	0.535295	0.0885856	0.157921	0.101728	0.0199039	0.0886729	50.5225	22.6359	24.2804
Hypoxia	Mock	6.51092	6.90159	9.75529	11.511	5.54989	9.48645	1.49376	3.54059	23.4934
Hypoxia	Mock	4.76203	5.56399	5.48078	5.0996	4.14679	4.97962	0.827044	4.02892	18.7003
Hypoxia	Mock	7.18756	5.2168	5.82908	7.42819	2.95821	4.21181	0.55379	4.03864	17.873
Hypoxia	Mock	5.53733	4.59984	10.0815	6.51192	3.68588	4.96071	0.4464	3.08885	15.8015
Hypoxia	TBHP	0.910396	0.3353	1.26658	0.443527	0.159972	1.57298	23.2959	15.4127	40.8768
Hypoxia	TBHP	2.58878	0.870891	0.269049	0.973888	0.149645	1.06865	43.3653	9.22941	26.8924
Hypoxia	TBHP	1.32034	0.827764	1.28901	1.26847	0.350697	1.73068	18.411	12.3129	23.4542
Hypoxia	TBHP	2.06867	0.74659	1.45664	0.610244	0.222221	1.8198	17.7656	15.6561	51.7744
Reoxygenation	Mock	0.332924	0.716017	0.220555	0.890649	0.15991	0.279405	1.1486	1.93183	0.926296
Reoxygenation	Mock	0.406582	1.0114	0.277624	0.799106	0.129837	0.267762	1.41071	1.89324	0.925006
Reoxygenation	Mock	0.669546	2.04593	0.464148	1.65938	0.279639	0.501604	1.19649	3.50739	1.51728
Reoxygenation	Mock	0.380462	0.892241	0.269642	0.634698	0.0862805	0.161557	1.18029	2.19966	0.836821
Reoxygenation	TBHP	0.230112	0.298189	0.246788	0.342057	0.0263465	0.123843	16.9608	9.9952	29.7154
Reoxygenation	TBHP	0.487656	0.566449	0.443648	0.316023	0.0258591	0.12169	13.7828	12.3458	35.5363
Reoxygenation	TBHP	0.525215	0.684159	0.768449	0.420641	0.0368967	0.132147	12.8172	18.0642	36.7607
Reoxygenation	TBHP	0.505096	0.488573	0.269726	0.41168	0.0492266	0.166645	4.28253	10.0774	29.0883

## Sheet: Figure 5b
Sample	Target	Fold Change
mock	ADH1	6.23041
mock	ADH1	3.58311
mock	ADH1	5.10804
TBHP	ADH1	3.65165
TBHP	ADH1	5.40371
TBHP	ADH1	5.35864
mock	HRA1	31.9634
mock	HRA1	22.9876
mock	HRA1	18.0476
TBHP	HRA1	16.3538
TBHP	HRA1	28.7302
TBHP	HRA1	18.2117
mock	ATH8	4.28969
mock	ATH8	7.72536
mock	ATH8	4.97151
TBHP	ATH8	3.30369
TBHP	ATH8	2.98019
TBHP	ATH8	3.90748
mock	EIF4A1	2.79382
mock	EIF4A1	1
mock	EIF4A1	3.09882
TBHP	EIF4A1	1.26862
TBHP	EIF4A1	1.02941
TBHP	EIF4A1	0.90399
mock	UBQ10	1.8156
mock	UBQ10	1.94884
mock	UBQ10	3.19374
TBHP	UBQ10	2.24284
TBHP	UBQ10	1.33996
TBHP	UBQ10	1.78668
mock	HB1	6.99207
mock	HB1	10.264
mock	HB1	9.74474
TBHP	HB1	5.00771
TBHP	HB1	4.89267
TBHP	HB1	11.0993
mock	LBD41	22.6698
mock	LBD41	15.7256
mock	LBD41	20.8953
TBHP	LBD41	12.6069
TBHP	LBD41	16.5504
TBHP	LBD41	11.5658
mock	GSTU24	13.3048
mock	GSTU24	20.0999
mock	GSTU24	10.7665
TBHP	GSTU24	9.12099
TBHP	GSTU24	8.3816
TBHP	GSTU24	16.8164
mock	ZAT12	13.2525
mock	ZAT12	18.3816
mock	ZAT12	11.6912
TBHP	ZAT12	9.00308
TBHP	ZAT12	7.90971
TBHP	ZAT12	16.145

## Sheet: Figure 5c
Genotype	Treatment	LBD41	ADH1	PDC1	HRA1	SUS1	ZAT12
1-253	mock	0.248929	0.511422	0.581225	1	1	1
1-253	mock	2.35922	2.64881	2.76161	2.14551	3.26795	3.60744
1-253	mock	0.687853	1	1	1.96445	2.10564	2.47644
1-253	mock	2.37998	3.71776	2.80074	3.32631	3.25324	6.28574
1-253	TBHP	1	1.04847	1.19186	1.27332	0.549986	6.20782
1-253	TBHP	1.74636	0.888346	2.24181	0.819907	0.492582	19.1863
1-253	TBHP	4.01926	4.09782	4.63767	2.10119	1.14622	40.8907
1-253	TBHP	3.7649	1.62342	3.77752	0.524906	1.32136	40.5844
1-279	mock	11.0205	56.0866	30.3384	1.0456	4.72287	29.3535
1-279	mock	7.06511	26.5326	21.0719	10.563	2.98159	94.0848
1-279	mock	16.7644	19.0528	28.0173	32.883	2.76548	25.7382
1-279	mock	6.56745	60.7707	40.6247	7.39624	5.25366	140.608
1-279	TBHP	11.0829	119.976	32.4196	6.44783	6.77386	406.848
1-279	TBHP	10.2159	136.591	25.2786	2.93675	8.99266	302.352
1-279	TBHP	1.57875	37.2385	36.737	10.2543	2.49747	164.095
1-279	TBHP	14.7569	158.931	38.5304	2.5779	9.21459	189.479
1-314	mock	16.4012	23.8752	35.2384	1.56184	2.3011	193.064
1-314	mock	9.36405	1.10947	12.6928	23.3595	0.534234	4.19682
1-314	mock	16.8702	12.5198	28.9006	2.22454	12.4411	167.203
1-314	mock	3.40711	13.2338	33.4521	20.5798	1.72315	211.911
1-314	TBHP	4.56483	19.7623	19.4075	13.5486	6.17485	335.542
1-314	TBHP	5.58549	61.3909	15.4271	3.24717	15.3171	517.885
1-314	TBHP	10.1246	80.8195	31.9568	1.98976	11.919	313.008
1-314	TBHP	7.65815	52.7984	19.2334	5.44724	11.8927	369.354
1-341	mock	20.3316	43.9801	24.0748	2.56758	13.7367	743.956
1-341	mock	21.217	26.3207	28.3334	1.11402	6.94964	191.755
1-341	mock	9.74595	31.0754	24.0676	6.96741	3.72291	214.45
1-341	mock	20.5721	79.023	22.0453	1.85464	15.8365	159.174
1-341	TBHP	11.8474	23.2329	19.8348	2.67895	2.68254	201.664
1-341	TBHP	0.665999	36.9161	27.0986	21.1116	2.00365	353.439
1-341	TBHP	2.61064	60.5334	16.178	9.78893	1.81316	137.623
1-341	TBHP	10.8457	32.0879	20.3004	3.07913	3.23209	186.187
21-253	mock	216.686	1000.83	67.4248	41.0717	17.9926	141.906
21-253	mock	198.25	1041.67	39.9961	52.4833	27.624	97.5515
21-253	mock	261.476	936.39	61.7756	52.4833	27.624	97.5515
21-253	mock	84.6683	219.886	67.0009	78.6075	10.1902	77.4
21-253	TBHP	76.593	194.987	23.1606	19.7749	7.57297	346.89
21-253	TBHP	49.8657	22.2789	49.3325	23.2679	9.3183	364.054
21-253	TBHP	22.7222	66.6291	25.8947	17.1052	2.87338	226.783
21-253	TBHP	13.6659	111.684	35.5747	44.9142	1.67788	41.5056
