# Supplementary material for: H2O2 repurposes plant O2 sensing to regulate post-hypoxia responses
Source: Nature. 2026 Apr 22;653(8116):1130–8. doi: 10.1038/s41586-026-10366-1 (PMC13216066; doi:10.1038/s41586-026-10366-1)
Supplement: Supplementary file 14 — Source Data Extended Data Fig. 1 [file 41586_2026_10366_MOESM14_ESM.xlsx]

## Sheet: Extended Data Fig. 1b
Group	Genotype	Treatment	Survival rate (%)
Dead	erfVII	A24	0
Damaged	erfVII	A24	0
Alive	erfVII	A24	100
Dead	erfVII	H24	36
Damaged	erfVII	H24	48
Alive	erfVII	H24	16
Dead	Col-0	A24	0
Damaged	Col-0	A24	0
Alive	Col-0	A24	100
Dead	Col-0	H24	3.57143
Damaged	Col-0	H24	25
Alive	Col-0	H24	71.4286

## Sheet: Extended Data Fig. 1c
Type	Genotype	Condition	Weight (mg)
Fresh	Col-0	Air	61.7
Fresh	Col-0	Air	77.7
Fresh	Col-0	Air	71.5
Fresh	Col-0	Air	60.3
Fresh	erfVII	Air	57.5
Fresh	erfVII	Air	46.6
Fresh	erfVII	Air	53
Fresh	erfVII	Air	56.2
Fresh	Col-0	24h	26.2
Fresh	Col-0	24h	21.5
Fresh	Col-0	24h	21.7
Fresh	Col-0	24h	25.3
Fresh	erfVII	24h	9
Fresh	erfVII	24h	11.6
Fresh	erfVII	24h	8.8
Fresh	erfVII	24h	12.5

## Sheet: Extended Data Fig. 1d
Genotype	Treatment	Growth rate
Col-0	Air	12.64
Col-0	Air	8.58
Col-0	Air	11.39
Col-0	Air	11.7
Col-0	Air	8.49
Col-0	Air	15.04
Col-0	Air	9.83
Col-0	Hypoxia	1.85
Col-0	Hypoxia	1.45
Col-0	Hypoxia	2.09
Col-0	Hypoxia	1.6
Col-0	Hypoxia	1.4
Col-0	Hypoxia	1.43
Col-0	Hypoxia	1.17
Col-0	Air	11.64
Col-0	Air	15.02
Col-0	Air	12.33
Col-0	Air	13.94
Col-0	Air	10.83
Col-0	Air	12.7
Col-0	Hypoxia	1.51
Col-0	Hypoxia	1.73
Col-0	Hypoxia	2.09
Col-0	Hypoxia	1.64
Col-0	Hypoxia	1.66
Col-0	Hypoxia	2.08
Col-0	Air	15.32
Col-0	Air	10.96
Col-0	Air	11.77
Col-0	Air	14.23
Col-0	Air	10.69
Col-0	Air	11.01
Col-0	Air	10.34
Col-0	Hypoxia	2.5
Col-0	Hypoxia	2.55
Col-0	Hypoxia	1.61
Col-0	Hypoxia	2.67
Col-0	Hypoxia	1.23
Col-0	Hypoxia	1.94
Col-0	Hypoxia	1.45
Col-0	Hypoxia	2.62
Col-0	Hypoxia	2.1
Col-0	Hypoxia	1.14
Col-0	Hypoxia	1.14
Col-0	Hypoxia	1.09
Col-0	Hypoxia	1.7
Col-0	Hypoxia	1.37
Col-0	Air	11.06
Col-0	Air	10.31
Col-0	Air	10.6
Col-0	Air	11.29
Col-0	Air	11.99
Col-0	Air	11.25
Col-0	Air	5.66
Col-0	Hypoxia	1.28
erfVII	Hypoxia	0.52
erfVII	Hypoxia	1.43
erfVII	Hypoxia	1.3
erfVII	Hypoxia	1.39
erfVII	Hypoxia	1.15
erfVII	Air	9.64
erfVII	Air	9.9
erfVII	Air	10.25
erfVII	Air	8.94
erfVII	Air	9.92
erfVII	Air	9.74
erfVII	Air	6.22
erfVII	Hypoxia	1.91
erfVII	Hypoxia	0.62
erfVII	Hypoxia	1.75
erfVII	Hypoxia	1.03
erfVII	Hypoxia	0.4
erfVII	Hypoxia	1.75
erfVII	Hypoxia	1.88
erfVII	Air	9.1
erfVII	Air	9.42
erfVII	Air	9.25
erfVII	Air	9.46
erfVII	Air	10.4
erfVII	Air	10.58
erfVII	Air	8.68
erfVII	Hypoxia	0.89
erfVII	Hypoxia	1.17
erfVII	Hypoxia	0.92
erfVII	Hypoxia	0.913
erfVII	Hypoxia	1.92
erfVII	Hypoxia	1.04
erfVII	Air	11.57
erfVII	Air	7.14
erfVII	Air	10.09
erfVII	Air	5.37
erfVII	Air	10.87
erfVII	Air	10.1
erfVII	Air	6.01
erfVII	Air	10.16
erfVII	Air	8.13
erfVII	Air	9.37
erfVII	Air	9.29
erfVII	Hypoxia	0.89
erfVII	Hypoxia	1.71
erfVII	Hypoxia	1.01
erfVII	Hypoxia	1.72
erfVII	Hypoxia	1.26
erfVII	Hypoxia	0.92
erfVII	Hypoxia	1.94

## Sheet: Extended Data Fig. 1e
Genotype	Treatment	Lateral root desnity
Col-0	Air	4.60035
Col-0	Air	5.04923
Col-0	Air	4.86562
Col-0	Air	3.72066
Col-0	Air	5.17819
Col-0	Air	4.94122
Col-0	Air	5.9727
Col-0	24h	2.92303
Col-0	24h	4.93583
Col-0	24h	2.12831
Col-0	24h	4.90196
Col-0	24h	4.72384
Col-0	24h	3.96825
Col-0	24h	0.765697
erfVII	Air	4.21941
erfVII	Air	5.74548
erfVII	Air	5.50603
erfVII	Air	6.83807
erfVII	Air	5.9126
erfVII	Air	5.57794
erfVII	24h	1.15075
erfVII	24h	2.58481
erfVII	24h	2.06683
erfVII	24h	0.980713
erfVII	24h	0.731797
Col-0	Air	4.85223
Col-0	Air	5.71323
Col-0	Air	5.06273
Col-0	Air	5.53392
Col-0	Air	5.21999
Col-0	Air	5.76369
Col-0	Air	5.35927
Col-0	24h	5.41872
Col-0	24h	3.67827
Col-0	24h	3.8679
Col-0	24h	4.12229
Col-0	24h	5.18451
Col-0	24h	2.59269
Col-0	24h	5.11596
Col-0	24h	1.16442
Col-0	24h	3.73886
Col-0	24h	4.31779
Col-0	24h	3.47408
Col-0	24h	4.21941
Col-0	24h	3.43446
Col-0	24h	4.96552
erfVII	Air	5.52893
erfVII	Air	5.87741
erfVII	Air	5.45977
erfVII	Air	5.99486
erfVII	Air	6.39591
erfVII	Air	6.39535
erfVII	Air	5.743
erfVII	24h	4.13508
erfVII	24h	0.960922
erfVII	24h	2.91074
erfVII	24h	0
erfVII	24h	1.86509
erfVII	24h	0.642674
Col-0	Air	4.3568
Col-0	Air	5.01358
Col-0	Air	4.39412
Col-0	Air	4.99659
Col-0	Air	5.49283
Col-0	Air	4.1632
Col-0	Air	5.11747
Col-0	24h	0.555247
Col-0	24h	3.71862
Col-0	24h	3.1211
Col-0	24h	3.82465
Col-0	24h	2.79938
Col-0	24h	4.06631
Col-0	24h	3.64394
erfVII	Air	5.93792
erfVII	Air	5.84944
erfVII	Air	6.18288
erfVII	Air	4.81989
erfVII	Air	8.56793
erfVII	Air	5.56117
erfVII	Air	5.60472
erfVII	24h	1.64971
erfVII	24h	0.564812
erfVII	24h	0.35137
erfVII	24h	0
erfVII	24h	0
erfVII	24h	1.30265
Col-0	Air	4.36491
Col-0	Air	4.38982
Col-0	Air	3.89538
Col-0	Air	5.10964
Col-0	Air	3.97323
Col-0	Air	3.17628
erfVII	Air	4.6492
erfVII	Air	4.84027
erfVII	Air	4.00229
erfVII	Air	5.35966
erfVII	Air	5.11945
erfVII	24h	0.592417
erfVII	24h	0.969305
erfVII	24h	0.377216
erfVII	24h	1.38937
erfVII	24h	0.345662
erfVII	24h	0.979752
erfVII	24h	0

## Sheet: Extended Data Fig. 1f
Group	Genotype	Condition	Percentage
Alive	Col-0	Air	100
Damaged	Col-0	Air	0
Dead	Col-0	Air	0
Alive	Col-0	Hypoxia	27
Damaged	Col-0	Hypoxia	56
Dead	Col-0	Hypoxia	17
Alive	Col-0	Reoxygenation	15
Damaged	Col-0	Reoxygenation	19
Dead	Col-0	Reoxygenation	66
Alive	erfVII	Air	100
Damaged	erfVII	Air	0
Dead	erfVII	Air	0
Alive	erfVII	Hypoxia	10
Damaged	erfVII	Hypoxia	67
Dead	erfVII	Hypoxia	23
Alive	erfVII	Reoxygenation	0
Damaged	erfVII	Reoxygenation	13
Dead	erfVII	Reoxygenation	87

## Sheet: Extended Data Fig. 1h
0.1% Oxygen
Seedlings
Time	Col-0 - roGFP2-Orp1	Col-0 - roGFP2-Orp1	Col-0 - roGFP2-Orp1	Col-0 - roGFP2-Orp1	erfvii- roGFP2-Orp1	erfvii- roGFP2-Orp1	erfvii- roGFP2-Orp1	erfvii- roGFP2-Orp1	erfvii- roGFP2-Orp1	erfvii- roGFP2-Orp1	O2 %	O2 %	O2 %	O2 %	O2 %	O2 %	O2 %	O2 %
0	0.017588	0.039659	0.001429	-0.02742	-0.02267	-0.032	-0.02774	0.031298	0.003317	-0.03276	20.1	20.1	20.1	20.1	20.1	20.1	20.1	20.1
0.0675	0.015627	0.026623	0.0071	-0.02917	-0.02013	-0.02677	-0.02733	-0.00036	0.007313	-0.02884	20	20	20	20	20	20	20	20
0.135	0.012701	0.03488	0.00773	-0.02512	-0.01406	-0.02652	-0.02649	-0.01146	0.006697	-0.03055	20	20	20	20	20	20	20	20
0.2025	0.011882	0.025481	0.010076	0.001413	-0.0146	-0.02298	-0.02587	-0.01059	0.007984	-0.02937	20	20	20	20	20	20	20	20
0.27	0.011411	0.026844	0.007952	0.004175	-0.02535	-0.02301	-0.02466	-0.01661	0.000139	-0.03286	20	20	20	20	20	20	20	20
0.3375	0.009201	0.012653	0.010512	0.007773	-0.01335	-0.02697	-0.02266	-0.01353	0.00479	-0.03011	20	20	20	20	20	20	20	20
0.405	0.008236	0.017856	0.006616	0.003196	-0.01078	-0.01625	-0.01978	-0.00927	0.00442	-0.01678	20	20	20	20	20	20	20	20
0.4725	0.006825	0.02159	0.009051	0.006347	-0.00782	-0.01465	-0.02233	-0.01195	0.001744	-0.01252	20	20	20	20	20	20	20	20
0.54	0.005384	0.024129	0.01532	0.006411	-0.01028	-0.01084	-0.01377	-0.01002	0.008974	-0.01078	20	20	20	20	20	20	20	20
0.6075	0.007663	0.01508	0.006402	0.001189	-0.0048	-0.0125	-0.0134	-0.00813	0.005818	-0.01049	20	20	20	20	20	20	20	20
0.675	0.003912	0.029727	0.007818	0.003653	-0.0032	-0.00904	-0.01491	-0.00776	0.008514	-0.00884	20	20	20	20	20	20	20	20
0.7425	0.005766	0.014534	0.003935	0.003641	-0.00063	-0.00824	-0.01311	-0.00108	0.010075	-0.01042	20	20	20	20	20	20	20	20
0.81	0.005476	0.021926	0.002756	0.008197	0.000522	-0.00881	-0.00994	0.000777	0.008745	-0.00698	20	20	20	20	20	20	20	20
0.8775	0.003759	0.036049	0.001232	0.003082	-0.00069	-0.01173	-0.01545	-0.0021	0.004447	-0.00941	20	20	20	20	20	20	20	20
0.945	0.001978	-0.00075	-0.00109	-0.0012	-0.00391	-0.00507	-0.00944	-0.00612	0.010022	-0.00838	20	20	20	20	20	20	20	20
1.0125	0.001968	-0.00097	-0.00062	0.004633	-0.00337	-0.00633	-0.01374	-0.00559	0.003272	-0.00448	20	20	20	20	20	20	20	20
1.08	0.001369	-0.00265	0.001348	0.002573	-0.00012	-0.00651	-0.00068	-0.00189	0.006374	-0.003	20	20	20	20	20	20	20	20
1.1475	0.003577	-0.00757	0.004101	0.002012	-0.00084	-0.00251	0.001287	-9.4e-05	-0.00575	1.99e-05	20	20	20	20	20	20	20	20
1.215	0.000571	-0.00044	-0.00062	-0.00056	0.000889	-0.00993	-7e-05	-0.00061	-0.00355	-0.00035	20	20	20	20	20	20	20	20
1.2825	-0.00396	-0.00642	-0.0027	-0.00074	-0.00198	-0.00199	-0.00162	8.09e-05	-0.00264	0.0024	20	20	20	20	20	20	20	20
1.35	0.001127	0.006232	0.00038	-0.00522	0.00202	0.012045	0.00738	0.005776	0.00142	0.00252	20	20	20	20	20	20	20	20
1.4175	-0.00208	0.007209	0.001471	4.38e-05	-0.00091	0.003201	0.003382	0.003668	0.002292	0.004379	20	20	20	20	20	20	20	20
1.48667	-0.00088	-0.00445	0.000111	-0.00115	0.005807	0.006695	0.008445	1.64e-05	-0.00534	0.002597	20	20	20	20	20	20	20	20
1.55417	-0.00373	0.009471	-0.00243	-0.00047	0.002334	0.009804	0.004551	0.004593	-0.00642	0.004117	10.7	10.7	10.7	10.7	10.7	10.7	10.7	10.7
1.62167	-0.00126	0.004766	-0.00323	-0.00558	0.003236	0.005257	0.003374	0.007742	-0.00346	0.004333	5.1	5.1	5.1	5.1	5.1	5.1	5.1	5.1
1.68917	-0.00614	0.00637	-0.00349	-0.00745	0.001512	0.00985	-0.00108	0.00989	-0.0057	-0.00148	2.4	2.4	2.4	2.4	2.4	2.4	2.4	2.4
1.75667	-0.00383	-0.00175	-0.00837	-0.01228	0.000287	0.002785	-0.00282	0.008797	-0.01282	-0.00589	1.1	1.1	1.1	1.1	1.1	1.1	1.1	1.1
1.82417	-0.01211	0.002934	-0.01359	-0.02212	-0.00764	-2.7e-05	-0.00915	0.011244	-0.01355	-0.0121	0.5	0.5	0.5	0.5	0.5	0.5	0.5	0.5
1.89167	-0.01487	-0.01478	-0.01588	-0.01872	-0.0094	-0.00684	-0.00855	0.013517	-0.01279	-0.01602	0.3	0.3	0.3	0.3	0.3	0.3	0.3	0.3
1.95917	-0.01787	-0.00594	-0.01627	-0.0224	-0.0088	-0.00019	-0.00464	0.021723	-0.01526	-0.01721	0.1	0.1	0.1	0.1	0.1	0.1	0.1	0.1
2.02667	-0.01693	-0.01666	-0.01525	-0.02588	-0.00856	0.004639	-0.00354	0.023727	-0.01868	-0.01591	0.1	0.1	0.1	0.1	0.1	0.1	0.1	0.1
2.09417	-0.01596	-0.01511	-0.01786	-0.02238	-0.00178	0.00506	-0.00081	0.033073	-0.0126	-0.0155	0.1	0.1	0.1	0.1	0.1	0.1	0.1	0.1
2.16167	-0.02025	-0.03696	-0.01794	-0.02265	0.000574	0.013232	0.001356	0.033814	-0.01217	-0.0163	0.1	0.1	0.1	0.1	0.1	0.1	0.1	0.1
2.22917	-0.02095	-0.05357	-0.01443	-0.0299	0.009596	0.018651	0.007112	0.041791	-0.00857	-0.01351	0.1	0.1	0.1	0.1	0.1	0.1	0.1	0.1
2.29667	-0.01946	-0.03541	-0.01628	-0.02411	0.016654	0.019733	0.011226	0.043316	-0.0093	-0.01256	0.1	0.1	0.1	0.1	0.1	0.1	0.1	0.1
2.36417	-0.01915	-0.03315	-0.0145	-0.0262	0.027636	0.031473	0.017001	0.048719	-0.00581	-0.00848	0.1	0.1	0.1	0.1	0.1	0.1	0.1	0.1
2.43167	-0.01976	-0.01884	-0.01109	-0.02714	0.037551	0.026517	0.018404	0.049236	-0.004	-0.00962	0.1	0.1	0.1	0.1	0.1	0.1	0.1	0.1
2.49917	-0.01563	-0.0365	-0.01068	-0.02368	0.045156	0.030548	0.020112	0.060116	-0.00233	-0.00794	0.1	0.1	0.1	0.1	0.1	0.1	0.1	0.1
2.56667	-0.01172	-0.03843	-0.00643	-0.021	0.054313	0.038564	0.028438	0.065246	0.001322	-0.01156	0.1	0.1	0.1	0.1	0.1	0.1	0.1	0.1
2.63417	-0.00537	-0.046	-0.00414	-0.01717	0.065604	0.038477	0.032259	0.067069	0.000964	0.001504	0.1	0.1	0.1	0.1	0.1	0.1	0.1	0.1
2.70167	0.00095	-0.04296	-8.5e-05	-0.01274	0.072595	0.040605	0.039469	0.074264	-0.00101	0.004189	0.1	0.1	0.1	0.1	0.1	0.1	0.1	0.1
2.76917	0.006294	-0.03948	0.004273	-0.00663	0.081576	0.047368	0.046241	0.081085	-0.0005	0.00523	0.1	0.1	0.1	0.1	0.1	0.1	0.1	0.1
2.83667	0.012066	-0.04199	0.00768	0.001958	0.092307	0.057628	0.054659	0.085074	0.003902	0.015371	0.1	0.1	0.1	0.1	0.1	0.1	0.1	0.1
2.90417	0.017614	-0.06197	0.010832	0.00981	0.096978	0.0683	0.060391	0.092568	0.007242	0.035431	0.1	0.1	0.1	0.1	0.1	0.1	0.1	0.1
2.97417	0.019279	-0.02681	0.015475	0.017877	0.101169	0.078064	0.069424	0.100148	0.015095	0.041755	0.1	0.1	0.1	0.1	0.1	0.1	0.1	0.1
3.04583	0.029813	-0.02408	0.02164	0.023612	0.11217	0.090587	0.079808	0.112427	0.025886	0.050849	0.1	0.1	0.1	0.1	0.1	0.1	0.1	0.1
3.1175	0.030591	-0.02021	0.02281	0.028894	0.11938	0.097301	0.082734	0.120224	0.040326	0.061019	0.1	0.1	0.1	0.1	0.1	0.1	0.1	0.1
3.18917	0.036121	-0.01533	0.026174	0.032325	0.123234	0.113942	0.089895	0.124529	0.056169	0.068208	0.1	0.1	0.1	0.1	0.1	0.1	0.1	0.1
3.26083	0.036039	-0.00763	0.029554	0.038348	0.130803	0.114044	0.090953	0.129765	0.067298	0.075779	0.1	0.1	0.1	0.1	0.1	0.1	0.1	0.1
3.3325	0.041261	0.006193	0.033567	0.041747	0.139446	0.127017	0.099812	0.134415	0.086255	0.080395	0.1	0.1	0.1	0.1	0.1	0.1	0.1	0.1
3.40417	0.040596	0.009378	0.035714	0.043279	0.146374	0.133508	0.104052	0.144399	0.096539	0.092206	0.1	0.1	0.1	0.1	0.1	0.1	0.1	0.1
3.47583	0.046626	0.01694	0.038859	0.045251	0.150095	0.141856	0.111757	0.14578	0.106966	0.098027	0.1	0.1	0.1	0.1	0.1	0.1	0.1	0.1
3.5475	0.047182	0.026749	0.042102	0.047591	0.155404	0.151001	0.114406	0.153273	0.117589	0.112467	0.1	0.1	0.1	0.1	0.1	0.1	0.1	0.1
3.61917	0.049926	0.026889	0.043537	0.051027	0.165318	0.155392	0.1186	0.161867	0.124739	0.120177	0.1	0.1	0.1	0.1	0.1	0.1	0.1	0.1
3.69083	0.053106	0.032106	0.048413	0.052695	0.172336	0.163855	0.123449	0.16335	0.13704	0.128008	0.1	0.1	0.1	0.1	0.1	0.1	0.1	0.1
3.7625	0.053881	0.041603	0.049987	0.056422	0.17678	0.172495	0.1278	0.170306	0.144764	0.131079	0.1	0.1	0.1	0.1	0.1	0.1	0.1	0.1
3.83417	0.054531	0.047464	0.049174	0.055698	0.179442	0.183803	0.132916	0.174672	0.151419	0.140415	0.1	0.1	0.1	0.1	0.1	0.1	0.1	0.1
3.90583	0.057532	0.031303	0.051018	0.061778	0.186014	0.186533	0.136095	0.180469	0.156061	0.143963	0.1	0.1	0.1	0.1	0.1	0.1	0.1	0.1
3.9775	0.059508	0.033533	0.054521	0.060601	0.191776	0.193272	0.13763	0.183013	0.166185	0.156525	0.1	0.1	0.1	0.1	0.1	0.1	0.1	0.1
4.04917	0.062634	0.033454	0.055244	0.061088	0.199308	0.19526	0.139858	0.189051	0.17547	0.158709	0.1	0.1	0.1	0.1	0.1	0.1	0.1	0.1
4.12083	0.06391	0.030403	0.059397	0.065462	0.201515	0.203669	0.143077	0.193905	0.18156	0.166567	0.1	0.1	0.1	0.1	0.1	0.1	0.1	0.1
4.1925	0.062138	0.034834	0.059099	0.06605	0.209653	0.213977	0.148271	0.201942	0.191541	0.178585	0.1	0.1	0.1	0.1	0.1	0.1	0.1	0.1
4.26417	0.067886	0.035115	0.062095	0.068473	0.215472	0.220195	0.15663	0.204788	0.196636	0.184474	0.1	0.1	0.1	0.1	0.1	0.1	0.1	0.1
4.33583	0.068392	0.031878	0.064049	0.071572	0.222063	0.223912	0.16036	0.204813	0.205031	0.187093	0.1	0.1	0.1	0.1	0.1	0.1	0.1	0.1
4.4075	0.071025	0.028005	0.064969	0.072861	0.225068	0.227961	0.159024	0.214235	0.210671	0.191336	0.1	0.1	0.1	0.1	0.1	0.1	0.1	0.1
4.47917	0.071396	0.033462	0.066913	0.077259	0.231734	0.241634	0.164783	0.210115	0.214888	0.20225	0.1	0.1	0.1	0.1	0.1	0.1	0.1	0.1
4.55083	0.076147	0.036755	0.068722	0.076764	0.239424	0.239188	0.172316	0.217233	0.225183	0.206837	0.1	0.1	0.1	0.1	0.1	0.1	0.1	0.1
4.6225	0.075866	0.031051	0.070724	0.076389	0.246529	0.249253	0.178735	0.229106	0.232926	0.215825	0.1	0.1	0.1	0.1	0.1	0.1	0.1	0.1
4.69417	0.078813	0.048227	0.074372	0.082082	0.247703	0.259197	0.181449	0.232044	0.232953	0.223406	0.1	0.1	0.1	0.1	0.1	0.1	0.1	0.1
4.76583	0.084383	0.034567	0.07423	0.08416	0.256112	0.265693	0.190629	0.236146	0.246302	0.225217	0.1	0.1	0.1	0.1	0.1	0.1	0.1	0.1
4.8375	0.084949	0.040731	0.07735	0.085785	0.262803	0.265759	0.194671	0.23636	0.25268	0.235648	0.1	0.1	0.1	0.1	0.1	0.1	0.1	0.1
4.90917	0.086968	0.037245	0.079199	0.087977	0.267126	0.275269	0.197778	0.247235	0.262387	0.241901	0.1	0.1	0.1	0.1	0.1	0.1	0.1	0.1
4.98083	0.089993	0.014839	0.080098	0.090216	0.272995	0.280351	0.205981	0.250787	0.266386	0.248508	0.1	0.1	0.1	0.1	0.1	0.1	0.1	0.1
5.0525	0.093156	0.030351	0.081339	0.09088	0.281391	0.29238	0.208686	0.249916	0.27611	0.253263	0.1	0.1	0.1	0.1	0.1	0.1	0.1	0.1
5.12417	0.094964	0.02091	0.082116	0.094631	0.285237	0.297393	0.216563	0.258924	0.27896	0.262534	0.1	0.1	0.1	0.1	0.1	0.1	0.1	0.1
5.19583	0.098761	0.023376	0.084542	0.096607	0.290674	0.30179	0.224503	0.264933	0.286816	0.264852	0.1	0.1	0.1	0.1	0.1	0.1	0.1	0.1
5.2675	0.102193	0.028318	0.086826	0.09754	0.297761	0.304069	0.229042	0.275119	0.295906	0.271708	0.1	0.1	0.1	0.1	0.1	0.1	0.1	0.1
5.33917	0.104281	0.036599	0.090504	0.100019	0.30387	0.313187	0.234294	0.282273	0.298555	0.28283	0.1	0.1	0.1	0.1	0.1	0.1	0.1	0.1
5.41083	0.105331	0.031144	0.091244	0.103889	0.307496	0.324743	0.238563	0.282983	0.307662	0.29045	0.1	0.1	0.1	0.1	0.1	0.1	0.1	0.1
5.4825	0.109708	0.031099	0.092439	0.105852	0.313939	0.327433	0.246585	0.291657	0.312043	0.299666	0.1	0.1	0.1	0.1	0.1	0.1	0.1	0.1
5.55417	0.110227	0.013321	0.094169	0.1076	0.319323	0.336079	0.251331	0.299189	0.315291	0.304738	0.1	0.1	0.1	0.1	0.1	0.1	0.1	0.1
5.62583	0.113704	0.020445	0.095793	0.109063	0.321962	0.340698	0.256565	0.314981	0.324429	0.315166	0.1	0.1	0.1	0.1	0.1	0.1	0.1	0.1
5.6975	0.114243	0.022677	0.099515	0.108995	0.327963	0.349758	0.262337	0.326567	0.331422	0.317232	0.1	0.1	0.1	0.1	0.1	0.1	0.1	0.1
5.76917	0.116515	0.030562	0.100733	0.111198	0.330629	0.355666	0.290112	0.322051	0.332265	0.326999	0.1	0.1	0.1	0.1	0.1	0.1	0.1	0.1
5.84083	0.117052	0.029734	0.10301	0.114227	0.334616	0.357846	0.303671	0.332565	0.340479	0.333534	0.1	0.1	0.1	0.1	0.1	0.1	0.1	0.1
5.9125	0.121875	0.030444	0.103405	0.115726	0.339914	0.364806	0.310407	0.333762	0.345245	0.341026	0.1	0.1	0.1	0.1	0.1	0.1	0.1	0.1
5.98417	0.122084	0.032832	0.107528	0.117573	0.340945	0.375214	0.32204	0.341642	0.355954	0.348331	0.1	0.1	0.1	0.1	0.1	0.1	0.1	0.1
6.05583	0.126061	0.03048	0.108793	0.121928	0.346342	0.384119	0.330561	0.352849	0.358434	0.358811	0.1	0.1	0.1	0.1	0.1	0.1	0.1	0.1
6.1275	0.127894	0.00495	0.113113	0.123398	0.352094	0.392705	0.337431	0.359586	0.365818	0.363563	0.1	0.1	0.1	0.1	0.1	0.1	0.1	0.1
6.19917	0.130583	0.04996	0.115163	0.127451	0.354287	0.395564	0.341349	0.363113	0.372062	0.368129	0.1	0.1	0.1	0.1	0.1	0.1	0.1	0.1
6.27083	0.131348	0.02285	0.118013	0.127617	0.35807	0.403762	0.348357	0.368195	0.378264	0.373741	0.1	0.1	0.1	0.1	0.1	0.1	0.1	0.1
6.3425	0.135535	0.037836	0.120172	0.130053	0.362912	0.402248	0.356402	0.373796	0.385887	0.382836	0.1	0.1	0.1	0.1	0.1	0.1	0.1	0.1
6.41417	0.133558	0.033769	0.120597	0.134726	0.36801	0.41249	0.361943	0.37722	0.390504	0.388317	0.1	0.1	0.1	0.1	0.1	0.1	0.1	0.1
6.48583	0.134056	0.022028	0.120651	0.14127	0.374482	0.417105	0.366822	0.384229	0.401516	0.396654	0.1	0.1	0.1	0.1	0.1	0.1	0.1	0.1
6.5575	0.134607	0.023066	0.124316	0.137886	0.3769	0.425754	0.375481	0.390063	0.413668	0.402854	0.1	0.1	0.1	0.1	0.1	0.1	0.1	0.1
6.62917	0.132688	0.007968	0.126635	0.144696	0.38489	0.43182	0.375773	0.397606	0.423829	0.408971	0.1	0.1	0.1	0.1	0.1	0.1	0.1	0.1
6.70083	0.131195	0.00291	0.132364	0.146486	0.390845	0.438225	0.382986	0.404812	0.437563	0.412488	0.1	0.1	0.1	0.1	0.1	0.1	0.1	0.1
6.7725	0.129783	-0.01336	0.135087	0.152663	0.399673	0.446985	0.388503	0.412145	0.45298	0.415616	0.1	0.1	0.1	0.1	0.1	0.1	0.1	0.1
6.84417	0.127789	0.000962	0.135532	0.155197	0.405205	0.447491	0.394972	0.414523	0.460364	0.427787	0.1	0.1	0.1	0.1	0.1	0.1	0.1	0.1
6.91583	0.128926	0.011082	0.137116	0.161047	0.411048	0.454354	0.399675	0.422286	0.477429	0.430928	0.1	0.1	0.1	0.1	0.1	0.1	0.1	0.1
6.9875	0.125022	0.011439	0.137166	0.163924	0.420886	0.464165	0.405615	0.432542	0.487643	0.437509	0.1	0.1	0.1	0.1	0.1	0.1	0.1	0.1
7.05917	0.124327	0.010753	0.141693	0.169493	0.424308	0.460569	0.412232	0.4385	0.498133	0.441899	0.1	0.1	0.1	0.1	0.1	0.1	0.1	0.1
7.13083	0.125917	0.042405	0.141179	0.175464	0.433312	0.469443	0.420435	0.449304	0.506453	0.449653	0.1	0.1	0.1	0.1	0.1	0.1	0.1	0.1
7.2025	0.127297	0.054749	0.144391	0.181777	0.438944	0.46005	0.424715	0.455355	0.511455	0.456118	0.1	0.1	0.1	0.1	0.1	0.1	0.1	0.1
7.27417	0.129158	0.070887	0.146449	0.188522	0.444667	0.467417	0.42936	0.461598	0.518057	0.458842	0.1	0.1	0.1	0.1	0.1	0.1	0.1	0.1
7.34583	0.130638	0.077037	0.15003	0.192155	0.451745	0.474677	0.437459	0.467195	0.522287	0.46803	0.1	0.1	0.1	0.1	0.1	0.1	0.1	0.1
7.4175	0.128294	0.056637	0.154044	0.199158	0.454197	0.479457	0.442712	0.472572	0.529426	0.467358	0.1	0.1	0.1	0.1	0.1	0.1	0.1	0.1
7.48917	0.129485	0.061066	0.155641	0.203407	0.464843	0.483241	0.451568	0.477214	0.53192	0.479961	0.1	0.1	0.1	0.1	0.1	0.1	0.1	0.1
7.56083	0.131674	0.064552	0.161906	0.208954	0.4706	0.491666	0.462549	0.491011	0.533415	0.482758	0.1	0.1	0.1	0.1	0.1	0.1	0.1	0.1
7.6325	0.132734	0.06961	0.162882	0.211716	0.477459	0.502172	0.469526	0.499327	0.539457	0.488042	0.1	0.1	0.1	0.1	0.1	0.1	0.1	0.1
7.70417	0.133674	0.087623	0.168007	0.220301	0.481555	0.509562	0.48265	0.50325	0.54143	0.490916	0.1	0.1	0.1	0.1	0.1	0.1	0.1	0.1
7.77583	0.135656	0.093871	0.171207	0.231538	0.488642	0.513366	0.490675	0.511152	0.543805	0.497669	0.1	0.1	0.1	0.1	0.1	0.1	0.1	0.1
7.8475	0.135829	0.10444	0.175204	0.237414	0.495076	0.525289	0.499203	0.51662	0.547873	0.503172	0.1	0.1	0.1	0.1	0.1	0.1	0.1	0.1
7.92944	0.160508	0.130289	0.195909	0.226594	0.531536	0.545073	0.494846	0.528259	0.553123	0.51017	0.1	0.1	0.1	0.1	0.1	0.1	0.1	0.1
8	0.159982	0.14789	0.207225	0.24238	0.541571	0.55512	0.518354	0.542592	0.570419	0.521828	0.1	0.1	0.1	0.1	0.1	0.1	0.1	0.1
8.0675	0.180687	0.191926	0.241564	0.287014	0.558584	0.572277	0.547807	0.572087	0.579185	0.525485	8.3	8.3	8.3	8.3	8.3	8.3	8.3	8.3
8.135	0.202629	0.237412	0.532152*	0.329003	0.590155	0.591531	0.567017	0.597967	0.587064	0.522957	13.2	13.2	13.2	13.2	13.2	13.2	13.2	13.2
8.2025	0.207257	0.228223	0.527858*	0.338836	0.621276	0.602866	0.572015	0.610339	0.587907	0.512392	15.9	15.9	15.9	15.9	15.9	15.9	15.9	15.9
8.27	0.200688	0.21749	0.520625*	0.329182	0.634543	0.606251	0.567857	0.606764	0.588213	0.494386	17.7	17.7	17.7	17.7	17.7	17.7	17.7	17.7
8.3375	0.187681	0.192042	0.23812	0.316952	0.63787	0.601385	0.561018	0.61188	0.585128	0.47764	18.9	18.9	18.9	18.9	18.9	18.9	18.9	18.9
8.405	0.167936	0.181071	0.218299	0.29964	0.640133	0.59538	0.556591	0.601894	0.577697	0.466437	19.6	19.6	19.6	19.6	19.6	19.6	19.6	19.6
8.4725	0.156513	0.166117	0.201598	0.288196	0.641929	0.588911	0.557065	0.595931	0.578288	0.455832	20	20	20	20	20	20	20	20
8.54	0.143538	0.164939	0.18701	0.270854	0.644814	0.58403	0.547997	0.589983	0.577609	0.445708	20	20	20	20	20	20	20	20
8.6075	0.1389	0.15613	0.175701	0.26477	0.647311	0.580425	0.547591	0.594013	0.576765	0.436808	20	20	20	20	20	20	20	20
8.675	0.132159	0.154585	0.166642	0.260537	0.647204	0.572279	0.54803	0.596779	0.572852	0.434158	20	20	20	20	20	20	20	20
8.7425	0.121434	0.150594	0.155281	0.254742	0.652087	0.575222	0.545718	0.598965	0.577329	0.434145	20	20	20	20	20	20	20	20
8.81	0.115024	0.147853	0.148372	0.252932	0.654973	0.579766	0.545444	0.599363	0.579156	0.429462	20	20	20	20	20	20	20	20
8.8775	0.112046	0.13953	0.142457	0.248621	0.6552	0.573394	0.544284	0.601257	0.579674	0.428715	20	20	20	20	20	20	20	20
8.945	0.10926	0.151808	0.138251	0.248152	0.658533	0.567684	0.542084	0.603435	0.583235	0.427912	19.9	19.9	19.9	19.9	19.9	19.9	19.9	19.9
9.0125	0.10743	0.146071	0.134693	0.246419	0.660889	0.563697	0.538351	0.599901	0.586382	0.427343	19.9	19.9	19.9	19.9	19.9	19.9	19.9	19.9
9.08	0.10366	0.139529	0.131848	0.244728	0.662785	0.555711	0.536209	0.600775	0.589548	0.425485	19.9	19.9	19.9	19.9	19.9	19.9	19.9	19.9
9.1475	0.098954	0.15114	0.126133	0.24421	0.664432	0.549611	0.531937	0.598887	0.59429	0.428453	19.9	19.9	19.9	19.9	19.9	19.9	19.9	19.9
9.215	0.096569	0.152307	0.127368	0.240428	0.666994	0.542346	0.532086	0.601885	0.599337	0.424683	19.9	19.9	19.9	19.9	19.9	19.9	19.9	19.9
9.2825	0.095477	0.156811	0.122015	0.236543	0.668675	0.521722	0.52412	0.596267	0.592604	0.423126	19.9	19.9	19.9	19.9	19.9	19.9	19.9	19.9
9.35	0.091078	0.155241	0.121921	0.238339	0.667711	0.516199	0.521212	0.593691	0.590722	0.421071	19.8	19.8	19.8	19.8	19.8	19.8	19.8	19.8
9.4175	0.089842	0.164942	0.119029	0.233328	0.668299	0.512501	0.518218	0.587979	0.596402	0.421028	19.8	19.8	19.8	19.8	19.8	19.8	19.8	19.8
9.485	0.090218	0.170778	0.118421	0.231786	0.677341	0.511321	0.514353	0.596744	0.601162	0.418409	19.8	19.8	19.8	19.8	19.8	19.8	19.8	19.8
9.5525	0.089404	0.170503	0.114035	0.232186	0.679619	0.505964	0.502541	0.596007	0.596864	0.41574	19.8	19.8	19.8	19.8	19.8	19.8	19.8	19.8
9.62	0.092736	0.170369	0.11132	0.226922	0.669379	0.501821	0.500647	0.594785	0.595127	0.421559	19.8	19.8	19.8	19.8	19.8	19.8	19.8	19.8
9.6875	0.094621	0.167048	0.112086	0.228681	0.667263	0.496419	0.495225	0.583323	0.599949	0.416698	19.8	19.8	19.8	19.8	19.8	19.8	19.8	19.8
9.755	0.085926	0.164716	0.113734	0.229672	0.667529	0.493769	0.494235	0.584347	0.592076	0.416288	19.8	19.8	19.8	19.8	19.8	19.8	19.8	19.8
9.8225	0.08587	0.166987	0.110852	0.230072	0.67053	0.48791	0.486856	0.582316	0.595271	0.415227	19.7	19.7	19.7	19.7	19.7	19.7	19.7	19.7
9.89	0.081081	0.152505	0.10982	0.232013	0.672664	0.48627	0.483909	0.581354	0.595211	0.415015	19.7	19.7	19.7	19.7	19.7	19.7	19.7	19.7
9.9575	0.078538	0.121928	0.111266	0.229496	0.674967	0.482877	0.476636	0.584804	0.592951	0.415399	19.7	19.7	19.7	19.7	19.7	19.7	19.7	19.7
10.025	0.087292	0.117926	0.106743	0.228998	0.676132	0.479598	0.473256	0.583747	0.588623	0.41449	19.7	19.7	19.7	19.7	19.7	19.7	19.7	19.7
10.0925	0.087246	0.122127	0.1079	0.22815	0.675468	0.486011	0.469136	0.57697	0.586601	0.415556	19.7	19.7	19.7	19.7	19.7	19.7	19.7	19.7
10.16	0.082793	0.132465	0.106683	0.225404	0.676911	0.478711	0.462578	0.571383	0.582608	0.414534	19.7	19.7	19.7	19.7	19.7	19.7	19.7	19.7
10.2275	0.083385	0.139187	0.10379	0.223058	0.678051	0.478749	0.459871	0.568671	0.585925	0.413337	19.7	19.7	19.7	19.7	19.7	19.7	19.7	19.7
10.295	0.083072	0.126476	0.105824	0.221464	0.68075	0.472677	0.456527	0.569113	0.584832	0.411801	19.7	19.7	19.7	19.7	19.7	19.7	19.7	19.7
10.3625	0.077511	0.132157	0.106628	0.220554	0.680896	0.470496	0.447723	0.572325	0.580744	0.411274	19.7	19.7	19.7	19.7	19.7	19.7	19.7	19.7
10.43	0.075471	0.130816	0.104302	0.218745	0.683432	0.468216	0.441561	0.568393	0.578218	0.407572	19.7	19.7	19.7	19.7	19.7	19.7	19.7	19.7
10.4975	0.072964	0.13302	0.101055	0.216189	0.681267	0.46664	0.441484	0.564382	0.574339	0.409146	19.7	19.7	19.7	19.7	19.7	19.7	19.7	19.7
10.565	0.071604	0.130889	0.1019	0.214884	0.676465	0.464008	0.438844	0.560273	0.569792	0.407296	19.6	19.6	19.6	19.6	19.6	19.6	19.6	19.6
10.6325	0.067929	0.12974	0.101667	0.214009	0.679018	0.462536	0.434172	0.556568	0.570982	0.402759	19.6	19.6	19.6	19.6	19.6	19.6	19.6	19.6
10.7	0.063216	0.128789	0.100265	0.212034	0.680176	0.459406	0.429592	0.555082	0.568944	0.403282	19.6	19.6	19.6	19.6	19.6	19.6	19.6	19.6
10.7675	0.064363	0.127154	0.098534	0.212694	0.677725	0.45632	0.423155	0.548247	0.569559	0.399711	19.6	19.6	19.6	19.6	19.6	19.6	19.6	19.6
10.835	0.063203	0.126532	0.100731	0.208193	0.681244	0.455438	0.418552	0.547407	0.564414	0.398947	19.6	19.6	19.6	19.6	19.6	19.6	19.6	19.6
10.9025	0.061901	0.123757	0.097647	0.211195	0.678358	0.452839	0.41577	0.544329	0.565383	0.39798	19.6	19.6	19.6	19.6	19.6	19.6	19.6	19.6
10.97	0.059972	0.12366	0.098376	0.211441	0.679976	0.44992	0.402035	0.54025	0.56124	0.39773	19.6	19.6	19.6	19.6	19.6	19.6	19.6	19.6
11.0389	0.062492	0.119429	0.094815	0.209179	0.680082	0.450717	0.395125	0.535343	0.551758	0.394123	19.6	19.6	19.6	19.6	19.6	19.6	19.6	19.6
11.1064	0.061353	0.126298	0.095926	0.211971	0.678272	0.451334	0.391412	0.536578	0.553224	0.392964	19.9	19.9	19.9	19.9	19.9	19.9	19.9	19.9
11.1739	0.06403	0.127513	0.093936	0.21127	0.678568	0.449286	0.383164	0.52941	0.550917	0.393749	20	20	20	20	20	20	20	20
11.2414	0.06325	0.123169	0.093179	0.209385	0.682213	0.447148	0.380396	0.509698	0.547961	0.392267	20	20	20	20	20	20	20	20
11.3089	0.063778	0.124879	0.097336	0.212085	0.689199	0.448014	0.378587	0.503135	0.546842	0.390859	20	20	20	20	20	20	20	20
11.3764	0.062131	0.123499	0.093304	0.214288	0.686753	0.448286	0.372575	0.493204	0.550352	0.388604	20	20	20	20	20	20	20	20
11.4439	0.059177	0.122569	0.093028	0.211999	0.690197	0.446216	0.366914	0.490058	0.545876	0.38851	20	20	20	20	20	20	20	20
11.5114	0.058253	0.121078	0.091623	0.213124	0.688862	0.438611	0.361261	0.487407	0.545798	0.385094	20	20	20	20	20	20	20	20
11.5789	0.054685	0.118152	0.09329	0.207992	0.69389	0.439144	0.356834	0.489396	0.541402	0.385034	20	20	20	20	20	20	20	20
11.6464	0.048481	0.115752	0.092851	0.208443	0.698919	0.438803	0.353137	0.485433	0.52641	0.382938	20	20	20	20	20	20	20	20
11.7139	0.051061	0.109972	0.094609	0.212303	0.696852	0.439469	0.346739	0.484669	0.536635	0.378826	20	20	20	20	20	20	20	20
11.7814	0.053412	0.108703	0.09498	0.207975	0.704399	0.439836	0.341392	0.477831	0.531347	0.37647	20	20	20	20	20	20	20	20
11.8489	0.0541	0.110457	0.09534	0.207189	0.705582	0.441821	0.344434	0.474847	0.535816	0.373628	20	20	20	20	20	20	20	20
11.9164	0.055769	0.115291	0.101489	0.210355	0.703618	0.439536	0.33796	0.477504	0.535408	0.371447	20	20	20	20	20	20	20	20
11.9839	0.057272	0.111889	0.095783	0.208289	0.711844	0.436643	0.333146	0.473926	0.528985	0.368785	20	20	20	20	20	20	20	20
12.0514	0.056971	0.124841	0.100384	0.20661	0.709799	0.440255	0.332002	0.469842	0.527266	0.372272	20	20	20	20	20	20	20	20
12.1189	0.058234	0.116607	0.099131	0.202904	0.710239	0.436263	0.326092	0.473315	0.530528	0.363372	20	20	20	20	20	20	20	20
12.1864	0.058553	0.120782	0.097716	0.202634	0.715449	0.435367	0.325774	0.468549	0.521396	0.366748	19.9	19.9	19.9	19.9	19.9	19.9	19.9	19.9
12.2539	0.060724	0.123124	0.103979	0.206879	0.717363	0.440463	0.324309	0.466995	0.526143	0.363951	19.9	19.9	19.9	19.9	19.9	19.9	19.9	19.9
12.3214	0.05996	0.096896	0.100976	0.203167	0.719512	0.441092	0.322534	0.463758	0.522523	0.36353	19.9	19.9	19.9	19.9	19.9	19.9	19.9	19.9
12.3889	0.058527	0.096349	0.10303	0.199776	0.721752	0.440683	0.323832	0.463477	0.521856	0.361766	19.9	19.9	19.9	19.9	19.9	19.9	19.9	19.9
12.4564	0.061976	0.094448	0.105116	0.203463	0.722786	0.44274	0.323109	0.46316	0.518598	0.361658	19.9	19.9	19.9	19.9	19.9	19.9	19.9	19.9
12.5239	0.059352	0.093853	0.100968	0.199151	0.720628	0.443022	0.32055	0.45949	0.518086	0.356653	19.9	19.9	19.9	19.9	19.9	19.9	19.9	19.9
12.5914	0.059119	0.100112	0.1054	0.20011	0.722333	0.441162	0.31747	0.457971	0.515609	0.35669	19.9	19.9	19.9	19.9	19.9	19.9	19.9	19.9
12.6589	0.060569	0.095761	0.10511	0.196305	0.718631	0.443922	0.313726	0.465184	0.513681	0.354257	19.9	19.9	19.9	19.9	19.9	19.9	19.9	19.9
12.7264	0.061857	0.095381	0.104892	0.194368	0.719234	0.450801	0.313053	0.46191	0.514133	0.352078	19.9	19.9	19.9	19.9	19.9	19.9	19.9	19.9
12.7939	0.060394	0.092484	0.104619	0.197404	0.721279	0.441406	0.316926	0.458497	0.512519	0.352192	19.9	19.9	19.9	19.9	19.9	19.9	19.9	19.9
12.8614	0.060128	0.094777	0.107477	0.196863	0.724854	0.443769	0.311299	0.464692	0.51103	0.350614	19.9	19.9	19.9	19.9	19.9	19.9	19.9	19.9
12.9289	0.060426	0.094896	0.106957	0.191716	0.720311	0.442802	0.298188	0.4611	0.510713	0.347618	19.9	19.9	19.9	19.9	19.9	19.9	19.9	19.9
12.9964	0.059999	0.089098	0.105982	0.194154	0.720137	0.444394	0.299174	0.458302	0.51209	0.350448	19.9	19.9	19.9	19.9	19.9	19.9	19.9	19.9
13.0639	0.061155	0.094447	0.10672	0.196381	0.724238	0.450328	0.301462	0.447369	0.507795	0.350351	19.9	19.9	19.9	19.9	19.9	19.9	19.9	19.9
13.1314	0.060517	0.087322	0.108701	0.193543	0.721872	0.449788	0.3055	0.449787	0.5094	0.346758	19.9	19.9	19.9	19.9	19.9	19.9	19.9	19.9
13.1989	0.061631	0.102653	0.107552	0.196009	0.724615	0.454338	0.301486	0.456997	0.507842	0.345824	19.9	19.9	19.9	19.9	19.9	19.9	19.9	19.9
13.2664	0.059903	0.094233	0.108683	0.198689	0.724576	0.458018	0.299871	0.440795	0.496859	0.344001	19.9	19.9	19.9	19.9	19.9	19.9	19.9	19.9
13.3339	0.060405	0.090493	0.108977	0.19092	0.722387	0.454033	0.298688	0.437383	0.50059	0.343468	19.9	19.9	19.9	19.9	19.9	19.9	19.9	19.9
13.4014	0.059615	0.096904	0.10238	0.192121	0.724425	0.456948	0.298958	0.439906	0.496434	0.341267	19.9	19.9	19.9	19.9	19.9	19.9	19.9	19.9
13.4689	0.059761	0.095506	0.106036	0.193454	0.722216	0.465658	0.298043	0.445539	0.497345	0.340322	19.9	19.9	19.9	19.9	19.9	19.9	19.9	19.9
13.5364	0.057497	0.094232	0.105906	0.187195	0.7187	0.456013	0.297179	0.438692	0.493227	0.339054	19.9	19.9	19.9	19.9	19.9	19.9	19.9	19.9
13.6039	0.05799	0.090554	0.103918	0.190461	0.717723	0.457463	0.296511	0.445087	0.491771	0.337647	19.9	19.9	19.9	19.9	19.9	19.9	19.9	19.9
13.6714	0.058293	0.094254	0.105174	0.194722	0.717378	0.465311	0.294069	0.440071	0.48757	0.338049	19.9	19.9	19.9	19.9	19.9	19.9	19.9	19.9
13.7389	0.057504	0.090257	0.107295	0.19287	0.717622	0.467108	0.300636	0.43924	0.494416	0.337765	19.9	19.9	19.9	19.9	19.9	19.9	19.9	19.9
13.8064	0.05745	0.089536	0.105768	0.188897	0.715592	0.462756	0.298362	0.438331	0.482305	0.336252	19.9	19.9	19.9	19.9	19.9	19.9	19.9	19.9
13.8739	0.057692	0.087092	0.107242	0.190263	0.714302	0.466642	0.295105	0.440597	0.480958	0.334791	19.9	19.9	19.9	19.9	19.9	19.9	19.9	19.9
13.9414	0.05629	0.088715	0.105855	0.188931	0.713736	0.469557	0.297734	0.440215	0.481714	0.33475	19.9	19.9	19.9	19.9	19.9	19.9	19.9	19.9
14.0089	0.054127	0.086671	0.109048	0.187353	0.714578	0.474753	0.299417	0.438099	0.482869	0.337137	19.9	19.9	19.9	19.9	19.9	19.9	19.9	19.9
1% Oxygen
Time	Col-0 - roGFP2-Orp1	Col-0 - roGFP2-Orp1	Col-0 - roGFP2-Orp1	Col-0 - roGFP2-Orp1	Col-0 - roGFP2-Orp1	Col-0 - roGFP2-Orp1	Col-0 - roGFP2-Orp1	erfvii - roGFP2-Orp1	erfvii - roGFP2-Orp1	erfvii - roGFP2-Orp1	erfvii - roGFP2-Orp1	O2 %	O2 %	O2 %	O2 %	O2 %	O2 %	O2 %	O2 %
0	0.019329	-0.00897	0.005225	0.004853	0.006661	-0.00411	0.00134	-0.01865	-0.01194	-0.0014	-0.0149	20.1	20.1	20.1	20.1	20.1	20.1	20.1	20.1
0.0675	0.00212	-0.01033	0.000746	0.008079	0.0042	-0.00552	0.003315	-0.01531	-0.02249	0.003021	-0.0226	20	20	20	20	20	20	20	20
0.135	0.005623	-0.00426	0.000685	0.011239	0.005794	-0.00624	0.003164	-0.01418	-0.01873	-0.00576	-0.02926	20	20	20	20	20	20	20	20
0.2025	0.00753	-0.00504	0.002196	0.00404	0.008779	-0.00478	0.003497	-0.01261	-0.02053	0.006886	-0.02655	20	20	20	20	20	20	20	20
0.27	0.009465	-0.01675	0.001607	0.000759	0.004377	-0.00691	0.007153	-0.01307	-0.02071	-0.00576	-0.02654	20	20	20	20	20	20	20	20
0.3375	0.007993	-0.01268	0.003411	0.003633	-4e-05	-0.01037	0.001969	-0.02034	-0.02069	-0.01041	-0.02813	20	20	20	20	20	20	20	20
0.405	0.011191	-0.00866	0.000154	0.002656	0.00412	-0.00758	0.004253	-0.01898	-0.02256	-0.01111	-0.02716	20	20	20	20	20	20	20	20
0.4725	0.006693	-0.0077	-0.0022	0.004874	0.000783	-0.00443	0.004932	-0.01798	-0.01696	0.000292	-0.02131	20	20	20	20	20	20	20	20
0.54	0.003715	-0.00293	0.003422	0.003783	0.00026	-0.00506	0.00487	-0.02027	-0.01787	-0.00765	-0.02333	20	20	20	20	20	20	20	20
0.6075	0.002595	-0.00877	0.004666	0.002862	0.000368	-0.00195	0.004444	-0.01951	-0.01927	0.003594	-0.01838	20	20	20	20	20	20	20	20
0.675	0.005611	-0.01127	0.002908	0.004321	0.002888	-0.00252	0.005124	-0.01796	-0.00809	-0.0054	-0.02095	20	20	20	20	20	20	20	20
0.743611	0.00332	-0.0133	0.002852	0.004505	0.004529	-0.00468	0.004655	-0.01527	-0.01699	-0.00477	-0.01858	20	20	20	20	20	20	20	20
0.811111	0.011419	-0.00896	-0.00044	0.000846	-0.00071	-0.00287	0.002068	-0.00717	-0.01586	-0.00415	-0.01538	20	20	20	20	20	20	20	20
0.878611	0.004439	-0.01043	0.002252	0.000619	-0.00077	-0.00479	0.00208	-0.00981	-0.01934	-0.00764	-0.01616	20	20	20	20	20	20	20	20
0.946111	0.00684	-0.0084	0.001878	0.00229	0.004438	-0.00421	0.002657	-0.01143	-0.01536	-0.00569	-0.01329	20	20	20	20	20	20	20	20
1.01361	0.00463	-0.00359	0.004901	-0.00083	0.000828	-0.00388	0.002503	-0.00539	-0.01463	0.004269	-0.00652	20	20	20	20	20	20	20	20
1.08111	0.008227	-0.00646	0.007464	0.001256	-0.00025	-0.00454	0.003466	-0.0024	-0.00655	-0.00435	-0.00636	20	20	20	20	20	20	20	20
1.14861	-0.00202	-0.00191	0.002972	0.001017	0.001486	-0.0017	0.000993	-0.0014	-0.00667	-0.0027	-0.00595	20	20	20	20	20	20	20	20
1.21611	0.000936	-0.00138	0.002237	0.003927	-0.00025	0.000319	0.001765	0.003961	-0.00305	0.002832	-0.00083	20	20	20	20	20	20	20	20
1.28361	0.000348	-0.00271	0.0022	0.001918	-0.00424	0.00417	0.000603	0.000214	-0.00199	-0.00726	-0.00369	20	20	20	20	20	20	20	20
1.35111	-0.00041	-0.00284	0.003239	0.002184	-0.00342	0.006818	-0.00042	-0.00172	-0.00291	0.006758	0.000729	20	20	20	20	20	20	20	20
1.41861	0.001299	-0.00562	0.002444	-0.00242	-0.00364	-0.00036	0.001395	-0.00471	-0.00029	-0.00374	-0.00047	20	20	20	20	20	20	20	20
1.48778	0.00178	-0.00428	0.002047	0.00381	-0.00428	-0.0003	-0.00284	-0.00029	-0.00103	0.010676	-0.00232	20	20	20	20	20	20	20	20
1.55528	-0.00094	-0.00274	0.001746	0.002154	0.004998	0.004252	0.001688	-0.0005	0.002673	0.008412	0.001921	11.5	11.5	11.5	11.5	11.5	11.5	11.5	11.5
1.62278	0.001904	-0.0009	-0.00441	-0.00237	0.005348	9.41e-05	-0.00177	0.000544	0.000315	0.000239	0.001391	6.4	6.4	6.4	6.4	6.4	6.4	6.4	6.4
1.69028	0.004733	0.008241	-0.00101	-0.00374	0.002181	-0.0046	0.001352	0.004841	0.003035	-0.00516	0.002327	3.6	3.6	3.6	3.6	3.6	3.6	3.6	3.6
1.75778	-0.00558	0.007326	-0.00208	-0.00351	0.002002	-0.00367	-0.00217	-0.00306	0.002183	-0.0022	0.002811	2.1	2.1	2.1	2.1	2.1	2.1	2.1	2.1
1.82528	-0.00417	0.004645	-0.00653	-0.00205	0.001161	-0.00691	0.000371	0.00063	0.001002	-0.01108	-0.00191	1.3	1.3	1.3	1.3	1.3	1.3	1.3	1.3
1.89278	-0.00428	0.000327	-0.00567	0.000737	0.000445	-0.00835	-0.00186	0.001556	-0.00033	-0.01802	0.000992	1.1	1.1	1.1	1.1	1.1	1.1	1.1	1.1
1.975	0.009754	-0.00681	0.000687	0.007467	0.010071	-0.0105	-0.00224	0.003901	0.011691	-0.01659	-0.00998	1.1	1.1	1.1	1.1	1.1	1.1	1.1	1.1
2.0425	0.008922	-0.00942	0.002302	8.6e-05	0.0068	-0.01124	-0.00888	0.012916	0.017715	-0.01089	-0.00695	1.1	1.1	1.1	1.1	1.1	1.1	1.1	1.1
2.11	-0.00186	-0.00948	-0.00022	0.002686	0.007192	-0.01238	-0.00788	-0.00094	0.024553	-0.02044	-0.01007	1.1	1.1	1.1	1.1	1.1	1.1	1.1	1.1
2.1775	-0.00074	-0.00928	-0.00333	0.005543	0.004084	-0.01016	-0.01146	0.001283	0.018652	-0.0233	-0.00715	1	1	1	1	1	1	1	1
2.245	0.002064	-0.0148	-0.00334	0.000454	0.009265	-0.00943	-0.01098	0.010158	0.018971	-0.02576	-0.00243	1	1	1	1	1	1	1	1
2.3125	-0.00744	-0.01067	-0.00491	0.006258	0.004944	-0.01085	-0.01548	-0.00253	0.013353	-0.02978	-0.00594	1	1	1	1	1	1	1	1
2.38	-0.00304	-0.01699	-0.00343	-0.00317	0.005474	-0.00675	-0.01372	0.001306	0.010971	-0.02623	0.000356	1	1	1	1	1	1	1	1
2.4475	-0.00665	-0.00816	-0.00107	0.00148	0.002594	-0.00746	-0.01417	-0.00212	0.000802	-0.03556	0.001906	1	1	1	1	1	1	1	1
2.515	-0.00511	-0.01299	-0.00168	-0.00405	0.004678	0.001474	-0.01676	-0.00099	0.00184	-0.0347	-0.0002	1	1	1	1	1	1	1	1
2.5825	-0.00794	-0.01745	-0.00392	-0.00279	0.002464	-0.00518	-0.01974	-0.00847	-0.00043	-0.03625	-0.0026	1	1	1	1	1	1	1	1
2.65	-0.0099	-0.00707	-0.00054	-0.00258	0.003915	0.000711	-0.01754	-0.00216	0.001317	-0.04218	0.001369	1	1	1	1	1	1	1	1
2.7175	-0.00772	-0.01033	-0.00415	-0.00523	-0.00015	-0.00334	-0.02124	-0.00638	-0.00347	-0.03981	0.00145	1	1	1	1	1	1	1	1
2.785	-0.00626	-0.01458	-0.00395	-0.00616	0.000123	0.002354	-0.01866	-0.00469	-0.00617	-0.03814	-0.00026	1	1	1	1	1	1	1	1
2.8525	-0.00545	-0.00866	-0.00476	-0.00703	0.003738	0.001259	-0.01491	-0.00165	-0.00525	-0.0415	0.001887	1	1	1	1	1	1	1	1
2.92194	-0.00247	-0.005	-0.00526	-0.0043	0.003978	0.008558	-0.01468	0.000927	-0.00324	-0.04438	0.005632	1	1	1	1	1	1	1	1
2.98944	-0.00347	-0.00725	-0.005	-0.00547	0.005	0.006159	-0.0156	-0.00191	-0.00539	-0.03669	0.008099	1.1	1.1	1.1	1.1	1.1	1.1	1.1	1.1
3.05694	-0.00375	-0.00907	-0.0046	-0.0077	0.005157	0.003243	-0.01591	0.00161	-0.00532	-0.03608	0.00687	1.1	1.1	1.1	1.1	1.1	1.1	1.1	1.1
3.12444	-0.00754	-0.01146	-0.00539	-0.00991	0.00089	0.005638	-0.0151	-0.00118	-0.0055	-0.04119	0.00744	1.1	1.1	1.1	1.1	1.1	1.1	1.1	1.1
3.19194	-0.00695	-0.01705	-0.00423	-0.00682	0.00096	-0.00047	-0.01402	-0.00851	-0.00615	-0.04079	0.003112	1	1	1	1	1	1	1	1
3.25944	-0.00268	-0.01117	-0.00318	-0.00791	0.002568	0.005001	-0.0205	-0.00178	-0.00708	-0.04002	0.008671	1	1	1	1	1	1	1	1
3.32694	-0.00915	-0.00985	-0.00574	-0.00826	0.000115	0.00725	-0.01979	-0.00159	-0.00491	-0.03348	0.00427	1	1	1	1	1	1	1	1
3.39444	-0.00719	-0.01067	-0.00324	-0.00567	0.002073	0.004461	-0.01935	-0.00447	-0.00402	-0.03776	0.007955	1	1	1	1	1	1	1	1
3.46194	-0.00557	-0.01649	-0.00303	-0.00687	-0.00042	0.001143	-0.01893	0.000329	-0.00958	-0.03517	0.012362	1	1	1	1	1	1	1	1
3.52944	-0.00095	-0.01053	-0.00646	-0.00505	-0.00142	0.007678	-0.01904	-0.00198	-0.00567	-0.03505	0.012809	1	1	1	1	1	1	1	1
3.59694	-0.00774	-0.01228	-0.00243	-0.00599	0.002789	0.007373	-0.0188	0.002412	-0.01032	-0.03689	0.019708	1	1	1	1	1	1	1	1
3.66444	-0.00645	-0.01048	-0.00607	-0.00685	0.003114	0.009048	-0.02299	-0.00113	-0.0099	-0.03646	0.019254	1	1	1	1	1	1	1	1
3.73194	-0.00902	-0.01378	-0.00596	-0.00688	0.005359	0.011773	-0.02295	-0.00512	-0.00671	-0.03384	0.021825	1	1	1	1	1	1	1	1
3.79944	-0.00727	-0.01421	-0.00484	-0.00684	0.003086	0.003642	-0.02493	-0.00432	-0.00899	-0.04067	0.02359	1	1	1	1	1	1	1	1
3.86694	-0.00705	-0.00903	-0.0032	-0.00579	0.006585	0.008094	-0.02336	-0.00119	-0.00299	-0.04183	0.026916	1	1	1	1	1	1	1	1
3.93444	-0.00893	-0.01019	-0.00388	-0.00957	0.001621	0.00662	-0.02583	-0.00618	-0.0043	-0.03649	0.03452	1	1	1	1	1	1	1	1
4.00194	-0.00988	-0.01393	-0.00444	-0.01063	-0.00215	-0.00115	-0.02406	-0.0038	-0.00601	-0.03168	0.034901	1	1	1	1	1	1	1	1
4.06944	-0.00787	-0.01614	-0.00559	-0.00083	-0.00285	0.007957	-0.02377	-0.0028	-0.00554	-0.02733	0.044654	1	1	1	1	1	1	1	1
4.13694	-0.00671	-0.01502	-0.00345	-0.00471	0.001903	0.004845	-0.02418	0.002192	0.000381	-0.02422	0.047877	1	1	1	1	1	1	1	1
4.20444	-0.00868	-0.01303	-0.00125	-0.00942	0.000283	0.005873	-0.02339	-0.00099	-0.00366	-0.02432	0.054297	1	1	1	1	1	1	1	1
4.27194	-0.00607	-0.01401	-0.00173	-0.00843	0.000717	0.003817	-0.02333	-0.0012	-0.0062	-0.02743	0.053339	1	1	1	1	1	1	1	1
4.33944	-0.01049	-0.01517	-0.00077	-0.00919	0.000691	0.005081	-0.02356	-0.00628	-0.00906	-0.03311	0.058927	1	1	1	1	1	1	1	1
4.40694	-0.00841	-0.01711	0.000306	-0.00192	-0.00331	0.005208	-0.02543	-0.0049	0.001082	-0.01828	0.059116	1	1	1	1	1	1	1	1
4.47444	-0.00984	-0.01698	0.001604	-0.00892	-0.00388	0.008574	-0.02413	-0.00607	0.004129	-0.03253	0.061547	1	1	1	1	1	1	1	1
4.54194	-0.00818	-0.01422	0.00027	-0.01016	-0.00975	0.007767	-0.02438	-0.00562	0.000185	-0.01757	0.065309	1	1	1	1	1	1	1	1
4.60944	-0.00896	-0.01604	0.000224	-0.00419	0.004311	0.005789	-0.02231	-0.00405	0.002459	-0.01149	0.067089	1	1	1	1	1	1	1	1
4.67694	-0.00684	-0.01704	-0.00186	-0.00969	0.001375	0.006367	-0.01947	-0.00295	0.000634	-0.01513	0.071154	1	1	1	1	1	1	1	1
4.74444	-0.00735	-0.01725	0.003491	-0.00721	-0.00107	0.001498	-0.02145	-0.00452	0.005716	-0.00437	0.071432	1	1	1	1	1	1	1	1
4.81194	-0.00592	-0.01245	0.002105	-0.00855	-0.00313	0.00557	-0.02304	-0.00062	0.009255	-0.01387	0.074803	1	1	1	1	1	1	1	1
4.87944	-0.00552	-0.01273	0.002787	-0.00608	-0.00093	0.005611	-0.02185	0.000891	0.003893	-0.00597	0.077172	1	1	1	1	1	1	1	1
4.94694	-0.00216	-0.01271	0.001729	-0.00506	-0.00033	0.007955	-0.02356	-0.00283	0.004716	-0.00276	0.076242	1	1	1	1	1	1	1	1
5.01444	-0.00976	-0.01263	0.002413	-0.00558	-0.00479	0.005628	-0.02456	0.000856	0.005632	0.004602	0.080092	1	1	1	1	1	1	1	1
5.08194	-0.00624	-0.01105	0.004977	-0.00833	-0.00189	0.006528	-0.02274	-0.00496	0.005835	-0.00117	0.084627	1	1	1	1	1	1	1	1
5.14944	-0.00303	-0.01066	-0.00102	-0.01095	-0.00231	0.007714	-0.02619	-0.00278	0.00895	0.006538	0.080058	1	1	1	1	1	1	1	1
5.21694	-0.0075	-0.01258	0.001592	-0.01117	-0.00289	0.004467	-0.0189	0.000463	0.013744	0.006747	0.081445	1	1	1	1	1	1	1	1
5.28444	-0.00185	-0.00679	0.004286	-0.00744	-0.00718	0.007887	-0.02506	0.001288	0.010578	0.009521	0.084872	1	1	1	1	1	1	1	1
5.35194	-0.00419	-0.00984	0.003906	-0.00819	-0.00684	0.008584	-0.02073	0.001468	0.009088	0.006981	0.085722	1	1	1	1	1	1	1	1
5.41944	-0.00199	-0.01236	0.002328	-0.01118	-0.00486	0.007771	-0.02311	0.004045	0.018784	0.011047	0.087048	1	1	1	1	1	1	1	1
5.48694	-0.00064	-0.00871	0.001679	-0.00529	-0.00253	0.013189	-0.02011	0.002589	0.0197	0.020085	0.089136	1	1	1	1	1	1	1	1
5.55444	-0.00462	-0.00788	0.007205	-0.00422	-0.00073	0.010208	-0.02339	0.007064	0.020715	0.02627	0.089933	1	1	1	1	1	1	1	1
5.62194	0.00314	-0.00796	0.005364	-0.0042	-0.0016	0.010422	-0.02147	0.005101	0.021535	0.017439	0.092189	1	1	1	1	1	1	1	1
5.68944	-0.00209	-0.00677	0.010313	-0.00684	-0.0023	0.009336	-0.01926	0.007866	0.018908	0.025508	0.09266	1	1	1	1	1	1	1	1
5.75694	0.000589	-0.00824	0.010624	-0.00334	-0.00274	0.00986	-0.0203	0.012161	0.020555	0.028959	0.095832	1	1	1	1	1	1	1	1
5.82444	0.002293	-0.0099	0.012541	-0.00587	-0.00303	0.011243	-0.02074	0.008339	0.021237	0.03028	0.093778	1	1	1	1	1	1	1	1
5.89194	-0.00204	-0.00978	0.008768	-0.00625	-0.00431	0.01209	-0.02212	0.015827	0.025103	0.031538	0.096766	1	1	1	1	1	1	1	1
5.95944	0.000781	-0.00521	0.006789	-0.01189	-0.00463	0.012097	-0.0209	0.014677	0.023201	0.029915	0.094991	1	1	1	1	1	1	1	1
6.02694	0.00046	-0.00742	0.008127	-0.00685	-0.00462	0.012266	-0.02363	0.015083	0.028231	0.039232	0.097469	1	1	1	1	1	1	1	1
6.09444	0.000269	-0.00988	0.006441	-0.00744	-0.00764	0.008681	-0.02104	0.01709	0.028872	0.031953	0.096086	1	1	1	1	1	1	1	1
6.16194	-0.00163	-0.00689	0.00726	-0.00585	-0.00325	0.011986	-0.02203	0.017599	0.028616	0.033478	0.099293	1	1	1	1	1	1	1	1
6.22944	-0.00048	-0.00666	0.008659	-0.01203	-0.00225	0.013223	-0.02171	0.024144	0.03338	0.036634	0.097847	1	1	1	1	1	1	1	1
6.29694	-0.00036	-0.00762	0.009599	-0.01065	-0.00181	0.011555	-0.02061	0.025775	0.030658	0.038992	0.102224	1	1	1	1	1	1	1	1
6.36444	-0.0021	-0.00225	0.009734	-0.01173	-0.00164	0.012964	-0.02113	0.023939	0.030291	0.040596	0.102681	1	1	1	1	1	1	1	1
6.43194	-0.00288	-0.00787	0.008442	-0.01708	-0.00323	0.012469	-0.02086	0.022896	0.030124	0.045013	0.103317	1	1	1	1	1	1	1	1
6.49944	-0.00077	-0.01122	0.009915	-0.01331	-0.00212	0.012674	-0.02185	0.028612	0.029717	0.041514	0.105581	1	1	1	1	1	1	1	1
6.56694	-0.00215	-0.00505	0.006689	-0.00885	-0.00082	0.013021	-0.01848	0.031063	0.031166	0.050265	0.107638	1	1	1	1	1	1	1	1
6.63444	0.000769	-0.00157	0.003658	-0.00701	-0.00055	0.013974	-0.02164	0.028319	0.028409	0.045527	0.106808	1	1	1	1	1	1	1	1
6.70194	0.001126	-0.00522	0.004866	-0.00995	-0.00313	0.011582	-0.02065	0.028776	0.029695	0.043663	0.107137	1	1	1	1	1	1	1	1
6.76944	-0.00206	-0.00461	0.005226	-0.00647	-0.00262	0.01207	-0.01963	0.036247	0.029521	0.046469	0.107563	1	1	1	1	1	1	1	1
6.83694	-0.00295	-0.00407	0.002677	-0.01198	-0.00308	0.012195	-0.02046	0.029949	0.032029	0.051479	0.107284	1	1	1	1	1	1	1	1
6.90444	-0.00021	-0.00745	0.00814	-0.01212	0.000335	0.01278	-0.0214	0.036337	0.02921	0.057109	0.106501	1	1	1	1	1	1	1	1
6.97194	-0.00242	-0.00402	0.010736	-0.01076	-0.00389	0.010579	-0.02042	0.034567	0.031101	0.052338	0.108153	1	1	1	1	1	1	1	1
7.03944	-0.00391	-0.00527	0.00754	-0.00789	-0.00351	0.012422	-0.01907	0.037287	0.033475	0.055872	0.111163	1	1	1	1	1	1	1	1
7.10694	-0.00065	-0.00504	0.007741	-0.00962	-0.00079	0.01189	-0.02115	0.038441	0.034783	0.061847	0.112732	1	1	1	1	1	1	1	1
7.17444	-0.00302	-0.00432	0.008698	-0.01036	-0.00373	0.009498	-0.01998	0.039429	0.037293	0.0575	0.112017	1	1	1	1	1	1	1	1
7.24194	-0.0006	-0.00586	0.006993	-0.01473	-0.00645	0.010567	-0.02001	0.036405	0.04444	0.068166	0.112397	1	1	1	1	1	1	1	1
7.30944	-0.00294	-0.00489	0.010909	-0.0126	-0.00338	0.011732	-0.02126	0.036891	0.036579	0.064932	0.110464	1	1	1	1	1	1	1	1
7.37694	-0.00152	-0.00588	0.010119	-0.01222	-0.00398	0.012754	-0.02058	0.042472	0.03887	0.063861	0.111985	1	1	1	1	1	1	1	1
7.44444	-0.00281	-0.00632	0.00715	-0.0105	-0.00589	0.009597	-0.02056	0.03929	0.035779	0.067095	0.115211	1	1	1	1	1	1	1	1
7.51194	-0.00222	-0.00806	0.008547	-0.01636	-0.00666	0.011323	-0.01908	0.040624	0.034946	0.064906	0.113906	1	1	1	1	1	1	1	1
7.57944	-0.00506	-0.00319	0.009023	-0.01417	-0.00411	0.008631	-0.02061	0.03871	0.037404	0.063441	0.115204	1	1	1	1	1	1	1	1
7.64694	-0.00324	-0.00893	0.009053	-0.01186	-0.00458	0.009926	-0.02027	0.046052	0.039113	0.067458	0.116969	1	1	1	1	1	1	1	1
7.71444	-0.00407	-0.00871	0.00984	-0.01214	-0.00592	0.011253	-0.02285	0.041332	0.038962	0.068782	0.115526	1	1	1	1	1	1	1	1
7.78194	-0.00742	-0.00774	0.009923	-0.01373	-0.00522	0.013346	-0.01924	0.042634	0.040564	0.072705	0.114652	1	1	1	1	1	1	1	1
7.84944	-0.00509	-0.00362	0.004828	-0.01598	-0.00503	0.012946	-0.02141	0.044815	0.038938	0.068652	0.11672	1	1	1	1	1	1	1	1
7.91833	-0.00674	0.001122	0.010392	-0.01651	-0.00305	0.012319	-0.02291	0.040001	0.040059	0.078468	0.120165	1	1	1	1	1	1	1	1
7.98583	-0.00819	-0.00193	0.012173	-0.01063	-0.00299	0.013188	-0.01828	0.048478	0.046656	0.076115	0.11693	8.6	8.6	8.6	8.6	8.6	8.6	8.6	8.6
8.05333	-0.00061	-0.00013	0.016406	-0.00833	0.003397	0.015261	-0.01525	0.047148	0.044739	0.077555	0.110211	13.5	13.5	13.5	13.5	13.5	13.5	13.5	13.5
8.12083	-0.00062	-0.00317	0.01549	-0.00456	0.000423	0.01519	-0.01035	0.054395	0.038148	0.07211	0.102636	16.3	16.3	16.3	16.3	16.3	16.3	16.3	16.3
8.18833	-0.00216	3.46e-05	0.016614	-0.00688	-0.00247	0.01784	-0.01181	0.04871	0.039122	0.06151	0.097233	18	18	18	18	18	18	18	18
8.25583	-0.00168	0.001963	0.010749	-0.00015	0.002412	0.010436	-0.0106	0.045695	0.028793	0.065935	0.091798	19	19	19	19	19	19	19	19
8.32333	-0.00129	-9.4e-05	0.009364	-0.00363	-0.00197	0.013461	-0.01375	0.048371	0.024155	0.063997	0.083026	19.7	19.7	19.7	19.7	19.7	19.7	19.7	19.7
8.39083	0.000735	-6.6e-05	0.011219	-0.00345	-0.00075	0.00992	-0.01211	0.049998	0.027686	0.063853	0.080278	20	20	20	20	20	20	20	20
8.45833	-0.00328	0.001727	0.007274	-0.00341	0.000243	0.00926	-0.01037	0.05116	0.021864	0.061646	0.076673	20	20	20	20	20	20	20	20
8.52583	-0.00189	0.001069	0.00713	-0.00621	-0.00166	0.00624	-0.01031	0.05296	0.019948	0.058797	0.072257	20	20	20	20	20	20	20	20
8.59333	-0.00654	-0.00101	0.003146	-0.00567	-0.00178	0.005853	-0.01111	0.048591	0.014569	0.057277	0.075293	20	20	20	20	20	20	20	20
8.66083	-0.00417	0.000628	0.007223	-0.0063	0.002811	0.00899	-0.00833	0.052489	0.014427	0.058706	0.072094	20	20	20	20	20	20	20	20
8.72833	-0.00189	-0.00387	0.004539	-0.00622	-0.00322	0.004595	-0.00977	0.058602	0.020976	0.060971	0.070607	20	20	20	20	20	20	20	20
8.79583	-0.00453	-0.00317	0.00588	-0.00632	0.000914	0.005634	-0.01071	0.055348	0.02244	0.065799	0.072434	20	20	20	20	20	20	20	20
8.86333	-0.00247	-0.00515	0.006765	-0.00099	1.7e-05	0.004474	-0.01082	0.058419	0.01591	0.069698	0.073276	20	20	20	20	20	20	20	20
8.93083	-0.00408	-0.0064	0.00737	-0.0015	-0.00281	0.00478	-0.01224	0.063373	0.025418	0.067741	0.071478	20	20	20	20	20	20	20	20
8.99833	-0.00494	-0.00112	0.009056	-0.00186	-0.00239	0.002781	-0.00878	0.067715	0.021527	0.069701	0.071854	20	20	20	20	20	20	20	20
9.06583	0.000511	-0.00405	0.006998	-0.00289	5.12e-05	0.004529	-0.00882	0.063283	0.024169	0.066042	0.07438	20	20	20	20	20	20	20	20
9.13333	-0.00646	-0.00655	0.006192	-0.00171	-0.00401	0.001931	-0.01068	0.064087	0.026991	0.067749	0.070505	20	20	20	20	20	20	20	20
9.20083	-0.00226	-0.00688	0.006685	-0.00156	-0.00055	0.002524	-0.01157	0.05036	0.022963	0.071102	0.070341	19.9	19.9	19.9	19.9	19.9	19.9	19.9	19.9
9.26833	-0.0104	-0.00722	0.004323	-0.00113	-0.00214	0.004114	-0.0098	0.05709	0.025982	0.070526	0.072964	19.9	19.9	19.9	19.9	19.9	19.9	19.9	19.9
9.33583	-0.00738	-0.01041	0.006061	-0.00423	-0.00432	0.001278	-0.00966	0.056524	0.026038	0.072222	0.074156	19.9	19.9	19.9	19.9	19.9	19.9	19.9	19.9
9.40333	-0.00369	-0.0072	0.004196	-0.00269	-0.00371	0.003216	-0.00756	0.059006	0.022479	0.072335	0.073656	19.9	19.9	19.9	19.9	19.9	19.9	19.9	19.9
9.47083	-0.00692	-0.00479	0.004595	-0.00116	-0.00284	0.00556	-0.01073	0.066453	0.025154	0.072587	0.074008	19.9	19.9	19.9	19.9	19.9	19.9	19.9	19.9
9.53833	-0.007	-0.00771	0.004666	-0.00142	-0.00709	0.005172	-0.00766	0.061519	0.024093	0.072214	0.075037	19.9	19.9	19.9	19.9	19.9	19.9	19.9	19.9
9.60583	-0.00864	-0.00694	0.002299	-0.00027	-0.00513	0.00437	-0.00933	0.062941	0.028041	0.0695	0.074116	19.9	19.9	19.9	19.9	19.9	19.9	19.9	19.9
9.67333	-0.00414	-0.00853	0.003786	-0.00125	-0.00245	0.004521	-0.00984	0.066748	0.026073	0.076526	0.078061	19.9	19.9	19.9	19.9	19.9	19.9	19.9	19.9
9.74083	-0.00634	-0.00615	0.005034	-0.00214	-0.00655	0.002966	-0.006	0.064765	0.029627	0.081329	0.07701	19.9	19.9	19.9	19.9	19.9	19.9	19.9	19.9
9.80833	-0.0066	-0.01113	0.002507	0.000106	-0.00427	0.002802	-0.00784	0.069442	0.025777	0.075055	0.071274	19.9	19.9	19.9	19.9	19.9	19.9	19.9	19.9
9.87583	-0.00775	-0.00642	0.003739	-0.00375	-0.0034	0.002607	-0.00523	0.068243	0.028126	0.076379	0.068654	19.9	19.9	19.9	19.9	19.9	19.9	19.9	19.9
9.94333	-0.00251	-0.00831	0.002808	-0.00396	-0.00712	-0.00022	-0.00883	0.065623	0.02643	0.073459	0.071961	19.9	19.9	19.9	19.9	19.9	19.9	19.9	19.9
10.0108	-0.00121	-0.00473	0.004964	-0.00264	-0.00233	0.002275	-0.00653	0.067748	0.023411	0.074239	0.073181	19.9	19.9	19.9	19.9	19.9	19.9	19.9	19.9
10.0783	-0.00274	-0.01014	0.001529	-0.00572	-0.00321	0.001178	-0.00919	0.065666	0.023902	0.075469	0.072113	19.9	19.9	19.9	19.9	19.9	19.9	19.9	19.9
10.1458	-0.00432	-0.00684	0.001627	-0.00265	-0.0037	0.000822	-0.00715	0.065873	0.021643	0.074744	0.074364	19.9	19.9	19.9	19.9	19.9	19.9	19.9	19.9
10.2133	-0.00367	-0.00995	0.004871	-0.00211	-0.00379	0.002492	-0.00548	0.062521	0.023557	0.068738	0.071204	19.9	19.9	19.9	19.9	19.9	19.9	19.9	19.9
10.2808	-0.00314	-0.00723	-0.00044	-0.00327	-0.00149	-0.00031	-0.00539	0.065535	0.032609	0.072009	0.071072	19.9	19.9	19.9	19.9	19.9	19.9	19.9	19.9
10.3483	-0.00404	-0.00692	-0.0011	-0.00135	-0.00222	-0.00551	-0.0062	0.059263	0.019979	0.068702	0.070162	19.9	19.9	19.9	19.9	19.9	19.9	19.9	19.9
10.4158	-0.00391	-0.00738	0.002207	-0.00438	-0.00188	-0.00681	-0.00654	0.068506	0.030417	0.072675	0.070507	19.9	19.9	19.9	19.9	19.9	19.9	19.9	19.9
10.4833	-0.00589	-0.00707	0.003581	-0.00291	-0.0029	-0.00605	-0.00457	0.06836	0.030556	0.067381	0.068111	19.9	19.9	19.9	19.9	19.9	19.9	19.9	19.9
10.5508	-0.00529	-0.00429	0.00059	-0.003	-0.00029	-0.00621	-0.00324	0.066289	0.031186	0.075536	0.066403	19.9	19.9	19.9	19.9	19.9	19.9	19.9	19.9
10.6183	-0.00432	-0.00136	0.004426	-0.00314	0.000288	-0.00315	-0.00717	0.068923	0.026299	0.071841	0.068827	19.9	19.9	19.9	19.9	19.9	19.9	19.9	19.9
10.6858	-0.00348	-0.0025	0.001128	-0.00099	-0.00246	-0.00266	-0.00697	0.068923	0.029858	0.075049	0.071247	19.9	19.9	19.9	19.9	19.9	19.9	19.9	19.9
10.7533	-0.00389	-0.00089	0.00357	-0.00167	0.00027	-0.00191	-0.00355	0.069013	0.030464	0.072745	0.070735	19.9	19.9	19.9	19.9	19.9	19.9	19.9	19.9
10.8208	-0.00319	-0.00072	0.001115	-0.00021	-0.00074	-0.00081	-0.00344	0.070116	0.027292	0.075999	0.071178	19.9	19.9	19.9	19.9	19.9	19.9	19.9	19.9
10.8883	-0.00147	-0.0006	0.00263	0.003227	-0.00069	-0.00111	-0.00311	0.071166	0.029938	0.072695	0.074115	19.9	19.9	19.9	19.9	19.9	19.9	19.9	19.9
10.9558	-0.01012	-0.00803	0.000468	0.000958	4.6e-05	-0.00474	-0.00064	0.069795	0.033077	0.071107	0.071839	19.9	19.9	19.9	19.9	19.9	19.9	19.9	19.9
11.0233	-0.00703	-0.00647	0.001006	0.001995	-0.00024	-0.00063	-0.0038	0.067032	0.033111	0.072047	0.0715	19.9	19.9	19.9	19.9	19.9	19.9	19.9	19.9
11.0908	-0.0099	-0.00774	0.000932	0.002867	-0.00011	-0.00166	-0.00386	0.066734	0.030366	0.076902	0.073235	19.9	19.9	19.9	19.9	19.9	19.9	19.9	19.9
11.1583	-0.01051	-0.00309	0.000188	-0.00394	0.000798	-0.00017	-0.00417	0.065434	0.036642	0.078438	0.073828	19.9	19.9	19.9	19.9	19.9	19.9	19.9	19.9
11.2258	-0.00984	-0.00667	0.002706	-0.01698	0.004432	0.002502	-0.00398	0.060582	0.033623	0.073166	0.072034	19.9	19.9	19.9	19.9	19.9	19.9	19.9	19.9
11.2933	-0.00648	-0.00552	0.000658	-0.01815	0.00186	0.000128	-0.00238	0.056327	0.036639	0.075428	0.072588	19.9	19.9	19.9	19.9	19.9	19.9	19.9	19.9
11.3608	-0.01424	-0.00484	0.004061	-0.01769	0.001876	0.000491	-0.00252	0.056388	0.036362	0.075571	0.075233	19.9	19.9	19.9	19.9	19.9	19.9	19.9	19.9
11.4283	-0.01148	-0.00406	-0.00076	-0.02039	0.001465	0.001598	-0.00453	0.050928	0.03278	0.076498	0.081425	19.9	19.9	19.9	19.9	19.9	19.9	19.9	19.9
11.4958	-0.00638	0.000455	0.002819	-0.02243	0.002575	-0.00048	-0.00533	0.048791	0.024565	0.082556	0.081161	19.9	19.9	19.9	19.9	19.9	19.9	19.9	19.9
11.5633	-0.00796	-0.00074	0.00141	-0.02206	0.002759	-0.00715	-0.00482	0.049974	0.020016	0.078607	0.076395	19.9	19.9	19.9	19.9	19.9	19.9	19.9	19.9
11.6308	-0.01247	-0.00193	-0.00124	-0.02277	0.003898	-0.00489	-0.00375	0.051873	0.017171	0.078221	0.076694	19.9	19.9	19.9	19.9	19.9	19.9	19.9	19.9
11.6983	-0.0123	-0.0007	0.002364	-0.02191	0.005262	-0.00487	-0.0046	0.048347	0.01632	0.078001	0.078922	19.9	19.9	19.9	19.9	19.9	19.9	19.9	19.9
11.7658	-0.01085	-0.00423	0.001778	-0.02529	0.006176	-0.0043	-0.00325	0.047036	0.01562	0.076636	0.078634	19.9	19.9	19.9	19.9	19.9	19.9	19.9	19.9
11.8333	-0.01071	-0.00144	0.004209	-0.02227	0.003709	-0.00546	-0.00387	0.04634	0.016259	0.083186	0.082335	19.9	19.9	19.9	19.9	19.9	19.9	19.9	19.9
11.9008	-0.01347	-0.00239	0.000434	-0.02771	0.005043	-0.00289	-0.00568	0.04214	0.014821	0.080285	0.083376	19.9	19.9	19.9	19.9	19.9	19.9	19.9	19.9
11.9683	-0.01381	-0.0024	-0.00065	-0.02907	0.007085	-0.0033	-0.00488	0.042306	0.013734	0.080967	0.078544	19.9	19.9	19.9	19.9	19.9	19.9	19.9	19.9
12.0358	-0.01553	-0.00446	0.004136	-0.02987	0.007055	-0.0031	-0.00642	0.043004	0.0144	0.085007	0.078546	19.9	19.9	19.9	19.9	19.9	19.9	19.9	19.9
12.1033	-0.01591	-0.00049	0.001319	-0.02777	0.005085	-0.00215	-0.00574	0.045592	0.020816	0.086345	0.078154	19.9	19.9	19.9	19.9	19.9	19.9	19.9	19.9
12.1708	-0.0182	0.001685	0.002332	-0.02983	0.005773	-0.00064	-0.00508	0.043597	0.009513	0.081546	0.071718	19.9	19.9	19.9	19.9	19.9	19.9	19.9	19.9
12.2383	-0.01904	-0.00095	0.003541	-0.02851	0.005988	0.000532	-0.00656	0.041957	0.011225	0.079883	0.070673	19.9	19.9	19.9	19.9	19.9	19.9	19.9	19.9
12.3058	-0.02161	-0.00196	0.001114	-0.02919	0.006414	-0.00063	-0.00399	0.04187	0.007633	0.077707	0.070953	19.9	19.9	19.9	19.9	19.9	19.9	19.9	19.9
12.3733	-0.01603	-0.00319	0.001415	-0.02948	0.005038	0.000333	-0.00204	0.043155	0.005721	0.079851	0.07048	19.9	19.9	19.9	19.9	19.9	19.9	19.9	19.9
12.4408	-0.01772	-0.00164	0.003602	-0.03131	0.006901	0.004515	-0.00606	0.0431	0.006926	0.082983	0.071708	19.9	19.9	19.9	19.9	19.9	19.9	19.9	19.9
12.5083	-0.01633	-0.00039	0.003156	-0.03135	0.007314	0.000715	-0.00315	0.044832	0.005235	0.078958	0.074694	19.9	19.9	19.9	19.9	19.9	19.9	19.9	19.9
12.5758	-0.01949	-0.00195	0.002094	-0.02851	0.006296	0.002565	-0.00469	0.04251	-0.00031	0.081076	0.073767	19.9	19.9	19.9	19.9	19.9	19.9	19.9	19.9
12.6433	-0.02011	-0.00173	0.002004	-0.02863	0.005743	0.004753	-0.00213	0.044077	0.006673	0.08674	0.071804	19.9	19.9	19.9	19.9	19.9	19.9	19.9	19.9
12.7108	-0.01711	0.000163	0.001887	-0.02499	0.008715	0.006878	-0.00531	0.044107	0.004536	0.083593	0.074365	19.9	19.9	19.9	19.9	19.9	19.9	19.9	19.9
12.7783	-0.01539	0.001654	0.001162	-0.02522	0.007648	0.005549	-0.00514	0.046633	0.004672	0.084699	0.072725	19.9	19.9	19.9	19.9	19.9	19.9	19.9	19.9
12.8458	-0.01934	0.001947	0.002544	-0.0264	0.009116	0.005016	-0.0044	0.041431	0.006548	0.085425	0.094703	19.9	19.9	19.9	19.9	19.9	19.9	19.9	19.9

## Sheet: Extended Data Fig. 1i
Δlog10(400/482 nm)
Late hypoxia			Seedling
0.1 % O2		1 % O2
Col-0	erfvii	Col-0	erfvii
0.135053	0.488424	-0.00552459	0.0429269
0.0953111	0.516073	-0.00668896	0.039488
0.423431	0.490843	0.00819703	0.0700463
0.229751	0.510341	-0.0139496	0.115632
	0.544369	-0.0053881
	0.497253	0.0125149
		-0.0211685

## Sheet: Extended Data Fig. 1j
Δlog10(400/482 nm)
Reoxygenation			Seedling
0.1 % O2		1 % O2
Col-0	erfvii	Col-0	erfvii
0.207257	0.724854	0.00073517	0.0711659
0.237412	0.606251	0.00196321	0.0466556
0.475196	0.572015	0.0166136	0.0867399
0.338836	0.61188	0.0032266	0.120165
	0.601162	0.00911625
	0.525485	0.0178401
		-0.00063634

## Sheet: Extended Data Fig. 1k
0.1% Oxygen
Leaf Disc
	Time	Col-0 + cyt-roGFP2-Orp1	Col-0 + cyt-roGFP2-Orp1	Col-0 + cyt-roGFP2-Orp1	Col-0 + cyt-roGFP2-Orp1	Col-0 + cyt-roGFP2-Orp1	Col-0 + cyt-roGFP2-Orp1	Col-0 + cyt-roGFP2-Orp1	Col-0 + cyt-roGFP2-Orp1	Col-0 + cyt-roGFP2-Orp1	Col-0 + cyt-roGFP2-Orp1	Col-0 + cyt-roGFP2-Orp1	Col-0 + cyt-roGFP2-Orp1	Col-0 + cyt-roGFP2-Orp1	Col-0 + cyt-roGFP2-Orp1	Col-0 + cyt-roGFP2-Orp1	Col-0 + cyt-roGFP2-Orp1	Col-0 + cyt-roGFP2-Orp1	Col-0 + cyt-roGFP2-Orp1	Col-0 + cyt-roGFP2-Orp1	erfvii + cyt-roGFP2-Orp1	erfvii + cyt-roGFP2-Orp1	erfvii + cyt-roGFP2-Orp1	erfvii + cyt-roGFP2-Orp1	erfvii + cyt-roGFP2-Orp1	erfvii + cyt-roGFP2-Orp1	erfvii + cyt-roGFP2-Orp1	erfvii + cyt-roGFP2-Orp1	erfvii + cyt-roGFP2-Orp1	erfvii + cyt-roGFP2-Orp1	erfvii + cyt-roGFP2-Orp1	erfvii + cyt-roGFP2-Orp1	erfvii + cyt-roGFP2-Orp1	erfvii + cyt-roGFP2-Orp1	erfvii + cyt-roGFP2-Orp1	erfvii + cyt-roGFP2-Orp1	erfvii + cyt-roGFP2-Orp1	erfvii + cyt-roGFP2-Orp1	erfvii + cyt-roGFP2-Orp1	erfvii + cyt-roGFP2-Orp1	erfvii + cyt-roGFP2-Orp1	erfvii + cyt-roGFP2-Orp1	Oxygen [%]
	0	-0.0107553	0.00023137	0.0547406	0.0295135	0.0283432	0.0345579	-0.0106094	0.0583442	0.0428195	0.0468372	0.00670593	0.0129004	0.00765833	0.0237452	0.00654922	0.0185848	0.0805041	0.0606382	0.0665944	0.0115848	0.0157988	0.0341206	0.00993641	-0.05238	-0.0353431	0.0306384	0.00212435	-0.0128643	0.0192411	0.0154535	0.0184061	0.015113	0.0191965	0.0125673	0.0295191	0.00778995	-0.00231789	0.0160308	0.0114073	0.0514993	0.00495009	20.1
	0.0525	-0.00685418	-0.0003288	0.0443195	0.0254309	0.0328361	0.0275828	-0.0106321	0.0518242	0.0402392	0.0411473	0.00947849	0.0169994	0.0103175	0.0201273	0.00802456	0.0226948	0.0717713	0.0510181	0.0517951	0.0110673	0.00621004	0.0396083	0.0322622	0.011963	0.00832923	0.0606355	0.0197412	0.02763	0.0304504	0.0317647	0.0245359	0.0226717	0.0285584	0.0201855	0.0433983	0.0175065	0.00438654	0.0434923	0.00637552	0.0714809	0.0106838	20
	0.105	-0.00919528	-0.00687966	0.033045	0.0182105	0.0274263	0.0142517	-0.0175674	0.0409265	0.0304662	0.0386652	0.00382661	0.0143863	0.00949416	0.0239501	0.00352775	0.0132204	0.0642009	0.0428278	0.0357052	-0.002911	0.017027	0.0362955	0.0358716	0.0323832	0.0179558	0.0699267	0.0147479	0.0263639	0.0323813	0.0232563	0.014077	0.0165959	0.0219654	0.0146528	0.0414991	0.0168565	-0.00599206	0.0402115	0.00415466	0.0626855	0.00792732	20
	0.1575	-0.00839978	-0.0066302	0.0305328	0.0159784	0.0259449	0.0116619	-0.00278076	0.0306806	0.0201213	0.034464	-5.5403e-06	0.00844904	0.00800064	0.015474	0.00201911	0.00816157	0.0555163	0.0342361	0.0261737	-0.00967037	0.0153978	0.0342312	0.0361236	0.0260762	0.0282265	0.0653881	0.0195524	0.0251924	0.0340108	0.0150083	0.0155051	0.0155447	0.0179252	0.011936	0.0350813	0.0183498	-0.0098147	0.0489597	0.00204126	0.0515881	-0.00061433	20
	0.21	-0.00937278	-0.0101929	0.0280228	0.0141596	0.0259038	0.00809441	0.00187336	0.0299264	0.0133002	0.0306827	0.00124073	0.00151849	0.00563176	0.013959	-0.00020402	0.00601935	0.0481263	0.0274409	0.0252611	-0.0136924	0.0140756	0.0283028	0.0277711	0.0267494	0.0190688	0.0604408	0.0071234	0.0205894	0.0256548	0.0118454	0.00948986	0.00932654	0.0160499	0.00190084	0.0262975	0.0103319	-0.0137301	0.0194084	-0.00023441	0.037473	-0.0043015	20
	0.2625	-0.00490772	-0.0101057	0.0261255	0.00891357	0.0208391	0.00734689	-0.00027133	0.0266996	0.010483	0.0293076	-0.00210104	-0.00205229	0.00241716	0.0121406	-0.00359387	-0.00021581	0.0441754	0.0198512	0.0177043	-0.0170178	0.0108807	0.0342716	0.0279243	0.0234162	0.0133714	0.0530266	0.00841082	0.0132014	0.0198495	0.0109912	0.00678763	0.00533418	0.0168716	-0.00013803	0.029733	0.00766191	-0.0131552	0.0314217	-0.00364911	0.0342268	-0.00759521	20
	0.315	-0.00292466	-0.00756222	0.0260311	0.00803259	0.0230904	0.00751088	-0.00383501	0.0261126	0.00810381	0.0275076	1.3005e-05	-0.00427617	0.00258424	0.00981799	-0.00594173	-0.00323778	0.0427731	0.0211363	0.0156928	-0.00924802	0.0129227	0.0341408	0.0248388	0.0395138	0.024437	0.0410258	0.0101166	0.0163671	0.0190452	0.00691599	0.00706774	0.0119301	0.0177028	0.0028775	0.0264526	0.00908197	-0.0154952	0.0362613	-0.00356403	0.0227789	-0.00598813	20
	0.3675	-0.00181285	-0.00821202	0.0274797	0.0090756	0.0213258	0.00784741	-0.00298548	0.0226139	0.00690573	0.0323237	-0.00140454	-0.00664655	0.00610817	0.0108773	-0.0115606	-0.00272728	0.0402655	0.0175628	0.0117303	-0.00988502	0.021311	0.0335206	0.0236134	0.042914	0.0171523	0.0415598	0.00815842	0.011696	0.0182308	0.00361144	0.0056013	0.00667217	0.0135881	0.00293049	0.0295673	0.00754106	-0.0159787	0.0294039	-0.006951	0.0227577	-0.0096019	20
	0.42	-0.00236967	-0.00687154	0.0297376	0.00521145	0.02397	0.00539866	-0.00456791	0.0250221	0.00925464	0.0310069	0.00090573	-0.00964955	0.00856407	0.00766325	-0.00594332	-0.00312665	0.0355738	0.0153844	0.0126328	-0.00433845	0.0196938	0.0336006	0.0221373	0.0491607	0.0182426	0.0332031	0.00985519	0.0160067	0.0143822	0.0105278	0.00961417	0.0103546	0.0156196	0.00356297	0.0303192	0.00999297	-0.00934236	0.0362098	-0.00459172	0.0203294	-0.00672138	20
	0.4725	0.00499588	-0.00742945	0.0289067	0.00951505	0.0237372	0.00845524	-0.0053654	0.0244259	0.00870985	0.0343559	0.00179522	-0.00751277	0.0139101	0.0104458	-0.00582051	-0.00282157	0.0300597	0.0133315	0.0125185	0.00235297	0.0212441	0.0239767	0.026632	0.0491491	0.0205257	0.0364958	0.00880565	0.00971387	0.00894649	0.0103961	0.0094593	0.00990746	0.012073	0.00583327	0.0286311	0.00961084	-0.0121594	0.0302235	-0.0063218	0.0170087	-0.00554364	20
	0.525	0.00314345	-0.00317403	0.0317772	0.010787	0.0273387	0.00753064	-0.00563344	0.025846	0.0100617	0.0357493	0.00287787	-0.00396954	0.0126686	0.00919934	-0.00565514	-0.00421478	0.0290159	0.011419	0.0100942	-0.00729142	0.0249226	0.0304948	0.0273968	0.0485947	0.0204846	0.0441063	0.0105714	0.0136266	0.0138402	0.00696903	0.0100307	0.0164005	0.0133403	0.00206383	0.0290949	0.0139487	-0.0129444	0.0313906	-0.00537605	0.0226424	-0.00702639	20
	0.5775	0.00602906	-0.00444906	0.0308298	0.0141492	0.0272743	0.00809734	-0.00417198	0.0272489	0.0077164	0.0388208	0.0031107	-0.00383903	0.0121605	0.0133873	-0.00078018	-0.00040364	0.0278338	0.0108023	0.0107389	-0.00401078	0.0215992	0.0253299	0.0279795	0.061343	0.0228478	0.0399326	0.00554177	0.0154612	0.0199147	0.00980326	0.0106715	0.0114868	0.0132149	0.00535465	0.0375904	0.00840462	-0.00981978	0.0288184	-0.00775467	0.017916	-0.00467658	20
	0.63	0.00420467	-0.00539075	0.0290936	0.0135412	0.0256647	0.0122567	-0.00550681	0.0237126	0.00312964	0.0412272	0.003969	-0.00086515	0.0172669	0.0130786	-0.00523482	-0.00132982	0.0236955	0.0107224	0.0118495	-0.00317154	0.022239	0.0290936	0.0283471	0.0506615	0.0274226	0.0395935	0.0039305	0.00892469	0.0173652	0.0109865	0.0110276	0.0152043	0.0158808	0.0050778	0.0380159	0.0146195	-0.0100226	0.0341038	-0.00291456	0.0180924	-0.00306584	20
	0.6825	0.00654432	-0.00344647	0.0282556	0.0157388	0.0298627	0.0119537	-0.00405458	0.0266254	0.0134587	0.0422236	0.00092226	-0.00170737	0.0160374	0.0150236	-0.0045748	0.00073392	0.0236995	0.011831	0.0141583	-0.00431312	0.0236787	0.0252689	0.0205031	0.0469205	0.0312609	0.0364735	0.0107783	0.0156123	0.0177423	0.0137719	0.0151724	0.0126546	0.0146944	0.00507004	0.0372291	0.0129433	-0.00974823	0.0431236	-0.00523746	0.0229476	0.00167425	20
	0.735	0.0086634	-0.00412202	0.0264628	0.0182037	0.0273122	0.00858884	0.00392256	0.0262042	0.0122302	0.0441106	0.00034414	0.00018397	0.0199309	0.016007	-0.00144978	0.0007344	0.0203448	0.010801	0.0135656	0.00011705	0.0214915	0.0219522	0.0204359	0.0528226	0.0314855	0.0380182	0.00629825	0.015972	0.0172703	0.011454	0.0132958	0.0117532	0.0169141	0.00357213	0.0393711	0.0105656	-0.00823393	0.0341114	-0.00258269	0.0233509	-0.00083984	20
	0.7875	0.00841207	-0.0036938	0.0259651	0.0193841	0.0245789	0.00941918	0.0043195	0.0270283	0.0144922	0.0442977	0.0016578	0.00134778	0.0186832	0.0179947	0.00090557	0.00120896	0.0208379	0.00751655	0.0163262	-0.00556546	0.0243892	0.025186	0.0227253	0.0444119	0.0192071	0.0278298	0.00420071	0.0171859	0.00946859	0.0182521	0.00958425	0.0155129	0.0112216	0.00246393	0.0429347	0.0117691	-0.00631467	0.0329439	-0.00630189	0.0203116	0.00360974	20
	0.84	0.00526818	-0.00367184	0.0231472	0.0218934	0.0236037	0.00881803	0.00903392	0.0276216	0.0159343	0.0426161	0.00150502	0.00262316	0.0187559	0.0198684	-0.00086246	0.00446023	0.0206157	0.00873051	0.0182467	0.00110931	0.0227125	0.0234608	0.0261281	0.0496054	0.0177173	0.0368278	0.00989846	0.0132119	0.015617	0.0136412	0.00684514	0.0131005	0.0126414	0.00464221	0.0404236	0.0108783	-0.00700239	0.0359618	-0.00396987	0.0232168	0.00643793	20
	0.8925	0.00966483	-0.00383731	0.0266685	0.022027	0.027036	0.008537	0.00984989	0.0286252	0.0158982	0.0439656	0.00125919	0.00311406	0.0207037	0.020255	0.0004457	0.00543803	0.0212973	0.00879939	0.0195637	-0.00257975	0.019808	0.0215995	0.0200337	0.038698	0.0255075	0.0413441	0.0120764	0.0205005	0.0212793	0.0177817	0.0148238	0.0134932	0.0159083	0.00420043	0.0467453	0.0147891	-0.00389265	0.0330217	0.00041273	0.0222743	0.00576821	20
	0.945	0.00928086	-0.00480865	0.023269	0.0246869	0.0239583	0.00295941	0.0119923	0.0287054	0.0207683	0.0379201	0.00071152	0.00393603	0.0180163	0.020259	0.00282914	0.0035679	0.0234209	0.007471	0.0193372	0.00193534	0.0190175	0.0223067	0.0247021	0.0446352	0.0112955	0.0374225	0.0108965	0.0124285	0.0216194	0.0167149	0.0110311	0.0130174	0.0152459	0.00570965	0.0445306	0.0160184	-0.00678257	0.0274332	0.00032805	0.0229681	0.00678013	20
	0.9975	0.0091381	-0.00337085	0.0228382	0.0232919	0.0220799	0.00899059	0.0110489	0.0295244	0.019557	0.0398178	9.6582e-05	0.00396856	0.0204537	0.0228672	0.0028437	0.00719509	0.0205626	0.0054513	0.0188934	-0.00048947	0.017568	0.0248996	0.0245201	0.0454675	0.0265537	0.0354098	0.0100153	0.0170981	0.0176925	0.0185976	0.0115422	0.0132056	0.0128753	0.00397298	0.0451448	0.0130521	-0.00100717	0.0314207	-0.00317402	0.0256262	0.0100225	20
	1.05	0.00408992	-0.00192536	0.0211701	0.0232649	0.0197946	0.00646367	0.00905325	0.0280304	0.0204521	0.0409618	-0.00109179	0.00429019	0.0177692	0.0222043	0.00396438	0.0100421	0.0211705	0.00900294	0.0190344	-0.00048289	0.023616	0.0230764	0.0195783	0.0476784	0.0206783	0.0298313	0.011372	0.0203674	0.0158965	0.0197562	0.0130871	0.014741	0.0190211	0.00270226	0.0457101	0.0140734	-0.00055846	0.0361981	0.00221507	0.0239979	0.0108561	20
	1.1025	0.00867808	-0.00085591	0.0207193	0.02032	0.0186571	0.00514817	0.00840241	0.028214	0.0212068	0.0409686	0.00093451	0.00721571	0.0190816	0.0221425	0.00590621	0.00984188	0.022527	0.010825	0.018478	-0.0050989	0.0195744	0.0215544	0.0154493	0.0420641	0.021411	0.0228966	0.0125483	0.0156089	0.0156281	0.0163216	0.00922213	0.0154338	0.00938135	0.00475923	0.0429537	0.0108113	0.00037533	0.0303007	0.00216383	0.0198638	0.0148458	20
	1.155	0.00848574	-0.00204238	0.019217	0.0215274	0.0187046	0.00731464	0.00597547	0.0275714	0.0205756	0.0384747	0.00140342	0.00456604	0.0207511	0.0212767	0.00716554	0.0130914	0.0243555	0.00887001	0.0178141	-0.00502722	0.0202229	0.0211643	0.0214031	0.0408541	0.0130944	0.0312682	0.0112	0.0191192	0.0209395	0.0206959	0.0140529	0.0163949	0.0120034	0.00183322	0.0412109	0.0130066	0.00184613	0.0267652	0.00060513	0.0222521	0.0119063	20
	1.2075	0.00377913	-0.00333645	0.0200931	0.0195358	0.0186656	0.00621861	0.00680597	0.0272112	0.0168426	0.0391408	-0.00151414	0.00448229	0.0179719	0.0209719	0.00539612	0.0102757	0.0227241	0.0101102	0.0192024	-0.00223753	0.02261	0.0173282	0.0201907	0.0359548	0.0130318	0.0245588	0.0102341	0.016652	0.0171186	0.0153364	0.0116851	0.0114742	0.0127549	0.00398143	0.0408066	0.0112079	0.00221089	0.0296559	0.0022076	0.0186306	0.0139611	20
	1.26	0.00748124	-0.0012761	0.0210155	0.0216119	0.0184038	0.00812978	0.0060258	0.0285002	0.0169797	0.0371778	-0.00081433	0.00489676	0.0207346	0.0209636	0.00780122	0.0085723	0.022008	0.0095835	0.0196839	0.00652263	0.0160237	0.0170656	0.0228877	0.0416403	0.0181054	0.0250832	0.00912911	0.00996517	0.0107726	0.0177437	0.00807683	0.010962	0.0108174	0.0012597	0.0388008	0.00954345	0.0030412	0.0326578	-0.00027924	0.0166695	0.0152507	20
	1.3125	0.0127424	-0.00073399	0.0209102	0.0198866	0.0141657	0.00452125	0.00706382	0.0271367	0.015875	0.0331969	-0.00037887	0.00541605	0.017327	0.0194617	0.0070948	0.00641806	0.0185391	0.0115584	0.0167423	-0.00149462	0.012831	0.0142798	0.0143918	0.0499766	0.0137237	0.0173133	0.00554806	0.016547	0.0135578	0.0141158	0.0107255	0.010865	0.0080782	0.00393542	0.0379268	0.00893543	0.00434527	0.0223882	0.00205859	0.0177694	0.0152557	20
	1.365	0.0080675	-0.00238682	0.0197441	0.0187841	0.015454	0.00437493	0.00677721	0.0216065	0.0158602	0.0319933	-0.0042913	0.00448492	0.017516	0.021547	0.00656586	0.00999508	0.0189398	0.00977493	0.0161382	-0.00418353	0.0147391	0.0133975	0.013204	0.0392603	0.00379956	0.0222565	0.00280438	0.00699974	0.00695581	0.0161026	0.00608426	0.0115203	0.00866545	0.00465609	0.0330609	0.0100013	0.00272325	0.014501	0.00099384	0.0187498	0.0113463	20
	1.4175	0.00793382	-0.00104364	0.0171483	0.0170473	0.0150601	0.00390088	0.00450367	0.0235495	0.0151794	0.0309916	-0.0006075	0.00330855	0.0168541	0.0213519	0.00607366	0.00873285	0.0187104	0.00936442	0.0149612	0.00171855	0.0180802	0.0140735	0.0146946	0.0382364	0.0112984	0.0243889	0.00629707	0.0195494	0.0101531	0.0152769	0.00460764	0.00956693	0.00789985	0.00672049	0.0321214	0.0133991	0.00278828	0.0202979	0.00827003	0.0167174	0.0138812	20
	1.47	0.0203763	-0.00067524	0.0187501	0.0156172	0.0124607	0.00322618	0.00601435	0.0190496	0.0143483	0.0288147	-0.00268625	0.00614663	0.0159935	0.0171197	0.00715435	0.0100445	0.0147325	0.0118641	0.0142912	-0.00711583	0.0136356	0.0141283	0.0153562	0.0367991	0.00714234	0.0169316	0.00765304	0.0136051	0.0108158	0.0156631	0.00693548	0.00857706	0.00888512	0.0028276	0.0322645	0.00718272	0.0007273	0.0175582	0.00340424	0.0175067	0.0130222	20
	1.5225	0.00625967	-0.00135682	0.0164975	0.0149974	0.0133207	0.00549308	0.00326355	0.0182446	0.0131096	0.0289305	-0.00150792	0.00488977	0.0156145	0.0173148	0.00462361	0.00887933	0.0160287	0.00510953	0.0163174	-5.2719e-05	0.0132366	0.0119815	0.014756	0.033237	0.0207193	0.0180414	0.00396106	0.0161977	0.00568962	0.0155667	0.00630885	0.0103549	0.00893099	0.00340722	0.0312803	0.0107391	-0.00035548	0.0179515	0.00143293	0.0121499	0.00938006	20
	1.575	0.00742173	-0.0002863	0.0171473	0.0147466	0.0113781	0.00084391	0.00308213	0.0159215	0.012774	0.023736	-0.00188509	0.00510978	0.0120023	0.0158582	0.00657583	0.00901538	0.014435	0.00968044	0.00960151	0.00307684	0.0112772	0.0152772	0.00685939	0.0356958	-0.00210838	0.0143619	0.00454504	0.0147705	0.0115128	0.0110111	0.00760525	0.00970507	0.0120907	0.00048068	0.0240992	0.00690873	0.00187698	0.0185439	0.00364519	0.014473	0.00952161	20
	1.6275	0.00673421	-0.00116896	0.0162626	0.011454	0.0121034	0.00069055	0.00359327	0.015804	0.010484	0.0231545	-0.00061097	0.0058183	0.0120633	0.0167229	0.00684524	0.00938822	0.0147874	0.00666075	0.0130585	0.00277961	0.00797294	0.0122393	0.0106468	0.0378641	0.00086539	0.0159866	0.00199577	0.0137939	0.00314564	0.0101569	0.0077533	0.00932066	0.00377421	0.00455981	0.0264788	0.008227	0.00233689	0.0237854	0.0030643	0.0157513	0.00966962	20
	1.68	0.0038301	-0.0016002	0.0131007	0.0099203	0.0106401	0.00319801	0.00504062	0.0114595	0.0105717	0.0216845	-0.00288815	0.00245511	0.0104789	0.0154715	0.00404201	0.00872236	0.0133462	0.0105103	0.0122857	0.00019468	0.0113002	0.0116534	0.01223	0.027089	0.0078553	0.0144004	0.00860995	0.0119004	0.0108273	0.00854162	0.00853591	0.00600097	0.00192801	0.00461888	0.0281587	0.00907662	0.00089702	0.01042	0.00053186	0.0142986	0.00920428	20
	1.7325	0.0077352	-0.0007107	0.0146683	0.0106781	0.00739443	0.00190883	0.00247473	0.0118204	0.00676978	0.017605	-0.00102647	0.00297315	0.0105254	0.013211	0.00388428	0.00294236	0.010733	0.00674996	0.00820152	0.00045208	0.0155766	0.00757544	0.00772891	0.020762	0.0073401	0.0105996	0.00433054	0.00837768	0.00461163	0.0106635	0.00328011	0.00664624	0.00401503	0.00869434	0.0225252	0.00600168	0.00474796	0.00898451	0.00524789	0.00947402	0.00448045	20
	1.785	0.00078914	0.00089113	0.0124421	0.00870098	0.00755548	0.00232385	0.00026018	0.0109744	0.00868854	0.0152286	-0.00394146	0.00058724	0.0109031	0.0114814	0.00396395	0.00345533	0.0131917	0.00653302	0.00811229	-0.0028032	0.00807942	0.0116036	0.0091398	0.0349122	-0.00168516	0.0120896	0.00627841	0.00975084	0.00471651	0.0079207	0.00093838	0.00707	0.00554598	0.00812836	0.0177772	0.00495225	0.00121804	0.0174532	0.0047964	0.0134537	0.0112978	20
	1.8375	0.00200886	-0.00041575	0.00961167	0.0080453	0.00586085	0.00268927	0.0054211	0.0103463	0.00709601	0.0134637	-0.00312953	0.00317944	0.00868417	0.0103698	0.00541915	0.00360411	0.0108743	0.00666486	0.00690518	-0.00444824	0.00878274	0.00381826	0.012144	0.0218984	-0.0017805	0.00979734	0.00243318	0.0131966	0.00883312	0.00715405	0.00474428	0.00926424	0.00535688	0.004764	0.0173369	0.00838502	0.00113008	0.0141077	-0.00121835	0.00867262	0.00607547	20
	1.89	0.00447059	0.00031913	0.0110022	0.00629887	0.00585242	0.000694	0.00299361	0.00796909	0.0066752	0.0136521	-0.00308075	0.00419324	0.00875947	0.00687657	0.00191786	0.00230682	0.00889733	0.00419608	0.00805387	-0.00364224	0.00867531	0.00524197	0.00155764	0.0156524	6.0126e-06	0.00687457	0.00381096	0.0167582	-0.00068658	0.00763697	-0.00047539	0.00386425	0.00597379	0.00758678	0.0155514	0.0063258	0.0020464	0.0120147	0.00217741	0.00950728	0.00376917	20
	1.9425	0.00343538	-0.00017712	0.00857256	0.00524029	0.00458889	0.00044877	0.0022549	0.0054176	0.00538572	0.0105754	-0.00268324	0.00114303	0.00447449	0.00875856	0.00432762	0.00079364	0.00645307	0.00628242	0.00448525	0.0027421	0.00801266	0.00187002	0.00803358	0.0275681	0.0175291	0.0103324	0.0085003	0.00679423	-0.00111052	0.00724385	0.00441511	0.00764201	0.00310157	0.00691162	0.0155022	0.00570331	-5.8595e-05	0.00904353	0.00212322	0.0077235	0.00813147	20
	1.995	0.00083489	0.00097905	0.00449698	0.00403257	0.00363837	0.00131542	0.00220463	0.00589807	0.00248891	0.00933318	-0.00184313	0.00165769	0.004708	0.00661023	0.00111016	0.00250609	0.00408864	0.00691239	0.00388921	0.00230591	0.00158234	0.00637099	0.00494002	0.016345	-0.00041141	-0.00041139	0.00403326	0.0020943	0.00405472	0.00444969	0.00454271	0.00401026	0.00289204	0.00293104	0.01412	0.00529596	0.00120907	0.00945941	-0.00010825	0.00910291	0.00554926	20
	2.0475	-0.00020824	0.00038473	0.00536442	0.00587724	0.00136335	0.00068209	-0.00088785	0.00438416	0.00297777	0.00874319	-0.00156704	0.00280615	0.00564801	0.00706086	0.00220896	0.00035396	0.0063194	0.00549067	0.00412093	-0.00279977	0.00569277	0.00352021	0.0102325	0.014423	-0.00389326	0.0114474	0.00093868	0.00051271	-0.0010832	0.00292305	0.00238542	0.00504566	0.00322421	0.00306061	0.0134568	0.00489139	0.00134535	0.00738114	0.00012213	0.00722136	0.00312535	20
	2.1	0.00276195	-0.00087761	0.00640738	0.00466056	0.00338789	0.00080281	0.00238536	0.00597621	0.00102709	0.0081046	-0.0004642	0.00114652	0.00392559	0.00704181	0.00136543	0.00067707	0.00452163	0.00304452	0.00360856	0.00272573	0.00115754	-0.00223733	0.0059431	0.0247208	-0.00943244	0.00120159	0.00476874	0.00365848	-0.0006094	0.00281464	0.00017878	0.00377228	0.00209696	0.00173854	0.010419	0.00230369	0.0071814	0.0119556	0.00232423	0.00402455	0.00486392	20
	2.1525	0.00206569	-0.00066206	0.00297101	0.0035553	0.00294993	0.00077738	0.00072545	0.00454645	0.00182696	0.00509606	0.00109064	0.00211009	0.0035577	0.00397583	0.00075021	0.00012015	0.0041483	0.00345163	0.00314653	-0.00202164	-0.00062817	-0.00147677	0.00227102	0.00619186	0.00230023	0.0152345	0.0030581	-0.00487728	0.00198384	0.00064135	-0.00141344	-0.00088073	0.00445261	0.00457994	0.00557157	0.00378243	-2.7037e-06	-0.0060514	-0.00097159	0.00323146	0.00409617	20
	2.205	0.00140839	-0.0003136	0.00218122	0.00248778	0.00029983	0.00049261	-0.00101494	0.00256617	0.0019149	0.00544096	0.00056636	0.00288909	0.00303729	0.00337003	0.00111602	0.00236482	0.00345968	0.00253586	0.00104807	-0.00327989	0.00534471	0.0012623	0.00086642	0.012501	-0.00588873	0.0070238	0.00304781	-0.00184375	0.00035081	-0.00041983	-0.00027381	-0.0001515	0.00107185	0.00257088	0.00286588	-0.00166572	0.00098112	0.0004604	0.00132745	0.00315146	0.00165107	20
	2.2575	0.00197966	0.00054715	0.00010664	0.00273508	0.00224377	-0.00224134	-0.00090965	0.00202415	0.00206001	0.00380834	0.00077211	0.00217119	0.00361702	0.00207291	0.00104267	-0.00012727	0.00251871	0.00051464	-0.00038293	0.0004551	0.00542623	0.00388167	-0.0034104	0.0128977	-0.00351448	0.00308877	0.00033055	0.00134878	-0.00318164	0.00407905	0.00130973	0.00021229	0.00375898	0.00313163	0.00236933	0.00236794	0.00028042	0.00014057	0.00257224	0.00312518	0.00391475	20
	2.31	0.0024724	-0.00041652	-0.00033714	0.00149262	0.00197785	-0.00010722	-0.00116753	0.00182071	0.00256605	0.00161996	-0.00212599	0.00050302	0.00141557	0.00265943	0.00088407	-0.00143928	0.00315291	0.00149057	0.001995	0.00060142	0.00517408	0.00259672	0.00207006	0.00160687	0.00397336	0.00872457	8.198e-05	0.00603284	-4.693e-05	0.00116504	-0.00341888	0.00106281	0.00387012	0.0056974	0.0015343	0.00199535	-0.00013166	0.00437026	0.00331733	0.00162891	0.00180292	20
	2.3625	-0.0040014	-0.00053122	0.00088279	0.00138795	0.00056528	-0.0006194	-0.00248424	0.00162286	0.0018542	0.00170908	-0.00098477	0.00059865	0.00059508	0.00103722	0.00067456	-0.00115418	0.0009868	0.00166281	0.00014188	0.00122899	0.00390658	0.00078502	0.00093977	0.00627356	-0.00037936	0.0070832	0.0037403	0.00432364	0.00196194	0.00578303	0.00035754	0.00158181	0.00361965	-0.00135838	0.00187093	0.00223521	0.00067692	-0.00214044	0.00154015	0.00025065	0.00230993	20
	2.415	0.0054326	0.00142182	0.00030519	-0.00099054	0.00045127	-0.00032674	0.00438785	-0.0013617	-0.00018763	0.00058201	0.00076432	-0.00020322	0.00039616	0.00073423	0.00039907	0.00118154	-0.00022277	-0.00080168	0.00031461	-0.00384506	-0.00254766	-0.00027676	-0.00316025	-0.0119302	-0.0024832	-0.00426144	-0.00278054	0.00056943	-0.00249669	-0.00335568	-0.00011294	-0.00171828	-0.00455178	0.00124212	0.00031279	0.00260127	0.0012955	-0.00173612	0.0004175	-0.00062952	-0.00404945	20
	2.4675	-0.0014312	-0.0008906	-0.00118798	-0.00039741	-0.00101654	0.00094614	-0.00190361	-0.00026116	-0.00166657	-0.00229109	0.00022045	-0.00039544	-0.00099125	-0.00177145	-0.00107363	-2.7368e-05	-0.00076403	-0.00086114	-0.00045649	0.00261606	-0.00135892	-0.00050826	0.00222048	0.00565659	0.00286256	-0.00282176	-0.00095975	-0.00489306	0.00053475	-0.00242735	-0.0002446	0.00013647	0.00093213	0.00011626	-0.00218373	-0.00483648	-0.00197242	0.00387656	-0.00195765	0.00037887	0.00173951	20
	2.52194	-0.00183862	-0.00209747	-0.00610504	-0.00262101	0.00066958	-0.00042794	0.00114367	-0.00380759	-0.00476089	-0.00269807	0.00082369	-0.00073853	-0.00408914	-0.00329258	0.00052535	-0.00033823	-0.00195213	-0.00227583	-0.0042993	0.00270042	-0.00054264	-0.00387981	-0.00866169	-0.00931934	-0.021052	-0.0117039	-0.00388131	-0.0117923	-0.00403658	-0.00745385	-0.00325496	-0.002659	-0.00038564	0.00010017	-0.00533237	0.0013708	-0.00120972	-0.0088963	-0.00360137	-0.00822177	-0.00397686	20
	2.57444	-0.003692	-0.00151067	-0.00723126	-0.00216616	-0.00074651	-0.00070735	-0.00166866	-0.00324598	-0.00506161	-0.00479984	0.00082171	0.00029773	-0.00555425	-0.0038509	-0.00289708	-0.00255941	-0.00055613	-0.00153593	-0.00661441	-0.00383391	-0.0084211	-0.00410455	-0.00816783	-0.0148052	-0.0251039	-0.00108126	-0.00530228	-0.013316	-0.0059503	-0.00608159	-0.00394976	-0.00296329	-0.00408815	-0.00081945	-0.00486224	0.00210373	-0.00510885	-0.0178025	-0.00079875	-0.00743208	-0.00517583	12.6
	2.62694	-0.00452047	-0.00174311	-0.0088018	-0.00517282	-0.00206118	-0.00084337	-0.00327041	-0.00262272	-0.00439526	-0.00616526	0.00054217	6.708e-05	-0.0057591	-0.00389122	-0.00066378	-0.00287751	-0.00229431	-0.00336023	-0.00771747	-0.00653809	-0.00669947	-0.0028774	-0.00786627	-0.0227248	-0.0217697	-0.0113882	-0.00377774	-0.0070295	-0.00787322	-0.00690593	-0.00127022	-0.00420611	0.00134734	-0.00540886	-0.0062375	-0.00498538	-0.00342238	-0.00839532	-0.00025501	-0.00870062	-0.00644966	7
	2.67944	-0.00487663	-0.0005567	-0.00829923	-0.00457863	-0.00320473	-0.00126658	-0.00791642	-0.00265214	-0.00697628	-0.00752381	-0.00095063	-0.00094528	-0.00470236	-0.00640993	-0.00175	-0.00233926	-0.00340612	-0.00490363	-0.0081365	-0.0004866	-0.00668167	-0.00785986	-0.0100622	-0.0164159	-0.0232803	-0.0184874	-0.00255274	-0.00977685	-0.00816213	-0.0120537	7.0586e-06	-0.00403965	-0.00084536	-0.00356598	-0.00880428	-0.00158632	-0.00872732	-0.00840507	-0.00017906	-0.00485798	-0.00329978	4
	2.73194	-0.00936527	-0.00274402	-0.0119387	-0.00616996	-0.0033255	-0.00200302	-0.00648783	-0.00431741	-0.00941439	-0.00836597	-0.00088411	-0.00225911	-0.00810434	-0.00657752	-0.00359517	-0.00520645	-0.00287576	-0.00511839	-0.0128764	-0.00344617	-0.00848968	-0.00751539	-0.0142803	-0.0200432	-0.0137243	-0.00434094	-0.00647149	-0.0138922	-0.00618677	-0.0119413	-0.00439939	-0.00783868	-0.00552222	-0.00708253	-0.0144674	0.00232356	-0.00551574	-0.0132984	-0.00193305	-0.00866967	-0.010414	2.3
	2.78444	-0.00954355	-0.00433677	-0.0104045	-0.00835978	-0.00666917	-0.00433924	-0.0100926	-0.00729578	-0.0122547	-0.0092786	-0.00287616	-0.00455442	-0.00834207	-0.0106634	-0.00426051	-0.00869793	-0.00426563	-0.00481214	-0.0118083	-0.00549119	-0.00741957	-0.0127081	-0.0100472	-0.0253064	-0.022538	-0.0122349	-0.00939059	-0.0185455	-0.0137361	-0.0107127	-0.00884241	-0.00748097	-0.00264703	-0.00714013	-0.0119048	-0.00236491	-0.013586	-0.0136773	-0.00330057	-0.00665533	-0.0122774	1.3
	2.83694	-0.00651269	-0.00647426	-0.0107127	-0.00964196	-0.00328894	-0.00407647	-0.0107086	-0.00747754	-0.00986156	-0.00938557	-0.00483016	-0.0041145	-0.0118303	-0.0133884	-0.00555828	-0.0165536	-0.00449568	-0.00620172	-0.0132658	-0.00824677	-0.0107749	-0.00713971	-0.00372848	-0.0309617	-0.032558	-0.0114896	-0.00524544	-0.0141082	-0.00969962	-0.0142749	-0.00707191	-0.00673548	0.00047928	-0.0110131	-0.0165174	-0.00414232	-0.0147269	-0.00983112	-0.00470711	-0.0115463	-0.0105923	0.7
	2.88944	-0.0122036	-0.00675717	-0.0129182	-0.00981352	-0.00442755	-0.00501294	-0.0141144	-0.00931144	-0.00981625	-0.0121082	-0.00817278	-0.00829506	-0.0133364	-0.0196369	-0.00775027	-0.0221361	-0.00624418	-0.00822039	-0.016321	-0.00443522	-0.01447	-0.0130047	-0.0123061	-0.0297575	-0.0272155	-0.0165221	-0.0103464	-0.0230234	-0.0138421	-0.0185651	-0.0089237	-0.0108031	-0.00570432	-0.0101648	-0.0224863	-0.013847	-0.0217675	-0.0268255	-0.0085882	-0.0138744	-0.0145291	0.4
	2.94194	-0.01223	-0.0118275	-0.0154085	-0.0132055	-0.00581334	-0.00667202	-0.0151416	-0.0148046	-0.0149152	-0.015486	-0.0135796	-0.00762979	-0.0158245	-0.0283861	-0.0113598	-0.0245803	-0.00726658	-0.00964611	-0.0207072	-0.00803289	-0.0153803	-0.0132152	-0.0171961	-0.0353991	-0.0270419	-0.00899703	-0.0179251	-0.0302892	-0.0196028	-0.0229835	-0.00880375	-0.00930838	-0.00390962	-0.014235	-0.0302564	-0.0157719	-0.0249939	-0.0282966	-0.0179299	-0.0153513	-0.0227853	0.2
	2.99444	-0.0150292	-0.015739	-0.015349	-0.0170864	-0.00996554	-0.00881309	-0.0205921	-0.020289	-0.0236513	-0.0266488	-0.0225988	-0.00798145	-0.0182679	-0.0372193	-0.0195369	-0.0284074	-0.0126989	-0.010109	-0.0261724	-0.00412185	-0.0167787	-0.024539	-0.0265007	-0.0435756	-0.0342976	-0.0262146	-0.0227847	-0.0279926	-0.0237989	-0.0297155	-0.00806936	-0.0111916	-0.00634636	-0.015587	-0.035635	-0.0175515	-0.024034	-0.028981	-0.0228051	-0.0184782	-0.0305744	0.1
	3.04694	-0.0149245	-0.0264135	-0.0183034	-0.0247922	-0.0137461	-0.0138696	-0.0295644	-0.0236914	-0.0300538	-0.0373187	-0.0261651	-0.0103827	-0.0231034	-0.0386448	-0.027389	-0.0267248	-0.0187348	-0.0114916	-0.0310355	-0.0103041	-0.0237123	-0.0306269	-0.0269536	-0.0555649	-0.0422861	-0.0253334	-0.0254204	-0.0358986	-0.027378	-0.0325341	-0.0162612	-0.0171565	-0.0149031	-0.0183111	-0.0436772	-0.0174518	-0.0261243	-0.0316768	-0.0257468	-0.0188702	-0.0329569	0.1
	3.09944	-0.0161292	-0.029572	-0.0190227	-0.0306745	-0.0233132	-0.0216969	-0.0302926	-0.0271745	-0.0325096	-0.0428762	-0.0280691	-0.0142106	-0.0294956	-0.0425578	-0.0318507	-0.0265737	-0.0248369	-0.0121768	-0.0356781	-0.0093361	-0.0287199	-0.0305689	-0.030384	-0.0413469	-0.0514049	-0.0369488	-0.0261169	-0.040182	-0.0238916	-0.0283527	-0.0209123	-0.0238654	-0.0133432	-0.0240084	-0.0401119	-0.0180097	-0.021541	-0.038017	-0.0273947	-0.0202737	-0.0346307	0.1
	3.15194	-0.0200498	-0.0323345	-0.0251802	-0.0372546	-0.025307	-0.0221497	-0.0316394	-0.0296911	-0.0316262	-0.0459811	-0.0286766	-0.0184992	-0.0379409	-0.0421407	-0.0342324	-0.0311008	-0.0298631	-0.0175366	-0.0365495	-0.0138501	-0.0363928	-0.0287312	-0.0253953	-0.055746	-0.0420308	-0.0312096	-0.0235387	-0.0418707	-0.0282998	-0.030757	-0.0287486	-0.0312157	-0.0226354	-0.0326438	-0.0487445	-0.0176322	-0.0218593	-0.0230463	-0.0237502	-0.0236705	-0.0352794	0.1
	3.20444	-0.0237577	-0.0328738	-0.0285808	-0.0408186	-0.0259836	-0.023761	-0.0328777	-0.029597	-0.0322944	-0.048487	-0.02699	-0.025803	-0.0417043	-0.0417903	-0.0378489	-0.0285988	-0.0291997	-0.0190488	-0.0364337	-0.0242296	-0.0380561	-0.0268016	-0.0251584	-0.0461744	-0.0421994	-0.0306353	-0.025933	-0.0377915	-0.0332779	-0.0307854	-0.0254679	-0.0343321	-0.0247061	-0.0350121	-0.0445218	-0.0163093	-0.0210414	-0.0325419	-0.021442	-0.025708	-0.0333128	0.1
	3.25694	-0.0337097	-0.0336808	-0.0314203	-0.0423538	-0.0265325	-0.0257028	-0.0353053	-0.0297609	-0.0338088	-0.0470227	-0.02899	-0.0306032	-0.0429172	-0.0438274	-0.035165	-0.0283406	-0.0286405	-0.0221696	-0.0376774	-0.0286561	-0.0335732	-0.0252082	-0.0290098	-0.0422203	-0.0444545	-0.0406234	-0.0222428	-0.0379809	-0.022768	-0.0259735	-0.0313886	-0.030918	-0.0234359	-0.0315139	-0.0454208	-0.0132439	-0.0240316	-0.0346144	-0.0212018	-0.0284576	-0.0324528	0.1
	3.30944	-0.0402896	-0.0317929	-0.035409	-0.04374	-0.0257371	-0.024111	-0.0365745	-0.0285123	-0.0348158	-0.0481545	-0.027247	-0.0360665	-0.0447667	-0.0440944	-0.0323587	-0.030176	-0.0288595	-0.027646	-0.0397232	-0.0346964	-0.0341852	-0.0239079	-0.0261214	-0.0502605	-0.0407706	-0.0327895	-0.0279658	-0.0376776	-0.0339535	-0.0293944	-0.0288766	-0.0351305	-0.0252817	-0.0316138	-0.0482111	-0.0140267	-0.0231639	-0.0295386	-0.0246077	-0.0316075	-0.0368698	0.1
	3.36194	-0.0444488	-0.0333597	-0.0375669	-0.0447746	-0.0268408	-0.024424	-0.0341829	-0.0309616	-0.0374465	-0.0503411	-0.0289455	-0.0368394	-0.0452278	-0.044615	-0.035398	-0.0308584	-0.0288193	-0.0302628	-0.0421347	-0.0382257	-0.0356534	-0.0268016	-0.0292324	-0.0447345	-0.0388689	-0.0309894	-0.0289332	-0.0371977	-0.027495	-0.0332613	-0.0272139	-0.03522	-0.0246106	-0.034443	-0.0511303	-0.0152623	-0.0220063	-0.0285883	-0.0252479	-0.0400343	-0.0366013	0.1
	3.41444	-0.0458538	-0.034066	-0.0381183	-0.0451853	-0.0266018	-0.0243799	-0.0322044	-0.0314453	-0.0393039	-0.0511034	-0.0301069	-0.0352829	-0.0447557	-0.0433304	-0.0329068	-0.0311455	-0.0303594	-0.0300313	-0.0416798	-0.0336515	-0.0329281	-0.0280341	-0.0229869	-0.0461365	-0.0413438	-0.0348078	-0.0244442	-0.0410748	-0.0211623	-0.0342939	-0.0294913	-0.0361376	-0.022974	-0.0312445	-0.0436493	-0.0171243	-0.0245709	-0.0350553	-0.0254111	-0.0372538	-0.0348963	0.1
	3.46694	-0.047224	-0.036139	-0.0403023	-0.0461644	-0.0267056	-0.0240453	-0.0349808	-0.034694	-0.037682	-0.0512554	-0.0290412	-0.0380576	-0.0472431	-0.0448451	-0.0361958	-0.0299328	-0.0304558	-0.0344731	-0.0440325	-0.0348347	-0.03236	-0.0294723	-0.0351281	-0.0533147	-0.0428025	-0.0491881	-0.0276994	-0.0359402	-0.0301577	-0.0309016	-0.0281474	-0.0383193	-0.0248014	-0.0339675	-0.0556049	-0.0194197	-0.0269477	-0.0341464	-0.0307939	-0.0409945	-0.034795	0.1
	3.51944	-0.0498123	-0.0341712	-0.0420739	-0.0457247	-0.0283156	-0.0259546	-0.0332245	-0.0358524	-0.0393745	-0.054124	-0.0313753	-0.0376351	-0.0466766	-0.0454914	-0.0368831	-0.0318723	-0.0317176	-0.0343714	-0.0434065	-0.0332515	-0.0368481	-0.0293591	-0.0315681	-0.0593668	-0.0381501	-0.0479133	-0.0271386	-0.0426682	-0.0288304	-0.0345302	-0.0315853	-0.0373211	-0.0254624	-0.0343989	-0.0571234	-0.0196364	-0.0231639	-0.0263602	-0.0316847	-0.0468715	-0.0377395	0.1
	3.57194	-0.0521521	-0.0359905	-0.0441682	-0.0474395	-0.0292426	-0.0271138	-0.0334834	-0.0340354	-0.0402194	-0.0558851	-0.0300838	-0.039756	-0.0484066	-0.0468426	-0.0360038	-0.0319253	-0.0317897	-0.0369859	-0.0442587	-0.0277842	-0.0353244	-0.0358265	-0.0351535	-0.0559258	-0.0467934	-0.0437414	-0.0277716	-0.0436146	-0.0278633	-0.0385411	-0.0285542	-0.0381975	-0.0249407	-0.0349594	-0.0517345	-0.0183388	-0.0249222	-0.0395937	-0.0270178	-0.0469748	-0.0392328	0.1
	3.62444	-0.0518054	-0.0357219	-0.0448084	-0.0497735	-0.0294265	-0.0270243	-0.0363864	-0.0355908	-0.0404173	-0.0548039	-0.0303928	-0.0394631	-0.0490126	-0.0456906	-0.0382142	-0.0325695	-0.0313878	-0.0372609	-0.045481	-0.030122	-0.0347747	-0.036161	-0.0300621	-0.0537012	-0.040648	-0.0362021	-0.0231172	-0.0387265	-0.0238495	-0.0329341	-0.0285517	-0.0365252	-0.0254171	-0.0384954	-0.0559333	-0.0142978	-0.0287406	-0.0273565	-0.0268338	-0.0423202	-0.0403056	0.1
	3.67694	-0.053738	-0.036029	-0.0464532	-0.0492875	-0.0296887	-0.0281313	-0.0356153	-0.0350041	-0.0407613	-0.0541193	-0.0304943	-0.0413764	-0.0478949	-0.0459883	-0.0375713	-0.0313995	-0.0340225	-0.0372728	-0.0453947	-0.0366803	-0.0338226	-0.0355533	-0.0353337	-0.057491	-0.0479223	-0.0384971	-0.0203529	-0.0372311	-0.0301406	-0.0334742	-0.0309086	-0.0391475	-0.0258267	-0.0365157	-0.0596257	-0.0187649	-0.027644	-0.0286996	-0.0306969	-0.0487595	-0.0396091	0.1
	3.72944	-0.0576856	-0.0359139	-0.045772	-0.0487372	-0.0311284	-0.0314632	-0.0358853	-0.0363937	-0.0416069	-0.0554783	-0.028624	-0.0425437	-0.0494079	-0.0470263	-0.0370707	-0.0333048	-0.0327315	-0.0402644	-0.046601	-0.0345702	-0.0319999	-0.0352682	-0.0346707	-0.0535487	-0.0523598	-0.0433308	-0.0264183	-0.0430953	-0.0257286	-0.0367624	-0.0299487	-0.0417322	-0.0259122	-0.0385595	-0.0576456	-0.0143725	-0.0294028	-0.0342826	-0.0297536	-0.0474354	-0.0386167	0.1
	3.78194	-0.0589379	-0.0367105	-0.0468702	-0.0511451	-0.0294994	-0.029537	-0.0371029	-0.0348759	-0.0388101	-0.0563891	-0.0321538	-0.047346	-0.0513084	-0.0474577	-0.0377869	-0.034259	-0.0351628	-0.0407581	-0.0451797	-0.0305764	-0.0411728	-0.0300035	-0.0330944	-0.066992	-0.0487807	-0.050769	-0.0350971	-0.0405334	-0.0266175	-0.0337464	-0.0354861	-0.0426853	-0.0273457	-0.0379157	-0.0648312	-0.0122108	-0.0270539	-0.0243729	-0.0342326	-0.0504545	-0.0409577	0.1
	3.83444	-0.0565934	-0.0364717	-0.0475111	-0.0500392	-0.029374	-0.0304463	-0.0385311	-0.0364165	-0.0417736	-0.0549391	-0.0294607	-0.0446173	-0.0509756	-0.0459577	-0.0383045	-0.0324482	-0.0337782	-0.0391244	-0.0461419	-0.0305282	-0.0404031	-0.0347636	-0.0301972	-0.0498209	-0.0421291	-0.0491495	-0.0209698	-0.0446102	-0.0256373	-0.0307003	-0.032754	-0.041301	-0.0276131	-0.0389246	-0.0522031	-0.00515933	-0.026803	-0.00354207	-0.0342894	-0.0499551	-0.0402704	0.1
	3.88694	-0.0578297	-0.0356112	-0.0483168	-0.0511626	-0.029745	-0.0266896	-0.0371416	-0.0354141	-0.0403956	-0.0554127	-0.0298248	-0.0435939	-0.051816	-0.0469943	-0.0403183	-0.0332295	-0.0356586	-0.0404451	-0.0457055	-0.0297775	-0.0385385	-0.0305516	-0.0342552	-0.050227	-0.0424958	-0.0449979	-0.0238812	-0.0440353	-0.0297421	-0.0351692	-0.0353222	-0.0439967	-0.0284104	-0.0425284	-0.0571237	-0.00475367	-0.0228703	-0.00119585	-0.030405	-0.0527067	-0.0374917	0.1
	3.93944	-0.0597125	-0.0342833	-0.0481637	-0.0526138	-0.0298122	-0.0293628	-0.0368628	-0.0359556	-0.0403767	-0.0562122	-0.0285163	-0.0456296	-0.0508741	-0.0461839	-0.0401027	-0.0325842	-0.0359562	-0.043127	-0.0449688	-0.0320307	-0.039455	-0.0243089	-0.0347926	-0.0448819	-0.0444406	-0.0424276	-0.0236022	-0.0414712	-0.0233052	-0.0301776	-0.0351126	-0.0420964	-0.025632	-0.0405749	-0.0576892	0.011525	-0.0211556	0.00562951	-0.0307414	-0.0552613	-0.0379282	0.1
	3.99194	-0.0593693	-0.037001	-0.0470908	-0.0513305	-0.0295453	-0.0275344	-0.0356189	-0.0358574	-0.0406918	-0.0548327	-0.0261734	-0.0465073	-0.0518876	-0.0462503	-0.0387594	-0.0320099	-0.0339357	-0.0417555	-0.0460019	-0.0306684	-0.0385087	-0.0189301	-0.0276224	-0.0483768	-0.0342543	-0.0327971	-0.0153462	-0.0392124	-0.0190644	-0.0302085	-0.0362925	-0.040667	-0.024966	-0.0384752	-0.0568196	0.0231801	-0.012742	0.0277169	-0.0244338	-0.0527315	-0.035624	0.1
	4.04444	-0.0611593	-0.03706	-0.0482882	-0.051529	-0.0285801	-0.0276899	-0.0378698	-0.0343751	-0.0428856	-0.0538472	-0.0236587	-0.0460954	-0.0508921	-0.0450189	-0.0392839	-0.032445	-0.0344679	-0.0424815	-0.0458875	-0.0354032	-0.0361765	-0.0186206	-0.0243533	-0.045838	-0.0313197	-0.0453199	-0.0163526	-0.0441251	-0.0204611	-0.0292789	-0.0355168	-0.0438621	-0.0278837	-0.0402671	-0.054745	0.0316187	-0.0152786	0.0423056	-0.0215687	-0.0505528	-0.0340115	0.1
	4.09694	-0.0613051	-0.0356279	-0.0487587	-0.0517443	-0.0308886	-0.0290016	-0.0377538	-0.0332807	-0.0409685	-0.0551979	-0.0201488	-0.0469621	-0.0531942	-0.0446141	-0.0389679	-0.0326119	-0.0339585	-0.0430769	-0.0451094	-0.0381784	-0.0365632	-0.00747476	-0.0251351	-0.0532773	-0.0286855	-0.048854	-0.00900735	-0.0387462	-0.0219052	-0.0298437	-0.0337648	-0.0465578	-0.029789	-0.0415585	-0.0586233	0.0420876	-0.00433789	0.0521821	-0.0110238	-0.056771	-0.0305902	0.1
	4.14944	-0.0622445	-0.0359752	-0.0484341	-0.0531683	-0.0305596	-0.0276133	-0.034296	-0.0342943	-0.0414502	-0.0539817	-0.0129923	-0.0484996	-0.0523327	-0.0425554	-0.0385828	-0.0317497	-0.0307973	-0.0423446	-0.0443256	-0.0346493	-0.0375612	-0.00877633	-0.0127542	-0.0420905	-0.0201477	-0.0481176	0.00052548	-0.0441642	-0.0159833	-0.0272803	-0.037626	-0.0438757	-0.0328324	-0.0420988	-0.0562388	0.0483005	0.00692596	0.0784675	0.00577725	-0.0577078	-0.0247978	0.1
	4.20194	-0.0617059	-0.0333991	-0.0501429	-0.0522678	-0.0288265	-0.0264145	-0.0331598	-0.031183	-0.0389226	-0.0526491	-0.00637535	-0.0475547	-0.0532434	-0.0397389	-0.0386888	-0.0322625	-0.0308503	-0.043637	-0.0435007	-0.0321765	-0.0353282	0.00087948	-0.00191343	-0.0404837	-0.0127521	-0.0502964	0.00762927	-0.0388796	-0.0150426	-0.0192922	-0.0326256	-0.0434075	-0.0297866	-0.039644	-0.0534236	0.0511169	0.00906124	0.0870934	0.0248973	-0.0528208	-0.0191608	0.1
	4.25444	-0.0630136	-0.0351233	-0.0484341	-0.0520396	-0.0288601	-0.0257487	-0.0361034	-0.0332443	-0.0422807	-0.0534199	0.0024477	-0.0476035	-0.0509889	-0.0369112	-0.0387469	-0.0344459	-0.0293761	-0.0421415	-0.0438073	-0.0363102	-0.0374157	0.00926988	0.0121758	-0.0336028	-0.00656964	-0.045893	0.0150543	-0.0336463	-0.00999679	-0.0188644	-0.0336815	-0.0408978	-0.0335936	-0.0408241	-0.0574308	0.0531238	0.0107436	0.105327	0.0341193	-0.0519749	-0.018661	0.1
	4.30694	-0.0628022	-0.0347905	-0.0488796	-0.0515734	-0.0280436	-0.0269468	-0.0385469	-0.0317351	-0.0404245	-0.0510567	0.00891208	-0.0471058	-0.0497205	-0.0343066	-0.0373302	-0.0296815	-0.0237143	-0.0409516	-0.0424645	-0.0348444	-0.0379669	0.0219905	0.0171175	-0.0304226	-0.00673891	-0.0470591	0.0234744	-0.0385981	-0.00501414	-0.00964332	-0.0275207	-0.0428209	-0.0285851	-0.0417515	-0.0516816	0.0525173	0.0172703	0.121636	0.0397726	-0.0576188	-0.0106063	0.1
	4.35944	-0.0630326	-0.0356394	-0.0498271	-0.0524927	-0.0269887	-0.0293561	-0.0368799	-0.0281308	-0.0416419	-0.0518902	0.0185698	-0.047064	-0.0512462	-0.0321021	-0.0378195	-0.0312492	-0.0220551	-0.0436624	-0.0416215	-0.0329374	-0.037823	0.0327037	0.0302508	-0.0189238	0.00525249	-0.0434751	0.0295374	-0.0370596	-0.00401071	-0.00422808	-0.024473	-0.0430493	-0.0316547	-0.0401148	-0.0580481	0.0548947	0.0214436	0.125997	0.0467463	-0.0546571	-0.00682972	0.1
	4.41194	-0.0647298	-0.0344157	-0.0528385	-0.0518588	-0.0265435	-0.0287698	-0.0393362	-0.02825	-0.0396755	-0.0493523	0.025056	-0.0496779	-0.0538847	-0.0261019	-0.0358135	-0.0321887	-0.0208599	-0.0428337	-0.0416959	-0.038113	-0.0369555	0.0460017	0.0359406	-0.00041067	0.00959586	-0.0511888	0.0394482	-0.0266485	0.00414742	0.0066829	-0.0218565	-0.0446304	-0.0336152	-0.042498	-0.0592955	0.0526417	0.0243667	0.129845	0.0424451	-0.0574527	-0.00188252	0.1
	4.46444	-0.06408	-0.0352956	-0.0519895	-0.0517364	-0.0249679	-0.0276405	-0.0391327	-0.023024	-0.0376456	-0.0478166	0.0338575	-0.051124	-0.0553212	-0.0222752	-0.0353337	-0.031346	-0.021247	-0.044522	-0.0402394	-0.0366764	-0.0432598	0.0590843	0.0364201	0.00741839	0.0158674	-0.049898	0.0519734	-0.0242545	0.0069522	0.020759	-0.018532	-0.0461519	-0.030672	-0.0429789	-0.0537933	0.0547445	0.0260046	0.13459	0.0423639	-0.056057	0.00247572	0.1
	4.51694	-0.0646846	-0.0347618	-0.0499279	-0.0524263	-0.0215682	-0.026532	-0.0380566	-0.0198986	-0.037207	-0.0441077	0.039585	-0.0491629	-0.0538775	-0.0140755	-0.0345247	-0.0296774	-0.0190698	-0.0447411	-0.0376422	-0.0331038	-0.0344951	0.0761211	0.037427	0.0226972	0.0157197	-0.050782	0.058989	-0.0250717	0.0110788	0.0349525	-0.00491502	-0.0438453	-0.0284464	-0.0397575	-0.0525148	0.0537284	0.0373002	0.141438	0.0417349	-0.0566318	0.00938198	0.1
	4.56944	-0.06615	-0.0334649	-0.0513161	-0.0511383	-0.0215704	-0.0278332	-0.0358305	-0.016155	-0.0381622	-0.0421622	0.0439411	-0.0503183	-0.0532495	-0.00805023	-0.0350308	-0.0319455	-0.0177727	-0.0445413	-0.0375667	-0.0361976	-0.0343439	0.0839342	0.0312929	0.0376103	0.0203637	-0.052422	0.0678105	-0.0180335	0.0171369	0.0431015	-0.002672	-0.0474637	-0.0262794	-0.0418019	-0.0555298	0.0560656	0.0430708	0.133225	0.0383689	-0.0571387	0.0112863	0.1
	4.62194	-0.0655121	-0.0335046	-0.0511778	-0.049871	-0.0213357	-0.0274622	-0.0353304	-0.010627	-0.0351211	-0.0394375	0.0482239	-0.0511696	-0.052846	0.00066838	-0.0314819	-0.0292918	-0.0167279	-0.0416418	-0.0333921	-0.037309	-0.0307678	0.0900671	0.0377371	0.0543593	0.0339966	-0.0399498	0.0870273	-0.00777525	0.0223083	0.0584283	0.0104931	-0.0430662	-0.027912	-0.0364198	-0.0522779	0.0519491	0.0516931	0.140189	0.0405382	-0.0561945	0.0208743	0.1
	4.67444	-0.0657343	-0.0320357	-0.0540041	-0.0474594	-0.0167926	-0.0294614	-0.0346026	-0.00894512	-0.0349665	-0.0355757	0.052694	-0.0499541	-0.0548238	0.00636363	-0.0277118	-0.0290106	-0.0165178	-0.0442997	-0.0318321	-0.0322144	-0.0305957	0.0905405	0.0363135	0.0667622	0.0307718	-0.0448314	0.0982941	-0.0086577	0.0341695	0.0688246	0.0191563	-0.0435059	-0.0277251	-0.037351	-0.0462216	0.0529384	0.052269	0.13761	0.040109	-0.0598356	0.0172458	0.1
	4.72694	-0.0647779	-0.0322709	-0.0515438	-0.0464334	-0.0166363	-0.0280215	-0.0337046	-0.00221323	-0.0327444	-0.0316051	0.0574915	-0.0494457	-0.0521908	0.0174562	-0.0254095	-0.0274211	-0.0162289	-0.0425369	-0.0297613	-0.0347681	-0.032857	0.0887457	0.0376272	0.0746556	0.0384101	-0.0543385	0.112793	-0.00918064	0.037969	0.0820793	0.0330214	-0.0455126	-0.0208516	-0.0385692	-0.0419082	0.0498842	0.058841	0.140144	0.0378706	-0.0631006	0.0207996	0.1
	4.77944	-0.0658304	-0.0321554	-0.0522212	-0.0470937	-0.0144221	-0.0287839	-0.0341621	0.00334255	-0.0295479	-0.0261197	0.0584282	-0.0507949	-0.0508542	0.0255463	-0.0208894	-0.0252002	-0.0158858	-0.0446076	-0.0226336	-0.0316965	-0.0283735	0.0781902	0.0339084	0.08019	0.0283005	-0.065155	0.122698	-0.0046641	0.0389742	0.0892507	0.0480776	-0.0415083	-0.0211364	-0.0337848	-0.0376139	0.0528249	0.057927	0.139364	0.0327883	-0.062438	0.0244013	0.1
	4.83194	-0.0659965	-0.0318414	-0.0523629	-0.0437827	-0.0111723	-0.0278991	-0.0355142	0.00758594	-0.0247759	-0.0178844	0.0591088	-0.0506105	-0.0487359	0.0337291	-0.0153449	-0.0237653	-0.0129439	-0.0447077	-0.0162627	-0.0310454	-0.0238621	0.0781393	0.0384139	0.0841406	0.0441021	-0.0477346	0.134862	-0.00351102	0.0467414	0.0942657	0.0552477	-0.0483824	-0.0158354	-0.029191	-0.0275716	0.0525033	0.0583065	0.132069	0.0329848	-0.0591153	0.0283203	0.1
	4.88444	-0.0653479	-0.0302901	-0.0533788	-0.0425205	-0.0124286	-0.0269867	-0.0361003	0.0134663	-0.0223089	-0.0129562	0.0587886	-0.0507258	-0.0507159	0.0409667	-0.0117286	-0.022728	-0.0122435	-0.044596	-0.00868581	-0.0325416	-0.0253867	0.069941	0.0311828	0.0883208	0.0377488	-0.0552866	0.138248	0.00049146	0.0598714	0.100147	0.0601761	-0.0438141	-0.0120149	-0.0256269	-0.0153891	0.0495589	0.0582965	0.1292	0.0292432	-0.0626721	0.029467	0.1
	4.93694	-0.0653307	-0.0270093	-0.0513602	-0.0446969	-0.00909019	-0.0266411	-0.0333714	0.0215177	-0.0153519	-0.00474566	0.0589981	-0.0501336	-0.0474972	0.0439218	-0.00716138	-0.0204316	-0.0125183	-0.0440713	-0.00078212	-0.0328654	-0.0149441	0.0718117	0.0324713	0.0840613	0.0409544	-0.0523852	0.137268	0.00324138	0.0658143	0.106097	0.0597008	-0.0433947	-0.00563106	-0.0174319	-0.0128863	0.0494794	0.055393	0.131852	0.0299527	-0.0627553	0.0320304	0.1
	4.98944	-0.066643	-0.0267933	-0.0527273	-0.0417644	-0.00894246	-0.0244253	-0.0322482	0.0296978	-0.0095827	-0.00126472	0.0552535	-0.0502405	-0.0454727	0.0481693	-0.00257745	-0.0170693	-0.012204	-0.0456903	0.00869166	-0.0318111	-0.00657297	0.0646905	0.0293967	0.0801311	0.0380009	-0.0543678	0.134433	0.00087087	0.0827349	0.107955	0.0611745	-0.0414325	-0.00074966	-0.0191545	0.0058069	0.0498122	0.0569563	0.127422	0.0247844	-0.0629297	0.0391548	0.1
	5.04444	-0.0679523	-0.025465	-0.0553712	-0.038589	-0.00634704	-0.0201693	-0.0297984	0.0382898	-0.0018445	0.00631454	0.0537181	-0.0531425	-0.0448542	0.0499458	6.4253e-05	-0.0165444	-0.01137	-0.0455767	0.0241117	-0.0319165	-0.00511382	0.0614122	0.0219003	0.071999	0.0396049	-0.0483361	0.128237	0.00356715	0.095357	0.107383	0.0601641	-0.0422815	-0.00171332	-0.014226	0.0104828	0.0500756	0.0522994	0.129247	0.0250297	-0.065337	0.0441997	0.1
	5.09694	-0.0664812	-0.0222596	-0.054376	-0.0345823	-0.0008575	-0.018503	-0.0309521	0.0467069	0.0044172	0.0141523	0.0504318	-0.0517365	-0.0431312	0.0500103	0.00654109	-0.015169	-0.011677	-0.0445155	0.0384372	-0.025068	0.00691561	0.063425	0.0289326	0.0768643	0.0499662	-0.0482391	0.128069	0.00800103	0.10104	0.107409	0.0554296	-0.0437436	0.0106318	-0.0118083	0.0223133	0.04984	0.0536881	0.126282	0.0232085	-0.0634911	0.0534336	0.1
	5.14944	-0.0668041	-0.0185421	-0.0540295	-0.035496	-0.0015632	-0.0141492	-0.028241	0.0511889	0.0118179	0.0218915	0.0484566	-0.0493413	-0.0391306	0.049681	0.00829065	-0.011797	-0.0105729	-0.0440587	0.0523881	-0.0293149	0.0201195	0.0579257	0.0288713	0.073906	0.0501332	-0.0548756	0.125275	0.0185837	0.0994822	0.103952	0.0553884	-0.0370674	0.014541	-0.00567129	0.0280032	0.0527727	0.0519655	0.125614	0.0235829	-0.0701907	0.0562219	0.1
	5.20194	-0.0678612	-0.0140564	-0.0540167	-0.0330504	0.00308388	-0.00876904	-0.0265499	0.0558109	0.0185154	0.0265027	0.043976	-0.051781	-0.0370045	0.0491224	0.0110553	-0.011707	-0.00988919	-0.0439593	0.0648866	-0.0333816	0.0339682	0.0527513	0.0220296	0.07356	0.0615133	-0.0464684	0.120898	0.0246621	0.103434	0.103583	0.0517581	-0.0345949	0.0269904	-0.00138344	0.0334353	0.0478938	0.0514604	0.123058	0.0197955	-0.0673706	0.0582449	0.1
	5.25444	-0.0655555	-0.0107007	-0.054008	-0.0296186	0.00464319	-0.0047189	-0.0239833	0.0609084	0.0254774	0.0311391	0.0434464	-0.0515765	-0.0362043	0.0472501	0.0136711	-0.00983625	-0.00793789	-0.0433981	0.0758283	-0.0270429	0.0501122	0.0487726	0.0181744	0.0594621	0.066608	-0.0531896	0.113805	0.0364191	0.10318	0.100844	0.0492862	-0.0313147	0.0376244	0.00094289	0.0302233	0.0502633	0.0470666	0.114514	0.0200604	-0.0696192	0.0564951	0.1
	5.30694	-0.0668403	-0.00597721	-0.0560921	-0.0277788	0.0110737	0.00021745	-0.0254272	0.0599275	0.0321676	0.036214	0.0396393	-0.0528209	-0.0344799	0.0473333	0.0194253	-0.00849971	-0.0076789	-0.0424052	0.0854858	-0.0209338	0.0584235	0.0417022	0.0192738	0.0604239	0.0690235	-0.0439539	0.111549	0.046545	0.102068	0.0993328	0.0449225	-0.0268315	0.0476862	0.00202859	0.0355516	0.0510374	0.0475091	0.11904	0.0196842	-0.0700933	0.057562	0.1
	5.35944	-0.0673259	-0.00119336	-0.0546843	-0.0276187	0.0146586	0.00394578	-0.0227042	0.0612217	0.0392199	0.039974	0.0366519	-0.0512047	-0.029525	0.045198	0.0220728	-0.00708578	-0.00609787	-0.0440853	0.0934812	-0.0243577	0.0669837	0.0401057	0.0182163	0.0618719	0.0684876	-0.0457449	0.114699	0.0518885	0.101341	0.0964159	0.0400906	-0.0190108	0.0600436	0.0113295	0.0294597	0.0520406	0.0462432	0.109964	0.0159471	-0.0667831	0.0528805	0.1
	5.41194	-0.067916	0.0045916	-0.0547465	-0.025464	0.0206979	0.00953436	-0.0201955	0.0605464	0.0431344	0.041491	0.0339892	-0.0530983	-0.0284534	0.0426457	0.0236401	-0.00287991	-0.00378204	-0.0436699	0.0967872	-0.0282802	0.0750723	0.0431197	0.0174765	0.0627885	0.0672245	-0.0412194	0.110434	0.0578432	0.0994565	0.0956008	0.0365375	-0.0143527	0.0749198	0.0135267	0.0330145	0.0519152	0.0445485	0.110539	0.0171077	-0.0672027	0.0506197	0.1
	5.46444	-0.0672495	0.0122027	-0.0542846	-0.0232182	0.0267366	0.0130348	-0.0181174	0.0602659	0.0519682	0.0436683	0.0321771	-0.0512666	-0.0245422	0.0426995	0.0270333	-0.00274703	-1.8166e-05	-0.0420332	0.103627	-0.0203314	0.0770716	0.0361234	0.0190309	0.0536853	0.068799	-0.0258181	0.105874	0.0640096	0.0955868	0.0936991	0.0356309	-0.00765631	0.0819627	0.0188384	0.0270549	0.0526416	0.0451526	0.105237	0.0164511	-0.0714133	0.0492609	0.1
	5.51694	-0.0673883	0.0185138	-0.0545166	-0.0216312	0.034818	0.0155034	-0.0155771	0.0588031	0.0584803	0.0421761	0.0299987	-0.0519495	-0.0211306	0.0398029	0.0299034	-0.00162752	0.00148019	-0.0446869	0.105133	-0.0236625	0.0792701	0.0377033	0.0133091	0.047734	0.0631435	-0.0270302	0.102063	0.0641385	0.0978023	0.0929512	0.0336685	0.00362578	0.0883609	0.0222836	0.0285542	0.0518889	0.0438594	0.103786	0.0161797	-0.0744092	0.0453775	0.1
	5.56944	-0.0674879	0.0278478	-0.0527991	-0.01885	0.0394185	0.0195338	-0.0129545	0.0560363	0.0627988	0.0435168	0.0281789	-0.0525236	-0.0190109	0.0379183	0.0303923	-0.00084481	0.00528365	-0.0451092	0.106271	-0.0203573	0.0815429	0.0326347	0.00620237	0.0437216	0.0576979	-0.0137117	0.101355	0.0624382	0.0881379	0.0887736	0.0312721	0.00594294	0.0926126	0.0217422	0.0272397	0.0531933	0.0450967	0.103205	0.01703	-0.0731188	0.0457913	0.1
	5.62194	-0.0694856	0.0343614	-0.0527202	-0.0212407	0.0485878	0.0230359	-0.00933944	0.0557952	0.0682551	0.0422182	0.0270914	-0.0501573	-0.0164259	0.0351775	0.0311445	0.00095296	0.00914037	-0.0447069	0.108189	-0.0169289	0.0740243	0.026971	0.00591047	0.0509561	0.0651892	-0.0100283	0.100152	0.0634036	0.0899553	0.0865617	0.0266397	0.0181625	0.0909028	0.0252121	0.0236678	0.0523858	0.0417005	0.0840996	0.0162359	-0.0725975	0.0423174	0.1
	5.67444	-0.0693196	0.0401222	-0.0512262	-0.0175655	0.0546309	0.0251429	-0.00493446	0.0538797	0.0699467	0.0404777	0.0264116	-0.050466	-0.0107746	0.03603	0.0333178	0.00115253	0.0145094	-0.0438408	0.109125	-0.0237572	0.0684984	0.0258293	0.00800826	0.0426165	0.0556522	0.00468043	0.0924304	0.0519128	0.0860421	0.0877829	0.0260014	0.0215571	0.0948355	0.0254622	0.0204715	0.0549554	0.0413222	0.0836606	0.0126959	-0.0758476	0.0384717	0.1
	5.72694	-0.0667973	0.047138	-0.0516989	-0.0170283	0.0601266	0.0264086	-0.00164358	0.0512714	0.0707578	0.0387085	0.0236034	-0.0519822	-0.00828644	0.0350196	0.0339955	0.00359552	0.0180305	-0.0433207	0.104952	-0.0272314	0.0619228	0.0221901	0.00900965	0.0362686	0.0586947	0.00928297	0.0884095	0.0566003	0.0801624	0.0810252	0.0241057	0.0315809	0.0931567	0.0212114	0.0224098	0.0519928	0.0393811	0.0926176	0.0149293	-0.0749169	0.0383212	0.1
	5.77944	-0.0663423	0.0480147	-0.0495029	-0.01786	0.0641682	0.0282842	0.0028564	0.0497376	0.0709702	0.0371886	0.0217648	-0.0487023	-0.00492431	0.0305291	0.034483	0.00467063	0.0207114	-0.0446243	0.104105	-0.0253725	0.0628186	0.0226738	0.01001	0.0390614	0.0514098	0.0132178	0.0876761	0.0559289	0.0830191	0.0817547	0.0218127	0.037959	0.0909252	0.0189419	0.0200968	0.0540991	0.0362056	0.0816826	0.012723	-0.0763197	0.0333258	0.1
	5.83194	-0.0663847	0.054284	-0.0462179	-0.0150469	0.0677871	0.0318155	0.00740924	0.048904	0.0689494	0.0345589	0.0213211	-0.0510948	-0.00087746	0.0313362	0.0360021	0.00654443	0.0275382	-0.0433371	0.101795	-0.0188227	0.0606618	0.0189377	0.00933957	0.0229298	0.0466997	0.0226842	0.0835697	0.0543251	0.0759814	0.0772825	0.0196428	0.0455207	0.0860077	0.0202166	0.0246526	0.055561	0.0366703	0.0802501	0.0162815	-0.0750479	0.0321822	0.1
	5.88444	-0.0677591	0.0561006	-0.0424035	-0.0131782	0.0695184	0.0323921	0.0106506	0.0466391	0.0695444	0.0323407	0.0216228	-0.0476063	0.00199549	0.0305873	0.0374071	0.0091883	0.0313595	-0.0448453	0.100512	-0.0263051	0.0566612	0.018872	0.00773928	0.025159	0.0429022	0.0272993	0.0845756	0.044707	0.0781224	0.0713739	0.0202189	0.045074	0.079602	0.0183624	0.0220441	0.0529104	0.0394241	0.0859909	0.0150898	-0.0739257	0.0316346	0.1
	5.93694	-0.065229	0.0531232	-0.0413201	-0.0123122	0.0680175	0.0332865	0.0185171	0.0474449	0.0664589	0.0313595	0.0208181	-0.0464078	0.00521051	0.0276481	0.0404742	0.0118408	0.0371428	-0.0449326	0.0976852	-0.0199578	0.0531299	0.0192227	0.0133821	0.0232559	0.0312535	0.0374505	0.0815822	0.0513138	0.0747846	0.0775004	0.0178787	0.0463804	0.0759641	0.0230431	0.0242292	0.061042	0.0393642	0.0837409	0.0183759	-0.073759	0.0310482	0.1
	5.98944	-0.0672646	0.0515671	-0.0386911	-0.01259	0.0672283	0.033752	0.0239147	0.0422228	0.0663625	0.028366	0.0185759	-0.0453473	0.00520619	0.0269998	0.0440152	0.01373	0.0419457	-0.0458609	0.0954721	-0.017967	0.0487318	0.0131694	-0.00175377	0.0266091	0.0360064	0.0399543	0.0724286	0.0432296	0.0697396	0.0694375	0.0139558	0.045083	0.0692685	0.0256185	0.0171178	0.0587612	0.0375153	0.0770529	0.0173206	-0.0739873	0.027967	0.1
	6.04194	-0.0656554	0.0491426	-0.0344921	-0.011049	0.06749	0.0339403	0.0280633	0.0416512	0.0628909	0.0285538	0.0182924	-0.0434052	0.0106084	0.0256409	0.0432401	0.0165373	0.0480975	-0.0443792	0.0926117	-0.0200806	0.045838	0.0143868	0.00863998	0.014217	0.0147675	0.0376529	0.0697221	0.0450787	0.068711	0.0649093	0.0105983	0.0425055	0.069213	0.0260211	0.0152143	0.0612429	0.0376141	0.0749528	0.0188087	-0.0739219	0.028517	0.1
	6.09444	-0.0638249	0.0462889	-0.0313848	-0.00878702	0.065737	0.0350566	0.0338993	0.0411073	0.0616639	0.0240409	0.0169169	-0.0426752	0.0143533	0.0267296	0.0455603	0.0191096	0.053089	-0.0425011	0.0907149	-0.0104379	0.0453426	0.0174528	0.00868156	0.00028095	0.0205527	0.0380783	0.0687736	0.0476515	0.0701331	0.0615652	0.00760171	0.0419437	0.0630287	0.028384	0.017717	0.0593227	0.038007	0.0641633	0.0181457	-0.0727215	0.0307083	0.1
	6.14694	-0.061649	0.0443105	-0.0287383	-0.00682195	0.0638931	0.0334563	0.0400434	0.0382825	0.0593897	0.0245943	0.0168151	-0.039706	0.0176564	0.0249997	0.0450464	0.0213313	0.0603414	-0.0443947	0.087659	-0.0151382	0.0373689	0.0104253	0.00825807	0.0118329	0.0295647	0.0174339	0.0656338	0.0400746	0.0601495	0.0585234	0.00801715	0.0375749	0.0568631	0.0280093	0.0157688	0.0645081	0.0416874	0.0696433	0.0233844	-0.0735716	0.0251623	0.1
	6.19944	-0.0571163	0.0412515	-0.0245284	-0.00392035	0.06309	0.0358184	0.0421497	0.0371781	0.0594089	0.0211607	0.0159361	-0.0400009	0.0195104	0.0231883	0.0456688	0.0228756	0.0636022	-0.0476258	0.0832477	-0.0154197	0.0340272	0.0130774	0.0116795	0.0100847	0.0138051	0.0279727	0.0672135	0.0392775	0.0584924	0.0529493	0.00463519	0.0394367	0.0555915	0.0261424	0.0208622	0.063151	0.0363805	0.0715688	0.0233589	-0.0683342	0.026298	0.1
	6.25194	-0.0541247	0.0366905	-0.0215269	-0.00220867	0.0620397	0.0368884	0.0448148	0.0366399	0.0556731	0.0210642	0.0169795	-0.0384924	0.0249825	0.0236002	0.0451303	0.0229281	0.0673646	-0.0448057	0.0801276	-0.00935814	0.035749	0.0176865	0.00505012	0.00681862	0.0226714	0.0255859	0.0621724	0.0402959	0.0522817	0.0530353	0.00541729	0.0365012	0.0520977	0.0245756	0.0161701	0.0675128	0.038736	0.0650842	0.0227291	-0.0686429	0.0229113	0.1
	6.30444	-0.0484573	0.0348258	-0.0191442	0.00246746	0.05912	0.0363854	0.0463308	0.035502	0.0535609	0.0198972	0.0162852	-0.0365272	0.0297949	0.0236493	0.045972	0.0248757	0.0691117	-0.0459921	0.0774585	-0.0080911	0.0298718	0.0144571	0.0131381	0.0173763	0.0133663	0.0284187	0.0604365	0.0368409	0.0480497	0.0510238	0.00457708	0.0305639	0.045543	0.0226795	0.0173194	0.0677175	0.0407267	0.0698857	0.0249782	-0.0648839	0.0238641	0.1
	6.35694	-0.0420837	0.0330355	-0.0172712	0.00699514	0.0577904	0.0365554	0.0475282	0.0344804	0.0532974	0.0173232	0.0200663	-0.0357217	0.0327762	0.0237662	0.045379	0.0260047	0.0713293	-0.0464794	0.075238	0.00513459	0.0244252	0.0140704	0.0153021	0.0185862	0.0118181	0.0202925	0.0592986	0.0429087	0.0525886	0.0497152	0.00383961	0.0293979	0.042475	0.0201526	0.015897	0.0676948	0.0452867	0.0716799	0.0280298	-0.0597022	0.0239344	0.1
	6.40944	-0.0324138	0.0289373	-0.0152558	0.0128039	0.0558338	0.0406684	0.0468581	0.0344649	0.0499935	0.017885	0.0193447	-0.0362352	0.038479	0.0218592	0.0411135	0.0233839	0.073096	-0.0454088	0.0697891	0.00351297	0.0264167	0.0160014	0.0127758	-0.00200143	0.0112686	0.0225582	0.0629993	0.0298394	0.0536085	0.0496919	0.00430324	0.0248582	0.0405215	0.0174855	0.0132933	0.0674111	0.0452655	0.073421	0.0322712	-0.0597574	0.021675	0.1
	6.46194	-0.0207366	0.0270098	-0.0108178	0.0161101	0.0550989	0.0412913	0.046321	0.0338268	0.0490097	0.0167744	0.0166844	-0.0358742	0.0424326	0.0208799	0.0405137	0.0254121	0.0714075	-0.0456461	0.067775	0.0141202	0.0212718	0.017017	0.00861631	0.0102824	0.0053685	0.02346	0.0572797	0.0292423	0.0475703	0.046084	0.00268646	0.0222275	0.03587	0.0166555	0.0104125	0.0664596	0.0459232	0.0709781	0.027829	-0.058554	0.0220025	0.1
	6.51444	-0.0090848	0.0243811	-0.0104287	0.0214248	0.053464	0.0437864	0.0443741	0.0356323	0.0496247	0.0145317	0.0188714	-0.034602	0.0462625	0.0217534	0.0386379	0.0256298	0.0704046	-0.0443639	0.0647075	0.0303856	0.0214686	0.0186766	0.0168986	0.00755642	0.00208354	0.0153052	0.0567563	0.0333166	0.0462728	0.0467036	0.00319644	0.0215859	0.0326433	0.012893	0.0131383	0.0692226	0.0463938	0.0791056	0.0313391	-0.0530327	0.0249903	0.1
	6.56694	0.00627046	0.0217872	-0.00878113	0.0241943	0.0536225	0.0452069	0.0423357	0.0344204	0.0458202	0.0145482	0.0183318	-0.0330512	0.052364	0.0197638	0.0374441	0.0249896	0.0686187	-0.0451048	0.063521	0.0461773	0.0191531	0.0170238	0.0212564	0.0163923	0.0159547	0.0174525	0.0613507	0.0325441	0.049556	0.0476271	0.00538184	0.0201614	0.0285942	0.0107553	0.00803239	0.0681895	0.0515815	0.0847716	0.0349037	-0.0510153	0.0220618	0.1
	6.61944	0.0176777	0.020053	-0.0063769	0.0264087	0.0514839	0.0469066	0.0421924	0.032988	0.0440279	0.0151013	0.0197301	-0.0302135	0.0555885	0.01923	0.0366097	0.0264149	0.0663367	-0.0470724	0.0619416	0.0523914	0.0166717	0.0208601	0.0250476	0.017563	0.0107802	0.00811247	0.0571122	0.0260092	0.0413607	0.045117	0.00318209	0.0173892	0.0292976	0.0106824	0.00678607	0.0703178	0.0545755	0.072402	0.0370849	-0.0450837	0.0225698	0.1
	6.67194	0.0295068	0.0180691	-0.00518576	0.0287944	0.0501882	0.0499568	0.0406322	0.0326603	0.0431114	0.012113	0.0211142	-0.0319567	0.0601415	0.021073	0.0345621	0.0264781	0.0647909	-0.045633	0.0602401	0.0588826	0.0110547	0.0227108	0.0226462	0.020231	0.00667187	0.00021596	0.0654712	0.0305846	0.0464929	0.0450561	0.00540643	0.0121302	0.026374	0.00569194	0.00952297	0.0700042	0.0561593	0.074026	0.0414832	-0.0375772	0.0243104	0.1
	6.72444	0.0390467	0.0201291	-0.00257217	0.0297778	0.0488529	0.0525378	0.0383279	0.032357	0.0402394	0.0132822	0.0197765	-0.0305002	0.0640182	0.017166	0.0353787	0.0271958	0.0634841	-0.0456913	0.0554954	0.062984	0.0140718	0.0290565	0.0301547	0.0205268	0.0248457	0.00885958	0.0618265	0.0339664	0.0433689	0.0438822	0.00606791	0.0140757	0.0215525	0.0047893	0.00705133	0.0727157	0.054986	0.0927464	0.0410769	-0.0308307	0.0255695	0.1
	6.77694	0.0462501	0.0162701	-0.00067763	0.0285701	0.0490631	0.0563895	0.0357419	0.03258	0.039286	0.0101841	0.0207339	-0.0308439	0.0652771	0.017411	0.032702	0.0260365	0.0609339	-0.0454299	0.0558221	0.0641317	0.0110118	0.0321482	0.0192353	0.0248688	0.0123417	0.00177586	0.0666984	0.0298219	0.0498926	0.0502567	0.00804143	0.0111944	0.0196818	0.00291574	0.00971217	0.0742996	0.0585941	0.0843471	0.0423741	-0.0280134	0.0254976	0.1
	6.82944	0.0508776	0.0186072	0.00226338	0.0293563	0.0474936	0.0636223	0.0333611	0.0343359	0.0387154	0.00944654	0.0222019	-0.0306781	0.0679048	0.0151779	0.0322569	0.0256685	0.058984	-0.044133	0.0538967	0.0666769	0.00787479	0.0298048	0.0300111	0.0281992	0.0170507	-0.00027058	0.0662072	0.0346052	0.0488179	0.0497301	0.011841	0.0132315	0.0166517	0.00486408	0.0065802	0.0813763	0.0650167	0.108782	0.0482323	-0.0229005	0.0289715	0.1
	6.88194	0.0558836	0.0164157	0.00604904	0.0301561	0.0473303	0.0665487	0.031307	0.0326994	0.0394026	0.00829959	0.0236329	-0.0294274	0.0691344	0.0173734	0.0304972	0.0237741	0.0578562	-0.0448644	0.0521291	0.0608972	0.00532103	0.0273517	0.0334671	0.0303776	0.0149126	-0.00913518	0.0715975	0.0285491	0.0475477	0.0473891	0.00917872	0.00652213	0.0162198	0.0037379	0.0101786	0.07938	0.0679661	0.0983588	0.0476398	-0.0198144	0.0263245	0.1
	6.93444	0.0566247	0.0183876	0.00920103	0.0290617	0.0454535	0.0719538	0.030666	0.0328849	0.0375408	0.0104947	0.0249711	-0.0296434	0.0699261	0.0153911	0.0309357	0.0257304	0.0554462	-0.0445475	0.0515293	0.0642187	0.00741076	0.0304788	0.0380873	0.0315032	0.023115	-0.00555017	0.0762454	0.0328812	0.0485372	0.0495209	0.0112969	0.00747024	0.0131495	0.00109288	0.00814685	0.0799975	0.0683792	0.105331	0.0504347	-0.00940089	0.03036	0.1
	6.98694	0.0560191	0.0153122	0.0122725	0.0265752	0.0455155	0.072665	0.0290164	0.033496	0.0365272	0.00850001	0.025932	-0.0280707	0.0698638	0.0155363	0.0297651	0.0244261	0.0547903	-0.0442232	0.0475463	0.0626339	0.00951279	0.0380596	0.0428322	0.0414593	0.0183923	-0.00851427	0.0777493	0.0313581	0.0544719	0.0546864	0.0127729	0.00709957	0.0141226	0.00228172	0.00398249	0.0786074	0.0704379	0.108347	0.0509587	-0.0108021	0.0318155	0.1
	7.03944	0.056662	0.0164287	0.0146448	0.0257922	0.0460657	0.0763032	0.0277894	0.0338674	0.0350179	0.010818	0.025053	-0.0286218	0.0681169	0.0172646	0.0304787	0.0232664	0.0505555	-0.0436578	0.0481063	0.064542	0.00783218	0.0424391	0.048198	0.0434316	0.0233783	-0.00432068	0.0834983	0.033984	0.0524349	0.0569935	0.0159779	0.00351528	0.0123521	0.00185791	0.0107771	0.0848357	0.0771658	0.119795	0.0564982	-0.00705045	0.0356248	0.1
	7.09194	0.0524091	0.0166148	0.0192617	0.025372	0.0449038	0.0756864	0.0281959	0.0318712	0.0355827	0.00908338	0.0282895	-0.027196	0.0671725	0.0163253	0.0284468	0.0214973	0.0496445	-0.0407042	0.0473699	0.0558659	0.00638936	0.045964	0.0490597	0.0372383	0.00502058	-0.00178844	0.0905711	0.0363588	0.060065	0.058035	0.0239364	0.00444357	0.0113523	0.00330888	0.00606074	0.0826355	0.0747539	0.122097	0.0588685	0.00289184	0.0389608	0.1
	7.14444	0.0504435	0.0175806	0.0199256	0.0206276	0.0439774	0.0733585	0.0260475	0.0328107	0.0335037	0.00846707	0.0289713	-0.0251	0.0665676	0.0137576	0.0265311	0.0217072	0.0505546	-0.0413086	0.0464677	0.0522037	0.0110534	0.0434229	0.047611	0.0473154	0.0291474	-0.00893903	0.0937165	0.0416964	0.0603187	0.0615052	0.0242458	0.0036749	0.0132047	0.00383319	0.00554878	0.090235	0.0799396	0.13025	0.0615501	0.0001997	0.0388069	0.1
	7.19694	0.0470338	0.0166171	0.0237679	0.0203019	0.0414821	0.0733613	0.0258995	0.032849	0.0321238	0.00841309	0.0286061	-0.0251392	0.0661166	0.0158313	0.02855	0.0210562	0.0468649	-0.0389989	0.0425234	0.0528281	0.0114536	0.0494306	0.0608342	0.0548985	0.0273997	-0.00579598	0.0953588	0.0438325	0.0606383	0.06638	0.0272304	0.00230617	0.0117592	0.00125154	0.0114195	0.0916781	0.0829531	0.132443	0.0664959	0.00346494	0.0411629	0.1
	7.24944	0.0443084	0.0168461	0.0263277	0.0169282	0.0419492	0.0734736	0.0221692	0.0308084	0.0308772	0.00685515	0.0317178	-0.0239053	0.0646675	0.0147522	0.0259976	0.0185205	0.044086	-0.0397815	0.0437107	0.0478863	0.00490447	0.0489738	0.0660775	0.0552816	0.0237391	-0.0176187	0.0994652	0.0399923	0.060108	0.0692352	0.0301697	-0.00080922	0.012367	0.00219713	0.00437737	0.089342	0.0839104	0.140548	0.0704576	0.00623368	0.0434508	0.1
	7.30194	0.0399545	0.017656	0.0296397	0.015753	0.045573	0.0737554	0.0215411	0.0324886	0.0334826	0.00560558	0.0327419	-0.0246797	0.0620233	0.0168849	0.0252015	0.0190997	0.0429474	-0.039209	0.0429148	0.0441118	0.00933067	0.0541944	0.0695114	0.0644825	0.0267661	-0.00746386	0.101396	0.0472856	0.063312	0.0723837	0.028751	-0.00172641	0.0136565	0.0011506	0.0057757	0.0935195	0.0892592	0.147498	0.0751913	0.0134058	0.0498166	0.1
	7.35444	0.0353506	0.0181069	0.0316095	0.0153984	0.0421912	0.0713104	0.0205979	0.0326491	0.0292459	0.00818651	0.0332442	-0.0231601	0.0605891	0.016771	0.0236117	0.019608	0.0436863	-0.0342788	0.0415947	0.0465683	0.013876	0.0636879	0.0762898	0.0727236	0.0336846	-0.00649738	0.107524	0.0483943	0.073134	0.0804161	0.0358427	-0.00191681	0.0146781	0.00405111	0.00446073	0.100516	0.0934219	0.15319	0.0849865	0.0171692	0.0500853	0.1
	7.40694	0.0316968	0.0206553	0.0318837	0.0115573	0.0397148	0.072279	0.01945	0.0302022	0.0305963	0.00811353	0.0341951	-0.0240346	0.0595646	0.0167297	0.0245274	0.0177603	0.0405133	-0.031614	0.04182	0.038848	0.0104667	0.0607571	0.080075	0.0859909	0.0340092	-0.0169378	0.112342	0.0457636	0.0714469	0.0858923	0.0355144	-0.00252916	0.0152131	-0.00066473	0.00791059	0.108748	0.0912123	0.154671	0.0996934	0.0104395	0.050751	0.1
	7.45944	0.031365	0.0205347	0.0344293	0.0115467	0.0397668	0.0699089	0.019165	0.032111	0.0280717	0.00739079	0.0369036	-0.0227055	0.0575363	0.017343	0.024254	0.0172172	0.0400627	-0.0331434	0.0405652	0.0384771	0.0133715	0.067914	0.0919951	0.0910964	0.0424974	-0.0118932	0.114127	0.053536	0.0773079	0.0873291	0.037456	-0.00077195	0.0128015	0.00644723	0.0049955	0.118108	0.0970041	0.172898	0.111104	0.0167609	0.0507629	0.1
	7.51194	0.0275493	0.0197552	0.0357249	0.00946304	0.0393007	0.0689653	0.0179785	0.031458	0.0293691	0.00725832	0.0383208	-0.0228606	0.0581482	0.0184939	0.0242615	0.0183222	0.0389075	-0.029777	0.0393397	0.0397299	0.0171611	0.0736816	0.0991628	0.11959	0.0488178	-0.0165163	0.124524	0.0591162	0.0817993	0.0913817	0.0423922	0.00112922	0.0128549	0.00901307	0.00886509	0.123031	0.107033	0.184818	0.128302	0.0209894	0.0573231	0.1
	7.56444	0.0231833	0.02248	0.0389591	0.00742612	0.0370917	0.0685748	0.0187392	0.030665	0.0269222	0.00768318	0.0388598	-0.021009	0.0554914	0.0174489	0.0224693	0.0168891	0.0372177	-0.0267891	0.0386097	0.0351214	0.0140851	0.0684356	0.101333	0.114366	0.0497346	-0.0181708	0.129011	0.0599312	0.075424	0.097125	0.0428666	-0.00734476	0.0135233	0.00614469	0.00612425	0.130286	0.111806	0.189047	0.137854	0.0228821	0.0580986	0.1
	7.61694	0.0198648	0.0208737	0.0408188	0.00583684	0.038367	0.0674181	0.0188163	0.0306307	0.0280819	0.00953974	0.041365	-0.0219041	0.0540483	0.0176233	0.0248602	0.0169821	0.0370239	-0.0214127	0.0389347	0.032551	0.0142609	0.0799572	0.122842	0.141126	0.049305	-0.0223903	0.137658	0.0644251	0.0873451	0.106327	0.0451853	-0.00249212	0.0152182	0.0089221	0.0042256	0.13441	0.117388	0.201315	0.151734	0.0202678	0.0618276	0.1
	7.66944	0.0163132	0.0222718	0.0395277	0.00533289	0.0391904	0.0678464	0.0200783	0.0296297	0.0300346	0.00610113	0.0431732	-0.0196546	0.0535152	0.0200301	0.0219851	0.0150489	0.0366423	-0.0214703	0.0392682	0.0305198	0.0191753	0.094982	0.124216	0.137649	0.0533674	-0.019508	0.154043	0.0608026	0.0954857	0.117058	0.0499265	-0.00430553	0.0147312	0.00741007	0.00804703	0.144467	0.127797	0.224276	0.161319	0.0217791	0.0704925	0.1
	7.72194	0.0146828	0.0228041	0.0421234	0.00599753	0.0400232	0.0678869	0.0180379	0.0314823	0.0312683	0.00951467	0.0457059	-0.0172674	0.0498132	0.0187126	0.0221552	0.0153455	0.0362585	-0.0161268	0.0387504	0.0317949	0.0229995	0.108572	0.138951	0.158108	0.0573247	-0.003385	0.168668	0.0736721	0.0960241	0.124747	0.0507044	-0.00153243	0.0182489	0.0108127	0.00850494	0.153186	0.132937	0.238408	0.177113	0.0274925	0.0709127	0.1
	7.77444	0.0107355	0.0227886	0.0408786	0.00458811	0.0397775	0.0679363	0.0175981	0.0318208	0.0275185	0.00864271	0.0439918	-0.0185194	0.0503551	0.0200114	0.0237679	0.0172558	0.0361812	-0.0140348	0.0373978	0.0313938	0.0263166	0.11849	0.146205	0.158207	0.0904585	-0.00799015	0.178564	0.076703	0.100267	0.140532	0.0568828	-0.00350395	0.0184204	0.0125094	0.011567	0.160239	0.142046	0.250744	0.186028	0.0303811	0.0744021	0.1
	7.82694	0.0083223	0.024145	0.0414156	0.00375783	0.0369316	0.0660781	0.0163277	0.0309864	0.0272601	0.00836683	0.0493603	-0.0159693	0.0495522	0.0215528	0.024243	0.0156936	0.0359647	-0.0101611	0.0378043	0.0296284	0.0234046	0.127221	0.1569	0.165028	0.0861393	-0.0148751	0.188565	0.078378	0.102806	0.14578	0.0617511	-0.0018366	0.0191378	0.01295	0.0116503	0.165216	0.148986	0.270996	0.200711	0.0261561	0.0752882	0.1
	7.87944	0.00603967	0.0248977	0.0451394	0.00326353	0.0376058	0.0665096	0.0143914	0.0318876	0.0279356	0.00777605	0.0496525	-0.0156138	0.0483949	0.0213367	0.0244667	0.0153455	0.0346106	-0.00552043	0.038536	0.0310416	0.0265345	0.139055	0.161538	0.17413	0.100444	-0.0212848	0.198922	0.0876754	0.109381	0.160657	0.0638571	-0.00634183	0.017806	0.0175905	0.00784072	0.17405	0.162687	0.279581	0.211569	0.0254152	0.0805953	0.1
	7.93194	0.00291765	0.0226309	0.0468269	0.00086808	0.0373339	0.0665469	0.0171205	0.031614	0.0277899	0.0101653	0.051064	-0.0147197	0.0457411	0.0217818	0.0226199	0.0146336	0.0344894	0.00147603	0.0389752	0.021558	0.028168	0.14146	0.173517	0.180359	0.111713	-0.0204908	0.205769	0.0951994	0.109302	0.174168	0.0744028	-0.00083906	0.0193875	0.0199317	0.00943818	0.180417	0.171665	0.293774	0.223772	0.0235346	0.0815009	0.1
	7.98444	0.0013286	0.0257357	0.0492432	-0.00170632	0.0368547	0.0658705	0.0217106	0.0309208	0.0274012	0.01016	0.0524457	-0.0143384	0.0463414	0.0226392	0.0242254	0.0148019	0.0328433	0.00434298	0.0353571	0.0284672	0.0266824	0.151606	0.187051	0.194438	0.117642	-0.0160948	0.218438	0.0991406	0.117929	0.185035	0.082155	-0.00389847	0.0199459	0.0182269	0.00956915	0.18966	0.179102	0.321107	0.238506	0.0259232	0.0884389	0.1
	8.03694	0.00240365	0.0237649	0.0511691	-0.00145713	0.037549	0.0661444	0.0214914	0.0311289	0.028536	0.0114739	0.0544393	-0.0133104	0.045992	0.0229508	0.0269495	0.014396	0.0334047	0.0130171	0.0368585	0.024159	0.0320398	0.165342	0.194278	0.207671	0.122751	-0.0203154	0.228467	0.115278	0.115673	0.198057	0.0910766	-0.001397	0.0209932	0.0194343	0.0113962	0.198081	0.193545	0.336598	0.246817	0.0293398	0.0903179	0.1
	8.08944	-0.00102311	0.02726	0.0532766	-0.00188527	0.0394792	0.0642408	0.0224439	0.0323192	0.0288806	0.0113203	0.0567517	-0.0136597	0.0452681	0.0239545	0.0276398	0.0157687	0.0345304	0.0160344	0.035179	0.0187462	0.0321037	0.167654	0.205402	0.214303	0.131069	-0.0200533	0.23669	0.118168	0.126093	0.20913	0.0971289	-0.00235458	0.020992	0.023469	0.0143208	0.203277	0.203773	0.342854	0.254757	0.0327901	0.100014	0.1
	8.14194	-0.00428973	0.0265413	0.0562795	-0.00237296	0.0400781	0.0650312	0.0233881	0.0331101	0.026981	0.0130267	0.0588913	-0.0112971	0.041975	0.0249508	0.0250613	0.014527	0.0348381	0.0228381	0.0368244	0.0236315	0.0377452	0.179272	0.217006	0.226757	0.145476	-0.0157509	0.247474	0.129098	0.127812	0.219985	0.103279	-0.00091695	0.0200081	0.0236444	0.0154083	0.211641	0.216565	0.364137	0.269783	0.0317108	0.10945	0.1
	8.19444	-0.006221	0.0301441	0.0558907	-0.00247526	0.0412908	0.0658623	0.0219209	0.0325228	0.0286377	0.0131471	0.06088	-0.0124499	0.0431334	0.0260436	0.026457	0.015814	0.0323346	0.0270045	0.0370587	0.0212279	0.0366817	0.182671	0.224451	0.238455	0.143085	-0.0112281	0.255157	0.134696	0.132492	0.232954	0.11056	-0.00433502	0.0190134	0.0249362	0.0125489	0.2221	0.22584	0.380609	0.282569	0.0352829	0.110464	0.1
	8.24694	-0.00455195	0.0312227	0.0575052	-0.00199637	0.0390058	0.0667887	0.0214735	0.0330544	0.0280448	0.0135636	0.0645737	-0.0111388	0.0435499	0.0279044	0.026913	0.0137177	0.0319857	0.0329287	0.0387251	0.0256492	0.0356971	0.196493	0.23455	0.25472	0.164687	-0.0164499	0.269429	0.139323	0.145988	0.247029	0.114758	-0.00066197	0.0221641	0.027461	0.0142487	0.226078	0.23845	0.394194	0.292272	0.0329572	0.118232	0.1
	8.29944	-0.00531104	0.032196	0.0576857	-0.0030092	0.038684	0.0664044	0.0218144	0.0353432	0.0290892	0.0137634	0.066636	-0.0103275	0.0422068	0.0286914	0.0258831	0.0163256	0.0331441	0.0374467	0.0366884	0.0207585	0.0432835	0.202971	0.248672	0.264962	0.17311	-0.0040187	0.28582	0.151635	0.151222	0.258627	0.124122	0.001327	0.0246984	0.0302052	0.0131492	0.236575	0.251245	0.415019	0.303075	0.032701	0.122816	0.1
	8.35194	-0.00836819	0.0344616	0.0561335	-0.00367994	0.040531	0.06562	0.0234129	0.0334916	0.028229	0.0142315	0.0687264	-0.0068259	0.0431569	0.0301903	0.0273098	0.0168726	0.0342224	0.0433573	0.0367177	0.0246356	0.0431152	0.211992	0.260572	0.271883	0.173581	-0.0171763	0.293358	0.159086	0.159704	0.26896	0.128552	0.00239195	0.0234183	0.0313314	0.0161118	0.244573	0.261796	0.43587	0.313386	0.0350559	0.130318	0.2
	8.40444	-0.00820433	0.0365677	0.0548277	-0.00360503	0.0424772	0.0657814	0.0227486	0.0323724	0.0287729	0.0142197	0.0713698	-0.00880088	0.041727	0.02901	0.0262443	0.0142444	0.0336744	0.0488316	0.0370953	0.0290243	0.0398499	0.219861	0.268563	0.281756	0.185231	-0.0117667	0.306131	0.172381	0.165616	0.280475	0.140359	0.00692094	0.0276146	0.0318861	0.0173905	0.250224	0.272825	0.452266	0.323114	0.0362728	0.132258	0.1
	8.45694	-0.0108324	0.0396766	0.0535129	-0.00527112	0.0402425	0.0659164	0.0242321	0.033566	0.0312006	0.0140651	0.0737613	-0.00967723	0.0415417	0.0319001	0.0271022	0.0177685	0.0337555	0.0543438	0.0361771	0.0231588	0.0452238	0.226754	0.274297	0.29559	0.191393	-0.00850663	0.310704	0.17458	0.172353	0.2958	0.141326	0.00393241	0.0279945	0.0351297	0.0130661	0.256854	0.285524	0.472248	0.333905	0.0360345	0.135157	0.1
	8.50944	-0.0117319	0.0412987	0.0527376	-0.00232569	0.0405547	0.0658163	0.0261699	0.0343656	0.0301231	0.0161273	0.0761087	-0.00668516	0.0406417	0.0327588	0.02728	0.0168473	0.0314753	0.0598832	0.0370621	0.0290107	0.0512958	0.241976	0.29385	0.300722	0.207348	-0.00025046	0.324051	0.192028	0.179877	0.307334	0.152743	0.00794222	0.0296855	0.041915	0.0223028	0.26786	0.301341	0.492414	0.34192	0.0376643	0.143427	0.1
	8.56194	-0.0123899	0.0452443	0.0527858	-0.00194214	0.043688	0.0675617	0.0248779	0.0347631	0.0313146	0.0196757	0.0796247	-0.00488921	0.0392053	0.033923	0.02944	0.0206703	0.0329146	0.0660084	0.0393556	0.0254118	0.0535141	0.251369	0.306331	0.314006	0.218289	-0.00693955	0.343379	0.193678	0.186037	0.318653	0.158409	0.00783963	0.0282563	0.0454263	0.0280979	0.275889	0.318592	0.500573	0.355007	0.0437334	0.148291	0.1
	8.61444	-0.0112523	0.0472368	0.0526402	-0.00404452	0.0430512	0.0685242	0.0270623	0.0351979	0.0323551	0.0204887	0.0824354	-0.00780205	0.0393861	0.0373639	0.0300225	0.0189603	0.0341332	0.0714391	0.0374662	0.034205	0.0650656	0.256454	0.316111	0.323435	0.224157	-0.00458234	0.346467	0.202351	0.199129	0.333366	0.167989	0.00960689	0.032817	0.0447599	0.0335988	0.279971	0.332393	0.523932	0.366298	0.0455446	0.150982	0.1
	8.66694	-0.0112569	0.0498602	0.0506733	-0.00159857	0.0449025	0.0678195	0.0283304	0.0360287	0.0334012	0.0225816	0.0862516	-0.00639689	0.0394857	0.0359249	0.028776	0.0206235	0.0353759	0.0763593	0.0404556	0.0367041	0.0690166	0.268605	0.328608	0.329675	0.23408	-0.00684332	0.361979	0.21138	0.202412	0.344925	0.175699	0.0123343	0.0348088	0.0519231	0.0421058	0.28483	0.34953	0.529423	0.377416	0.0495295	0.155888	0.1
	8.71944	-0.0136312	0.0530294	0.0504306	-0.00344379	0.0439608	0.0706856	0.0295615	0.0341961	0.0328547	0.0220117	0.0896061	-0.0085744	0.0406973	0.0377198	0.0309	0.0215482	0.0346556	0.0815659	0.0388277	0.0337214	0.0768309	0.281381	0.339602	0.341998	0.240892	-0.00880561	0.372577	0.21273	0.213561	0.360008	0.181196	0.0112784	0.0389131	0.0514307	0.0456506	0.289725	0.365074	0.55205	0.38673	0.0562945	0.164914	0.1
	8.77194	-0.01323	0.0546795	0.0481467	-0.00436173	0.0452746	0.0711449	0.0324509	0.0347242	0.0352757	0.0204666	0.0916933	-0.00710876	0.0410017	0.0396584	0.0297859	0.0217308	0.0339222	0.0863972	0.0382067	0.0367966	0.0865127	0.287056	0.351359	0.356919	0.238538	-0.00366188	0.383758	0.224823	0.218156	0.376534	0.188679	0.0136921	0.0400753	0.0601187	0.0499243	0.299843	0.382909	0.565167	0.393898	0.0632719	0.170374	0.1
	8.82444	-0.0143135	0.0602391	0.0487527	-0.00571104	0.0464205	0.0741756	0.0311162	0.0373377	0.0349682	0.0213565	0.0962029	-0.00764267	0.0388981	0.0401459	0.0306716	0.0213747	0.0340885	0.0887752	0.0408132	0.0364221	0.0919084	0.298062	0.368869	0.363672	0.25553	0.00081619	0.394632	0.22589	0.231437	0.389251	0.197377	0.0141946	0.0412596	0.0658132	0.0588864	0.305455	0.399339	0.57933	0.404484	0.0695249	0.173926	0.1
	8.87694	-0.0146481	0.0623128	0.0464676	-0.0053175	0.0468194	0.0733598	0.0331236	0.035751	0.0361174	0.0229467	0.0995071	-0.0123292	0.0376079	0.0420646	0.0310301	0.0217469	0.0347705	0.0903799	0.0396585	0.035866	0.0973008	0.304379	0.370138	0.372437	0.265272	0.0088631	0.404994	0.238061	0.242703	0.396047	0.20534	0.0194269	0.0415416	0.0711916	0.0632332	0.308529	0.415503	0.589783	0.413548	0.0712279	0.181621	0.1
	8.92944	-0.0137019	0.0666189	0.0456749	-0.00391954	0.0465817	0.0752055	0.0341002	0.0383417	0.0383247	0.0237266	0.103688	-0.0119087	0.040772	0.0442687	0.0301094	0.0240418	0.0357221	0.0921418	0.0397285	0.0401116	0.106288	0.315081	0.385874	0.382349	0.27871	0.00517697	0.415355	0.240478	0.241768	0.419542	0.212145	0.0166317	0.0439587	0.0780011	0.0696753	0.313637	0.435603	0.599434	0.424282	0.07076	0.187404	0.1
	8.98194	-0.0153817	0.0726008	0.0459386	-0.004981	0.0513387	0.0773029	0.0341397	0.0360369	0.0370575	0.025251	0.105835	-0.0119158	0.0399832	0.0466416	0.0321653	0.0251401	0.0350906	0.0927309	0.0405209	0.0433043	0.112799	0.322438	0.392272	0.396247	0.285967	0.0134061	0.427053	0.248464	0.258157	0.431024	0.220613	0.020494	0.0453682	0.0812348	0.0751674	0.320187	0.452185	0.617417	0.433803	0.0717599	0.193147	0.1
	9.03639	-0.0155908	0.0759104	0.0458492	-0.00370871	0.0541995	0.0795071	0.0357362	0.0360096	0.0381332	0.0280101	0.111681	-0.01411	0.0405823	0.0474544	0.0327117	0.0266441	0.0365343	0.0935179	0.0402902	0.0486335	0.115012	0.338356	0.408458	0.409591	0.300166	0.0092466	0.435012	0.256402	0.267533	0.447772	0.230821	0.0194292	0.0451088	0.0897493	0.0772756	0.324891	0.467001	0.618919	0.441023	0.0717332	0.20069	0.1
	9.08889	-0.0156662	0.0800691	0.0420685	-0.00663379	0.0528242	0.0833803	0.0408063	0.0367717	0.0470439	0.0291694	0.112969	-0.0140893	0.0380949	0.0513205	0.0331586	0.0256072	0.0365984	0.0897105	0.0428507	0.0462575	0.123597	0.350908	0.418188	0.42859	0.309089	0.0274667	0.456092	0.273284	0.286345	0.473502	0.238031	0.023104	0.0483377	0.0997414	0.0885129	0.333369	0.485827	0.646478	0.454543	0.0667571	0.220825	6.8
	9.14139	-0.0193586	0.0928204	0.0380289	-0.00306678	0.0557219	0.0861534	0.0447956	0.0429602	0.060635	0.0296365	0.121096	-0.0112862	0.0331784	0.0587148	0.0376002	0.0308928	0.0434018	0.0735612	0.0647034	0.0536827	0.139294	0.364603	0.436471	0.456435	0.340168	0.0167296	0.488408	0.297914	0.317986	0.502533	0.255629	0.0275741	0.0511735	0.114056	0.0979269	0.353544	0.51705	0.665938	0.472657	0.0537261	0.251765	11.6
	9.19389	-0.0139985	0.118362	0.0385636	0.0134865	0.0767017	0.12245	0.0860012	0.0553888	0.0815858	0.0478852	0.133772	-0.0069192	0.0323131	0.0871133	0.0532515	0.050291	0.065629	0.0613424	0.106431	0.0669301	0.169302	0.395301	0.467839	0.505249	0.392439	0.0252435	0.53235	0.345144	0.362232	0.545739	0.287654	0.0305861	0.0540631	0.132634	0.118245	0.376413	0.560156	0.697478	0.512011	0.0400887	0.315475	14.7
	9.24639	-0.0039114	0.168519	0.0412975	0.0418138	0.111117	0.175956	0.143143	0.0712184	0.107728	0.0807847	0.161015	-0.00254254	0.0409448	0.14038	0.0794004	0.0691194	0.0907553	0.0570884	0.141759	0.0757809	0.222501	0.434297	0.504303	0.560922	0.481493	0.0396226	0.575648	0.397447	0.42145	0.592555	0.339062	0.0393846	0.0604596	0.178639	0.135067	0.399802	0.597065	0.74932	0.548831	0.0308862	0.386481	16.6
	9.29889	0.00023454	0.231705	0.0440198	0.0499854	0.137201	0.214068	0.187762	0.0808877	0.121202	0.115863	0.205143	0.00325609	0.0464523	0.196544	0.0949048	0.0838724	0.100107	0.0572867	0.153255	0.0851349	0.294928	0.481099	0.540333	0.602181	0.572612	0.0479349	0.6201	0.439067	0.485792	0.631247	0.408749	0.0513703	0.0687565	0.232843	0.167643	0.420393	0.623487	0.793925	0.571623	0.024569	0.454849	17.9
	9.35139	0.00353922	0.292609	0.048202	0.0478909	0.154095	0.247661	0.229746	0.081058	0.124125	0.142924	0.252596	0.00452949	0.0510807	0.244072	0.102583	0.0890575	0.106536	0.058891	0.149672	0.0928044	0.36062	0.533868	0.574105	0.646901	0.64391	0.0532848	0.655456	0.482295	0.537364	0.657779	0.477557	0.0597031	0.0744686	0.282629	0.205424	0.43053	0.641872	0.830412	0.591038	0.0303643	0.512351	18.8
	9.40389	0.00596167	0.346206	0.0546901	0.0406055	0.167524	0.275466	0.265493	0.0806428	0.118799	0.163234	0.299569	0.0075277	0.0538441	0.279253	0.10864	0.0901982	0.105955	0.0581824	0.139304	0.105132	0.416794	0.585493	0.603421	0.678334	0.687989	0.0504548	0.688587	0.508614	0.579105	0.679592	0.528144	0.0653702	0.080436	0.330141	0.234498	0.432646	0.654212	0.853721	0.599766	0.0285416	0.550072	19.4
	9.45639	0.00921835	0.390506	0.0600556	0.034928	0.172626	0.298628	0.291697	0.0808072	0.11705	0.179327	0.34634	0.0102352	0.0582229	0.304648	0.111776	0.0896018	0.107268	0.0581262	0.127452	0.117029	0.465946	0.633609	0.619486	0.704217	0.721337	0.0393947	0.708679	0.533908	0.617107	0.692695	0.561903	0.076435	0.0856606	0.371377	0.242578	0.43455	0.663359	0.865523	0.612635	0.0266618	0.575472	19.9
	9.50889	0.0098265	0.424662	0.0635522	0.0331322	0.184811	0.318158	0.3069	0.0822826	0.112806	0.192159	0.39264	0.0114835	0.0624733	0.319287	0.113567	0.0865558	0.113771	0.0594702	0.120726	0.13109	0.500529	0.664528	0.638236	0.715419	0.740395	0.0255297	0.72255	0.553795	0.643742	0.698948	0.583048	0.0925313	0.0977183	0.408111	0.248782	0.434479	0.669441	0.881243	0.618609	0.0274951	0.593757	20
	9.56139	0.0147479	0.44999	0.0648549	0.0350745	0.194769	0.334058	0.321063	0.0826279	0.112463	0.202789	0.437429	0.0111812	0.065485	0.331117	0.117497	0.0881566	0.117836	0.0560189	0.113406	0.140262	0.531324	0.685141	0.653327	0.732294	0.754346	0.0260303	0.735982	0.568154	0.663679	0.707577	0.598993	0.104085	0.104339	0.42999	0.249234	0.439517	0.674013	0.88553	0.624789	0.0234231	0.597066	20
	9.61389	0.0165446	0.474361	0.0672202	0.0340789	0.205375	0.345109	0.329731	0.0870959	0.115555	0.212728	0.478366	0.0121991	0.0695802	0.338084	0.121978	0.0860078	0.122881	0.0516046	0.113948	0.155697	0.5602	0.700176	0.659997	0.744274	0.765632	0.0275879	0.743135	0.580231	0.680525	0.710653	0.611841	0.110633	0.113925	0.449067	0.245817	0.439945	0.679542	0.894432	0.631654	0.0235958	0.6049	20
	9.66639	0.020241	0.491106	0.0683761	0.0354483	0.217535	0.357145	0.337961	0.0889796	0.120956	0.222996	0.511576	0.0118808	0.0719857	0.343755	0.130512	0.0879477	0.129217	0.0502443	0.109805	0.166547	0.584354	0.705826	0.667437	0.749151	0.771277	0.0258105	0.750916	0.587237	0.693819	0.71461	0.617143	0.123596	0.13078	0.464217	0.24178	0.43931	0.681714	0.904148	0.632139	0.0209007	0.607113	20
	9.71889	0.0241726	0.50499	0.0705655	0.0370472	0.23245	0.369166	0.34325	0.0946398	0.12484	0.228182	0.542053	0.0125859	0.0720317	0.349741	0.137412	0.0860165	0.134848	0.0472876	0.109678	0.175763	0.599589	0.710812	0.672216	0.761526	0.771768	0.0180748	0.754296	0.593203	0.702596	0.717528	0.624002	0.135231	0.148191	0.475711	0.242591	0.442174	0.686504	0.908652	0.63672	0.0163246	0.610469	20
	9.77139	0.0280844	0.515766	0.0697333	0.0407557	0.244622	0.377328	0.350065	0.0993956	0.132244	0.234787	0.564756	0.0164568	0.0734264	0.352718	0.144133	0.0900253	0.14215	0.0444835	0.11487	0.187946	0.617616	0.718935	0.680299	0.766624	0.783576	0.0396496	0.759803	0.600886	0.709957	0.722145	0.625782	0.155516	0.167157	0.486149	0.245181	0.444027	0.6896	0.914754	0.63742	0.0123354	0.611797	20
	9.82389	0.0338032	0.521878	0.0705882	0.0414531	0.259789	0.386455	0.352368	0.104099	0.139747	0.239234	0.583357	0.0154494	0.0735574	0.359176	0.149519	0.0963084	0.148187	0.0416251	0.117105	0.196017	0.622629	0.722524	0.679143	0.766364	0.781643	0.0307183	0.766981	0.606211	0.714513	0.72338	0.627519	0.167639	0.192044	0.49349	0.237612	0.445278	0.692801	0.923414	0.639429	0.00672222	0.613865	20
	9.87639	0.0367352	0.529299	0.0688567	0.0437803	0.275233	0.394059	0.357422	0.108224	0.148523	0.244338	0.594161	0.0165526	0.0749382	0.363884	0.153728	0.103607	0.151953	0.0386681	0.120782	0.209619	0.629991	0.72699	0.684569	0.78081	0.784049	0.0471608	0.768038	0.614762	0.720041	0.726663	0.631713	0.184724	0.213763	0.497803	0.24436	0.446275	0.696915	0.928115	0.64091	0.00393582	0.616487	19.9
	9.92889	0.0422387	0.534691	0.0672416	0.0474614	0.286782	0.400162	0.358895	0.108752	0.157997	0.249644	0.603871	0.0156367	0.0757209	0.370178	0.1607	0.112202	0.154649	0.0353287	0.125143	0.220625	0.629496	0.729994	0.689884	0.784356	0.787951	0.0659879	0.773243	0.619246	0.724001	0.727085	0.63064	0.206027	0.238834	0.50285	0.238323	0.448037	0.699888	0.930356	0.642798	0.00381419	0.616632	19.9
	9.98139	0.0423003	0.537703	0.0654336	0.0475543	0.297672	0.408476	0.360757	0.110843	0.164743	0.252943	0.608006	0.0146857	0.0741026	0.375923	0.161495	0.119103	0.15426	0.0329635	0.127865	0.222419	0.632585	0.730925	0.689995	0.784435	0.791466	0.0652699	0.774618	0.618262	0.72502	0.730464	0.632714	0.223321	0.25727	0.508015	0.240233	0.446355	0.700911	0.935415	0.643594	-0.00351063	0.61783	19.9
	10.0339	0.0411323	0.54104	0.0616703	0.0498499	0.306111	0.411615	0.361766	0.110597	0.172834	0.255002	0.611118	0.0149918	0.0723562	0.382989	0.163772	0.127088	0.153263	0.0303288	0.130661	0.235467	0.635908	0.73239	0.692884	0.788347	0.792743	0.0620894	0.78105	0.623191	0.726977	0.73369	0.631535	0.241578	0.273137	0.509581	0.241923	0.448798	0.703138	0.937639	0.645636	-0.00307793	0.617829	19.9
	10.0864	0.0424663	0.54446	0.0579407	0.0494607	0.311768	0.416041	0.364173	0.111484	0.178712	0.258372	0.611808	0.0145411	0.0727345	0.387206	0.166889	0.129904	0.154175	0.0282277	0.133122	0.237492	0.639037	0.734781	0.701193	0.797385	0.79335	0.0777579	0.779715	0.627781	0.728919	0.733354	0.635317	0.259059	0.284807	0.513105	0.243232	0.453143	0.705847	0.943571	0.64705	-0.00995939	0.619343	19.9
	10.1389	0.0405439	0.547268	0.0556661	0.0515129	0.316888	0.420381	0.365069	0.111905	0.184662	0.260013	0.614719	0.011495	0.0694638	0.388378	0.168123	0.13235	0.151692	0.0258441	0.133061	0.242593	0.638932	0.737864	0.703063	0.799096	0.78804	0.0804316	0.78247	0.630756	0.728724	0.737144	0.635482	0.271355	0.296982	0.513849	0.245696	0.450901	0.708005	0.945952	0.650482	-0.0145959	0.622933	19.9
	10.1914	0.0402778	0.548737	0.0533671	0.0494146	0.320182	0.424403	0.36804	0.111881	0.189676	0.260937	0.616011	0.0100784	0.0669436	0.390927	0.170212	0.135322	0.149741	0.0224898	0.134374	0.251479	0.642868	0.741223	0.706651	0.807492	0.799916	0.0932666	0.789551	0.632593	0.732847	0.737137	0.636561	0.278958	0.29877	0.51504	0.245232	0.451886	0.710456	0.953095	0.6517	-0.0192252	0.621857	19.9
	10.2439	0.0371772	0.550214	0.0472282	0.0488364	0.323543	0.428634	0.369809	0.108159	0.192696	0.263163	0.615985	0.00998262	0.0671099	0.393351	0.168072	0.135541	0.145288	0.019733	0.132611	0.253203	0.643899	0.745217	0.712841	0.81145	0.797187	0.0965168	0.793415	0.641476	0.732087	0.741961	0.637263	0.286923	0.300844	0.517813	0.249032	0.453907	0.712998	0.956555	0.656013	-0.0226283	0.623502	19.8
	10.2964	0.0329874	0.551256	0.044966	0.0471785	0.3242	0.430362	0.370071	0.107491	0.193935	0.262745	0.616894	0.0100161	0.0618621	0.394012	0.167507	0.135946	0.143131	0.0169423	0.134279	0.249791	0.643401	0.748817	0.718003	0.818243	0.800765	0.0997372	0.794732	0.642222	0.732815	0.74	0.638126	0.294725	0.300424	0.521278	0.253639	0.456197	0.714386	0.958409	0.65471	-0.0238998	0.624415	19.8
	10.3489	0.0313406	0.55318	0.0426157	0.0458708	0.321682	0.434374	0.372154	0.106764	0.196128	0.261054	0.617399	0.00978639	0.0599662	0.393561	0.164006	0.135619	0.138895	0.0138422	0.13305	0.24625	0.645453	0.748022	0.719841	0.819999	0.800945	0.0991403	0.79814	0.641035	0.734325	0.743139	0.640963	0.30056	0.301036	0.524968	0.257035	0.457428	0.714927	0.964742	0.655778	-0.0320608	0.626142	19.8
	10.4014	0.030806	0.553795	0.0380152	0.0447566	0.324147	0.433709	0.371937	0.104655	0.1942	0.25986	0.617907	0.00749959	0.057744	0.392365	0.160074	0.132598	0.136198	0.0135748	0.133123	0.24917	0.651281	0.752317	0.723039	0.823695	0.807855	0.111821	0.801385	0.645806	0.735901	0.747053	0.643838	0.302396	0.291734	0.524315	0.252257	0.463031	0.718312	0.969037	0.659161	-0.0371114	0.62688	19.8
	10.4539	0.0292573	0.553275	0.0336694	0.0427771	0.320361	0.437174	0.371117	0.104066	0.190772	0.258775	0.616374	0.00838224	0.0553638	0.391217	0.156257	0.130976	0.132714	0.0108292	0.133489	0.253079	0.649628	0.752713	0.72847	0.830192	0.809942	0.112758	0.805762	0.652594	0.738415	0.748684	0.643372	0.303493	0.288654	0.525016	0.258335	0.463737	0.719884	0.971184	0.658672	-0.0373638	0.627609	19.8
	10.5064	0.0271887	0.553362	0.0325936	0.040461	0.31868	0.436146	0.369428	0.0993329	0.191443	0.254502	0.618796	0.00612959	0.0511796	0.390379	0.151506	0.127608	0.127564	0.00712029	0.130474	0.244926	0.653247	0.757366	0.733243	0.83495	0.810497	0.117491	0.807079	0.651671	0.738247	0.749966	0.642554	0.304633	0.286949	0.524101	0.258904	0.466411	0.721842	0.979525	0.66242	-0.0403498	0.629768	19.8
	10.5589	0.0232096	0.553066	0.0300394	0.0405479	0.315558	0.437346	0.369108	0.0970389	0.18877	0.253158	0.61829	0.00720234	0.0495507	0.38937	0.146511	0.122655	0.124283	0.00798637	0.129521	0.245548	0.651718	0.761195	0.735068	0.83712	0.813176	0.098267	0.810837	0.651754	0.740715	0.752894	0.64501	0.304168	0.278337	0.524051	0.255571	0.470451	0.722975	0.977986	0.66203	-0.0439535	0.63011	19.8
	10.6114	0.020421	0.553677	0.0290344	0.0362874	0.312228	0.439555	0.367826	0.0949265	0.185951	0.251672	0.618777	0.00608003	0.046121	0.38835	0.14129	0.119171	0.119473	0.00458438	0.129346	0.240033	0.654596	0.761178	0.73927	0.842474	0.815341	0.102738	0.813769	0.654975	0.743764	0.751963	0.64849	0.303888	0.273958	0.523462	0.260986	0.47	0.724437	0.983931	0.662125	-0.0456846	0.630121	19.8
	10.6639	0.0189674	0.553213	0.0250022	0.0340544	0.309036	0.437668	0.366936	0.0917627	0.184262	0.247924	0.618873	0.0038967	0.0441602	0.386087	0.136287	0.117504	0.113645	0.00299324	0.127251	0.239207	0.655209	0.76309	0.743853	0.848525	0.820554	0.102799	0.819592	0.655004	0.742089	0.754254	0.648001	0.306949	0.265044	0.526803	0.259248	0.471496	0.727929	0.986794	0.664469	-0.0510741	0.631327	19.8
	10.7164	0.0177938	0.553514	0.0236779	0.0334057	0.303888	0.439349	0.3668	0.0900815	0.180115	0.244946	0.618708	0.0034886	0.0425663	0.382998	0.130041	0.113889	0.108121	0.00076149	0.124513	0.236383	0.656708	0.764629	0.747485	0.853486	0.8198	0.0967228	0.816073	0.658006	0.744809	0.755276	0.647304	0.303534	0.258516	0.524394	0.26357	0.473948	0.729075	0.989559	0.665721	-0.048689	0.633582	19.8
	10.7689	0.0136423	0.552435	0.0230771	0.0334611	0.298693	0.438936	0.364295	0.0865474	0.174038	0.241933	0.619226	0.00306322	0.0410352	0.380883	0.124976	0.113086	0.101937	0.00032813	0.121157	0.232861	0.65914	0.768033	0.75004	0.857045	0.828379	0.0913238	0.820496	0.662431	0.746434	0.758817	0.650776	0.300096	0.249067	0.524598	0.265416	0.474442	0.727524	0.987341	0.66752	-0.0547295	0.63299	19.8
	10.8214	0.0169316	0.553328	0.018546	0.030427	0.293334	0.438956	0.364606	0.0800762	0.17201	0.238881	0.619828	0.00477126	0.03664	0.379625	0.120123	0.110351	0.0957348	-0.00081472	0.117712	0.228752	0.660905	0.769247	0.751831	0.858677	0.828289	0.091989	0.830008	0.664464	0.750196	0.758173	0.653945	0.292121	0.240618	0.523863	0.26692	0.473225	0.732415	0.991044	0.667625	-0.0572983	0.634279	19.8
	10.8739	0.0146959	0.552552	0.0181798	0.0297656	0.290869	0.438733	0.361775	0.076443	0.167768	0.235913	0.619185	0.0031912	0.03612	0.377685	0.116096	0.106097	0.0929215	-0.00256857	0.116	0.222358	0.661895	0.773725	0.756824	0.862587	0.828612	0.091251	0.823823	0.665219	0.748794	0.762827	0.657405	0.292021	0.230832	0.524178	0.262392	0.476409	0.731132	0.994619	0.668671	-0.0552767	0.635587	19.7
	10.9264	0.0129745	0.552142	0.0168549	0.027561	0.283567	0.436294	0.361995	0.0730688	0.165591	0.228929	0.6204	0.00471231	0.0346684	0.375444	0.112045	0.102574	0.0869651	-0.0027717	0.115098	0.222477	0.661523	0.776849	0.761367	0.86703	0.832974	0.08421	0.830382	0.671316	0.750143	0.765183	0.656421	0.284526	0.225935	0.518681	0.266518	0.476649	0.733246	0.998023	0.670825	-0.0560131	0.639483	19.7
	10.9789	0.0127509	0.5525	0.0134589	0.0260084	0.279476	0.434073	0.361586	0.0700392	0.15924	0.223835	0.620617	0.00199227	0.0327291	0.3716	0.107817	0.098379	0.0832338	-0.00387205	0.110388	0.216787	0.664118	0.775877	0.762274	0.871709	0.830238	0.0768807	0.834036	0.671059	0.751938	0.765463	0.657401	0.281603	0.21315	0.52114	0.264944	0.477348	0.734372	1.00013	0.669951	-0.0584298	0.637744	19.7
	11.0314	0.0117361	0.550208	0.0145191	0.0250224	0.272928	0.433211	0.357634	0.0696327	0.157063	0.22027	0.620708	0.00238428	0.0312027	0.369348	0.104178	0.0975864	0.0793988	-0.00562818	0.108828	0.214188	0.662898	0.781213	0.763014	0.873054	0.833028	0.0713171	0.835225	0.671061	0.754441	0.767245	0.65681	0.27718	0.20621	0.518501	0.268887	0.479319	0.736559	1.00092	0.669984	-0.055733	0.639221	19.7
	11.0839	0.0130107	0.551299	0.0122729	0.0239826	0.266731	0.430997	0.359908	0.0625773	0.151675	0.215398	0.620468	0.00295474	0.0287392	0.367087	0.101045	0.0931385	0.078219	-0.00563694	0.103698	0.208312	0.667554	0.781366	0.767382	0.875467	0.837123	0.068562	0.836843	0.672887	0.754541	0.770265	0.660286	0.271959	0.200388	0.51572	0.266616	0.47995	0.736262	1.00243	0.670398	-0.0575695	0.640931	19.7
	11.1364	0.0119479	0.549079	0.012855	0.0227969	0.258969	0.430779	0.358075	0.0616242	0.149844	0.210067	0.621802	0.00240819	0.0275734	0.363642	0.0966418	0.0911789	0.0747783	-0.00581259	0.100586	0.207318	0.667973	0.781706	0.768371	0.877216	0.843513	0.0593908	0.837632	0.674088	0.75625	0.769305	0.66152	0.269216	0.196778	0.514422	0.265632	0.479093	0.739492	1.00442	0.670152	-0.0590454	0.641592	19.7
	11.1889	0.0103384	0.549889	0.010958	0.0206758	0.256063	0.429791	0.356683	0.05968	0.145999	0.20475	0.621357	0.00101728	0.0250813	0.359912	0.0956098	0.0890428	0.0735186	-0.00548603	0.096364	0.203465	0.672532	0.786033	0.771978	0.878774	0.843079	0.0556692	0.840219	0.676794	0.75936	0.773418	0.663852	0.263378	0.183553	0.515117	0.265306	0.479901	0.74015	1.00684	0.670563	-0.0539506	0.642043	19.7
	11.2414	0.00978319	0.548965	0.011484	0.0165767	0.250105	0.426295	0.35462	0.056619	0.14114	0.202148	0.622494	0.00338952	0.0289297	0.359337	0.092245	0.0874965	0.0706395	-0.00734604	0.0945903	0.202191	0.673271	0.787029	0.774266	0.880513	0.847694	0.0575892	0.843652	0.680097	0.760415	0.773014	0.66629	0.261422	0.176178	0.511842	0.268773	0.479676	0.741074	1.00663	0.673379	-0.059268	0.643474	19.7
	11.2939	0.0108055	0.547872	0.0105403	0.0201681	0.241458	0.424706	0.354168	0.0547868	0.140151	0.197816	0.621958	0.00220628	0.027437	0.353969	0.0905099	0.0827962	0.0675166	-0.0070395	0.0928654	0.194627	0.672961	0.792452	0.77464	0.881412	0.846678	0.0481394	0.847172	0.679221	0.760788	0.774912	0.665894	0.255409	0.167033	0.508615	0.265074	0.476709	0.741432	1.00941	0.671253	-0.0605467	0.643218	19.7
	11.3464	0.00861086	0.548052	0.00925289	0.0175298	0.235554	0.422422	0.351471	0.053955	0.136716	0.191597	0.622237	0.00213191	0.026529	0.35219	0.0867718	0.0816192	0.0657463	-0.00835277	0.0891149	0.189434	0.67571	0.791145	0.776606	0.881401	0.848825	0.032949	0.847343	0.682291	0.762122	0.776521	0.66678	0.250019	0.1594	0.508153	0.266707	0.479258	0.742761	1.00692	0.673077	-0.063317	0.645554	19.7
	11.3989	0.00488648	0.546837	0.00889509	0.0163677	0.230889	0.419924	0.350854	0.0500074	0.132254	0.188859	0.622308	0.0038496	0.0246975	0.348434	0.0874486	0.0793378	0.0664507	-0.00838853	0.0849457	0.191542	0.678876	0.792222	0.779908	0.884184	0.852628	0.0354022	0.850803	0.683279	0.761904	0.778747	0.669567	0.244555	0.151431	0.505637	0.263411	0.479683	0.742364	1.00925	0.672387	-0.0608192	0.643595	19.7
	11.4514	0.00673073	0.545538	0.00751129	0.0169073	0.227252	0.416165	0.346525	0.0466939	0.129416	0.184065	0.621563	0.00421985	0.0239118	0.343937	0.0849743	0.0761054	0.0631431	-0.010732	0.0825897	0.188654	0.675744	0.795644	0.776835	0.886845	0.857849	0.0409521	0.849314	0.683799	0.769529	0.779455	0.667972	0.243383	0.146969	0.505495	0.263039	0.477037	0.742898	1.00833	0.671421	-0.0595344	0.646618	19.7
	11.5039	0.00374279	0.546211	0.00671387	0.014297	0.22397	0.41555	0.347788	0.0473574	0.123938	0.177586	0.622539	0.00251077	0.0216755	0.339979	0.0825725	0.0748559	0.0631573	-0.00750944	0.0794566	0.181887	0.67508	0.799477	0.782868	0.887227	0.853426	0.0219032	0.853415	0.688625	0.765804	0.778722	0.672464	0.2381	0.141107	0.50546	0.26169	0.477178	0.743836	1.01101	0.673549	-0.0605341	0.64852	19.7
	11.5564	0.00476338	0.545454	0.00736285	0.0139757	0.21981	0.413802	0.346696	0.0482439	0.11815	0.176805	0.623327	0.00522269	0.0237199	0.336164	0.0808877	0.0726688	0.0630629	-0.00736332	0.0784038	0.185595	0.678668	0.797526	0.781682	0.883592	0.857849	0.0248853	0.853259	0.689537	0.764771	0.780807	0.672683	0.233645	0.137941	0.502695	0.264746	0.476983	0.745293	1.01399	0.672709	-0.0582906	0.648524	19.7
	11.6089	0.00301919	0.543987	0.00530933	0.0119905	0.215091	0.411138	0.345798	0.0477995	0.1157	0.169291	0.622091	0.00480442	0.0218864	0.331441	0.0790754	0.0732055	0.0602495	-0.00836009	0.0751493	0.18381	0.67964	0.801562	0.785006	0.845303	0.858538	0.0184774	0.853066	0.691728	0.770114	0.782906	0.675848	0.228831	0.131243	0.502206	0.261197	0.476689	0.744573	1.01295	0.672788	-0.0607003	0.648598	19.7
	11.6614	0.00210074	0.543182	0.0064346	0.0105019	0.208868	0.409611	0.343993	0.0451301	0.112284	0.166495	0.62303	0.00408739	0.0213395	0.327003	0.0802306	0.0708995	0.0587921	-0.00719152	0.0740601	0.184556	0.682376	0.802499	0.789141	0.855944	0.861818	0.00976359	0.859304	0.691079	0.772131	0.784663	0.676772	0.229736	0.130304	0.497643	0.258677	0.476389	0.747356	1.01558	0.674085	-0.05524	0.647949	19.7
	11.7139	0.0001107	0.541951	0.0050687	0.0109863	0.206284	0.404545	0.341496	0.041002	0.107307	0.161051	0.623517	0.00332171	0.0212635	0.323604	0.0793649	0.072239	0.0555216	-0.0083373	0.0713311	0.182694	0.680931	0.806719	0.789627	0.855056	0.864074	0.0133938	0.85787	0.694483	0.7712	0.782079	0.676641	0.218276	0.124351	0.495568	0.260507	0.474912	0.749035	1.01179	0.67242	-0.0585372	0.65036	19.7
	11.7664	-0.00120593	0.541612	0.00404376	0.00858855	0.201799	0.404725	0.339062	0.0411257	0.106168	0.156898	0.622842	0.00205023	0.0193392	0.319774	0.0792478	0.0692969	0.0531482	-0.00711276	0.0681473	0.1799	0.684399	0.805327	0.79113	0.85105	0.866948	-0.0128742	0.859532	0.694268	0.771976	0.7869	0.679525	0.218394	0.11755	0.493895	0.260844	0.473601	0.747751	1.01622	0.673333	-0.0580789	0.649934	19.7
	11.8189	-0.00271862	0.542248	0.00664754	0.00642476	0.195282	0.401124	0.33857	0.0387334	0.105169	0.154227	0.623089	0.00312283	0.0173695	0.315633	0.0776146	0.0655288	0.0466444	-0.00729469	0.0675404	0.175854	0.685405	0.80716	0.790087	0.852601	0.867986	0.00316987	0.861397	0.695665	0.771878	0.78679	0.680216	0.214961	0.11645	0.490476	0.257494	0.474205	0.748554	1.01378	0.673301	-0.0521824	0.650091	19.6
	11.8714	-0.00448278	0.542127	0.00675739	0.00729443	0.193754	0.398407	0.337641	0.0366222	0.104241	0.151081	0.623884	0.00618617	0.0181615	0.310989	0.0820579	0.0644499	0.0468049	-0.00849934	0.0650614	0.180432	0.686375	0.807935	0.793895	0.801781	0.871238	0.00216552	0.863171	0.696513	0.773062	0.787588	0.68084	0.209596	0.115208	0.486433	0.257989	0.476029	0.750976	1.01916	0.673475	-0.0540673	0.652967	19.6
	11.9239	-0.0060698	0.539474	0.0038923	0.00488679	0.191251	0.39635	0.333735	0.0349439	0.100377	0.146849	0.622738	0.00423102	0.0176227	0.305993	0.0763382	0.0647357	0.0437164	-0.0078516	0.0619104	0.172502	0.684743	0.810555	0.791856	0.796705	0.868278	-0.0118304	0.864557	0.695747	0.772942	0.787679	0.682427	0.202879	0.107996	0.484648	0.250968	0.4683	0.748954	1.01468	0.672868	-0.0596682	0.650821	19.6
	11.9764	-0.00868966	0.539337	0.00410713	0.00476915	0.185637	0.396513	0.333496	0.0333203	0.0993153	0.142816	0.621505	0.00495123	0.0162109	0.300787	0.0748734	0.0657108	0.0423705	-0.00704341	0.0586417	0.1739	0.687951	0.81055	0.79262	0.791532	0.870661	-0.0226724	0.864932	0.697117	0.774646	0.788651	0.683131	0.199539	0.104909	0.481068	0.250722	0.4728	0.748765	1.01631	0.676371	-0.0562161	0.651573	19.6
	12.0289	-0.00836613	0.537916	0.0060661	0.00405098	0.183584	0.391877	0.330093	0.0330818	0.098028	0.143245	0.623327	0.00352599	0.0150125	0.296298	0.0722927	0.0653767	0.0409071	-0.00994172	0.0590889	0.175803	0.687897	0.814735	0.792543	0.799561	0.872617	-0.0280624	0.8674	0.700939	0.775139	0.788945	0.683683	0.195797	0.108534	0.481411	0.247465	0.47304	0.750803	1.01638	0.673881	-0.0572461	0.651043	19.6
	12.0814	-0.00971663	0.537244	0.00217727	0.00219297	0.17945	0.388012	0.327904	0.0351596	0.0972341	0.140541	0.624659	0.00537519	0.0144717	0.292184	0.073271	0.0634688	0.0419565	-0.00735338	0.0558633	0.172472	0.691129	0.814418	0.793811	0.800072	0.877888	-0.0203207	0.867842	0.696085	0.775496	0.791193	0.687354	0.195048	0.0975494	0.476672	0.247871	0.468801	0.751346	1.01566	0.674161	-0.0564308	0.653933	19.6
	12.1339	-0.00991793	0.5352	0.00267903	0.00214948	0.176763	0.386837	0.326413	0.0314955	0.0955805	0.137176	0.624621	0.00336895	0.0117852	0.289183	0.0726297	0.063251	0.0372337	-0.00835786	0.0559748	0.175221	0.691341	0.814223	0.796001	0.805783	0.87702	-0.0116789	0.868993	0.700963	0.7756	0.791043	0.686071	0.190424	0.100225	0.479687	0.243569	0.473364	0.751693	1.01698	0.672385	-0.0539748	0.652426	19.6
	12.1864	-0.011793	0.536144	0.00381223	0.00027143	0.172982	0.384401	0.322533	0.0313223	0.0900063	0.134309	0.621679	0.00411486	0.0102934	0.286056	0.0705386	0.0634957	0.0350413	-0.0124271	0.0528131	0.173732	0.688645	0.816071	0.795838	0.791991	0.880353	-0.029096	0.868493	0.700589	0.774374	0.790283	0.689053	0.187369	0.0992061	0.476017	0.240317	0.469093	0.751858	1.01532	0.670771	-0.0597406	0.650152	19.6
	12.2389	-0.0121596	0.534912	0.00408861	-0.0006036	0.169195	0.382895	0.321531	0.0309459	0.0887813	0.13025	0.623193	0.00500947	0.00953896	0.279333	0.0677254	0.0646821	0.0321189	-0.0107437	0.0504257	0.172782	0.693241	0.819077	0.797167	0.790044	0.879996	-0.0212538	0.872724	0.700138	0.777162	0.789799	0.689723	0.184863	0.099055	0.474757	0.241288	0.46823	0.753672	1.02086	0.669511	-0.0562631	0.654026	19.6
	12.2914	-0.012717	0.532893	0.00564149	0.00114454	0.169265	0.379191	0.320156	0.0280705	0.0859794	0.12953	0.623541	0.00566462	0.0078115	0.277929	0.0656548	0.0625458	0.0318957	-0.0117102	0.051139	0.170396	0.697318	0.816927	0.799756	0.789022	0.879079	-0.0311846	0.870538	0.701407	0.778704	0.790925	0.689178	0.183292	0.0904901	0.473118	0.239861	0.468465	0.753452	1.01608	0.672849	-0.0521912	0.654572	19.6
	12.3439	-0.0140909	0.531354	0.00389996	-0.00248541	0.163885	0.377205	0.317124	0.0278696	0.0820656	0.128131	0.622741	0.00709637	0.00678756	0.273026	0.0653763	0.0616427	0.0300954	-0.0122372	0.0460981	0.173161	0.692422	0.819044	0.797236	0.788069	0.882125	-0.0361491	0.874787	0.696372	0.776529	0.794251	0.690739	0.179763	0.0872865	0.46711	0.237129	0.468771	0.752373	1.01499	0.673246	-0.0604992	0.653353	19.6
	12.3964	-0.0164206	0.532469	0.00159573	-0.00353042	0.164499	0.373534	0.314869	0.0273966	0.0799687	0.125976	0.622726	0.00543012	0.00711953	0.27036	0.0649046	0.0605195	0.0298414	-0.0131528	0.0456881	0.171777	0.692226	0.819404	0.797073	0.787396	0.882202	-0.0359213	0.872109	0.701059	0.778937	0.792135	0.689987	0.174982	0.0858931	0.469794	0.233633	0.468034	0.751898	1.01523	0.669612	-0.059243	0.653327	19.6
	12.4489	-0.0123846	0.531671	0.00149423	-0.00544595	0.164401	0.371743	0.310711	0.0273201	0.0823467	0.12397	0.623618	0.00566555	0.00600927	0.265973	0.0636995	0.059101	0.0287669	-0.0124411	0.0450659	0.175278	0.698355	0.820284	0.797808	0.788003	0.884411	-0.0363288	0.870779	0.698507	0.780677	0.793206	0.691654	0.171092	0.0880152	0.466266	0.225406	0.46797	0.753838	1.01392	0.67105	-0.0547416	0.656221	19.6
	12.5014	-0.0146731	0.529903	0.0022447	-0.00467399	0.162289	0.369068	0.310004	0.0262376	0.0823565	0.120332	0.623517	0.00582272	0.00451783	0.264323	0.0609406	0.0589494	0.0273838	-0.0108235	0.0436726	0.177602	0.696183	0.823241	0.80387	0.790885	0.884673	-0.0342426	0.875751	0.700139	0.780488	0.79593	0.694005	0.17067	0.0921829	0.463287	0.228164	0.470104	0.754577	1.01672	0.67158	-0.0537269	0.654634	19.6
	12.5539	-0.0156642	0.53001	0.00156866	-0.00733328	0.158353	0.364057	0.308419	0.0233904	0.0794949	0.119481	0.623764	0.00687399	0.00261959	0.257998	0.0577342	0.056351	0.0272917	-0.0120134	0.0431241	0.178261	0.69564	0.824536	0.799134	0.791927	0.886013	-0.0448364	0.874928	0.702218	0.783038	0.795233	0.694782	0.166174	0.0907277	0.462136	0.225053	0.466409	0.753435	1.01836	0.671351	-0.0577876	0.655654	19.6
	12.6064	-0.0173656	0.528717	0.00023749	-0.00847786	0.155716	0.361667	0.304964	0.0244947	0.0782194	0.119014	0.623581	0.00707096	0.00060556	0.255047	0.0580884	0.0587523	0.0243009	-0.0147268	0.039978	0.175852	0.698575	0.824437	0.798191	0.792155	0.887475	-0.0497078	0.875452	0.697922	0.78408	0.795034	0.692743	0.167836	0.0952569	0.460905	0.226822	0.467487	0.752792	1.01509	0.673117	-0.0574637	0.654655	19.6
	12.6589	-0.0165978	0.526919	-0.00016115	-0.00895514	0.152541	0.358315	0.303365	0.0242491	0.0771539	0.115862	0.625347	0.00664246	0.00361115	0.251239	0.0579283	0.0570733	0.0247493	-0.0121336	0.0400458	0.172074	0.699162	0.825474	0.797135	0.786734	0.88932	-0.0376203	0.877377	0.699961	0.782433	0.799035	0.693514	0.164429	0.0973948	0.458617	0.218809	0.467222	0.753803	1.01827	0.670772	-0.059572	0.65493	19.6
	12.7114	-0.0189075	0.526229	0.00048723	-0.0114537	0.151324	0.356415	0.302411	0.0222729	0.0745814	0.112769	0.623662	0.00823718	0.00170835	0.248251	0.055257	0.0560173	0.0221995	-0.0127522	0.0400272	0.172825	0.697802	0.823441	0.797938	0.786343	0.888039	-0.0537811	0.876614	0.698351	0.782171	0.797966	0.694298	0.164044	0.0889853	0.457123	0.215495	0.465161	0.754539	1.01494	0.673218	-0.057973	0.655467	19.6
	12.7639	-0.0174172	0.525664	-0.00032441	-0.00915849	0.151433	0.354166	0.299619	0.0200074	0.0713128	0.109269	0.62366	0.00662813	-0.00071956	0.247262	0.0557224	0.0567027	0.0207642	-0.0109596	0.0373045	0.17867	0.701512	0.82673	0.79801	0.77928	0.888493	-0.0438076	0.876159	0.69791	0.783184	0.795454	0.694847	0.160259	0.0859542	0.454909	0.215225	0.467352	0.753547	1.01603	0.671411	-0.0598588	0.653923	19.6
	12.8164	-0.0189336	0.526244	0.00076851	-0.0091597	0.149947	0.350325	0.297712	0.017466	0.0708189	0.108789	0.62345	0.00796874	-0.00144013	0.245236	0.0544687	0.0562081	0.0197834	-0.0102702	0.0355069	0.169188	0.700948	0.82816	0.798749	0.781054	0.891613	-0.0516205	0.877256	0.697152	0.781492	0.799587	0.699465	0.15645	0.0871495	0.454546	0.206369	0.468786	0.755568	1.01514	0.67091	-0.0610336	0.65454	19.6
	12.8689	-0.0191805	0.52278	-0.00080337	-0.0118819	0.14981	0.346937	0.296432	0.0188095	0.0682626	0.106239	0.622844	0.00992352	-0.00274962	0.241335	0.0546258	0.0557419	0.017639	-0.011624	0.0350262	0.172144	0.698808	0.828134	0.797585	0.783761	0.889794	-0.0389013	0.878721	0.69743	0.783644	0.797363	0.698417	0.156904	0.0824172	0.45181	0.208144	0.468042	0.756575	1.0161	0.669969	-0.060793	0.656662	19.6
	12.9214	-0.0208084	0.522874	-0.00091127	-0.0121559	0.148537	0.345157	0.291796	0.0181641	0.066396	0.104695	0.622827	0.00876602	-0.00305824	0.240375	0.057294	0.0571078	0.0186773	-0.0124663	0.0326517	0.179064	0.702073	0.830965	0.79978	0.783975	0.890998	-0.0390091	0.880148	0.698991	0.784442	0.799582	0.697417	0.157155	0.0850458	0.449118	0.207147	0.470175	0.755732	1.01544	0.672168	-0.0616954	0.656344	19.6
	12.9739	-0.0206521	0.521243	0.0012951	-0.0121997	0.14626	0.341405	0.291464	0.0171082	0.0655685	0.105339	0.621778	0.00841847	-0.00318477	0.236549	0.053999	0.0570669	0.0165261	-0.0133646	0.0329377	0.168626	0.701079	0.830772	0.803647	0.785956	0.894301	-0.0313133	0.87949	0.697778	0.785002	0.799501	0.699291	0.153061	0.0855487	0.449748	0.206143	0.468855	0.755802	1.01582	0.668938	-0.0651741	0.655006	19.6
	13.0297	-0.0198724	0.519288	0.00283026	-0.0127484	0.145767	0.339591	0.289119	0.0180514	0.0648006	0.105505	0.624079	0.00740449	-0.00243936	0.235657	0.0546318	0.0557324	0.0157013	-0.0136262	0.0307186	0.17602	0.703744	0.831852	0.802087	0.788093	0.894396	-0.0352941	0.879267	0.693138	0.787014	0.803096	0.702131	0.151258	0.0873676	0.446858	0.204245	0.468225	0.756698	1.01533	0.672189	-0.0629514	0.656708	19.6
	13.0822	-0.0198008	0.518984	0.00060707	-0.0128624	0.145679	0.3384	0.285354	0.0169754	0.064348	0.104134	0.622595	0.011128	-0.00306909	0.232841	0.0508453	0.0572808	0.0177271	-0.01243	0.0312646	0.181967	0.704537	0.832329	0.798716	0.783008	0.894661	-0.0410794	0.880027	0.697224	0.786145	0.799904	0.701033	0.154443	0.0835701	0.447361	0.209056	0.469027	0.757069	1.01711	0.670225	-0.0630403	0.656836	19.8
	13.1347	-0.0210594	0.516837	-0.00044615	-0.0114242	0.142344	0.336444	0.283124	0.0181074	0.0625776	0.104696	0.621788	0.0116796	-0.00354188	0.23097	0.0504398	0.0558589	0.0155343	-0.0135487	0.0278238	0.175072	0.705434	0.830869	0.799407	0.778584	0.895785	-0.0229192	0.881955	0.69424	0.786682	0.799227	0.702665	0.15194	0.0853673	0.445644	0.204591	0.470002	0.7562	1.01366	0.670136	-0.0618079	0.654832	20
	13.1872	-0.0205483	0.516272	0.00025081	-0.0132964	0.142233	0.332597	0.280838	0.0167029	0.0610941	0.102445	0.622222	0.0123156	-0.00244419	0.230503	0.0496757	0.0565446	0.01448	-0.0124442	0.028949	0.176992	0.70567	0.831788	0.801202	0.783903	0.89751	-0.0349764	0.88063	0.692643	0.787851	0.802493	0.702237	0.148316	0.0878628	0.442568	0.204429	0.467832	0.757306	1.01348	0.670522	-0.0636659	0.656006	20
	13.2397	-0.0192363	0.513497	0.00122958	-0.0137738	0.136444	0.330087	0.280098	0.0155778	0.0605805	0.097878	0.62224	0.0111263	-0.00153942	0.230219	0.0482997	0.056859	0.0134626	-0.0130309	0.0267716	0.182453	0.704858	0.832789	0.800104	0.781002	0.896136	-0.0306474	0.883264	0.694948	0.788852	0.800074	0.703477	0.151248	0.0896413	0.441948	0.195484	0.470709	0.754969	1.0167	0.670439	-0.0613707	0.656029	20
	13.2922	-0.0217824	0.513284	0.00027624	-0.0145301	0.135713	0.327183	0.276977	0.0156229	0.0589054	0.0989384	0.621536	0.00913255	-0.00438211	0.226156	0.0469909	0.0531832	0.0126951	-0.0145008	0.0270199	0.192134	0.704962	0.834067	0.802071	0.783245	0.897345	-0.0345773	0.88141	0.693336	0.78815	0.801756	0.704942	0.151076	0.0893422	0.440212	0.199114	0.468222	0.75624	1.01582	0.670883	-0.0631972	0.654934	20
	13.3447	-0.0234307	0.508903	-0.0007367	-0.014219	0.134542	0.321569	0.27263	0.0175639	0.0565213	0.0961914	0.622789	0.0100566	-0.0042391	0.221325	0.0464652	0.0538019	0.00930052	-0.0156717	0.0244116	0.186835	0.705758	0.834822	0.799697	0.775917	0.899581	-0.0336342	0.881387	0.692174	0.785465	0.800786	0.704713	0.148033	0.0877359	0.437561	0.193846	0.467619	0.759133	1.01614	0.669684	-0.0619064	0.654646	20
	13.3972	-0.0245225	0.509155	-0.00079639	-0.0155384	0.135297	0.319145	0.271285	0.0173993	0.0553341	0.0944945	0.621688	0.0108018	-0.00485241	0.221623	0.0444376	0.0555347	0.0129429	-0.0142662	0.0250329	0.184793	0.706067	0.833051	0.802496	0.777924	0.895144	-0.0318439	0.882832	0.692982	0.788004	0.800011	0.703245	0.149194	0.0911696	0.439873	0.191362	0.467989	0.755995	1.01604	0.668047	-0.0639193	0.656264	20
	13.4497	-0.0244246	0.506412	-0.00128036	-0.0155399	0.133522	0.317658	0.269169	0.0158089	0.0542166	0.0919072	0.621694	0.0112171	-0.00736089	0.218146	0.0468566	0.0546765	0.011582	-0.0134386	0.023117	0.183696	0.705595	0.831928	0.801442	0.780644	0.897757	-0.0318864	0.882732	0.688516	0.788425	0.800211	0.70615	0.149708	0.0902422	0.437721	0.193835	0.470083	0.75581	1.0129	0.668462	-0.0722776	0.654943	20
	13.5022	-0.0234664	0.505324	-0.00205167	-0.0164349	0.131957	0.316189	0.265575	0.0147802	0.0567603	0.0921625	0.621679	0.0112963	-0.00745949	0.214871	0.0445116	0.0545689	0.0133908	-0.0144138	0.0220336	0.180394	0.705581	0.836284	0.799183	0.784903	0.89833	-0.028456	0.882886	0.691606	0.784991	0.799614	0.706263	0.146885	0.0881854	0.435386	0.191068	0.466666	0.756215	1.01262	0.667464	-0.064033	0.654419	20
	13.5547	-0.0244136	0.501421	0.00016413	-0.015446	0.129453	0.312987	0.262925	0.0159626	0.0543831	0.0932278	0.620492	0.0109401	-0.00814086	0.215593	0.0422218	0.0547944	0.013	-0.0142777	0.0223369	0.180704	0.705555	0.834481	0.799587	0.776942	0.895161	-0.0303024	0.882519	0.688574	0.790521	0.799323	0.706813	0.14462	0.0913096	0.43476	0.19292	0.470167	0.756318	1.01314	0.66891	-0.0700214	0.653987	20
	13.6072	-0.0244838	0.500553	-0.00096459	-0.0164579	0.127214	0.309928	0.261255	0.0127317	0.0555914	0.092285	0.620485	0.0123518	-0.00853791	0.212583	0.0421875	0.0570446	0.010819	-0.014904	0.0206825	0.188589	0.708205	0.835847	0.801603	0.776178	0.89596	-0.0240681	0.881749	0.689036	0.789199	0.801109	0.706343	0.148208	0.0904235	0.435304	0.188583	0.468218	0.755642	1.01215	0.668009	-0.0701066	0.652211	20
	13.6597	-0.0230692	0.497491	-0.00050667	-0.0172078	0.122863	0.307493	0.258206	0.0123758	0.0514751	0.0917816	0.621224	0.0101713	-0.00985683	0.210345	0.0445143	0.0556444	0.009407	-0.0155485	0.0218268	0.191461	0.706573	0.835315	0.798776	0.7748	0.899083	-0.0313948	0.882216	0.684983	0.787627	0.799841	0.705379	0.151613	0.0921093	0.432093	0.186487	0.469569	0.753464	1.01101	0.668961	-0.0672961	0.651391	20
	13.7122	-0.0236067	0.496404	0.00189896	-0.0185101	0.123983	0.304307	0.255731	0.0123469	0.0520221	0.0908554	0.620229	0.0121106	-0.00940736	0.207824	0.0441753	0.0577105	0.00906856	-0.0174208	0.0226396	0.187127	0.705625	0.835013	0.80231	0.778083	0.899486	-0.00951894	0.880777	0.682893	0.788008	0.799329	0.706032	0.147931	0.0963722	0.42947	0.184527	0.468638	0.753918	1.01096	0.666588	-0.0682557	0.652559	20
	13.7647	-0.0245385	0.493218	-0.00102993	-0.015992	0.120037	0.300366	0.253869	0.0107717	0.0504532	0.0896879	0.619054	0.0107823	-0.00744779	0.207797	0.0420427	0.0551173	0.00859418	-0.0162548	0.022336	0.190522	0.708918	0.836126	0.799041	0.766475	0.898797	-0.0213043	0.882295	0.682412	0.790229	0.799179	0.707516	0.147452	0.0962997	0.427001	0.183609	0.468854	0.754956	1.0103	0.667832	-0.0681205	0.650889	20
	13.8172	-0.0250665	0.489357	-0.00107143	-0.019391	0.119708	0.297616	0.250626	0.00914572	0.050379	0.0889011	0.618309	0.0117427	-0.0090787	0.205496	0.0403628	0.0538863	0.0077782	-0.0161351	0.0193718	0.188143	0.70497	0.835886	0.798301	0.772744	0.895405	-0.0390286	0.87939	0.682732	0.790644	0.797606	0.706503	0.146464	0.0927007	0.429361	0.184733	0.468015	0.7536	1.0093	0.664679	-0.0746584	0.648876	20
	13.8697	-0.0252723	0.487973	-0.0027905	-0.0192173	0.11976	0.295498	0.248773	0.0103312	0.0497257	0.0888157	0.618425	0.0121461	-0.00933522	0.201148	0.0395494	0.0526709	0.00628755	-0.0166173	0.0171953	0.187406	0.706897	0.835689	0.801198	0.770107	0.900129	-0.0231727	0.883156	0.683451	0.78706	0.798824	0.70555	0.146705	0.0847184	0.428389	0.182862	0.468016	0.753987	1.01336	0.664654	-0.0704787	0.649171	20
	13.9222	-0.0284661	0.486544	-0.0008029	-0.0202954	0.115937	0.29474	0.248513	0.009395	0.0497178	0.0857725	0.61806	0.0128313	-0.00996285	0.200299	0.0374406	0.0519436	0.006072	-0.0163306	0.0156568	0.183565	0.708388	0.836166	0.798635	0.780441	0.896863	-0.0183223	0.879386	0.681766	0.790172	0.799506	0.70811	0.147231	0.090639	0.426332	0.18016	0.466855	0.755426	1.00941	0.664289	-0.0777769	0.649762	20
	13.9747	-0.0289271	0.483225	-0.00167477	-0.0220284	0.118441	0.293915	0.245706	0.00836719	0.0500065	0.0874929	0.617605	0.0130779	-0.0102456	0.199406	0.0373495	0.0507579	0.00673535	-0.0188875	0.013734	0.185283	0.706165	0.835322	0.800094	0.771377	0.898783	-0.0266795	0.880442	0.67903	0.790587	0.797603	0.705211	0.144371	0.0884852	0.4249	0.178382	0.470883	0.753516	1.00879	0.665547	-0.0757841	0.647991	20
	14.0272	-0.0273911	0.481943	-0.00373948	-0.0193713	0.113006	0.292842	0.245399	0.00947933	0.0491728	0.086876	0.618257	0.0127336	-0.0141362	0.199307	0.0373529	0.0504381	0.00675174	-0.0184711	0.0111305	0.189655	0.70649	0.839493	0.798192	0.773788	0.898221	-0.0165694	0.879739	0.678617	0.786811	0.79715	0.709096	0.141524	0.0906485	0.422757	0.182022	0.468116	0.753019	1.00727	0.664145	-0.0753697	0.648405	20
	14.0797	-0.0279368	0.48006	-0.00361021	-0.0223575	0.112932	0.290288	0.241914	0.00871734	0.0492846	0.0827451	0.615888	0.0129107	-0.0134769	0.194948	0.0347014	0.0507213	0.00444507	-0.0179528	0.0128771	0.189658	0.70642	0.83696	0.796014	0.77109	0.897169	-0.0185312	0.880275	0.674537	0.788416	0.797389	0.707647	0.144122	0.0892716	0.420823	0.181183	0.469283	0.754295	1.00608	0.662892	-0.0755695	0.646535	20
	14.1322	-0.0286917	0.476659	-0.00104096	-0.0232186	0.111963	0.287494	0.239388	0.00706284	0.0484142	0.0830998	0.614021	0.0106873	-0.0155253	0.196311	0.0350427	0.0510628	0.00369162	-0.0190687	0.0124293	0.184804	0.708621	0.838035	0.800682	0.773016	0.897559	-0.00531207	0.882875	0.67183	0.787202	0.798571	0.707883	0.141511	0.088818	0.419842	0.179448	0.470516	0.752272	1.00798	0.662034	-0.0777362	0.647556	20
	14.1847	-0.0281993	0.473695	-0.00237056	-0.0207517	0.111408	0.285268	0.240295	0.00767008	0.0468591	0.0822017	0.614557	0.0128916	-0.0144751	0.197684	0.0367155	0.0495399	0.00502384	-0.0190602	0.00968296	0.183745	0.707963	0.837363	0.796005	0.76708	0.89683	-0.00615944	0.879917	0.670332	0.787095	0.798606	0.709545	0.144236	0.0873022	0.418668	0.179514	0.471859	0.755446	1.00515	0.662566	-0.0763196	0.646622	20
	14.2372	-0.0293644	0.469922	-0.00272428	-0.0226523	0.109536	0.282213	0.236933	0.00498989	0.0446074	0.0813529	0.613457	0.0118289	-0.0148491	0.195027	0.0363407	0.0480224	0.00233331	-0.0183042	0.00917026	0.187114	0.70819	0.839923	0.799404	0.77266	0.895016	-0.0141539	0.879804	0.672283	0.788953	0.796072	0.708292	0.140963	0.0863959	0.418501	0.179977	0.470525	0.753775	1.00358	0.662125	-0.0803277	0.644063	20
	14.2897	-0.0314431	0.468063	-0.00303323	-0.0224174	0.107402	0.281263	0.236057	0.00280626	0.0450863	0.0797221	0.613305	0.0103609	-0.0155965	0.192722	0.0353349	0.0479935	0.00234314	-0.0181518	0.0068456	0.185831	0.704934	0.83768	0.797189	0.771905	0.898316	-0.0175968	0.877548	0.669411	0.7854	0.796129	0.707484	0.141303	0.0908387	0.416312	0.173267	0.468846	0.75381	1.00305	0.661725	-0.0802067	0.645998	20
	14.3422	-0.0330301	0.466346	-0.00357932	-0.0247709	0.10988	0.279017	0.234005	0.00355606	0.0447086	0.0776118	0.612274	0.0118861	-0.0179615	0.193292	0.0351441	0.0481455	0.00208353	-0.0171761	0.00731224	0.186474	0.706249	0.83796	0.795536	0.76764	0.895884	-0.0344603	0.881367	0.668296	0.785673	0.79541	0.707461	0.14279	0.0953908	0.412305	0.174156	0.468269	0.752683	1.00286	0.660427	-0.0810582	0.642509	20
	14.3947	-0.030814	0.46228	-0.00262337	-0.0248997	0.111258	0.27708	0.231032	0.0039059	0.043235	0.0785156	0.609401	0.0125729	-0.0162273	0.189963	0.0323937	0.0492891	0.00164851	-0.0186027	0.00747916	0.186879	0.705958	0.836209	0.797973	0.770527	0.899408	-0.0791068	0.878013	0.669135	0.788614	0.796764	0.707449	0.138121	0.093086	0.412097	0.174999	0.470177	0.754444	0.999892	0.659956	-0.0826735	0.642445	20
	14.4472	-0.0321185	0.459311	-0.00288795	-0.0244729	0.109263	0.275382	0.23177	0.00270673	0.0429429	0.0778458	0.608347	0.0116059	-0.0182904	0.189655	0.0315059	0.0494473	-0.0017045	-0.0198765	0.00485924	0.181556	0.704056	0.835314	0.794238	0.764309	0.895092	-0.0784857	0.878726	0.664224	0.784969	0.796135	0.708525	0.137566	0.0913116	0.410442	0.176525	0.467339	0.753655	1.00355	0.655961	-0.0855024	0.641733	20
	14.4997	-0.0347091	0.456726	-0.00258717	-0.0252605	0.104212	0.272141	0.22776	0.00391578	0.0449336	0.0773252	0.607141	0.0109811	-0.0182739	0.185918	0.0322082	0.0476089	0.00017206	-0.0187439	0.00427257	0.182541	0.70305	0.836397	0.793365	0.7695	0.895433	-0.0952709	0.88001	0.66555	0.786499	0.794983	0.707374	0.138311	0.0897826	0.408219	0.178077	0.468151	0.750435	1.00171	0.654856	-0.0867327	0.640693	19.9
	14.5522	-0.0341309	0.453209	-0.00251072	-0.0258795	0.104471	0.273524	0.227149	0.00167833	0.0425422	0.0766918	0.60709	0.00936515	-0.0192731	0.18433	0.0302241	0.0482161	-6.9861e-05	-0.0198958	0.00536291	0.188654	0.702506	0.837269	0.7937	0.759329	0.892555	-0.0795758	0.878001	0.665034	0.786851	0.793649	0.70956	0.13403	0.0949409	0.410998	0.174747	0.470845	0.751208	1.00284	0.656444	-0.0844784	0.639156	19.9
	14.6047	-0.0345246	0.44991	-0.00319951	-0.025646	0.103864	0.269982	0.226406	0.00206321	0.0448202	0.0739462	0.604957	0.0111539	-0.0206788	0.183346	0.0323029	0.0480154	0.00020718	-0.0216644	0.00298764	0.182287	0.703996	0.837387	0.796035	0.764969	0.891695	-0.0804694	0.878834	0.660405	0.783576	0.793844	0.709297	0.137794	0.0882645	0.407585	0.172788	0.470637	0.751562	1.00338	0.653377	-0.0833741	0.639033	19.9
	14.6572	-0.0349835	0.448138	-0.00220529	-0.0274772	0.100677	0.265774	0.222775	0.00228783	0.0460862	0.0739613	0.603544	0.00982573	-0.0187749	0.180699	0.0326209	0.0471317	-0.0010004	-0.0205066	0.00031967	0.180556	0.701371	0.834276	0.793808	0.762667	0.892237	-0.0872412	0.880552	0.662327	0.783931	0.793289	0.706866	0.135118	0.0860878	0.405386	0.168473	0.465059	0.751894	1.00434	0.653196	-0.0866588	0.638503	19.9
	14.7097	-0.0355137	0.44478	-0.00063732	-0.0287462	0.10259	0.263982	0.220442	0.0013693	0.044083	0.0724627	0.60244	0.0111702	-0.0200512	0.179246	0.0335749	0.0472435	-0.00346341	-0.0198689	0.00086378	0.173354	0.698761	0.835596	0.794046	0.76123	0.893539	-0.0918703	0.876288	0.658119	0.786375	0.794594	0.708407	0.137443	0.0882143	0.403924	0.167981	0.467169	0.751329	1.00159	0.652482	-0.0915627	0.637414	19.9
	14.7622	-0.036783	0.442737	-0.0008253	-0.0286578	0.10282	0.262462	0.219784	0.00206992	0.0421685	0.0736371	0.60149	0.00927144	-0.0210729	0.175876	0.0331123	0.0487535	-0.00541857	-0.0201483	0.00089987	0.182456	0.701981	0.834899	0.794117	0.765128	0.896058	-0.0875311	0.879675	0.655348	0.781205	0.793218	0.707127	0.138123	0.0843148	0.399512	0.166962	0.469157	0.749489	0.998537	0.653709	-0.0893475	0.635736	19.9
	14.8147	-0.034626	0.438742	-0.00223196	-0.027979	0.102923	0.259487	0.21748	0.00182185	0.0379306	0.0703691	0.600004	0.00781516	-0.0217544	0.175375	0.03153	0.0486408	-0.00346957	-0.0214996	-0.00046226	0.176558	0.700325	0.833768	0.791062	0.758253	0.890317	-0.0853849	0.876459	0.654692	0.781772	0.792362	0.708866	0.135205	0.0799953	0.398611	0.16619	0.465767	0.749926	0.997792	0.64872	-0.0928604	0.635994	19.9
	14.8672	-0.037248	0.435159	-0.00353836	-0.0302127	0.0994393	0.259351	0.217049	0.00197199	0.0386795	0.0696474	0.597686	0.009843	-0.0210942	0.173964	0.0303829	0.0439128	-0.00513218	-0.0212785	0.00042778	0.170964	0.698321	0.834682	0.790594	0.754738	0.889356	-0.0911242	0.879503	0.653109	0.781901	0.793019	0.709246	0.134297	0.0912859	0.396788	0.162019	0.468389	0.747425	0.998348	0.64849	-0.0933829	0.633385	19.9
	14.9197	-0.0370334	0.432904	-0.00421409	-0.0298056	0.0989459	0.258618	0.216099	-0.0001591	0.0379258	0.0669979	0.597503	0.00957918	-0.0190063	0.173127	0.0305135	0.045153	-0.0049779	-0.020718	-0.00150182	0.179646	0.698809	0.834153	0.792633	0.759798	0.890472	-0.0799387	0.877574	0.653028	0.77849	0.791947	0.707471	0.137079	0.0856594	0.395294	0.164753	0.464682	0.748424	0.997619	0.650671	-0.0932902	0.632398	19.9
	14.9722	-0.03923	0.42863	-0.00285298	-0.0301207	0.0973077	0.258177	0.213063	0.0008882	0.033803	0.0677958	0.594383	0.00827716	-0.0210916	0.170918	0.0299703	0.0469094	-0.00341843	-0.0206728	-0.00130139	0.176099	0.699799	0.834957	0.792513	0.752931	0.892364	-0.0832691	0.875998	0.653196	0.779193	0.792599	0.705652	0.132446	0.0888677	0.394589	0.15912	0.466322	0.747023	1.00189	0.649035	-0.0931151	0.634678	19.9
	15.0247	-0.037774	0.427286	-0.00324385	-0.0321804	0.0973097	0.254285	0.209377	-0.00010347	0.0338707	0.0696176	0.594599	0.0075973	-0.0199669	0.169545	0.0292437	0.0452599	-0.00787319	-0.0188068	-0.00219709	0.16849	0.696507	0.832605	0.791619	0.761633	0.890393	-0.0860397	0.875097	0.652466	0.777937	0.788608	0.706104	0.130106	0.0851709	0.39411	0.163357	0.463942	0.746454	0.998395	0.64547	-0.0949426	0.632483	19.9
	15.0772	-0.0395398	0.423497	-0.00315116	-0.0310678	0.0984296	0.252773	0.207738	-0.00084653	0.0332652	0.0662195	0.592325	0.00582699	-0.0244278	0.168657	0.0282708	0.0438771	-0.00523639	-0.0197024	-0.00377243	0.170302	0.695628	0.834869	0.79058	0.755537	0.888035	-0.0848039	0.874196	0.648245	0.777977	0.789028	0.707791	0.131357	0.0879927	0.392717	0.156923	0.463822	0.748028	0.998724	0.644195	-0.101099	0.628547	19.9
	15.1297	-0.0392369	0.421239	-0.00447184	-0.0313961	0.0975332	0.251387	0.209062	-0.00065405	0.0307488	0.0671846	0.589267	0.00589631	-0.0243066	0.166734	0.0256504	0.0432921	-0.00747041	-0.021227	-0.00639624	0.169608	0.695434	0.832996	0.790902	0.75514	0.886334	-0.0901076	0.875122	0.646163	0.778537	0.789416	0.706264	0.134622	0.0819496	0.38941	0.15593	0.464922	0.747573	0.998909	0.644369	-0.105779	0.626365	19.9
	15.1822	-0.0389487	0.418538	-0.00507839	-0.0332458	0.0970538	0.250448	0.206743	0.00159645	0.0326157	0.0671011	0.589161	0.00468643	-0.0243527	0.162954	0.0258508	0.0431815	-0.00881196	-0.0194354	-0.00661557	0.167872	0.69424	0.832803	0.788453	0.754239	0.889309	-0.090011	0.874581	0.641853	0.778229	0.787846	0.706155	0.134819	0.0910142	0.388104	0.154371	0.463152	0.744336	0.994372	0.642334	-0.104027	0.627069	19.9
	15.2347	-0.0389335	0.416482	-0.00274952	-0.0320089	0.0978381	0.250721	0.204812	0.00408248	0.0340746	0.0661453	0.58772	0.00582761	-0.0254804	0.163688	0.0223659	0.0445696	-0.00928899	-0.0211053	-0.00584224	0.172091	0.691033	0.832841	0.791613	0.750744	0.88956	-0.0850636	0.874445	0.642389	0.779254	0.787947	0.704161	0.132774	0.0857007	0.392065	0.154956	0.461899	0.746305	0.994659	0.641202	-0.104952	0.627146	19.9
	15.2872	-0.0398095	0.414757	-0.00455145	-0.0335784	0.0947821	0.246824	0.2043	0.00161012	0.0303883	0.0650853	0.586789	0.00441931	-0.0255824	0.159944	0.0226555	0.0439189	-0.00937285	-0.0205382	-0.00830262	0.164601	0.692295	0.832739	0.789383	0.749525	0.891381	-0.0842125	0.873801	0.639177	0.77497	0.787817	0.704267	0.129975	0.0864827	0.388877	0.150556	0.464384	0.7474	0.996419	0.639042	-0.107145	0.627734	19.9
	15.3397	-0.0415351	0.410678	-0.00577904	-0.0348899	0.0938656	0.244935	0.201758	0.00175543	0.02971	0.0629023	0.583819	0.00507006	-0.0250262	0.160851	0.02328	0.041621	-0.00846917	-0.0219414	-0.0102385	0.160193	0.693618	0.833555	0.787192	0.750603	0.886055	-0.0937913	0.874121	0.637868	0.775205	0.788888	0.705215	0.13341	0.0897637	0.385468	0.152127	0.46139	0.7444	0.992796	0.640968	-0.10835	0.622602	19.9
	15.3922	-0.0421566	0.40847	-0.00138622	-0.0350987	0.0920624	0.244416	0.200161	0.00248928	0.0317107	0.0650614	0.581141	0.00347528	-0.0260465	0.159325	0.0197217	0.0408994	-0.0108203	-0.0202154	-0.011014	0.159	0.691098	0.831087	0.78681	0.748821	0.888218	-0.101358	0.876008	0.63593	0.775476	0.786971	0.705512	0.135013	0.0905531	0.386517	0.147253	0.462341	0.743703	0.99195	0.639702	-0.107003	0.624964	19.9
	15.4447	-0.0408998	0.404699	-0.00475056	-0.0348898	0.0896495	0.241997	0.199732	0.00075524	0.027332	0.0607024	0.579423	0.00287905	-0.0280584	0.157827	0.0196307	0.0415573	-0.0100712	-0.0197603	-0.0122129	0.16257	0.688871	0.830483	0.78389	0.748779	0.883622	-0.0836628	0.875457	0.631977	0.773319	0.784284	0.704031	0.129235	0.0902485	0.384519	0.148078	0.458899	0.742946	0.992808	0.639006	-0.107602	0.623893	19.9
	15.4972	-0.0432143	0.40217	-0.00350705	-0.0346369	0.0906814	0.240384	0.197346	0.00257344	0.0269271	0.0605825	0.57847	0.00352644	-0.0250461	0.157092	0.017685	0.0421984	-0.0102713	-0.0216174	-0.0129697	0.160683	0.686706	0.831017	0.785043	0.748265	0.88486	-0.0911458	0.876005	0.63205	0.770492	0.786447	0.706341	0.127614	0.0916942	0.381144	0.147776	0.460716	0.744413	0.990182	0.635038	-0.111518	0.620801	19.9
	15.5497	-0.0427493	0.400018	-0.00405608	-0.0356499	0.0875362	0.239764	0.195982	0.00086534	0.0265928	0.0594657	0.574775	0.00182074	-0.0257935	0.156382	0.01766	0.0404375	-0.0136764	-0.0212292	-0.0136054	0.155455	0.687839	0.830325	0.786531	0.747355	0.883307	-0.0982647	0.873453	0.631122	0.768913	0.783323	0.704528	0.129785	0.0902782	0.379966	0.148504	0.457413	0.742934	0.990722	0.635364	-0.115894	0.619445	19.9
	15.6022	-0.0426577	0.397583	-0.00347522	-0.0359755	0.0922574	0.236564	0.193752	-0.00278784	0.0261377	0.0572593	0.573527	0.00099783	-0.0294238	0.151943	0.0179341	0.0433134	-0.0125815	-0.0229818	-0.0144996	0.15429	0.685982	0.82994	0.784619	0.736148	0.881651	-0.0898695	0.872024	0.627806	0.76688	0.781178	0.702946	0.127967	0.0894326	0.379148	0.14569	0.45806	0.741826	0.989638	0.635694	-0.118316	0.620078	19.9
	15.6547	-0.0432727	0.39598	-0.0059487	-0.039478	0.0911371	0.235433	0.193219	-0.00341747	0.0250282	0.0587937	0.570162	-0.00094631	-0.0279026	0.150391	0.0162127	0.0410083	-0.0129622	-0.0206411	-0.014165	0.154345	0.682343	0.827506	0.783261	0.742066	0.881324	-0.0937741	0.869901	0.632389	0.765543	0.780811	0.703991	0.124879	0.0802357	0.379807	0.139614	0.458957	0.740488	0.99015	0.635244	-0.123172	0.617643	19.9
	15.7072	-0.0426603	0.393653	-0.00271569	-0.0393862	0.0882976	0.233018	0.195844	-0.00396169	0.0251474	0.0605576	0.569418	0.00134247	-0.0299684	0.149192	0.0154714	0.0394595	-0.0125831	-0.0208442	-0.0175446	0.155269	0.682577	0.831817	0.785877	0.744394	0.879695	-0.103211	0.872148	0.628056	0.767179	0.780497	0.703758	0.128272	0.086467	0.377337	0.141093	0.457032	0.73965	0.989409	0.63242	-0.122549	0.619596	19.9
	15.7597	-0.0432303	0.391272	-0.00587627	-0.0384801	0.0903094	0.234229	0.194963	-0.00069134	0.0255323	0.0577328	0.566982	-0.0016095	-0.0312513	0.146775	0.0134368	0.037814	-0.0160564	-0.0233939	-0.0183353	0.150308	0.679238	0.831257	0.779591	0.741272	0.879503	-0.0963418	0.872983	0.624029	0.763792	0.780772	0.704275	0.128906	0.0804828	0.376071	0.139334	0.457065	0.739289	0.986134	0.631736	-0.126422	0.615799	19.9
	15.8122	-0.0408059	0.388666	-0.00330558	-0.0393798	0.0898255	0.231614	0.192658	-0.00258919	0.0219543	0.0592931	0.564142	-0.00102168	-0.0296006	0.144617	0.013513	0.0362991	-0.0153365	-0.0222391	-0.0180221	0.147315	0.680407	0.829469	0.780903	0.737523	0.877936	-0.111146	0.871453	0.623953	0.762237	0.780603	0.698573	0.130218	0.0773667	0.37645	0.137868	0.454781	0.738074	0.98865	0.632798	-0.123305	0.610465	19.9
	15.8647	-0.0457546	0.386094	-0.00238787	-0.0387503	0.087484	0.231165	0.192692	-0.00421174	0.0226772	0.0555657	0.562612	-0.00243892	-0.0285514	0.142677	0.0143757	0.0365109	-0.011611	-0.0244949	-0.0190233	0.137323	0.677831	0.82952	0.782348	0.741493	0.877849	-0.109882	0.8702	0.62007	0.760765	0.779173	0.701936	0.125371	0.0798071	0.373611	0.135215	0.455145	0.736784	0.988493	0.629938	-0.125503	0.614698	19.9
	15.9172	-0.0439633	0.384241	-0.00345224	-0.0380777	0.0846393	0.22907	0.189908	-0.00357928	0.0209829	0.0525253	0.558453	-0.00031099	-0.0291617	0.140345	0.0122398	0.0355462	-0.0111992	-0.0252072	-0.0212938	0.139781	0.67876	0.830783	0.781087	0.733317	0.873889	-0.128423	0.868364	0.618919	0.757549	0.778012	0.703798	0.126087	0.0839233	0.372573	0.131495	0.45614	0.735824	0.988607	0.629446	-0.124961	0.611703	19.9
	15.9697	-0.0419072	0.381925	-0.00374942	-0.041135	0.0831533	0.228851	0.191737	-0.00033914	0.0199157	0.050612	0.556467	-0.00288918	-0.0316772	0.140243	0.0105919	0.0345474	-0.0155462	-0.0234277	-0.0216208	0.14139	0.674506	0.827925	0.777777	0.73611	0.8784	-0.121609	0.868346	0.615522	0.758235	0.777461	0.70229	0.127357	0.0789036	0.367615	0.128369	0.454229	0.736245	0.985211	0.627319	-0.135632	0.611621	19.9
	16.0222	-0.0442865	0.379012	-0.00358485	-0.0405214	0.0851762	0.229046	0.18815	-0.00402433	0.017266	0.0514167	0.554685	-0.00293222	-0.0336013	0.139037	0.0106782	0.0331217	-0.0191149	-0.0242886	-0.0231961	0.130447	0.671097	0.826834	0.778434	0.734514	0.877248	-0.132724	0.868076	0.61494	0.756898	0.771126	0.702059	0.124002	0.0815007	0.370163	0.125087	0.452361	0.733887	0.982361	0.627046	-0.133892	0.60726	19.9
	16.0747	-0.0445825	0.377379	-0.00339414	-0.0406224	0.0826453	0.226016	0.187296	-0.00027132	0.0178917	0.052705	0.552483	-0.00470136	-0.0320693	0.135701	0.00992411	0.0329519	-0.0201282	-0.0257193	-0.0249794	0.129263	0.670818	0.823431	0.776189	0.727849	0.873617	-0.139963	0.868357	0.61265	0.752739	0.773785	0.69987	0.125562	0.0771938	0.367529	0.122758	0.449694	0.732233	0.980598	0.628222	-0.139519	0.605681	19.9
	16.1272	-0.0432555	0.374611	-0.00315303	-0.0401792	0.0820677	0.22408	0.186322	-0.00077568	0.0182267	0.0496054	0.549627	-0.00662618	-0.0310223	0.135084	0.0079206	0.03141	-0.0214306	-0.025556	-0.0246908	0.129167	0.671577	0.827492	0.77776	0.730096	0.87041	-0.141931	0.867675	0.612789	0.750602	0.775054	0.699522	0.119755	0.0750993	0.365597	0.119905	0.448654	0.732583	0.9797	0.625779	-0.142077	0.604353	19.9
	16.1797	-0.0429942	0.371804	-0.00562996	-0.04185	0.0808531	0.222787	0.18497	-0.00325109	0.0173411	0.0493139	0.549336	-0.00432945	-0.0306489	0.131814	0.00626186	0.0295994	-0.0240281	-0.0258464	-0.0256939	0.12658	0.6711	0.824765	0.776122	0.725037	0.873046	-0.157945	0.868657	0.609879	0.750739	0.774675	0.700076	0.122997	0.0780544	0.368531	0.125817	0.447488	0.729812	0.979208	0.624891	-0.142321	0.603798	19.9
	16.2322	-0.0388836	0.371019	-0.00202995	-0.04224	0.0793311	0.222273	0.184064	-0.00509472	0.0169486	0.048205	0.545881	-0.00573245	-0.0307294	0.132166	0.00668814	0.030653	-0.0229478	-0.0266049	-0.0276389	0.114413	0.667437	0.825605	0.7789	0.722881	0.866665	-0.138812	0.867949	0.604078	0.747025	0.773839	0.69964	0.12337	0.0780789	0.366716	0.12149	0.445425	0.728176	0.97797	0.621736	-0.143695	0.603139	19.9
	16.2847	-0.042345	0.368567	-0.0031992	-0.0431936	0.0780632	0.221841	0.181768	-0.00491103	0.0148914	0.0477546	0.545842	-0.00762765	-0.032799	0.12932	0.0058839	0.0310289	-0.0227416	-0.0270479	-0.0281721	0.108087	0.668036	0.824926	0.77426	0.723029	0.865595	-0.164044	0.866326	0.600605	0.748148	0.77008	0.698649	0.115763	0.0719008	0.359888	0.116742	0.444574	0.728042	0.979658	0.620326	-0.14513	0.600281	19.9
	16.3372	-0.0411043	0.367863	-0.00328183	-0.041834	0.0797034	0.222108	0.181944	-0.00358308	0.0124791	0.0461417	0.542634	-0.00678002	-0.030557	0.127315	0.00642741	0.0299255	-0.0255799	-0.0262597	-0.0277582	0.106216	0.664517	0.825801	0.774688	0.717842	0.868101	-0.169342	0.864614	0.60016	0.743591	0.771184	0.696826	0.119134	0.0706297	0.36184	0.109675	0.443082	0.725806	0.977194	0.616406	-0.148385	0.600609	19.9
	16.3897	-0.0403064	0.366723	-0.0015647	-0.0425849	0.0795865	0.220286	0.180777	-0.00425935	0.0118918	0.046432	0.540585	-0.0102399	-0.0329816	0.125034	0.00530622	0.0284138	-0.0247242	-0.0281597	-0.0303453	0.106111	0.665281	0.824251	0.774758	0.71874	0.861005	-0.160379	0.864399	0.596	0.739689	0.771159	0.695852	0.119001	0.0638712	0.359617	0.109802	0.442056	0.726515	0.974555	0.611644	-0.149919	0.599277	19.9
	16.4422	-0.0410716	0.363884	-0.00172518	-0.0438875	0.0775408	0.220497	0.180379	-0.00209539	0.01171	0.0432009	0.538055	-0.00998201	-0.0338583	0.121507	0.00202601	0.0272629	-0.026327	-0.0286755	-0.0317854	0.107132	0.662989	0.821354	0.768842	0.718657	0.863109	-0.169224	0.864391	0.595404	0.739669	0.768312	0.694881	0.117503	0.0709501	0.356816	0.107013	0.442017	0.724425	0.974559	0.517525	-0.150831	0.595307	19.9
	16.4947	-0.0400345	0.36032	-0.00302548	-0.04149	0.0778546	0.217784	0.179789	-0.00361259	0.0103792	0.0434893	0.53577	-0.00920401	-0.0337063	0.121401	0.00114013	0.0266845	-0.0289741	-0.0295549	-0.031802	0.0931635	0.661853	0.8204	0.772377	0.717267	0.862964	-0.189628	0.863131	0.586918	0.736119	0.766806	0.694417	0.117082	0.0636942	0.358113	0.100646	0.438696	0.72426	0.973244	0.527702	-0.155486	0.593428	19.9
	16.5472	-0.0382551	0.360489	-0.00207482	-0.041343	0.0749984	0.216351	0.178617	-0.00423068	0.00933056	0.04256	0.534026	-0.00952581	-0.0344695	0.119921	0.0022502	0.025207	-0.0272058	-0.0293551	-0.0308363	0.0890082	0.656862	0.821944	0.769563	0.714715	0.859792	-0.208209	0.859093	0.585652	0.734495	0.766192	0.692641	0.112585	0.0688407	0.354331	0.0924606	0.437002	0.721514	0.972035	0.530986	-0.156655	0.590151	19.9
	16.5997	-0.0373194	0.355796	-0.00197362	-0.042493	0.0730271	0.213646	0.178144	-0.00389346	0.00769201	0.0445978	0.531792	-0.0127341	-0.036893	0.118082	0.00170066	0.0235024	-0.031047	-0.0324934	-0.0355249	0.0798078	0.655958	0.817364	0.766869	0.709473	0.858009	-0.228341	0.860273	0.583509	0.731713	0.761867	0.691337	0.107563	0.0573131	0.353687	0.0869746	0.434107	0.719519	0.969097	0.508646	-0.165176	0.586625	19.9
	16.6522	-0.0391539	0.353967	-0.00170703	-0.0448417	0.074827	0.210999	0.174602	-0.00573042	0.00624295	0.0417505	0.529577	-0.012572	-0.0341903	0.115219	0.00246869	0.0232906	-0.0300468	-0.0325387	-0.0336582	0.0810363	0.655005	0.818065	0.764532	0.702687	0.853791	-0.224231	0.858522	0.579987	0.729306	0.759133	0.692532	0.108879	0.0627298	0.353707	0.0843405	0.432225	0.71859	0.966033	0.510776	-0.167169	0.586844	19.9
	16.7047	-0.0381137	0.35393	-0.00050106	-0.0432481	0.0749362	0.209925	0.175839	-0.00324758	0.00687934	0.0401898	0.5299	-0.0124533	-0.0359276	0.114844	0.00122847	0.0227632	-0.0333392	-0.0329042	-0.0350192	0.0700054	0.651258	0.816984	0.767882	0.706142	0.852359	-0.231697	0.856261	0.576926	0.726165	0.757962	0.688674	0.110102	0.0643054	0.352806	0.0784597	0.433137	0.716867	0.76233	0.51003	-0.162349	0.588719	19.9
	16.7572	-0.0387387	0.35147	-0.00189681	-0.0419171	0.072083	0.211258	0.176612	-0.00328897	0.00714783	0.0411397	0.525178	-0.0142533	-0.0364852	0.113762	-0.00195208	0.0226332	-0.0322226	-0.0355152	-0.0376234	0.064582	0.647821	0.815959	0.764772	0.697558	0.851819	-0.278031	0.857549	0.575642	0.72172	0.757496	0.691067	0.111915	0.0594097	0.347713	0.0670781	0.430693	0.713818	0.767098	0.520732	-0.175845	0.58306	19.9
	16.8097	-0.0374109	0.348973	-0.00133591	-0.0427676	0.0707187	0.206611	0.173249	-0.0054502	0.00261095	0.0407176	0.52249	-0.0128954	-0.0377451	0.112323	-0.00147608	0.021201	-0.0349863	-0.0332685	-0.0388279	0.0527957	0.6486	0.815791	0.760989	0.692998	0.849224	-0.284928	0.855766	0.570978	0.718704	0.753957	0.687948	0.111371	0.054144	0.346263	0.0659895	0.426396	0.713212	0.760015	0.478094	-0.173627	0.581246	19.9
	16.8622	-0.0372424	0.347786	-0.0002963	-0.0434063	0.0705392	0.206212	0.171801	-0.00608109	0.00456988	0.0380421	0.520605	-0.014133	-0.0373692	0.109239	-0.0052309	0.0204277	-0.0351236	-0.0357919	-0.0390317	0.0506293	0.648089	0.815294	0.759489	0.68927	0.844123	-0.287606	0.853282	0.565844	0.714319	0.754705	0.684873	0.105036	0.0436476	0.342486	0.0599133	0.424514	0.711825	0.745046	0.492584	-0.175178	0.577362	19.9
	16.9147	-0.0346691	0.347512	0.00199773	-0.0443666	0.0681936	0.204525	0.170708	-0.0033113	0.00015173	0.0358659	0.518614	-0.0194843	-0.0361478	0.107509	-0.00449565	0.0191669	-0.0379014	-0.0377308	-0.0413922	0.0452752	0.64585	0.814034	0.754178	0.692099	0.84615	-0.294813	0.85186	0.563302	0.711683	0.751971	0.68273	0.102068	0.043457	0.343826	0.0557255	0.421947	0.710304	0.753847	0.488236	-0.179927	0.575731	19.9
	16.9672	-0.0348119	0.344816	-0.00103511	-0.0439386	0.067964	0.205699	0.168889	-0.00411385	0.00116241	0.0364531	0.516102	-0.019669	-0.0399595	0.106078	-0.00700995	0.0164991	-0.0370771	-0.0366882	-0.0426244	0.0321323	0.640682	0.8119	0.755567	0.687192	0.838588	-0.34764	0.851425	0.558031	0.709947	0.749717	0.684865	0.10127	0.0388176	0.339459	0.0633148	0.417588	0.706207	0.747785	0.511251	-0.191527	0.573444	19.9
1% Oxygen
	Time	Col-0 + cyt-roGFP2-Orp1	Col-0 + cyt-roGFP2-Orp1	Col-0 + cyt-roGFP2-Orp1	Col-0 + cyt-roGFP2-Orp1	Col-0 + cyt-roGFP2-Orp1	Col-0 + cyt-roGFP2-Orp1	Col-0 + cyt-roGFP2-Orp1	Col-0 + cyt-roGFP2-Orp1	Col-0 + cyt-roGFP2-Orp1	Col-0 + cyt-roGFP2-Orp1	Col-0 + cyt-roGFP2-Orp1	Col-0 + cyt-roGFP2-Orp1	Col-0 + cyt-roGFP2-Orp1	Col-0 + cyt-roGFP2-Orp1	Col-0 + cyt-roGFP2-Orp1	Col-0 + cyt-roGFP2-Orp1	Col-0 + cyt-roGFP2-Orp1	Col-0 + cyt-roGFP2-Orp1	erfvii + cyt-roGFP2-Orp1	erfvii + cyt-roGFP2-Orp1	erfvii + cyt-roGFP2-Orp1	erfvii + cyt-roGFP2-Orp1	erfvii + cyt-roGFP2-Orp1	erfvii + cyt-roGFP2-Orp1	erfvii + cyt-roGFP2-Orp1	erfvii + cyt-roGFP2-Orp1	erfvii + cyt-roGFP2-Orp1	erfvii + cyt-roGFP2-Orp1	erfvii + cyt-roGFP2-Orp1	erfvii + cyt-roGFP2-Orp1	erfvii + cyt-roGFP2-Orp1	erfvii + cyt-roGFP2-Orp1	erfvii + cyt-roGFP2-Orp1	erfvii + cyt-roGFP2-Orp1	erfvii + cyt-roGFP2-Orp1	erfvii + cyt-roGFP2-Orp1	Oxygen [%]
	0	0.0246649	0.0254325	0.01884	0.0407665	0.0247419	0.00574918	0.0291729	0.0313555	0.0504241	0.00735922	0.031766	0.0269361	0.0258209	0.0323377	0.040547	0.0354728	0.0874258	0.0672273	0.020604	0.0102051	0.0120291	-0.0265282	0.0166268	-0.00991042	0.0304284	0.0338695	0.0383211	-0.0208612	0.0229043	0.0127115	0.0235223	0.0335218	-0.00595308	0.0259696	0.0466884	0.0297521	19.7
	0.0525	0.0222073	0.0242329	0.0122232	0.0397106	0.0228418	0.00570606	0.02398	0.0305606	0.0401833	0.00996966	0.0290642	0.0227019	0.0235738	0.0231465	0.0385986	0.031007	0.0848939	0.0700013	0.0235109	0.00979627	0.0132853	-0.0112427	0.0595469	0.00696526	0.0590912	0.0449739	0.0465206	-0.00300248	0.0388178	0.0195156	0.0406059	0.0455182	0.0130262	0.0395477	0.0417923	0.0382338	19.9
	0.105	0.0186132	0.027941	0.0127405	0.036392	0.0199296	0.00192369	0.0239213	0.0238957	0.0364655	0.002351	0.0232112	0.0223381	0.0174539	0.0176766	0.0347116	0.0272569	0.0719724	0.0597787	0.0288371	0.00972638	0.0230433	-0.00320189	0.0694209	0.0125692	0.0559507	0.0368573	0.0467902	-0.00010165	0.0429464	0.0195984	0.0401689	0.0507918	0.0156226	0.0291024	0.0364658	0.0330194	20
	0.1575	0.0198776	0.0283603	0.00985284	0.0281091	0.0143075	-0.00153036	0.0212501	0.0220243	0.0299238	0.00335614	0.024614	0.0202218	0.0142781	0.0117671	0.0309669	0.0198054	0.0629498	0.0509335	0.0188903	0.0124541	0.0260733	0.0028592	0.0640316	0.0104283	0.0487998	0.0381712	0.044222	0.0078995	0.0410711	0.0165943	0.0347282	0.0451868	0.00646608	0.0237613	0.0282532	0.0314343	20
	0.21	0.021485	0.0287859	0.0106611	0.0245033	0.0140073	-0.00499339	0.0211511	0.0164965	0.0280071	0.00210837	0.0208809	0.0200107	0.0107866	0.00489649	0.0297029	0.016342	0.0536507	0.0456027	0.0155105	0.00886912	0.0237171	0.00134067	0.0607336	0.0139503	0.0493622	0.0376741	0.0448236	0.0081691	0.0441643	0.0150755	0.0316151	0.0410392	0.0123433	0.0193269	0.0244658	0.0265017	20
	0.2625	0.0245738	0.0276752	0.0109991	0.0187311	0.011559	-0.0102147	0.0190843	0.0144513	0.0273473	0.00284567	0.022997	0.0197632	0.00674428	0.00201328	0.0238598	0.012084	0.0477947	0.0414877	0.00466537	0.00535854	0.0189031	-0.00473668	0.0633388	0.0118468	0.0423331	0.0373091	0.0398128	0.00857849	0.0388694	0.0116424	0.0246573	0.0364097	0.00893858	0.0134026	0.0207263	0.0198292	20
	0.315	0.0273458	0.0257682	0.0113098	0.0155712	0.0115262	-0.0127478	0.0236848	0.0119582	0.0233146	0.00089604	0.0213149	0.0151074	0.00788308	-0.00148037	0.0200111	0.00905418	0.036866	0.0357299	0.00816055	0.00853459	0.0225454	0.00046299	0.0559035	0.00961248	0.0385817	0.0325025	0.0373787	0.0117327	0.0313184	0.00683849	0.0190942	0.0366405	0.0101838	0.0129472	0.0188244	0.0180363	20
	0.3675	0.0303878	0.0248621	0.0106425	0.0160707	0.012995	-0.0138027	0.02343	0.0110714	0.0200557	-0.00111347	0.0228968	0.0173595	0.00566798	-0.00405114	0.0215995	0.00538229	0.0303526	0.0304781	0.00729206	0.00231921	0.0221397	-0.00160595	0.0538807	0.00850125	0.0304379	0.0276051	0.0335701	0.0128378	0.0310238	0.00999552	0.0177412	0.0328688	0.00845528	0.00871307	0.0153897	0.016485	20
	0.42	0.032045	0.0247696	0.0121105	0.0147684	0.0135893	-0.0150038	0.0224764	0.00904484	0.0222082	-0.00130207	0.023417	0.0155347	0.00925167	-0.00494405	0.0157243	0.00600456	0.0220396	0.0262415	0.00609951	0.00248099	0.0199252	-0.0101251	0.0515352	0.00925859	0.0317643	0.0287437	0.032663	0.0106418	0.0312448	0.00288056	0.0193885	0.030745	0.00916795	0.00805097	0.0128926	0.0122233	20
	0.4725	0.0355456	0.0242201	0.0127374	0.0150123	0.0125343	-0.0123433	0.0220813	0.00735575	0.0205033	-0.00098102	0.0232676	0.0150311	0.00882573	-0.00766719	0.0211177	0.00365365	0.0185924	0.019508	0.00528006	0.00406224	0.0169738	-0.00155685	0.0532205	0.00638499	0.0231224	0.0218283	0.0313215	0.0126819	0.0324542	0.00177152	0.0192176	0.0290801	0.0034435	0.0108238	0.00776553	0.00989283	20
	0.525	0.0331863	0.0204389	0.00885116	0.0154976	0.00908713	-0.0153508	0.0207914	0.00820618	0.0201737	-0.00119026	0.023937	0.0142204	0.0122806	-0.00707155	0.0149279	0.0050618	0.0141861	0.01751	0.0010524	0.00914061	0.0144512	-0.00429033	0.0475384	0.0126785	0.0191547	0.0246333	0.0300069	0.015671	0.0293247	-0.00205994	0.0223444	0.0263044	0.00759283	0.0167396	0.00664947	0.0085716	20
	0.5775	0.0349665	0.0207708	0.00925936	0.0142566	0.010732	-0.0151489	0.0200617	0.00814252	0.0212881	-0.00141281	0.0245652	0.0146855	0.0125562	-0.00671256	0.0160583	0.00578313	0.0112405	0.0137822	0.00598276	0.00059044	0.0134227	-0.00883925	0.0520698	0.00877108	0.0216476	0.0195655	0.0263587	0.0151069	0.0301427	0.00452119	0.0195374	0.0298129	0.0068354	0.00746629	0.00591796	0.00935132	20
	0.63	0.033774	0.0192727	0.0102887	0.0174325	0.00846631	-0.0141047	0.019245	0.00699861	0.020855	0.00066598	0.0256121	0.0135383	0.013293	-0.0056909	0.0199362	0.00588583	0.00991184	0.0126854	0.00107876	-0.00066362	0.010645	-0.0118901	0.0498373	0.0121139	0.0162995	0.0205173	0.0262854	0.0186624	0.0285176	0.00154024	0.0235353	0.0274506	0.00665047	0.00772699	0.00548074	0.00741177	20
	0.6825	0.033585	0.022253	0.00944067	0.0149715	0.0108609	-0.011549	0.0197509	0.00610036	0.0215218	0.00038911	0.0243889	0.0149711	0.010083	-0.00644855	0.0155727	0.00693499	0.00506978	0.00977665	0.00434846	-0.00214458	0.0122037	0.00027349	0.0419403	0.010125	0.0146104	0.0161677	0.0243925	0.0197194	0.027705	-0.00222536	0.0227165	0.0297906	0.00408261	0.00655471	0.00621895	0.0083498	20
	0.735	0.0343418	0.0202858	0.00745265	0.0159777	0.00894301	-0.013401	0.0146813	0.00572177	0.0229345	0.00249238	0.0251399	0.0145596	0.012653	-0.00669514	0.0149175	0.00691545	0.00731301	0.00467812	-0.00282856	-0.006863	0.00756532	-0.00487599	0.0340921	0.01196	0.0140069	0.0156032	0.0238245	0.0143834	0.0235474	-0.00343999	0.0230857	0.0275552	0.0124563	0.00554575	0.00375248	0.0088476	20
	0.7875	0.0333892	0.016958	0.00829794	0.0146723	0.00884708	-0.0125361	0.0203567	0.00762501	0.0239349	0.00300822	0.0258857	0.0140979	0.0118568	-0.00178748	0.0145257	0.00834531	0.00789879	0.00445207	-0.00436137	-0.00301745	0.00783328	-0.00149666	0.0355954	0.0127883	0.0159873	0.0203341	0.0196066	0.0161258	0.0243111	-0.00164115	0.0265355	0.0296717	0.011176	0.00589351	0.00290688	0.00752859	20
	0.84	0.0360266	0.016969	0.00696207	0.0177805	0.0112926	-0.00976587	0.021965	0.0099653	0.0224566	0.00259563	0.0294683	0.015167	0.0157731	-0.00463689	0.0152675	0.00931461	0.00355823	0.0052539	-0.00090354	-0.00440359	0.00912933	0.00502667	0.0395929	0.0135524	0.0145507	0.0194341	0.0250907	0.0165292	0.0259141	-0.00237208	0.0291818	0.0330305	0.00369659	0.0039677	0.00601443	0.0111967	20
	0.8925	0.0344764	0.0172466	0.00776219	0.016354	0.00669642	-0.00939973	0.0176772	0.00734857	0.0225391	0.00292101	0.0252252	0.0154351	0.0146187	-0.00191671	0.0142995	0.0112675	0.00595114	0.00490407	0.00215659	0.00056226	0.00691692	-0.00840862	0.028904	0.0109707	0.00283284	0.0164814	0.0222046	0.0132944	0.0259902	-0.00178259	0.0225811	0.0284353	0.00719116	0.00800903	0.0051505	0.00473684	20
	0.945	0.0311748	0.0156432	0.00769423	0.0159567	0.00675871	-0.0112213	0.015958	0.00928757	0.0213619	0.00546397	0.0230135	0.0134872	0.0140319	-0.00324826	0.0156737	0.0109886	0.00406827	0.00366034	-0.0021497	-0.00323191	0.00987827	-0.00543799	0.0313877	0.00662018	0.00767761	0.0176395	0.0178984	0.0155676	0.0241787	-0.00392174	0.0237627	0.0303655	0.00646024	0.00134563	0.00553102	0.00494564	20
	0.9975	0.0303736	0.0153335	0.00754006	0.0155513	0.00588792	-0.00762457	0.0158837	0.0132647	0.0219589	0.00297198	0.0250096	0.0120518	0.0156119	-0.0003476	0.0116532	0.0117588	0.00649958	0.00189545	-0.00524193	-0.00190277	0.0065806	0.00238778	0.0348692	0.00841842	0.0119342	0.0173584	0.0188701	0.0110695	0.0224904	-0.00407768	0.0282346	0.0308923	0.00538857	0.00534578	0.00918067	0.011216	20
	1.05	0.0298289	0.0143468	0.00867655	0.0168332	0.00538797	-0.0071692	0.0172068	0.00771242	0.0230836	0.00792151	0.0259101	0.0127856	0.0139151	-0.00040951	0.0131656	0.013414	0.00512255	0.00414832	-0.00206368	-0.00243264	0.0120321	-0.0033466	0.028278	0.0111662	0.00960391	0.0170168	0.0158893	0.0198478	0.0251348	-0.00299154	0.0309843	0.0328881	0.0133453	0.00507927	0.0082955	0.00856088	20
	1.1025	0.029707	0.013705	0.00845362	0.0135566	0.00574845	-0.00855349	0.0134586	0.00978575	0.0217566	0.00723774	0.0255586	0.0137605	0.0137092	0.00061195	0.0105867	0.0134181	0.00332746	0.00251684	-0.0022772	-0.001622	0.0119244	0.00421911	0.0261572	0.0122397	0.0116378	0.0100143	0.0150376	0.0180498	0.022865	-0.00032047	0.0265231	0.0294653	0.00801457	0.00786687	0.0107256	0.0111583	20
	1.155	0.0295354	0.0113796	0.00984562	0.0122837	0.00491264	-0.00396099	0.0165356	0.00753787	0.0214163	0.00457028	0.0240337	0.0145703	0.0168254	0.00291714	0.0125064	0.014	0.00698308	0.00220211	-0.00282648	-0.00293972	0.00583427	0.00684785	0.0242341	0.0127481	0.011409	0.0123182	0.0162005	0.016452	0.0262686	-0.00167031	0.0270849	0.0274384	0.0118914	0.00872548	0.00825769	0.00931817	20
	1.2075	0.026943	0.0131649	0.00773261	0.0124212	0.00483067	-0.00244185	0.0140006	0.00846077	0.0194311	0.00541426	0.0217193	0.0123067	0.0127472	0.00156705	0.0104351	0.0139923	0.00604906	0.00268493	-0.00066501	-0.00065025	0.00886098	-0.00256462	0.0221043	0.0135881	0.0126531	0.0141489	0.0147511	0.0144294	0.0249814	-0.00232383	0.0257788	0.0291916	0.0146704	0.00843262	0.00775403	0.00939888	20
	1.26	0.0268458	0.0132867	0.00849153	0.0127908	0.00426938	-0.00311895	0.0142368	0.00837862	0.0209991	0.00745182	0.0230817	0.0110195	0.014298	0.00249957	0.00832994	0.0135535	0.00406542	0.00418182	0.00047904	-0.00056532	0.00714722	0.00777582	0.0194283	0.00821032	0.0104999	0.0134029	0.0136196	0.0130865	0.0283201	-0.00340131	0.0258664	0.0265612	0.0115478	0.00970986	0.0058163	0.00803685	20
	1.3125	0.0260871	0.0114049	0.00672142	0.0116902	0.00396644	-0.00426324	0.0136219	0.00675638	0.0185218	0.00693461	0.0211826	0.0100086	0.0122416	0.00395781	0.0176897	0.0140387	0.00531434	0.00483009	0.0027899	-0.00197674	0.00802658	0.0030876	0.0217798	0.00776299	0.0132903	0.00740255	0.0129426	0.0144351	0.0216761	-0.00224494	0.0249242	0.0296492	0.00964776	0.00973384	0.00758758	0.00775422	20
	1.365	0.0241028	0.00908129	0.00663375	0.0106814	0.0036329	-0.00069592	0.0138578	0.00596837	0.0190454	0.00555603	0.0198789	0.0104027	0.0125294	0.00559983	0.00931557	0.0131386	0.0065732	0.00585762	-0.00449588	-0.00359354	0.0065046	0.0134615	0.0089672	0.00911495	0.00863612	0.0124159	0.0140098	0.0128898	0.0215791	0.00088306	0.0179937	0.0244528	0.0107347	0.00761149	0.00692112	0.0075144	20
	1.4175	0.0236012	0.0101242	0.00776821	0.0106935	0.00199568	0.00039765	0.0107741	0.00536114	0.0183877	0.00509317	0.0194533	0.0111249	0.0110264	0.00544523	0.0092751	0.0112822	0.00729838	0.00530391	-0.00464904	0.00254681	0.00975263	0.00609099	0.0136941	0.0127195	0.0170821	0.0111716	0.011111	0.0140716	0.0214742	2.1642e-05	0.0232716	0.027712	0.0120744	0.00861163	0.00650311	0.00638374	20
	1.47	0.0217865	0.00856709	0.0059373	0.00725269	0.00024563	-0.00053177	0.0105723	0.00511223	0.0140072	0.00260014	0.0172149	0.00778214	0.00978787	0.00603151	0.0077321	0.00881571	0.00416418	0.00228222	-0.00391451	0.00191151	0.00365823	0.00422713	0.0119988	0.00871892	0.00990439	0.0116104	0.0147793	0.0148128	0.0194658	-0.00288358	0.0201603	0.0189218	0.00758668	0.00894099	0.00490899	0.00811148	20
	1.5225	0.0201091	0.0097422	0.00784827	0.00874148	0.00128086	-0.00081489	0.0109317	0.006633	0.016213	0.00735903	0.0175577	0.00884469	0.0120559	0.00564268	0.0099828	0.0104881	0.00764763	0.00673206	0.00131779	0.00127263	0.0104815	0.0103894	0.0259628	0.0104689	0.0128215	0.00533433	0.0121084	0.0108181	0.0188268	0.00233698	0.0150198	0.0205282	0.0102825	0.0107755	0.00627985	0.0095125	20
	1.575	0.0182369	0.00765155	0.0047462	0.0083493	0.00320322	-0.00336991	0.00856616	0.00633757	0.0109226	0.00539399	0.0156117	0.00727247	0.00930459	0.00562166	0.00842547	0.00988615	0.00661682	0.00626762	0.00282085	0.00304269	0.00313177	0.00300851	0.0152177	0.00495693	0.00780766	0.00922877	0.0103664	0.0091285	0.0182122	-0.00337654	0.0238405	0.0199802	0.0049475	0.00724243	0.00723085	0.00603964	20
	1.6275	0.0185928	0.00547131	0.002931	0.00591877	0.00095605	-0.00124487	0.00586904	0.00603751	0.0121868	0.00663431	0.0150551	0.00885053	0.0103854	0.00813246	0.00357931	0.00632302	0.00260643	0.00677777	0.00374114	0.00045724	0.00348127	0.0122655	0.00595488	0.00398779	0.00710124	0.00767372	0.00915471	0.00905207	0.0193865	0.0001819	0.0161326	0.0156633	0.00567366	0.00684459	0.00347488	0.00746952	20
	1.68	0.0164407	0.0060311	0.00642011	0.00592715	-0.00055328	-0.00058814	0.00752484	0.00647968	0.0108519	0.00275586	0.0148688	0.00731359	0.00904511	0.00722984	0.00522271	0.00649645	0.00387611	0.00602094	0.00480449	0.00178834	0.00235514	0.0108632	0.00551764	0.00673223	0.00356737	0.00567866	0.0124401	0.00785368	0.018884	-0.00678911	0.01682	0.0186074	0.00868837	0.00488904	0.00692834	0.00312557	20
	1.7325	0.0135156	0.00519742	0.00422532	0.00409538	0.00212331	-0.0014423	0.00569005	0.00481694	0.0102618	0.00508274	0.0137041	0.0069549	0.0104249	0.00614821	0.00312173	0.00448003	0.0018574	0.00539033	-0.00245009	0.00327558	-0.00224567	0.00767358	0.00823087	0.00585493	0.0076501	0.00602136	0.0116416	0.00912626	0.015998	0.00131256	0.0140203	0.0162148	0.00050242	0.0103107	0.00498178	0.00554069	20
	1.785	0.0141835	0.00511783	0.00212254	0.00604783	-0.00016454	-0.00058644	0.00662983	0.00185531	0.00876693	0.00362393	0.0123522	0.00480212	0.00802766	0.00580552	0.00366164	0.00693132	0.00449048	0.00392038	0.00116169	0.00721756	0.00915014	0.00679309	0.0111665	0.00045348	0.00674074	0.00476977	0.00738693	0.00906714	0.017108	0.00116757	0.0180082	0.0141891	0.00125506	0.0125698	0.0015722	0.00338118	20
	1.8375	0.0138894	0.0038948	0.00459271	0.00388741	0.00271947	-0.00144846	0.00411925	0.00237339	0.00885885	0.0044974	0.0117764	0.00694342	0.00845227	0.00383019	0.00316798	0.004448	0.00206243	0.00304606	0.00383571	0.00131414	0.00885407	0.0131005	0.00806639	0.00626096	0.00925739	0.00445273	0.00875365	0.00646641	0.015884	0.00046467	0.0109222	0.00784225	0.00207565	0.00658812	0.00650122	0.00745066	20
	1.89	0.0108338	0.00323401	0.00397122	0.00448887	0.00097809	-0.00193098	0.00494466	0.00377181	0.00744969	0.003824	0.0120229	0.00584498	0.0072415	0.00552477	0.00495314	0.00324743	0.0033061	0.00476811	0.00401251	0.00226514	0.00712665	0.0129827	0.0100743	0.00475675	0.00744461	0.00534144	0.00599943	0.0098057	0.014802	0.00051608	0.0109581	0.00857694	3.9433e-05	0.00590183	0.00284053	0.00690785	20
	1.9425	0.00947278	0.00476574	0.00110489	0.00308673	-0.00149715	0.00232949	0.00509994	0.00151091	0.00775256	0.00457629	0.0101801	0.00573128	0.00512867	0.00094678	0.00405957	0.00347314	0.00259884	0.00150526	0.00365009	0.00361987	0.00653743	0.00879902	0.00870313	0.00740669	0.00682487	0.00414039	0.0102781	0.00572184	0.0113523	-0.00251933	0.00797097	0.010885	0.00676198	0.00740245	0.00260489	0.00578756	20
	1.995	0.00925715	0.00192063	0.00162647	0.00210442	-0.00201444	-3.6769e-05	0.00225184	0.00179899	0.00670373	0.00304904	0.00998504	0.00246078	0.00523816	0.00298693	0.00165633	0.00128264	0.0038296	0.00270985	0.00205379	0.00139077	-0.0019244	0.00301409	0.00462969	0.0043988	0.00594935	-0.00195588	0.00612645	0.00527857	0.00901523	-0.00271365	0.0102488	0.0077582	-0.00120937	0.00435904	0.00253144	0.00044715	20
	2.0475	0.00650398	0.00353083	0.00242873	0.00087327	-0.00148166	0.00057937	0.00231644	0.00012122	0.00403662	0.00414187	0.00753407	0.00280183	0.00504438	0.00208083	0.00090327	0.00162228	0.0053359	0.00214249	0.00081478	-0.00046894	0.00381308	0.00688903	0.00509115	0.00215957	-0.00030737	0.00108269	0.00271598	0.00753353	0.00865551	0.0014706	0.00587256	0.0126575	0.00391432	-0.00209248	0.00068979	0.00245676	20
	2.1	0.00636486	0.00337452	0.00141848	0.00260344	-0.00302526	0.00108462	0.00093345	0.00097242	0.00623147	0.00137832	0.00928971	0.00273929	0.00508794	0.00077318	0.00344026	0.00281403	0.00277295	0.00141969	-0.00103674	0.00194099	0.00557611	0.00839185	0.0002964	0.00163293	0.00641757	0.00550874	0.00562255	0.00086966	0.00282833	-0.00064596	0.00649289	0.00423237	0.00398729	0.00062908	0.00398464	-0.00037541	20
	2.1525	0.00633147	0.00236434	0.00370769	0.00241384	-0.00334992	5.4921e-05	0.00093017	0.0001631	0.00391172	0.00201729	0.00648284	0.00147769	0.00102676	0.00072278	0.00153312	0.00216677	0.00207038	0.00076127	-0.00541129	0.00017603	-0.00177207	0.00814618	0.0110178	0.00301435	0.00986281	0.00283436	0.00723565	-0.00458659	0.00935544	0.0006315	0.00273221	0.00683883	0.0034106	0.00386964	0.00455757	0.00184867	20
	2.205	0.0037461	0.00200649	0.00249719	0.00328425	-0.00228557	0.00135951	0.00192372	-0.00103005	0.00299022	0.00151681	0.00470961	0.00160158	0.00258277	0.00270083	-5.3318e-05	0.00084174	0.00011584	-0.00077411	0.00031541	0.00247959	-0.00565558	0.00089715	-0.00058165	-0.00055788	0.00314219	6.5526e-05	0.00563207	-9.8007e-05	0.00804553	-0.00228237	0.00640937	0.00132509	0.00719085	-0.00310679	0.0048301	1.0279e-05	20
	2.2575	0.00094	0.00135231	0.00086246	0.00176812	-0.00110465	0.00238508	-2.0341e-05	0.00255223	0.00298117	0.00200848	0.00160701	0.00135734	0.00402761	0.00165001	0.00238039	0.00301038	-2.6397e-05	-0.00166662	0.00290354	-0.00077202	-0.00831594	0.010284	-0.00299227	-0.00204574	0.00050935	0.00069831	0.00361072	-0.0018391	0.00483023	0.00037417	0.00591854	0.00140877	0.00165068	0.00588616	0.00117954	-0.00144809	20
	2.31	0.00336179	0.00054578	0.00060833	0.00185996	-0.00228844	0.00280489	0.000152	-0.00042286	0.00085431	0.00129525	0.00575518	6.1258e-05	0.00138219	-0.00044308	0.00205409	0.00086522	-0.00050733	-0.0016414	0.00164243	-0.00048629	0.00170667	0.00074612	-0.00761616	-0.00250196	-0.00115071	0.00180983	-0.0014705	-0.00413191	0.00322488	0.00081223	0.00549346	0.00217268	-0.00659278	0.00183424	0.00048726	-0.00018788	20
	2.3625	0.00144015	0.00038168	0.00048349	0.0028123	-0.00014238	0.00186411	0.00203886	0.00030749	0.00155919	-0.0011574	0.00278903	-0.00128774	0.00067217	0.00020102	0.00094335	0.0001142	-0.00114301	0.00106932	0.00172854	-0.00350088	0.00140314	-0.00232279	0.00482115	0.00039667	0.00170478	-0.00150376	0.00085559	0.00187733	0.0012021	0.00150199	-0.00237947	0.00427836	-0.00089504	-0.00167041	0.0009558	-0.00235556	20
	2.415	-0.00017358	5.6166e-05	-2.5253e-05	-0.00294333	-0.0007826	-0.00169428	-0.0017419	-9.8389e-05	-0.00018044	0.00058738	-0.00082817	0.00133427	-0.00061446	0.0015557	0.0012506	0.000448	0.00019731	-0.00093212	-0.00265788	-0.00186454	-0.00434373	-0.00663886	-0.00037025	-0.00057897	-0.00307551	5.6599e-05	0.00135393	-0.00315364	-0.00109679	-0.00048555	0.00024803	-0.00242357	-0.00594033	0.00205304	-0.00231228	-0.00076132	20
	2.4675	-0.00126656	-0.00043785	-0.00045824	0.00013103	0.00092498	-0.00016983	-0.00029696	-0.0002091	-0.00137875	0.00057003	-0.00196086	-4.6533e-05	-5.7713e-05	-0.00175672	-0.00219396	-0.0005622	0.0009457	-0.00013719	0.00092934	0.00536542	0.00294059	0.00896165	-0.0044509	0.0001823	0.00137073	0.00144716	-0.00220952	0.00127631	-0.00010531	-0.00101643	0.00213145	-0.00185479	0.00683537	-0.00038262	0.00135647	0.00311688	20
	2.52194	7.4937e-06	0.00114677	0.00013684	-0.00185144	0.00383697	0.00036844	0.00058764	0.00101819	0.00154833	0.00158927	0.00166017	-0.00099826	0.00086238	-0.00095184	-0.00029264	-0.00110107	-0.00129307	0.00139009	0.00456519	0.00216241	-0.00027921	-0.0019966	-0.0040261	-0.00168705	0.00749769	-0.00020515	0.00149861	-0.0010917	0.00313928	-0.00211617	-0.00202902	0.00353727	0.00405847	0.00516496	0.00259895	-2.7267e-05	20
	2.57444	-0.0014097	0.00139596	0.00028995	-0.00289358	0.00235573	-0.00292674	-0.00252437	0.00094587	-0.00064657	0.00114384	-0.0003497	0.00069798	0.00076684	0.00032478	-0.00139665	-0.00167806	0.00068293	-0.00028819	0.0067067	0.00466909	-0.00190328	-0.00186226	-0.00602165	0.00185685	-0.00081585	0.003881	-0.00138126	-0.00216528	0.00276799	-0.00301853	0.00037954	0.0001692	0.00050873	-0.00348123	-0.00088911	0.00020803	12.9
	2.62694	-0.00417697	-0.0005187	-0.00054238	-0.00174958	0.00118855	4.745e-05	-0.00282565	-0.00078143	-0.00030178	0.00068184	0.00140675	-0.0009208	0.0037447	-0.00189713	0.00042278	-0.00273002	0.00042348	-0.00207067	0.00598624	-0.00125513	-0.00087578	0.00573049	-0.00214928	-0.00138409	0.00534492	-0.00224993	0.00314317	-0.00540075	-0.00145289	0.00277724	0.00129785	-0.00161886	-0.00294621	-7.7452e-06	0.00515514	-0.00090785	7.2
	2.67944	-0.00362535	-0.0023261	-0.00191682	-0.004812	-0.00445141	-0.00240605	-0.00211299	-0.00118452	-0.00355766	-0.00174586	-0.00238669	-0.00236067	0.00407282	-0.00160524	-0.00129287	-0.00309425	-0.00292712	-0.00216377	0.00475196	0.00401796	-0.00477236	0.00106871	-0.0106871	-0.00554812	-0.00348237	-0.00111137	-0.00232936	-0.00522858	-0.00573167	-0.00026907	-0.00241439	-0.00781567	-0.00799869	0.00342045	-8.3181e-05	-0.00325316	4.1
	2.73194	-0.00680242	-0.0006208	0.00024405	-0.00289641	-0.00686895	-0.00141824	-0.00394323	-0.00235069	-0.00182859	-0.00162897	-0.00151693	-0.00362725	-0.00028274	-0.00315482	-0.00100854	-0.00542845	-0.00298545	-0.00494164	0.00169711	0.00453172	-0.00941906	0.0048279	-0.00845666	-0.00735877	-0.0132406	-0.0034274	-0.00156988	-0.00869701	-0.00483373	-0.00547555	-0.00420785	-0.00522104	-0.00481444	-0.0060976	-0.00124534	-0.0048414	2.3
	2.78444	-0.00586316	-0.00270134	-0.00353651	-0.00410978	-0.00881137	-0.00548248	-0.00540118	-0.00345072	-0.00511589	-0.00334161	-0.00338166	-0.00435841	-0.00121864	-0.00695763	0.00026567	-0.00729076	-0.00177581	-0.00475274	0.00532782	0.00648958	1.8128e-05	0.00745835	-0.00503414	-0.00097627	-0.0116247	0.00219997	-0.00392375	-0.0060837	-0.00235798	-0.00038204	-0.00303977	-0.00722403	-0.00694566	-0.00381918	-0.00176324	-0.00257517	1.3
	2.83694	-0.00629115	-0.00518329	-0.00576073	-0.00864946	-0.00924267	-0.0097716	-0.00627794	-0.0058901	-0.00438144	-0.00266703	-0.00789485	-0.00841415	-0.00279484	-0.00903894	-0.00266543	-0.0135344	-0.00287753	-0.00723062	0.00241458	0.00185961	-0.00700876	0.00962032	-0.0194821	-0.00551882	-0.0136007	-0.00058004	-0.0067385	-0.00708341	-0.00819663	0.00089719	-0.00919404	-0.0150366	2.2594e-05	-0.00328125	-0.00826634	-0.0067907	1.1
	2.88944	-0.00972054	-0.00847638	-0.0120612	-0.00723305	-0.0152326	-0.0180497	-0.00873051	-0.00762862	-0.00576411	-0.00653871	-0.0121181	-0.0127786	-0.00426897	-0.0143194	-0.00676396	-0.0215871	-0.00392831	-0.00905652	-0.00335413	-0.00022234	-0.017374	0.00866044	-0.0249064	-0.0173424	-0.0174587	0.00121288	-0.00430843	-0.0108263	-0.0197941	-0.00499139	-0.0145538	-0.0221275	-0.007082	-0.00992067	-0.0112643	-0.0146684	1.1
	2.94194	-0.0144879	-0.0154706	-0.0202895	-0.00746317	-0.0174759	-0.0252905	-0.0111973	-0.0121085	-0.00823751	-0.0107255	-0.0155275	-0.016747	-0.00826507	-0.0242368	-0.011326	-0.0297866	-0.00480567	-0.0132777	-0.00509644	-0.00724222	-0.0241372	-2.3526e-05	-0.0212959	-0.021442	-0.0217009	-0.00857792	-0.0135206	-0.0151128	-0.031105	-0.00400826	-0.0241719	-0.025258	-0.0179081	-0.0198427	-0.0136294	-0.0132279	1
	2.99444	-0.0223683	-0.0243441	-0.0257128	-0.010918	-0.0254662	-0.028424	-0.0119962	-0.0130975	-0.00931701	-0.014305	-0.0255415	-0.0267992	-0.00934471	-0.0283502	-0.0176656	-0.0337426	-0.00411265	-0.01392	-0.00167403	-0.00838433	-0.0199974	-0.00950807	-0.0241667	-0.0161542	-0.0163092	-0.0103195	-0.0204077	-0.0154174	-0.0265924	-0.00492537	-0.0269133	-0.0264009	-0.0211202	-0.0203095	-0.0171837	-0.0139288	1
	3.04694	-0.0290586	-0.0314868	-0.0315728	-0.0152665	-0.0324584	-0.027258	-0.0179476	-0.0200888	-0.0143483	-0.0222074	-0.0318597	-0.0332903	-0.0162774	-0.0343525	-0.0244733	-0.0346777	-0.00720709	-0.0199572	-0.00941329	-0.00510383	-0.0249765	0.00156312	-0.0209779	-0.0202858	-0.0191665	-0.0161176	-0.0234484	-0.0229599	-0.0305692	-0.0081565	-0.0339101	-0.0318434	-0.0200382	-0.0184558	-0.0174533	-0.0159547	1
	3.09944	-0.0342039	-0.0332543	-0.0335956	-0.0176096	-0.0352883	-0.0317187	-0.0230608	-0.0227787	-0.0193919	-0.0260558	-0.0360323	-0.0376976	-0.0223538	-0.0355503	-0.0295957	-0.036939	-0.00940285	-0.0247314	-0.0114555	-0.0100724	-0.0277778	-0.011078	-0.0137708	-0.0213156	-0.0248872	-0.0161398	-0.0230877	-0.0299156	-0.0321952	-0.0191405	-0.028035	-0.0330692	-0.0243011	-0.0209658	-0.0186993	-0.020965	1
	3.15194	-0.04142	-0.0348926	-0.0355518	-0.0217749	-0.0404574	-0.0335265	-0.0259975	-0.0243858	-0.0244618	-0.0287571	-0.0381674	-0.0388947	-0.0256019	-0.0364124	-0.0335223	-0.0379063	-0.0116366	-0.0302171	-0.0171992	-0.00782974	-0.0229294	-0.00094645	-0.0176869	-0.0160886	-0.0188134	-0.017557	-0.0348739	-0.0324272	-0.0364493	-0.0215474	-0.0278004	-0.037965	-0.0268997	-0.0179308	-0.0217811	-0.0187066	1
	3.20444	-0.0419227	-0.0360374	-0.0376482	-0.0255309	-0.0397789	-0.0315035	-0.0307314	-0.0269603	-0.0271487	-0.0325979	-0.0387512	-0.0408896	-0.0283912	-0.0382001	-0.0356801	-0.0382682	-0.0144584	-0.0304514	-0.0165289	-0.00391211	-0.0296395	0.00153921	-0.0129294	-0.0187847	-0.0130528	-0.0213187	-0.0272315	-0.0324358	-0.0367111	-0.0143053	-0.0275607	-0.0354329	-0.0276617	-0.0161559	-0.0181395	-0.0155897	1
	3.25694	-0.0463081	-0.0379459	-0.0391507	-0.0297655	-0.0416906	-0.0305227	-0.0350973	-0.0261328	-0.0265588	-0.0327645	-0.0409048	-0.0410858	-0.0302286	-0.0410433	-0.0377427	-0.0395384	-0.0185634	-0.0361618	-0.0131982	0.00011906	-0.0279741	-0.00669853	-0.0228707	-0.0224801	-0.0153932	-0.0201192	-0.0320473	-0.0350794	-0.0371481	-0.0198787	-0.0358433	-0.0408798	-0.0361575	-0.0213768	-0.0227479	-0.0155957	1
	3.30944	-0.0478144	-0.038959	-0.0412096	-0.0300494	-0.0428092	-0.0335026	-0.037331	-0.0269782	-0.0293698	-0.0333205	-0.0470158	-0.043758	-0.0314644	-0.041395	-0.0370796	-0.0395392	-0.0213904	-0.0378365	-0.0164184	-0.00046049	-0.0239466	-0.00866987	-0.0166781	-0.0161241	-0.0225753	-0.0223416	-0.03131	-0.037807	-0.040882	-0.0163386	-0.0370131	-0.0485709	-0.0271731	-0.0172975	-0.0224778	-0.0223836	1
	3.36194	-0.0493232	-0.0390768	-0.0448875	-0.033939	-0.0449547	-0.0290318	-0.0393788	-0.0276133	-0.0281421	-0.033878	-0.0410675	-0.0459213	-0.0305105	-0.042148	-0.0381312	-0.0412551	-0.0232782	-0.0370212	-0.0115163	-0.00030556	-0.0186502	-0.00354089	-0.0156818	-0.0176933	-0.0186129	-0.0180026	-0.0307199	-0.0424265	-0.0406259	-0.0207244	-0.0392677	-0.0440669	-0.02593	-0.019892	-0.022169	-0.0200626	1
	3.41444	-0.0512994	-0.0403478	-0.042307	-0.0333444	-0.0434815	-0.0307847	-0.0393353	-0.030792	-0.0327163	-0.035448	-0.0450128	-0.0466037	-0.0327277	-0.0407198	-0.0399048	-0.0425797	-0.0245215	-0.0375315	-0.0151348	0.00148045	-0.0235074	-0.00323877	-0.0147743	-0.020298	-0.0239267	-0.0275484	-0.0333073	-0.0410645	-0.0374975	-0.0209576	-0.0361896	-0.044195	-0.0273377	-0.0265836	-0.0220068	-0.0190453	1
	3.46694	-0.0532214	-0.041096	-0.0457771	-0.0345474	-0.045157	-0.0313324	-0.0400165	-0.0300031	-0.0307388	-0.0337509	-0.0465937	-0.046856	-0.0334711	-0.0428671	-0.0393819	-0.0405476	-0.0243974	-0.0400558	-0.0113045	0.00491674	-0.0238848	-0.00155348	-0.0203443	-0.0169899	-0.0200535	-0.0243974	-0.0400233	-0.0389015	-0.0398133	-0.0225549	-0.0374526	-0.045196	-0.0270452	-0.025425	-0.023155	-0.0202285	1
	3.51944	-0.0550814	-0.0417373	-0.0436275	-0.0334998	-0.0461088	-0.0301552	-0.0409916	-0.0308895	-0.0327815	-0.035064	-0.0478317	-0.0470779	-0.0342956	-0.0456146	-0.0409381	-0.0402389	-0.02434	-0.0422409	-0.00856172	0.00689763	-0.0230848	0.00207269	-0.0186341	-0.018941	-0.0145937	-0.0298094	-0.0374619	-0.0420063	-0.0392656	-0.0228539	-0.0391154	-0.0437982	-0.0388805	-0.0243642	-0.0220576	-0.0210976	1
	3.57194	-0.0560626	-0.041612	-0.0450704	-0.034873	-0.0432774	-0.0291571	-0.0415616	-0.0303514	-0.0320569	-0.0364077	-0.0464802	-0.049261	-0.0336807	-0.0454002	-0.0407457	-0.0422023	-0.0262992	-0.043056	-0.0178959	0.00064663	-0.020934	-0.00139508	-0.00853595	-0.0194834	-0.0169229	-0.0310634	-0.0382262	-0.0435989	-0.0441249	-0.0232665	-0.0376683	-0.0491041	-0.0322556	-0.0291141	-0.0248376	-0.0193703	1
	3.62444	-0.0553832	-0.0434244	-0.0464724	-0.0374869	-0.0465923	-0.03021	-0.0414756	-0.0326299	-0.0343533	-0.0371342	-0.0491187	-0.0461384	-0.0360446	-0.0451244	-0.0420989	-0.0432465	-0.0273369	-0.0421093	-0.00738585	-0.00020775	-0.0226316	0.00069892	-0.0227361	-0.022116	-0.0194861	-0.0294227	-0.0387542	-0.0461425	-0.0388479	-0.0264684	-0.0444016	-0.0442695	-0.0424239	-0.02957	-0.0237286	-0.0184171	1
	3.67694	-0.0570703	-0.0430056	-0.0423524	-0.0369274	-0.0461057	-0.0291657	-0.0417953	-0.0307764	-0.0353879	-0.0365659	-0.0500314	-0.0486322	-0.0340651	-0.0467713	-0.0416334	-0.0433581	-0.0265496	-0.0426928	-0.0099498	-0.00108648	-0.0213042	-0.0114634	-0.0266053	-0.0155611	-0.0223686	-0.0261068	-0.0368713	-0.0446624	-0.0412786	-0.0223437	-0.0402327	-0.0459083	-0.0366656	-0.0245111	-0.024986	-0.0198602	1
	3.72944	-0.057524	-0.0464988	-0.0439947	-0.0382571	-0.046092	-0.0282135	-0.0428942	-0.0338095	-0.0333746	-0.0387689	-0.0490536	-0.0469804	-0.0357547	-0.04716	-0.0405367	-0.0418744	-0.0257611	-0.0430366	-0.0153047	-0.00019263	-0.0216494	0.00048459	-0.0225635	-0.0206851	-0.0211027	-0.0288496	-0.0361418	-0.0444364	-0.0419372	-0.0174812	-0.0411376	-0.0444203	-0.0372436	-0.0286473	-0.0195167	-0.0201742	1
	3.78194	-0.0594065	-0.0440438	-0.0463052	-0.0368312	-0.0476436	-0.0302381	-0.0422742	-0.0340358	-0.035154	-0.0387564	-0.0499597	-0.0497668	-0.035155	-0.0460376	-0.0416268	-0.0430712	-0.0261152	-0.0429882	-0.0122752	0.00144506	-0.0240612	-0.00307195	-0.0167532	-0.0224539	-0.0252656	-0.0282811	-0.040282	-0.046961	-0.0444987	-0.0201663	-0.0467074	-0.0505205	-0.0427981	-0.0297609	-0.0221017	-0.0177596	1
	3.83444	-0.061888	-0.0438745	-0.0459121	-0.0407989	-0.0462774	-0.0285926	-0.0447488	-0.0320899	-0.0348601	-0.0387603	-0.0517937	-0.0503703	-0.0371515	-0.0457792	-0.0417232	-0.0434151	-0.0283494	-0.0445884	-0.00789782	0.00283906	-0.0233707	-0.00764712	-0.0219763	-0.0179111	-0.0163377	-0.0264268	-0.0405051	-0.0503528	-0.0476593	-0.0259878	-0.0458015	-0.0465841	-0.0481095	-0.0313996	-0.021357	-0.0179822	1
	3.88694	-0.0607636	-0.0434105	-0.046267	-0.0400373	-0.0483106	-0.0389935	-0.0411156	-0.0341675	-0.0350951	-0.0408147	-0.051472	-0.049067	-0.0361089	-0.0471865	-0.0416208	-0.0426893	-0.0256302	-0.0450008	-0.00627507	0.00376327	-0.0193284	-0.00677132	-0.0155012	-0.0183262	-0.015367	-0.0278988	-0.0393922	-0.0456391	-0.0461846	-0.0256042	-0.0406067	-0.0484233	-0.044387	-0.0289982	-0.0226855	-0.0190761	1
	3.93944	-0.0603882	-0.0457056	-0.0472132	-0.0394834	-0.0486904	-0.0297363	-0.0426795	-0.0359195	-0.0361047	-0.0370267	-0.0521226	-0.051856	-0.03669	-0.0477995	-0.0423361	-0.0426735	-0.0283529	-0.0449629	-0.00955098	0.00158316	-0.0237101	-0.0121794	-0.0117529	-0.0191992	-0.0173509	-0.0311007	-0.0431703	-0.0542511	-0.048534	-0.027921	-0.04662	-0.0482126	-0.0324853	-0.0259496	-0.0205916	-0.0230984	1
	3.99194	-0.0609396	-0.0432655	-0.0468727	-0.0399207	-0.0468062	-0.0271342	-0.0443365	-0.0343165	-0.036083	-0.0388152	-0.0533019	-0.0514932	-0.0372007	-0.047303	-0.0439696	-0.0409259	-0.0278609	-0.0474473	-0.00655843	-0.00166981	-0.0226892	0.00026677	-0.0149958	-0.0215942	-0.0170234	-0.0274875	-0.0412531	-0.053068	-0.0454825	-0.025066	-0.0404902	-0.0502027	-0.0354899	-0.0308498	-0.0210728	-0.0169528	1
	4.04444	-0.0610549	-0.0454048	-0.0449006	-0.0376367	-0.0489166	-0.0251912	-0.0447608	-0.0336169	-0.0368684	-0.03856	-0.0484021	-0.0509369	-0.0354627	-0.0474079	-0.0417292	-0.0408127	-0.0269234	-0.0461328	-0.0073824	0.00268598	-0.0244545	-0.00651923	-0.0118105	-0.0169182	-0.0211465	-0.0318044	-0.0419046	-0.0518272	-0.0508723	-0.0253533	-0.0447948	-0.0484641	-0.0425618	-0.0269581	-0.0212585	-0.024429	1
	4.09694	-0.06237	-0.0448623	-0.0468044	-0.0391764	-0.0459815	-0.0251143	-0.0442208	-0.0359663	-0.037788	-0.0388799	-0.0525009	-0.0499638	-0.0360373	-0.0452217	-0.0424735	-0.041162	-0.0263696	-0.0465831	-0.0105073	0.00521591	-0.0201982	-0.00142955	-0.0133013	-0.0193845	-0.0191679	-0.0286453	-0.0437599	-0.050436	-0.0497557	-0.0287241	-0.0434877	-0.0474638	-0.0467685	-0.0268236	-0.0190959	-0.0167688	1
	4.14944	-0.0635929	-0.0455509	-0.0457782	-0.0392715	-0.0489017	-0.0239742	-0.0457118	-0.0341187	-0.0363368	-0.039914	-0.0539269	-0.0498986	-0.0375222	-0.045646	-0.0446661	-0.0408536	-0.026979	-0.046906	-0.00685682	0.00851994	-0.0254466	-0.0025935	-0.0199697	-0.0126754	-0.0198266	-0.0240626	-0.0427231	-0.0528566	-0.0473346	-0.0247654	-0.0435412	-0.0476701	-0.0369699	-0.0273026	-0.0197555	-0.015443	1
	4.20194	-0.0623159	-0.0449954	-0.0460722	-0.0398227	-0.0479495	-0.0211953	-0.0446988	-0.0325207	-0.0383405	-0.0401014	-0.0535312	-0.0497854	-0.0380166	-0.0440051	-0.0435444	-0.0392423	-0.0267033	-0.0471427	-0.0110993	-0.00047232	-0.0198007	-0.00707499	-0.0108717	-0.0165692	-0.0218567	-0.0278232	-0.0419188	-0.0537909	-0.0428196	-0.0266325	-0.0464256	-0.0502261	-0.0421401	-0.0302526	-0.0150521	-0.0190779	1
	4.25444	-0.0628929	-0.0443165	-0.0434843	-0.0410507	-0.0457095	-0.021216	-0.0452186	-0.0329328	-0.0377635	-0.0392761	-0.0541979	-0.0471352	-0.0373292	-0.0473943	-0.041605	-0.0391556	-0.0278313	-0.0477548	-0.00850398	0.00060242	-0.0242389	0.00187642	-0.0195769	-0.016222	-0.0270374	-0.0271228	-0.0444182	-0.054315	-0.0487928	-0.0284152	-0.0449005	-0.0483256	-0.0441834	-0.0295846	-0.0167954	-0.0161784	1
	4.30694	-0.061396	-0.0442251	-0.0463813	-0.0411901	-0.0468849	-0.0204456	-0.0466113	-0.0336781	-0.0378853	-0.0400372	-0.0532613	-0.0467601	-0.0373147	-0.0447563	-0.0429225	-0.0392088	-0.0256759	-0.0471145	-0.0103153	0.00380394	-0.0268308	-0.00057772	-0.018456	-0.0182806	-0.0196457	-0.0326351	-0.0441237	-0.0552069	-0.0478856	-0.0312303	-0.0447103	-0.0512411	-0.0494327	-0.0305973	-0.0184462	-0.0169901	1
	4.35944	-0.063402	-0.04366	-0.0462782	-0.0400231	-0.0471368	-0.0196704	-0.0474474	-0.0348813	-0.039381	-0.038066	-0.0558963	-0.0460052	-0.0367343	-0.0441996	-0.0438014	-0.0397732	-0.0274981	-0.0473302	-0.00629302	0.00360661	-0.0190776	-0.0134338	-0.0134766	-0.016251	-0.0202715	-0.0314565	-0.0426684	-0.0564691	-0.0486226	-0.026512	-0.0497936	-0.050604	-0.0487272	-0.0326948	-0.0189494	-0.018139	1
	4.41194	-0.0627194	-0.0423492	-0.0450844	-0.0402575	-0.0459914	-0.0172842	-0.046585	-0.0329511	-0.0378244	-0.0400164	-0.0541102	-0.045838	-0.0391607	-0.0419103	-0.0416045	-0.0372181	-0.0291823	-0.0466962	-0.00122355	0.00163296	-0.0203785	-0.00638964	-0.013903	-0.0141977	-0.0155853	-0.0252753	-0.0446891	-0.0513636	-0.0444867	-0.0309665	-0.0401407	-0.0501024	-0.0462139	-0.0324159	-0.015121	-0.01786	1
	4.46444	-0.0628006	-0.0434758	-0.0460424	-0.0391658	-0.045758	-0.0149797	-0.0467232	-0.0333093	-0.0385167	-0.0383033	-0.0529428	-0.0430426	-0.0387137	-0.0441806	-0.0418753	-0.0390207	-0.0320351	-0.0474454	-0.0036487	-0.00203445	-0.0271242	-0.00934353	-0.0191771	-0.0207243	-0.0163519	-0.0295731	-0.04681	-0.0539792	-0.045497	-0.0287537	-0.0439709	-0.050893	-0.0445986	-0.0298967	-0.0156848	-0.021275	1
	4.51694	-0.0614544	-0.0438859	-0.0447665	-0.0413798	-0.0462487	-0.0139043	-0.0470416	-0.0326668	-0.0392667	-0.0370719	-0.0537115	-0.0420919	-0.0391087	-0.0425731	-0.0432506	-0.0358958	-0.0294965	-0.0472114	-0.00577225	0.00336261	-0.0287569	0.00284847	-0.00411387	-0.0157145	-0.0205085	-0.0285834	-0.0425718	-0.0590696	-0.0451917	-0.0265928	-0.0469215	-0.0500092	-0.0467228	-0.0296956	-0.0139401	-0.0148863	1
	4.56944	-0.0612796	-0.0444066	-0.0440919	-0.0419538	-0.0441178	-0.0134189	-0.044742	-0.0337674	-0.0380857	-0.037387	-0.0542161	-0.0402388	-0.0371063	-0.0428885	-0.04387	-0.0375343	-0.0301028	-0.0488161	-0.00206335	0.00471239	-0.0249446	-0.00310446	-0.0172491	-0.0217374	-0.0225884	-0.0279116	-0.0436949	-0.0574802	-0.0470913	-0.0329906	-0.04595	-0.0481574	-0.0446999	-0.0305514	-0.0173951	-0.0174627	1
	4.62194	-0.0619955	-0.044274	-0.0438043	-0.0416011	-0.0435869	-0.013306	-0.0466928	-0.0344139	-0.0395883	-0.0395509	-0.0550548	-0.0410473	-0.0378306	-0.0402959	-0.0428342	-0.0362555	-0.0297099	-0.0468691	-0.00535088	0.00789389	-0.0241894	-0.0123283	-0.0226616	-0.0226858	-0.0210543	-0.0333249	-0.0463489	-0.0547303	-0.0459137	-0.0286334	-0.0505256	-0.0510058	-0.0479809	-0.0343562	-0.016602	-0.0184929	1
	4.67444	-0.0615754	-0.0436317	-0.0406335	-0.040844	-0.0428893	-0.0136301	-0.0471454	-0.0335352	-0.0383125	-0.0397388	-0.0541343	-0.0385663	-0.037698	-0.0407585	-0.0419696	-0.0366163	-0.0284566	-0.0465194	-0.00209378	0.00898549	-0.0250784	-0.00478995	-0.0147314	-0.0188975	-0.017358	-0.0277316	-0.0493556	-0.0600218	-0.0441177	-0.0281859	-0.0460461	-0.054026	-0.0426955	-0.0336359	-0.0147212	-0.0178219	1
	4.72694	-0.0622195	-0.0442662	-0.0408846	-0.0405926	-0.0397677	-0.0112683	-0.0496674	-0.0323902	-0.0388838	-0.039987	-0.0538033	-0.0355756	-0.0362875	-0.040051	-0.0414771	-0.0351728	-0.0282332	-0.048176	-0.0107829	0.00868953	-0.0219307	-0.00336915	-0.00694497	-0.0227163	-0.0116227	-0.0275226	-0.0425281	-0.053979	-0.0433393	-0.0334834	-0.0438152	-0.050083	-0.0484709	-0.0324666	-0.00964569	-0.01795	1
	4.77944	-0.059598	-0.0455504	-0.0379362	-0.0405021	-0.0422297	-0.0108731	-0.0465195	-0.0321931	-0.039807	-0.0377735	-0.0528517	-0.0343424	-0.0358884	-0.0379654	-0.042057	-0.0333976	-0.0282461	-0.0460404	-0.0113479	0.0110241	-0.027949	-0.00757887	-0.0110858	-0.0218624	-0.0184737	-0.0236135	-0.0460067	-0.0577348	-0.0455184	-0.0288575	-0.0466121	-0.0494423	-0.0447468	-0.0312968	-0.0109251	-0.0158782	1
	4.83194	-0.0596799	-0.0473856	-0.0349272	-0.0409884	-0.0387602	-0.0103631	-0.047875	-0.0334816	-0.0387302	-0.0389934	-0.0541391	-0.0339165	-0.0369639	-0.0353415	-0.0398861	-0.0329635	-0.0290755	-0.0476568	-0.00470752	0.00334376	-0.0310336	-0.00647648	-0.00723256	-0.0183831	-0.0154426	-0.0308847	-0.0411298	-0.0567828	-0.040502	-0.0286424	-0.047069	-0.0493483	-0.0446166	-0.0344446	-0.00964136	-0.0175517	1
	4.88444	-0.0606795	-0.0457522	-0.0346407	-0.0405881	-0.0359035	-0.0102527	-0.046889	-0.033466	-0.0379046	-0.0377045	-0.0538076	-0.0309646	-0.037086	-0.0325741	-0.0394075	-0.0315985	-0.0288892	-0.0467414	-0.0112189	0.00490491	-0.0250691	-0.0111181	-0.0122775	-0.0196296	-0.00917187	-0.028425	-0.0467487	-0.0591258	-0.0451454	-0.0291476	-0.0473808	-0.0499128	-0.0472007	-0.0333718	-0.00678648	-0.011912	1
	4.93694	-0.0601024	-0.0423981	-0.0305698	-0.0411359	-0.0345802	-0.00966083	-0.0477947	-0.032738	-0.0387618	-0.0383634	-0.0533139	-0.0281008	-0.0361949	-0.0315988	-0.0395717	-0.0328874	-0.027899	-0.0474588	-0.0111278	0.00168623	-0.0219506	-0.0145169	-0.00369306	-0.0156513	-0.0163236	-0.0317399	-0.0463991	-0.0562778	-0.0412256	-0.0313277	-0.0438206	-0.0491208	-0.045846	-0.0340409	-0.00909471	-0.0129349	1
	4.98944	-0.0605345	-0.0436426	-0.0265593	-0.0419789	-0.0324294	-0.00664819	-0.0496266	-0.0316937	-0.0399474	-0.0396488	-0.0541933	-0.0272942	-0.0368178	-0.0300373	-0.0396382	-0.0328026	-0.0277752	-0.0478905	-0.0122988	0.00566814	-0.0256572	-0.00417656	-0.00432544	-0.0193368	0.00062041	-0.029135	-0.0480716	-0.0577922	-0.0400599	-0.0329136	-0.0476281	-0.0509428	-0.052207	-0.0297477	-0.00796583	-0.012581	1
	5.04472	-0.0638346	-0.043658	-0.0259857	-0.0433741	-0.0330064	-0.00930278	-0.0510586	-0.0341333	-0.0399643	-0.0390245	-0.0574149	-0.0304394	-0.0386073	-0.0272092	-0.0403958	-0.0329045	-0.0315771	-0.0492819	-0.0110527	0.00258213	-0.030405	-0.0195915	-0.0142022	-0.0217119	-0.0138362	-0.0353516	-0.0447661	-0.0617139	-0.0486799	-0.0334293	-0.0463209	-0.0548139	-0.053376	-0.03619	-0.0101308	-0.0116158	1
	5.09722	-0.0643162	-0.0455588	-0.0214459	-0.043738	-0.0289487	-0.00702581	-0.0511939	-0.0325907	-0.0409628	-0.0396561	-0.0568929	-0.0266451	-0.0373976	-0.0242232	-0.0385009	-0.0314276	-0.0296182	-0.0486516	-0.012418	0.00314877	-0.0293192	-0.0140941	-0.00975237	-0.0230269	-0.0159233	-0.0335896	-0.0490672	-0.0610916	-0.0489552	-0.0325155	-0.0531364	-0.0578671	-0.0521727	-0.0371423	-0.00392758	-0.0132715	1
	5.14972	-0.06066	-0.0427734	-0.0141893	-0.0436391	-0.0285022	-0.00476594	-0.0531163	-0.0327661	-0.0375061	-0.0395303	-0.0541951	-0.0241278	-0.0375605	-0.0237984	-0.0394816	-0.0321132	-0.0283793	-0.0482516	-0.0080668	0.00877043	-0.0246722	-0.0122807	0.00072911	-0.023636	-0.00067496	-0.0345128	-0.0469249	-0.0635635	-0.0397796	-0.0302161	-0.0484346	-0.0526708	-0.0520346	-0.0362654	-0.00347695	-0.0144821	1
	5.20222	-0.0611623	-0.0428668	-0.0110758	-0.0433529	-0.0275674	-0.0020796	-0.0517617	-0.0316607	-0.041067	-0.0374321	-0.0559237	-0.0204846	-0.0370453	-0.0173333	-0.0393363	-0.0293978	-0.030042	-0.0485986	-0.0125009	0.00133097	-0.0318152	-0.0179777	0.0106391	-0.0242745	-0.0080706	-0.0365384	-0.0511644	-0.0621946	-0.0471623	-0.0274376	-0.0493845	-0.0515622	-0.0533403	-0.0361132	-0.00079857	-0.0116599	1
	5.25472	-0.0595777	-0.0429218	-0.0005346	-0.0436632	-0.027197	-0.00290051	-0.0525712	-0.0334471	-0.038758	-0.0382244	-0.0573418	-0.0216199	-0.0386641	-0.0158115	-0.03445	-0.0287237	-0.0294014	-0.0506514	-0.0076189	0.00067708	-0.0240173	-0.0167786	0.00466406	-0.0263404	0.00868495	-0.0322843	-0.0472837	-0.0615935	-0.0384194	-0.0324294	-0.048201	-0.0520785	-0.0514554	-0.0343236	0.00087724	-0.00818581	1
	5.30722	-0.0596265	-0.0414372	0.00484971	-0.0458497	-0.0259185	-0.00087156	-0.0519121	-0.0318585	-0.0403121	-0.0356775	-0.0574154	-0.0185908	-0.0376389	-0.0117719	-0.0357637	-0.0260359	-0.0305563	-0.0484577	-0.0139765	-0.00231297	-0.0239344	-0.0191768	0.00862018	-0.0220368	0.00431911	-0.0320614	-0.0495913	-0.0645271	-0.0417125	-0.0328098	-0.0539512	-0.0546526	-0.0545821	-0.0339329	0.00937724	-0.0051345	1
	5.35972	-0.0588069	-0.0412685	0.00998024	-0.0430557	-0.0259989	0.00056814	-0.0520066	-0.0297286	-0.0398774	-0.0359086	-0.056915	-0.0187656	-0.0380502	-0.00750442	-0.0321763	-0.0270095	-0.0299305	-0.0497399	-0.00692499	0.00218794	-0.0233308	-0.018194	0.0120081	-0.0206293	0.008146	-0.0363493	-0.046531	-0.062845	-0.0359768	-0.0360921	-0.0529716	-0.0499742	-0.0568697	-0.0325288	0.0193418	-0.00154077	1
	5.41222	-0.0574836	-0.040164	0.0183742	-0.0443074	-0.0224103	0.00352077	-0.0529436	-0.0310299	-0.0398627	-0.0363463	-0.0552016	-0.0159368	-0.0373304	-0.00564426	-0.0287284	-0.0246859	-0.0302864	-0.0480592	-0.0126715	0.00678448	-0.0228809	-0.0245813	0.0166934	-0.0236881	0.0105371	-0.0350176	-0.0490333	-0.0611243	-0.0343567	-0.0336224	-0.0516168	-0.0527564	-0.0577332	-0.0346058	0.0258721	0.00106071	1
	5.46472	-0.0569463	-0.0399066	0.0259411	-0.0446122	-0.0205783	0.00531553	-0.0506769	-0.0283651	-0.0409997	-0.0359247	-0.0572266	-0.0150028	-0.0382028	-0.00245685	-0.0282511	-0.0217169	-0.0297501	-0.0482073	-0.0170507	-0.00242014	-0.0239765	-0.0182468	0.0153681	-0.0261094	0.00745892	-0.0340146	-0.0501863	-0.0615389	-0.0399212	-0.0332076	-0.0560282	-0.054983	-0.0537677	-0.0328524	0.0400909	0.0104708	1
	5.51722	-0.0578958	-0.037011	0.0314392	-0.0450644	-0.0184511	0.00809483	-0.0527246	-0.0289949	-0.0412644	-0.0359107	-0.054954	-0.0142046	-0.0355244	0.00052279	-0.0253164	-0.0205456	-0.0322662	-0.0483115	-0.0150544	0.00215067	-0.0193399	-0.0220264	0.0200447	-0.0222623	0.0143446	-0.0344394	-0.0519459	-0.0667796	-0.0344842	-0.0380417	-0.0530031	-0.0550598	-0.0533527	-0.0365051	0.0494528	0.0150268	1
	5.56972	-0.0541182	-0.0349008	0.0386393	-0.0452125	-0.0182939	0.0128104	-0.052162	-0.0285921	-0.0392387	-0.0322644	-0.055835	-0.0137775	-0.0365507	0.00326004	-0.0218671	-0.0177625	-0.0303445	-0.0482894	-0.0138845	0.00142977	-0.0163935	-0.0217802	0.0109248	-0.024367	0.0176278	-0.0320281	-0.0509804	-0.0644557	-0.0283642	-0.0329723	-0.0507278	-0.0561917	-0.0578935	-0.0326415	0.0614442	0.0307677	1
	5.62222	-0.0514645	-0.0319592	0.0442297	-0.0430385	-0.0161206	0.015644	-0.0505174	-0.0280291	-0.0383197	-0.0326039	-0.0539112	-0.00944277	-0.0346476	0.00539076	-0.0220151	-0.0165049	-0.0328797	-0.0479659	-0.00872879	-0.00045683	-0.0169398	-0.0269601	0.0199868	-0.0246963	0.0171467	-0.032302	-0.0498328	-0.0647729	-0.0248864	-0.0326356	-0.0542985	-0.0511063	-0.0583751	-0.0344915	0.069283	0.0499204	1
	5.67472	-0.0541512	-0.0287747	0.0478304	-0.0435689	-0.0145214	0.0173874	-0.0513813	-0.0283789	-0.0384277	-0.0306441	-0.0546253	-0.00641126	-0.034005	0.00800842	-0.0193567	-0.015366	-0.0313794	-0.0470398	-0.0151097	-0.00147431	-0.0120921	-0.0178307	0.0267712	-0.0168469	0.0163053	-0.0338529	-0.0508465	-0.0661863	-0.0202394	-0.033048	-0.0541983	-0.0525091	-0.06046	-0.032045	0.0742235	0.0620984	1
	5.72722	-0.0493266	-0.024932	0.049489	-0.0429931	-0.0129476	0.0208599	-0.0510359	-0.0252532	-0.0373383	-0.0269288	-0.0532682	-0.00414033	-0.0308119	0.00921622	-0.0182094	-0.0108071	-0.031854	-0.048206	-0.00790554	0.00188744	-0.0209349	-0.0227748	0.0350289	-0.0265511	0.0273103	-0.0321328	-0.0516314	-0.0639366	-0.0197429	-0.0336138	-0.0542609	-0.048844	-0.0575489	-0.0316786	0.0790468	0.0718468	1
	5.77972	-0.0486394	-0.0215114	0.0536794	-0.04116	-0.0126072	0.0234905	-0.0498811	-0.0250549	-0.037591	-0.0277339	-0.0535949	-0.00101354	-0.0309803	0.011297	-0.0136398	-0.0107762	-0.0330684	-0.0467094	-0.0142655	0.00048668	-0.0135756	-0.0212476	0.0376125	-0.020897	0.0373618	-0.0335514	-0.0557584	-0.0665631	-0.0176038	-0.0315435	-0.0551596	-0.049051	-0.0667372	-0.0355	0.0811827	0.0769315	1
	5.83222	-0.0447469	-0.0179695	0.0550215	-0.0399074	-0.00832626	0.0228688	-0.0487911	-0.0235312	-0.0378665	-0.0265869	-0.0514839	-0.00161438	-0.030421	0.0122965	-0.0123593	-0.0123909	-0.0353332	-0.047228	-0.016102	0.00028205	-0.0123941	-0.0240951	0.0373398	-0.0247041	0.0384526	-0.033417	-0.0534531	-0.0680809	-0.0150621	-0.0352449	-0.0520915	-0.0482102	-0.0667385	-0.040946	0.0840294	0.0786542	1
	5.88472	-0.0431334	-0.0119406	0.0561647	-0.0403016	-0.00882234	0.0256184	-0.0470536	-0.0227475	-0.0367183	-0.0244568	-0.0501111	0.00359744	-0.0289534	0.0131072	-0.0113259	-0.00772931	-0.0327113	-0.0476659	-0.0153601	0.00025289	-0.00886801	-0.0119089	0.0471115	-0.0219892	0.0456359	-0.0331333	-0.0511874	-0.0694802	-0.0130425	-0.030067	-0.0495457	-0.0445135	-0.0656443	-0.0348488	0.083205	0.0788787	1
	5.93722	-0.0413595	-0.007485	0.0558215	-0.0392727	-0.00326447	0.0278758	-0.0474033	-0.0188306	-0.0370377	-0.0234994	-0.0496732	0.00703299	-0.0255896	0.0141073	-0.00781031	-0.00561666	-0.0344936	-0.0489889	-0.00907831	-0.00602858	-0.0163638	-0.0262403	0.0525824	-0.0219603	0.0580632	-0.0328892	-0.0502653	-0.0706229	-0.0124726	-0.033799	-0.0444981	-0.0382381	-0.0599435	-0.0366656	0.084561	0.0807083	1
	5.98972	-0.0350531	0.00094287	0.057644	-0.0392611	0.00112499	0.0286267	-0.0428658	-0.0164772	-0.0359172	-0.0201949	-0.0482671	0.0085424	-0.024542	0.0155671	-0.00719163	-0.0059036	-0.0332449	-0.0483557	-0.0128264	-0.00042107	-0.00699946	-0.0241197	0.0545967	-0.0187656	0.0670145	-0.033314	-0.0523468	-0.0673216	-0.0129006	-0.0343188	-0.0434497	-0.0360538	-0.0633763	-0.0310511	0.0824097	0.0797924	1
	6.04222	-0.0326893	0.00577476	0.0582748	-0.0392256	0.0044621	0.0305874	-0.0440958	-0.0123529	-0.0361469	-0.0197482	-0.0454948	0.00954076	-0.0238631	0.0167301	-0.00596221	-0.00268558	-0.0342775	-0.0488141	-0.00922418	-0.00386098	-0.00888309	-0.0195405	0.0573867	-0.013587	0.0817154	-0.0304277	-0.0553602	-0.0716148	-0.0110504	-0.0331526	-0.0364746	-0.0295314	-0.0691573	-0.0349348	0.0858115	0.0772681	1
	6.09472	-0.028186	0.0117046	0.0590988	-0.039858	0.0107091	0.0333265	-0.0429515	-0.00851396	-0.0342399	-0.0190256	-0.0436167	0.0110077	-0.0191186	0.0173608	-0.00405846	-0.00278056	-0.0337324	-0.0478818	-0.0158343	0.00049331	-0.0101414	-0.0186724	0.0576014	-0.0139077	0.0890555	-0.0292234	-0.0574428	-0.0702693	-0.00537891	-0.036879	-0.0260228	-0.022168	-0.0709	-0.0292893	0.0825503	0.0752331	1
	6.14722	-0.025198	0.0159394	0.0581131	-0.0381728	0.0141277	0.0342553	-0.0425521	-0.00293136	-0.0345322	-0.0178134	-0.043449	0.0157713	-0.015176	0.0176723	-0.00332424	1.8027e-05	-0.0340233	-0.0489071	-0.00953555	-0.0029942	-0.00943173	-0.0187455	0.0602161	-0.00691893	0.0985356	-0.0278567	-0.0558659	-0.0726339	-0.00123129	-0.0345532	-0.0200464	-0.0178145	-0.0647117	-0.0255646	0.0853417	0.0740528	1
	6.19972	-0.0215756	0.0203514	0.055413	-0.036971	0.0178407	0.037768	-0.0371184	0.00284423	-0.0318481	-0.0148734	-0.0426772	0.0167244	-0.0101151	0.020863	0.0002001	0.00073944	-0.0334556	-0.0490799	-0.00904423	-0.0037716	-0.00861022	-0.0228454	0.0657552	0.00017848	0.0996857	-0.0208179	-0.055359	-0.0697637	-0.00081339	-0.041369	-0.00688315	-0.00811766	-0.0654868	-0.0146505	0.0856204	0.0766972	1
	6.25222	-0.0181627	0.0236966	0.0566672	-0.0345562	0.0244275	0.0395634	-0.0367562	0.0114657	-0.0301512	-0.0140581	-0.0390017	0.0196582	-0.00523077	0.0207081	-0.0002059	0.00167582	-0.033527	-0.0479485	-0.0134737	-0.00523064	-0.0134943	-0.0208642	0.0790151	-0.00639104	0.107925	-0.00932306	-0.0538849	-0.0734532	-0.00072877	-0.0382824	-0.00460383	-0.00113823	-0.0647389	-0.00054362	0.0843241	0.0740047	1
	6.30472	-0.0113621	0.0267578	0.058125	-0.0378699	0.0304254	0.0454441	-0.0341712	0.0189258	-0.0277644	-0.0136759	-0.0365279	0.0226789	0.00115271	0.0219061	0.0048406	0.00504897	-0.0338093	-0.0482068	-0.00624471	-0.00533857	-0.00459199	-0.0232249	0.0872111	-0.00220778	0.113498	0.0108467	-0.0582253	-0.0682264	0.0021062	-0.038166	0.00512127	0.00821947	-0.0594099	0.0169381	0.0861103	0.075941	1
	6.35722	-0.011292	0.0281065	0.0576472	-0.0321748	0.0331321	0.0491778	-0.0322139	0.0245347	-0.0245292	-0.0107825	-0.0356308	0.0238865	0.00683548	0.0236907	0.00468508	0.00654324	-0.0339228	-0.0488219	-0.00804664	-0.00883822	-0.0114001	-0.0205804	0.0916896	-0.00040254	0.112738	0.0273864	-0.0518094	-0.0729995	0.00506017	-0.0372543	0.00535341	0.019949	-0.0646673	0.0353338	0.0871322	0.074262	1
	6.40972	-0.00607376	0.0282628	0.0573325	-0.0314061	0.0351153	0.0525293	-0.0268109	0.0304926	-0.0233948	-0.0104518	-0.0331303	0.0279995	0.0124807	0.0232647	0.00649198	0.00623137	-0.0338137	-0.0506064	-0.00565616	-0.00640733	-0.012337	-0.017221	0.102922	-0.00032209	0.108255	0.04368	-0.0548165	-0.0744575	0.0104627	-0.0366227	0.0110733	0.0315826	-0.0645784	0.0576089	0.0852989	0.0729051	1
	6.46222	-0.00374439	0.0309313	0.0574868	-0.032016	0.0389868	0.0560535	-0.0280636	0.0390092	-0.0212126	-0.00723166	-0.0289828	0.0328586	0.0196265	0.024044	0.00956117	0.00982751	-0.0333991	-0.0484791	-0.0109978	-0.0103958	-0.0168417	-0.0190623	0.103557	0.00892345	0.110395	0.0509768	-0.0564844	-0.0783276	0.0139995	-0.0408018	0.0109129	0.0383564	-0.0705565	0.0700142	0.086477	0.0760035	1
	6.51472	0.00091765	0.0308946	0.0565343	-0.0309966	0.0417871	0.0617798	-0.0248467	0.0462779	-0.0135719	-0.00717462	-0.0284598	0.0360018	0.02439	0.0245931	0.011159	0.0110381	-0.0332351	-0.0477638	-0.0128332	-0.00321008	-0.0198946	-0.0170243	0.103962	0.0197466	0.112665	0.0571562	-0.0575652	-0.0738339	0.023213	-0.033466	0.0149969	0.0448849	-0.0633968	0.0921714	0.0866176	0.0707526	1
	6.56722	0.0029968	0.0306978	0.0559742	-0.0301527	0.0446686	0.0659819	-0.023638	0.0492978	-0.00990248	-0.00721799	-0.0260938	0.0365493	0.0304896	0.0282201	0.0116042	0.0116368	-0.0337175	-0.047744	-0.00908981	-0.00710286	-0.0137799	-0.0107287	0.096956	0.0316584	0.110705	0.0595171	-0.054831	-0.0746498	0.0334635	-0.036648	0.0183315	0.0467648	-0.059362	0.101095	0.0884276	0.0715317	1
	6.61972	0.00390125	0.0302708	0.0577954	-0.0299267	0.0486966	0.0676616	-0.0217615	0.055679	-0.00433486	-0.00493922	-0.0245658	0.0430487	0.0354007	0.0291485	0.0135498	0.0112937	-0.033648	-0.0466642	-0.00530104	-0.00467229	-0.0179453	-0.00635319	0.104633	0.0443657	0.110313	0.0608167	-0.0558444	-0.0720274	0.0420419	-0.0374579	0.0205176	0.0481878	-0.0642103	0.1145	0.088046	0.0752014	1
	6.67222	0.0060203	0.0308108	0.0571896	-0.0253485	0.0491777	0.0725287	-0.0214958	0.0605864	0.00349279	-0.00311423	-0.0202341	0.0475289	0.0389847	0.0309101	0.0172886	0.0113415	-0.0347898	-0.0482486	-0.014329	-0.00429488	-0.019344	-0.0016272	0.105371	0.0589738	0.101274	0.0630808	-0.057468	-0.0736372	0.0465634	-0.0429328	0.0255455	0.0482198	-0.0627663	0.120725	0.0884419	0.0712759	1
	6.72472	0.00874894	0.0303848	0.0582315	-0.0279877	0.0522	0.0764165	-0.0211276	0.0635398	0.00973755	-0.00367724	-0.0172608	0.051076	0.0412907	0.031828	0.0196651	0.0130337	-0.0354011	-0.0498259	-0.0105442	-0.00286446	-0.0235964	0.0100929	0.102691	0.0556403	0.105072	0.0611568	-0.0551544	-0.0744305	0.0588608	-0.0430849	0.0266692	0.0491055	-0.0555113	0.11687	0.0853478	0.0701895	1
	6.77722	0.0098606	0.0285418	0.0579514	-0.0284764	0.0527827	0.082431	-0.0162761	0.0675825	0.0188812	-0.00100964	-0.0164778	0.0548669	0.0451784	0.0335398	0.0227587	0.0114591	-0.0347286	-0.049324	-0.00414188	-0.00412801	-0.0132472	0.0328796	0.103487	0.0553874	0.099689	0.0625041	-0.0554267	-0.0752305	0.0606564	-0.036216	0.0308494	0.0499406	-0.0468131	0.120815	0.0870026	0.071249	1
	6.82972	0.0103729	0.0284474	0.0595372	-0.0277321	0.0541375	0.0847882	-0.0159475	0.0682606	0.0258627	-0.00103359	-0.0129537	0.0579658	0.045718	0.0330352	0.0250003	0.0123307	-0.0364737	-0.047837	-0.00521794	-0.00368477	-0.0223726	0.0359212	0.0990523	0.0594168	0.0955921	0.0606126	-0.0536717	-0.0739775	0.0680883	-0.0402921	0.0270921	0.0465255	-0.0260947	0.128418	0.0862176	0.0716775	1
	6.88222	0.0105679	0.0276368	0.0586646	-0.0260766	0.0541055	0.0908317	-0.0108061	0.0719848	0.0357854	-0.00027579	-0.00996285	0.0608788	0.0454034	0.0362672	0.0299837	0.014648	-0.0343647	-0.0492042	-0.012803	-0.00286303	-0.0146563	0.0422012	0.0950037	0.0564877	0.0979677	0.057819	-0.0566675	-0.07555	0.0732495	-0.0409787	0.0318891	0.0457648	-0.0143102	0.127225	0.0864866	0.0712674	1
	6.93472	0.0118548	0.0301757	0.0625291	-0.0263579	0.0566576	0.0978734	-0.00844435	0.0745896	0.0418493	0.00161174	-0.00643976	0.0629536	0.0473317	0.0371134	0.033573	0.0152361	-0.0335877	-0.0473708	-0.0092399	0.00239024	-0.0169866	0.0457117	0.0964865	0.0624832	0.0916945	0.0601727	-0.0537552	-0.073134	0.0731268	-0.039717	0.0324455	0.051353	0.014454	0.126206	0.0873104	0.0735919	1
	6.98722	0.0136534	0.0305811	0.0611536	-0.023345	0.0582078	0.100667	-0.00612064	0.0757687	0.0520678	0.00259176	-0.00276157	0.0658763	0.0471916	0.0388139	0.0384487	0.0154396	-0.0337569	-0.0481387	-0.0101237	-0.00455929	-0.0188939	0.0510349	0.0957315	0.0603945	0.0946845	0.0543421	-0.0532569	-0.0745313	0.0774882	-0.0406283	0.0348958	0.0459804	0.0259462	0.120579	0.0863519	0.0727143	1
	7.03972	0.0133461	0.0316234	0.0642903	-0.0232542	0.0585669	0.109014	-0.00234971	0.0769947	0.059679	0.00341523	-0.00058072	0.0678958	0.0475966	0.0418234	0.0415398	0.0149305	-0.0344781	-0.0453548	-0.00976966	-0.00418459	-0.0194566	0.0477909	0.0845967	0.058548	0.0971821	0.054814	-0.0546086	-0.0752337	0.0796818	-0.038975	0.0363475	0.0455863	0.0414169	0.119751	0.088023	0.0728607	1
	7.09222	0.0121173	0.0338783	0.0656288	-0.0222809	0.0605331	0.114454	0.00165785	0.0783084	0.0653772	0.00728747	0.00276839	0.0692341	0.0489729	0.0426151	0.043828	0.0148355	-0.0335957	-0.046431	-0.00738306	-0.00379656	-0.0228399	0.0507873	0.0876417	0.0572879	0.0981783	0.0553413	-0.0535233	-0.0770565	0.0738952	-0.0417469	0.0313961	0.0457092	0.0420532	0.115823	0.0861391	0.0744598	1
	7.14472	0.0113671	0.0357328	0.0669092	-0.0193448	0.0626436	0.118679	0.00597735	0.0778596	0.0702199	0.00829096	0.00520376	0.0716031	0.0490719	0.0448638	0.0480131	0.0157321	-0.0345054	-0.0464435	-0.010679	-0.00275589	-0.0234944	0.0528705	0.0821282	0.0588291	0.0935459	0.0530016	-0.0497136	-0.0774051	0.0746796	-0.0396583	0.0312053	0.041476	0.0430863	0.115291	0.0860882	0.0711687	1
	7.19722	0.012914	0.0364899	0.0692221	-0.0187739	0.062525	0.123451	0.0119129	0.0791944	0.0751026	0.00963841	0.00789233	0.0692727	0.0488565	0.0453842	0.0528581	0.0168153	-0.0337955	-0.0455849	-0.00998669	-0.00168761	-0.0204488	0.0484979	0.0788772	0.0550741	0.100151	0.0550784	-0.0534435	-0.0759674	0.074589	-0.040485	0.0305475	0.0412485	0.0493303	0.108537	0.0866997	0.0731262	1
	7.24972	0.0111091	0.037158	0.0728223	-0.0168476	0.0647114	0.130617	0.0163714	0.0800863	0.0795252	0.0110849	0.0106395	0.0726717	0.048313	0.0466775	0.0569594	0.015727	-0.035401	-0.0462817	-0.0069043	-0.00245349	-0.0239495	0.0509684	0.0828155	0.0541653	0.110685	0.0535941	-0.047422	-0.0756638	0.0723663	-0.0411467	0.0293185	0.0423962	0.045404	0.108418	0.0884509	0.0774262	1
	7.30222	0.0108236	0.0376654	0.074095	-0.0184901	0.0674326	0.136046	0.0210109	0.07958	0.083755	0.0151094	0.0123961	0.07351	0.0485918	0.0464244	0.0617958	0.0161468	-0.0351409	-0.0457617	-0.0124817	-0.00101451	-0.011548	0.0472862	0.0852566	0.0587122	0.107865	0.0509573	-0.0485439	-0.0716893	0.066341	-0.0392493	0.0273125	0.0449848	0.0547187	0.108449	0.090044	0.0817992	1
	7.35472	0.00954822	0.0367952	0.0765476	-0.0140199	0.0681051	0.140512	0.0267701	0.0819894	0.085855	0.016715	0.0132015	0.0726142	0.04973	0.0455641	0.0633214	0.0188849	-0.0351412	-0.044476	-0.00864059	-0.0029925	-0.0187671	0.0438465	0.0772257	0.0530918	0.104039	0.0507889	-0.0496087	-0.0748767	0.0671597	-0.0402531	0.0299805	0.0472846	0.0470543	0.107577	0.089286	0.0818662	1
	7.40722	0.00836519	0.0391753	0.0806403	-0.0130541	0.069411	0.14863	0.0319573	0.0802088	0.0906643	0.0178943	0.0145264	0.0709612	0.0505287	0.0473118	0.0670695	0.0161387	-0.0348787	-0.0437526	-0.00930248	0.00259946	-0.0168907	0.04848	0.0824344	0.0584647	0.114726	0.0466277	-0.0501	-0.0741905	0.0575904	-0.0394434	0.0304297	0.0479928	0.0445422	0.102922	0.0896336	0.0782781	1
	7.45972	0.00753245	0.0397616	0.0838485	-0.0101913	0.0704928	0.153447	0.0323363	0.0806461	0.0907969	0.0231836	0.0157452	0.0694046	0.0469795	0.0462246	0.0704171	0.0191697	-0.0350137	-0.0417491	-0.00779493	0.00085753	-0.00749799	0.0467219	0.0780925	0.0536641	0.120912	0.0475375	-0.0467501	-0.0774927	0.058988	-0.0424948	0.0254172	0.0452136	0.0429628	0.0972672	0.0927588	0.083854	1
	7.51222	0.00792244	0.0397158	0.0862828	-0.00856586	0.0724771	0.160661	0.0376348	0.0811298	0.0926576	0.0237896	0.0187897	0.0707814	0.0496081	0.045304	0.0713181	0.0193607	-0.0325534	-0.0424612	-0.00688331	0.0079003	-0.0129635	0.0469102	0.0873271	0.0565167	0.124732	0.0474926	-0.042529	-0.0715572	0.0574545	-0.0377105	0.0280428	0.0469991	0.0328887	0.104537	0.0941859	0.0868473	1
	7.56472	0.00730861	0.0385491	0.0901875	-0.00764238	0.0718391	0.165837	0.0418409	0.0813378	0.0925464	0.0274992	0.0201068	0.0714856	0.0500813	0.045738	0.0727286	0.0180101	-0.0337156	-0.0390282	-0.00808768	0.00589143	-0.004257	0.042635	0.0849342	0.0536776	0.13068	0.0468607	-0.0447752	-0.0745037	0.0520764	-0.033841	0.0281455	0.0431581	0.0426614	0.102479	0.0937553	0.0954523	1
	7.61722	0.00540675	0.0389191	0.0930366	-0.00361505	0.0749575	0.172174	0.043746	0.0816484	0.0943124	0.028642	0.0207213	0.0707075	0.0501734	0.047409	0.0755606	0.0185344	-0.0349471	-0.037197	-0.0191793	0.0115342	-0.00071939	0.0436392	0.087464	0.0577295	0.136483	0.0457581	-0.0427516	-0.0712757	0.0526006	-0.0397788	0.0290573	0.0433413	0.0406883	0.100556	0.0965021	0.0970299	1
	7.66972	0.00419868	0.0399906	0.0965434	-0.00030528	0.0736938	0.179062	0.0444712	0.0815303	0.0944665	0.0311837	0.0201715	0.069997	0.0491288	0.0458492	0.0763682	0.0191996	-0.034856	-0.0336574	-0.0129292	0.0111293	0.00400205	0.040679	0.089841	0.0535749	0.144101	0.0463278	-0.0415312	-0.0729988	0.0485443	-0.0352764	0.0249228	0.0456078	0.0337913	0.0999529	0.0953758	0.103417	1
	7.72222	0.00256073	0.0388115	0.100839	4.5862e-05	0.0747249	0.187114	0.0469692	0.0817617	0.0946821	0.0309996	0.0222688	0.0688744	0.0476091	0.0433744	0.0762682	0.0171839	-0.0340443	-0.0328832	-0.0131242	0.0123103	-0.0036695	0.0397267	0.0787592	0.0555842	0.149994	0.04206	-0.041441	-0.0782071	0.0428636	-0.0427385	0.0239087	0.0469076	0.0268879	0.0964736	0.101129	0.105143	1
	7.77472	0.00344756	0.0371093	0.104339	0.00162571	0.0756742	0.194682	0.0495947	0.0816165	0.0944482	0.0333381	0.0217702	0.0696226	0.0489079	0.0440152	0.0758524	0.0188483	-0.0337522	-0.0296111	-0.0127609	0.016048	0.00562419	0.0430761	0.089445	0.0571426	0.164328	0.0441688	-0.0396186	-0.0744927	0.0431325	-0.0411612	0.0290973	0.0453418	0.0287517	0.0991448	0.10377	0.11657	1
	7.82722	0.00150869	0.0376865	0.109347	0.0048678	0.0757915	0.200578	0.0490735	0.0817899	0.0965994	0.0352121	0.0219293	0.069135	0.0479866	0.0450528	0.0768406	0.019059	-0.0347497	-0.0264805	-0.0107041	0.020018	0.00677619	0.0345181	0.0958265	0.0556641	0.170198	0.0388803	-0.0380764	-0.0715124	0.0378635	-0.0378204	0.0227159	0.0429252	0.0253707	0.102402	0.104624	0.125234	1
	7.87972	-0.00029229	0.0363474	0.111851	0.00625746	0.0777317	0.20837	0.048934	0.0811698	0.0957148	0.0360501	0.0219577	0.06826	0.0477515	0.0430181	0.0748735	0.021154	-0.0327346	-0.024495	-0.0120603	0.0163507	0.00179464	0.0281452	0.096119	0.0567866	0.180185	0.0402668	-0.0382644	-0.0775356	0.0364279	-0.0389131	0.0237965	0.0429849	0.0205553	0.10357	0.105411	0.135268	1
	7.93222	0.00054326	0.0357577	0.114955	0.0114374	0.0781082	0.214569	0.0495536	0.0817154	0.0933111	0.0368889	0.0208178	0.0682247	0.0488849	0.0427389	0.0751059	0.0208695	-0.0320077	-0.0215567	-0.0144839	0.0208232	0.00106413	0.028171	0.100865	0.0614517	0.200912	0.0425435	-0.0406843	-0.0773218	0.0393547	-0.0362272	0.0215652	0.0425783	0.0126722	0.109512	0.107796	0.147447	1
	7.98472	-0.00134672	0.0353679	0.118952	0.0118669	0.0798985	0.222036	0.0518395	0.0816976	0.0932167	0.0384582	0.0208037	0.0689699	0.0478341	0.0444013	0.074886	0.018787	-0.0333758	-0.0182182	-0.0153577	0.0217884	0.00592164	0.0345193	0.112124	0.0629702	0.201369	0.036401	-0.0364356	-0.0714243	0.0374597	-0.0382134	0.023061	0.0400666	0.0107746	0.109041	0.112548	0.152806	1
	8.03722	-0.00178145	0.0349221	0.12396	0.015813	0.0793498	0.230027	0.0506932	0.0796928	0.0921657	0.038905	0.0220517	0.0688551	0.0499303	0.0427622	0.0752223	0.0221618	-0.0346098	-0.0146387	-0.0145307	0.0240431	0.00739289	0.0340491	0.11331	0.059863	0.225595	0.0408723	-0.0378665	-0.0738266	0.0349547	-0.0353494	0.0276235	0.0404167	0.0188535	0.112274	0.114761	0.16347	1
	8.08972	-0.00231758	0.0348839	0.1293	0.0172672	0.0779677	0.237877	0.0528546	0.0812895	0.0926659	0.0378777	0.0223097	0.0696055	0.05081	0.0441383	0.0739505	0.0221419	-0.0332655	-0.00883816	-0.0148113	0.0225996	0.00511226	0.0260402	0.129204	0.064763	0.236623	0.0388318	-0.0360367	-0.0714567	0.0337892	-0.0323556	0.0275464	0.0437697	0.0153261	0.115633	0.120558	0.171676	1
	8.14222	-0.00292912	0.0355613	0.134276	0.022142	0.0801225	0.24219	0.0522417	0.079093	0.0906333	0.0389622	0.020223	0.0706439	0.0526795	0.0428976	0.0747008	0.0218202	-0.0347722	-0.00615691	-0.0211486	0.0266746	0.0107853	0.0422612	0.139659	0.0674219	0.252007	0.0389878	-0.0344301	-0.0695449	0.0324588	-0.0301263	0.0261094	0.0383306	0.0111444	0.119545	0.125029	0.174475	1
	8.19472	-0.00271809	0.0344954	0.137841	0.0240084	0.081093	0.249752	0.0524881	0.0811209	0.089238	0.0377245	0.0188111	0.0687388	0.0526903	0.0447007	0.0719761	0.0243656	-0.0331755	-0.00379057	-0.0141539	0.0215216	0.00818695	0.0279285	0.144895	0.0667801	0.2653	0.0370527	-0.0329246	-0.0725213	0.0308728	-0.0342167	0.0256291	0.0390192	0.0114865	0.120764	0.126617	0.185105	1
	8.24722	-0.00305158	0.0339738	0.143265	0.0274895	0.0807671	0.256522	0.0534005	0.0832693	0.0880467	0.0391124	0.0186204	0.0694331	0.0567019	0.044258	0.0720077	0.0250011	-0.0323651	0.00237755	-0.0139929	0.0279816	0.0218623	0.0325458	0.154803	0.0723831	0.27997	0.0434321	-0.0315614	-0.0698722	0.0280933	-0.030465	0.0278219	0.044255	0.0137762	0.127411	0.134034	0.194566	1
	8.29972	-0.00437203	0.0343188	0.150384	0.0290149	0.0805566	0.262804	0.055274	0.0827322	0.0884787	0.0377551	0.0173637	0.0689353	0.054501	0.0427186	0.0714946	0.0261354	-0.032688	0.00584324	-0.0192835	0.0263304	0.00813446	0.0233135	0.160968	0.0748849	0.296553	0.0439965	-0.0301226	-0.0673571	0.0381599	-0.0301282	0.0244009	0.038856	0.00608376	0.136677	0.136592	0.201507	1
	8.35222	-0.00595947	0.035094	0.153839	0.0337147	0.0830332	0.270788	0.0548066	0.0814503	0.0875261	0.0389247	0.0185677	0.071414	0.054624	0.0458238	0.0706736	0.025888	-0.0315467	0.00968112	-0.0193996	0.0290031	0.0189918	0.0347192	0.171918	0.0773716	0.319527	0.0476679	-0.0320705	-0.0641051	0.0330895	-0.0274255	0.0291749	0.0379427	0.0127446	0.138767	0.14595	0.212439	1
	8.40472	-0.00398981	0.0346392	0.160505	0.033896	0.0833657	0.276266	0.0543758	0.0815358	0.0865494	0.038711	0.0171641	0.0674213	0.0542704	0.043833	0.0701624	0.028335	-0.0331505	0.0124155	-0.0132058	0.0306275	0.0184658	0.0341642	0.181039	0.0864602	0.336563	0.0403241	-0.0243289	-0.0628992	0.0288714	-0.0321702	0.0269104	0.0413221	0.00959543	0.149731	0.150615	0.216188	1
	8.45722	-0.00447796	0.0360392	0.166842	0.0361693	0.0839652	0.285405	0.054122	0.0844691	0.0860133	0.0396881	0.0136606	0.0692099	0.0541063	0.0431696	0.0703283	0.0299301	-0.0344115	0.0170157	-0.0143651	0.0297698	0.0180474	0.0345048	0.189524	0.0899547	0.350955	0.0475937	-0.0260975	-0.0561373	0.0358772	-0.0253587	0.0310297	0.0398853	0.00877529	0.154444	0.153973	0.225801	1
	8.50972	-0.00570322	0.033942	0.173885	0.0357843	0.0836819	0.292183	0.0533411	0.0847254	0.0871595	0.0404272	0.0131867	0.0675389	0.0536764	0.045093	0.068559	0.0310914	-0.0329181	0.017289	-0.0139375	0.0269546	0.0128957	0.0344191	0.200494	0.0914757	0.37343	0.0461249	-0.0248478	-0.0526959	0.0309239	-0.023158	0.0345694	0.0402927	0.00645123	0.162385	0.158921	0.235112	1
	8.56222	-0.0043939	0.0361057	0.179811	0.0378348	0.0854699	0.29953	0.0550035	0.0851838	0.0862095	0.0400212	0.0132485	0.0689159	0.0519622	0.046685	0.068406	0.0318302	-0.0315467	0.0217166	-0.0173542	0.0354263	0.0213898	0.0383413	0.218343	0.0965718	0.389398	0.0532489	-0.0263582	-0.0411262	0.0340235	-0.0224733	0.0376953	0.0425922	0.0178657	0.172574	0.167081	0.244822	1
	8.61472	-0.00513326	0.034271	0.188903	0.0370259	0.0860325	0.30667	0.0545277	0.0864752	0.084954	0.0392862	0.012432	0.0680998	0.0515311	0.045169	0.0678338	0.0314691	-0.03566	0.0256623	-0.0157671	0.0343808	0.0212743	0.0335056	0.218218	0.102535	0.401443	0.053933	-0.022743	-0.0385834	0.0382787	-0.0220395	0.0394153	0.0422947	0.0126573	0.178989	0.172609	0.251132	1
	8.66722	-0.00454436	0.0380321	0.195854	0.0370593	0.087389	0.315932	0.0557604	0.0883229	0.0850838	0.0403544	0.0114825	0.0697405	0.0519338	0.0477663	0.0665028	0.0335608	-0.030461	0.0251419	-0.0144737	0.0353937	0.0226906	0.0449676	0.222934	0.108436	0.421706	0.0541523	-0.0225124	-0.0310759	0.0395292	-0.0238783	0.0378457	0.0542288	0.0184081	0.185138	0.185311	0.259519	1
	8.71972	-0.00475789	0.0359971	0.206118	0.0352287	0.0894698	0.323953	0.053034	0.090337	0.0825055	0.0407299	0.0107908	0.0702175	0.0502946	0.0487304	0.0678122	0.0350823	-0.0298925	0.0278032	-0.0140179	0.0375909	0.0251541	0.0471617	0.240768	0.112587	0.440316	0.0588394	-0.0235637	-0.0319616	0.0422305	-0.0225909	0.0450074	0.0549394	0.0193951	0.198053	0.191566	0.265446	1
	8.77222	-0.0037522	0.0368964	0.213881	0.0369717	0.0893994	0.331404	0.053355	0.0913608	0.0827263	0.0409051	0.0116465	0.0700766	0.0506901	0.0467682	0.065832	0.037759	-0.0312338	0.0298913	-0.0156684	0.0393504	0.0201397	0.0435122	0.250663	0.12217	0.457727	0.0657853	-0.018253	-0.026714	0.043526	-0.0202486	0.0443848	0.0608943	0.0266477	0.199574	0.200926	0.273997	1
	8.82472	-0.00568949	0.0378644	0.222475	0.0337932	0.089954	0.339775	0.0554451	0.0912568	0.0819245	0.042474	0.00804011	0.0698193	0.0507173	0.047212	0.0650254	0.0386858	-0.0331209	0.0297082	-0.0142859	0.0422723	0.0212783	0.0431236	0.26625	0.124466	0.47494	0.0721529	-0.0178586	-0.0176098	0.0469213	-0.0192844	0.0508138	0.0603566	0.0305667	0.215167	0.210721	0.284267	1
	8.87722	-0.00572055	0.0371688	0.231719	0.03408	0.0901843	0.347817	0.0532903	0.0950938	0.0827014	0.0393644	0.0099064	0.0704301	0.0524254	0.0482097	0.0645567	0.0407334	-0.0318463	0.0300189	-0.0137384	0.0413914	0.0222509	0.0449406	0.275746	0.133751	0.493589	0.0707437	-0.0151232	-0.0148356	0.0480614	-0.0194149	0.0493077	0.0648859	0.0363768	0.221942	0.220072	0.293609	1
	8.92972	-0.00629742	0.0379187	0.241859	0.0339794	0.0924479	0.357945	0.0534743	0.0959552	0.0821528	0.0398753	0.00762446	0.0714398	0.0484059	0.0477134	0.063475	0.0426245	-0.031135	0.0317439	-0.0154757	0.0389864	0.0270313	0.0538888	0.283622	0.142567	0.51123	0.0807476	-0.0090135	-0.00856674	0.0501671	-0.0187625	0.055525	0.0698292	0.0372495	0.228413	0.227038	0.303195	1
	8.98222	-0.00668285	0.0380204	0.251339	0.0339632	0.0942335	0.367371	0.0527715	0.0978451	0.0836073	0.0409717	0.00716357	0.0720257	0.0497671	0.0527389	0.0625825	0.0448165	-0.0311918	0.0321913	-0.00984776	0.0453178	0.0230248	0.055806	0.302232	0.149094	0.530646	0.0889707	-0.00768488	-0.0102425	0.0596875	-0.0206548	0.0604566	0.0735457	0.0382337	0.243936	0.239378	0.309775	1
	9.03667	-0.00415235	0.0422534	0.262958	0.0341913	0.0969149	0.377023	0.0539639	0.10043	0.0828448	0.0434109	0.00661564	0.0759469	0.0505252	0.0515891	0.0628603	0.0487131	-0.0301964	0.034881	-0.0125938	0.0478178	0.0288379	0.0590521	0.318323	0.161509	0.550986	0.0974861	-0.00551594	-0.00368673	0.0611109	-0.0179911	0.0687572	0.0795027	0.0497906	0.254633	0.253319	0.322891	1
	9.08917	-0.00438446	0.0402068	0.275757	0.0345881	0.0991472	0.389087	0.0534155	0.104631	0.0809236	0.0433994	0.00740823	0.0744365	0.0502316	0.0514493	0.0618158	0.0501282	-0.027688	0.036054	-0.0180234	0.0498853	0.0268202	0.0562698	0.3284	0.173213	0.560257	0.102586	-0.00525588	-0.00750019	0.0683835	-0.0190931	0.0721501	0.0845537	0.0529003	0.26376	0.266975	0.334824	7.4
	9.14167	-0.00321599	0.0375055	0.290717	0.0334182	0.10193	0.415377	0.0484762	0.108923	0.0792943	0.0422696	0.00676999	0.0720944	0.0483731	0.0507054	0.0583127	0.0610295	-0.0129883	0.0387243	-0.00302166	0.0503457	0.0297383	0.0607184	0.3492	0.181118	0.588825	0.115203	-0.0022242	-0.00679878	0.0716511	-0.0120418	0.0777031	0.0968049	0.0642992	0.282474	0.295005	0.354588	12.2
	9.19417	0.00164946	0.0382333	0.318715	0.0333964	0.109498	0.451717	0.0402328	0.11671	0.0782112	0.0454275	0.00731097	0.0750244	0.0468383	0.0547803	0.0502136	0.0791445	0.00625722	0.0464113	-0.00412199	0.0630865	0.0369273	0.0802016	0.381948	0.21445	0.61597	0.148932	-0.00754864	-0.00994529	0.0846363	-0.00496064	0.0971575	0.107175	0.0757964	0.306566	0.342307	0.383408	15.1
	9.24667	0.0134918	0.0482577	0.359877	0.032183	0.120635	0.489223	0.0364021	0.127405	0.0804014	0.0509007	0.00926183	0.0920304	0.0507387	0.0624957	0.0481868	0.106292	0.0172758	0.0554127	0.00741454	0.0703824	0.0575087	0.0987	0.415694	0.259083	0.649422	0.191228	0.00072213	-0.00733443	0.0971188	0.00437542	0.121217	0.134052	0.0935226	0.336664	0.398694	0.423019	16.9
	9.29917	0.0235873	0.0571299	0.409739	0.0340279	0.129537	0.52712	0.0371162	0.131744	0.0841066	0.0563868	0.0156904	0.112956	0.0562467	0.0726043	0.0504776	0.136448	0.0280304	0.0624979	0.0200886	0.0784259	0.0807507	0.126761	0.451427	0.302176	0.677217	0.22113	0.0135805	-0.00171005	0.120203	0.00749407	0.146852	0.163306	0.120276	0.370574	0.443388	0.453353	18.1
	9.35167	0.0270135	0.062982	0.448741	0.0308395	0.135451	0.553345	0.036705	0.134509	0.0878164	0.0617292	0.0191643	0.129538	0.0598514	0.0809175	0.0510987	0.162635	0.0370139	0.0682321	0.0283261	0.0842484	0.118351	0.140998	0.493514	0.342086	0.695524	0.246392	0.020453	0.00509466	0.14191	0.0171014	0.174269	0.197559	0.16108	0.395419	0.473119	0.478951	19
	9.40417	0.0330911	0.0658698	0.479185	0.0320833	0.141649	0.571259	0.0365528	0.139279	0.0886373	0.0714817	0.0239068	0.145409	0.0629935	0.0854672	0.0511956	0.186842	0.041656	0.0660167	0.0331757	0.0896174	0.15936	0.161597	0.527056	0.380187	0.711567	0.257087	0.0209451	0.0101602	0.153977	0.0146942	0.189184	0.217423	0.192453	0.410614	0.492359	0.495341	19.5
	9.45667	0.0392885	0.0711441	0.502687	0.0353863	0.143849	0.582877	0.037948	0.143401	0.0918162	0.0785828	0.0268654	0.164762	0.0644022	0.0904756	0.0570627	0.210811	0.0448563	0.0677869	0.0480248	0.0982772	0.195258	0.166359	0.56585	0.420923	0.722649	0.266911	0.0249361	0.0187348	0.169426	0.0180355	0.207523	0.233482	0.211113	0.422924	0.504856	0.510096	19.9
	9.50917	0.0424159	0.0772807	0.5227	0.0384342	0.148669	0.589552	0.0348446	0.145772	0.093866	0.0837751	0.0295712	0.177785	0.0689807	0.0958955	0.0601407	0.234056	0.0449805	0.0678069	0.0562501	0.106599	0.224263	0.170691	0.601455	0.452992	0.733428	0.284856	0.0247669	0.0205117	0.197945	0.0179697	0.224679	0.254316	0.218613	0.443	0.516262	0.521027	20
	9.56167	0.0466507	0.0837792	0.539191	0.0381043	0.15653	0.593998	0.0363154	0.151762	0.0905582	0.0891741	0.0290874	0.192058	0.0717828	0.102803	0.0650315	0.257314	0.0466366	0.0662749	0.0636601	0.11629	0.241902	0.180796	0.633197	0.483267	0.742955	0.286104	0.0258915	0.0209351	0.238255	0.0144616	0.230314	0.260238	0.237094	0.454381	0.521105	0.532004	20
	9.61417	0.0498476	0.0922192	0.553951	0.0375656	0.162135	0.597396	0.0364826	0.155386	0.0889246	0.0959119	0.0302395	0.205827	0.0754222	0.108729	0.0658499	0.27606	0.0478679	0.0648183	0.0782103	0.120229	0.262605	0.189592	0.650685	0.508121	0.74977	0.296454	0.0228756	0.0163322	0.28161	0.018851	0.235463	0.269633	0.242766	0.467645	0.532709	0.538755	20
	9.66667	0.0519474	0.103487	0.569853	0.0353332	0.170989	0.599197	0.0333192	0.16243	0.0914833	0.0985772	0.0292692	0.218532	0.0772263	0.115481	0.0699079	0.294653	0.0463216	0.0627721	0.0906942	0.127908	0.275926	0.201132	0.67536	0.5286	0.757272	0.311697	0.0220481	0.022721	0.326207	0.019855	0.241101	0.280568	0.262228	0.481729	0.540552	0.550644	20
	9.71917	0.0540796	0.113106	0.581936	0.0371982	0.178861	0.601617	0.0323257	0.164445	0.0881511	0.102505	0.0296348	0.230188	0.0793931	0.125346	0.07638	0.308474	0.0460687	0.0623687	0.0958726	0.133735	0.281773	0.216047	0.691354	0.541201	0.762775	0.321934	0.0249612	0.0198215	0.362978	0.0200845	0.250482	0.288766	0.270981	0.497153	0.548381	0.557603	20
	9.77167	0.0551025	0.124065	0.58914	0.0355651	0.184724	0.601818	0.0309068	0.167256	0.0866694	0.106263	0.0303231	0.240141	0.0818917	0.131575	0.0813491	0.316391	0.0476741	0.0595326	0.10779	0.142415	0.292929	0.219428	0.707899	0.554895	0.769563	0.330641	0.0255203	0.0209505	0.399905	0.0162612	0.251707	0.29337	0.272466	0.509196	0.553904	0.568887	20
	9.82417	0.057626	0.134767	0.597536	0.0368199	0.193107	0.604069	0.0311605	0.165806	0.085097	0.110037	0.0294237	0.246762	0.0815343	0.138082	0.0888109	0.323069	0.0452127	0.0552849	0.111182	0.145365	0.301528	0.236235	0.71158	0.563854	0.772775	0.342811	0.0225529	0.0173704	0.432172	0.0178569	0.255548	0.300062	0.284478	0.519581	0.561428	0.574389	20
	9.87667	0.0586068	0.143626	0.601704	0.0369447	0.199854	0.605396	0.0301878	0.165622	0.082157	0.111453	0.029838	0.254023	0.0864171	0.145	0.0935151	0.328076	0.0484253	0.0536644	0.114834	0.155449	0.314045	0.241216	0.716086	0.574125	0.783376	0.352298	0.0237569	0.0225207	0.458542	0.0184007	0.263759	0.31067	0.299376	0.532146	0.569948	0.580925	20
	9.92917	0.0567834	0.151234	0.606324	0.0359961	0.205413	0.605938	0.0290817	0.162671	0.0840511	0.111016	0.0305882	0.257722	0.0844745	0.151983	0.097506	0.331875	0.0440612	0.0503467	0.12356	0.153554	0.312691	0.245357	0.727628	0.576888	0.782264	0.357868	0.0194007	0.0152798	0.482851	0.015726	0.265482	0.311545	0.311033	0.54328	0.575819	0.587558	20
	9.98167	0.0575061	0.159874	0.607463	0.0368327	0.211526	0.605276	0.0286953	0.161185	0.0817507	0.11509	0.0287565	0.262206	0.0850746	0.159687	0.10256	0.33256	0.0436469	0.0493701	0.130006	0.160566	0.324567	0.25976	0.723434	0.587506	0.787316	0.364154	0.016968	0.0141725	0.50519	0.00988929	0.271735	0.319727	0.311105	0.555201	0.583788	0.591713	20
	10.0342	0.0612639	0.165053	0.611336	0.0367002	0.219195	0.606133	0.029254	0.160587	0.0826887	0.11833	0.029582	0.267641	0.0862604	0.170801	0.10664	0.334601	0.0450323	0.0478981	0.127813	0.169932	0.33552	0.259731	0.736154	0.593126	0.795058	0.380857	0.0151416	0.0142319	0.526731	0.0148879	0.274123	0.329068	0.324621	0.568675	0.591965	0.60203	19.9
	10.0867	0.0615582	0.169879	0.611788	0.0369742	0.225981	0.605662	0.0311904	0.157195	0.0812004	0.121881	0.0304528	0.273665	0.0905617	0.174677	0.109752	0.332802	0.0462203	0.0463392	0.135799	0.170219	0.33935	0.267725	0.736088	0.598117	0.800421	0.38679	0.0178139	0.0190481	0.539729	0.0132645	0.279077	0.336723	0.324139	0.579739	0.598493	0.609391	19.9
	10.1392	0.0611519	0.175096	0.611518	0.0369811	0.226961	0.605746	0.0294107	0.153635	0.0783603	0.121898	0.0324446	0.275238	0.0911585	0.182615	0.109303	0.334472	0.042944	0.0438927	0.138427	0.173678	0.339382	0.273983	0.734795	0.603113	0.803389	0.391612	0.0110784	0.00997282	0.551485	0.00913435	0.28439	0.344167	0.330783	0.591234	0.603696	0.612902	19.9
	10.1917	0.0623897	0.177621	0.613508	0.0366326	0.231373	0.605505	0.0320806	0.152543	0.076449	0.122023	0.0299611	0.279421	0.0918334	0.186902	0.110805	0.333973	0.0449017	0.0414773	0.143787	0.182159	0.347001	0.280769	0.742788	0.607532	0.811941	0.398714	0.00564237	0.0102193	0.559719	0.0148118	0.288399	0.350502	0.346309	0.603485	0.612165	0.61959	19.9
	10.2442	0.0611074	0.180694	0.614919	0.0374706	0.233693	0.606284	0.0313757	0.150685	0.0755345	0.125352	0.0311481	0.281394	0.0966352	0.190635	0.110611	0.334284	0.045609	0.038628	0.143497	0.187739	0.344279	0.290156	0.748058	0.611824	0.81565	0.407911	0.00902391	0.0111294	0.564138	0.0111828	0.295814	0.35649	0.341903	0.613462	0.615715	0.624407	19.9
	10.2967	0.0600017	0.182596	0.61321	0.0360243	0.236498	0.608135	0.0311401	0.148434	0.0738723	0.12358	0.0315971	0.283393	0.100437	0.192596	0.108704	0.333203	0.0433787	0.0381628	0.143072	0.186116	0.347851	0.292747	0.74534	0.615407	0.818506	0.408036	0.00150466	0.00053417	0.570148	0.013191	0.299761	0.363165	0.352291	0.618509	0.623699	0.629987	19.9
	10.3492	0.057428	0.181543	0.614535	0.0345018	0.234883	0.607647	0.0332245	0.147581	0.0752199	0.119194	0.0317973	0.283008	0.0989345	0.192638	0.106699	0.332333	0.0424891	0.0364108	0.145753	0.183907	0.347832	0.299181	0.750901	0.615606	0.821492	0.415299	0.00282753	0.00190091	0.57182	0.0069798	0.298343	0.36785	0.357472	0.626227	0.627222	0.630796	19.9
	10.4017	0.0581912	0.183314	0.614041	0.0338432	0.23411	0.608375	0.0331161	0.144999	0.0733024	0.117004	0.0305163	0.285652	0.0979367	0.195149	0.105179	0.327307	0.0427455	0.035032	0.144866	0.192243	0.346576	0.299172	0.75168	0.619205	0.825315	0.418369	0.00492694	-0.00149734	0.57452	0.00371443	0.299721	0.375723	0.36113	0.631103	0.62919	0.635954	19.9
	10.4542	0.058603	0.182118	0.615031	0.0333002	0.236722	0.608559	0.0339908	0.145282	0.0725315	0.113588	0.0319927	0.285368	0.0971203	0.196124	0.103735	0.327896	0.0429855	0.0317649	0.150557	0.194635	0.353962	0.305176	0.753009	0.623709	0.833012	0.42838	0.00240619	-0.00221226	0.579335	0.00660926	0.306958	0.380227	0.371206	0.635148	0.636925	0.640883	19.9
	10.5067	0.0566254	0.18132	0.615753	0.0355904	0.232921	0.608205	0.0320545	0.142907	0.0707795	0.109684	0.0325317	0.28497	0.0945597	0.193561	0.101145	0.324107	0.042686	0.030059	0.14445	0.190736	0.357336	0.302014	0.757533	0.625599	0.833775	0.427002	0.00130015	-0.0069493	0.578802	0.00514114	0.307361	0.384535	0.374191	0.637417	0.640052	0.643045	19.8
	10.5592	0.0556076	0.180897	0.615794	0.0330908	0.231526	0.608238	0.0337227	0.143949	0.0699027	0.10728	0.0301427	0.284116	0.090216	0.194014	0.0971249	0.32134	0.0414445	0.0279846	0.145513	0.190286	0.358245	0.306089	0.758233	0.6299	0.835614	0.43107	0.00303969	-0.00600675	0.578606	0.00344545	0.313904	0.387645	0.379657	0.635351	0.645251	0.644488	19.8
	10.6117	0.0555265	0.179713	0.616026	0.0323561	0.227992	0.609398	0.0344192	0.143334	0.0670768	0.10531	0.029006	0.281431	0.0887706	0.191448	0.0952242	0.31803	0.0406589	0.0279711	0.149062	0.191849	0.357798	0.322252	0.762715	0.632183	0.840905	0.437184	4.586e-05	-0.00380498	0.577358	0.0020205	0.318658	0.39248	0.387737	0.639429	0.647754	0.647304	19.8
	10.6642	0.0545248	0.178111	0.61422	0.0323544	0.225642	0.60772	0.0310254	0.142318	0.066953	0.101742	0.0289343	0.281655	0.0837637	0.191267	0.0936064	0.313809	0.041582	0.0256487	0.148567	0.186952	0.355983	0.310648	0.763728	0.632878	0.84535	0.436081	-0.0044935	-0.00535485	0.573469	0.00395997	0.320448	0.401232	0.391145	0.637827	0.651231	0.651161	19.8
	10.7167	0.0559774	0.176816	0.61611	0.0308168	0.223223	0.607904	0.0319767	0.141135	0.065622	0.100159	0.0285406	0.27861	0.0802938	0.186902	0.0929145	0.310151	0.0405841	0.0247623	0.144009	0.185078	0.35562	0.316708	0.762027	0.635966	0.846026	0.437048	-0.00275367	-0.00183976	0.57596	0.0013779	0.322656	0.406826	0.396513	0.635647	0.655987	0.655447	19.8
	10.7692	0.0527224	0.174465	0.614734	0.0299583	0.219636	0.607951	0.0318973	0.13942	0.0665701	0.0962467	0.0271297	0.275966	0.0791971	0.18694	0.0910957	0.30799	0.0388033	0.0245539	0.151882	0.187132	0.359008	0.315672	0.768074	0.638559	0.851319	0.440652	-0.00478444	-0.00334828	0.575731	0.00222227	0.326928	0.409572	0.399833	0.638877	0.659647	0.657717	19.8
	10.8217	0.0512932	0.172631	0.616158	0.0295995	0.214711	0.60767	0.0317188	0.139901	0.0627245	0.095899	0.0280629	0.274245	0.075646	0.183278	0.0882936	0.303082	0.0387747	0.0228108	0.144831	0.183264	0.362524	0.324071	0.764979	0.639496	0.854051	0.438617	-0.00304207	-0.00022732	0.578958	0.00320552	0.328118	0.414786	0.397413	0.640741	0.661203	0.659808	19.8
	10.8742	0.051307	0.1698	0.61781	0.0299247	0.210301	0.607402	0.0292368	0.137811	0.0612965	0.0925145	0.0253623	0.270264	0.070944	0.178426	0.0875084	0.298724	0.0380104	0.0212647	0.143521	0.184301	0.359789	0.318954	0.769234	0.640464	0.853956	0.440521	-0.00950037	-0.00830996	0.577576	0.00072712	0.329537	0.415858	0.391755	0.64082	0.662567	0.660429	19.8
	10.9267	0.0517935	0.167074	0.616968	0.0290774	0.206907	0.607439	0.0309251	0.138056	0.0585323	0.0897345	0.023739	0.267033	0.0703632	0.176205	0.0847898	0.295235	0.0410408	0.0212563	0.143612	0.182015	0.363291	0.324391	0.773975	0.641322	0.856311	0.44547	-0.00978804	-0.00381299	0.574134	0.00120685	0.335275	0.425211	0.391071	0.64017	0.669395	0.662881	19.8
	10.9792	0.0525161	0.162575	0.615634	0.0290169	0.202094	0.606986	0.0289754	0.135915	0.0581595	0.0878792	0.026048	0.265254	0.0673153	0.17244	0.0826071	0.290487	0.0388646	0.0176815	0.146712	0.177415	0.362186	0.324341	0.771419	0.644883	0.860964	0.448531	-0.0103761	-2.9045e-06	0.572128	0.00602668	0.330442	0.429658	0.389678	0.639072	0.666707	0.666233	19.8
	11.0317	0.0528676	0.161186	0.616231	0.02901	0.199613	0.605566	0.0304427	0.134389	0.0557095	0.0859361	0.0243574	0.262654	0.065358	0.166589	0.0807536	0.287968	0.0378498	0.0183262	0.138768	0.181235	0.368259	0.32472	0.773666	0.64741	0.862803	0.44577	-0.00559682	-0.0007081	0.568557	0.00464184	0.33384	0.430058	0.3889	0.639472	0.666699	0.66546	19.8
	11.0842	0.0510899	0.157256	0.617938	0.0277239	0.193994	0.606342	0.0267104	0.135901	0.055686	0.0817431	0.0238599	0.260188	0.0639349	0.166175	0.0787772	0.281632	0.0384405	0.0167577	0.143745	0.173206	0.363317	0.323328	0.775308	0.64522	0.86699	0.44631	-0.00820748	-0.00199426	0.569577	-0.00182082	0.336115	0.434197	0.383085	0.638358	0.671829	0.669378	19.7
	11.1367	0.0509112	0.156742	0.617359	0.0287299	0.191636	0.606253	0.0277547	0.134435	0.0541794	0.0826781	0.0239203	0.257577	0.0619051	0.164168	0.0762972	0.27883	0.0375785	0.0164934	0.140546	0.177641	0.367325	0.329592	0.773313	0.64685	0.867206	0.449117	-0.00443909	0.00053104	0.5693	0.00094868	0.34035	0.434353	0.382152	0.642958	0.672996	0.673148	19.7
	11.1892	0.0520598	0.154697	0.615991	0.0298342	0.186884	0.6051	0.0237051	0.133228	0.0533208	0.0832706	0.0256194	0.253454	0.0628847	0.163355	0.0771986	0.273552	0.0378592	0.0160931	0.137105	0.178562	0.367921	0.323718	0.778656	0.648858	0.871141	0.44883	-0.00224812	0.00213345	0.568314	0.00758928	0.340187	0.441011	0.373701	0.639929	0.677436	0.670847	19.7
	11.2417	0.0511993	0.151874	0.617771	0.0268718	0.185774	0.605125	0.0247226	0.131176	0.0514834	0.08068	0.0237464	0.249564	0.0610201	0.162799	0.0750253	0.270517	0.0375768	0.013736	0.134907	0.176168	0.366451	0.326732	0.779758	0.649053	0.873526	0.450657	0.00032162	0.00079417	0.565401	0.0048898	0.343817	0.444882	0.367811	0.64214	0.677035	0.67437	19.7
	11.2942	0.0519965	0.149283	0.616706	0.0266372	0.181063	0.603555	0.0250696	0.130818	0.0498961	0.0796984	0.0213582	0.245383	0.0619649	0.161238	0.0749805	0.264943	0.0380257	0.0128731	0.138771	0.1728	0.368509	0.318217	0.778569	0.65064	0.872424	0.45243	-0.00630205	0.0022285	0.564755	0.0069484	0.348853	0.44474	0.366075	0.639134	0.680124	0.675353	19.7
	11.3467	0.0500285	0.148083	0.616626	0.0255339	0.17896	0.604767	0.0236522	0.128676	0.0481733	0.0806142	0.0227705	0.242571	0.0655093	0.159325	0.0734089	0.260065	0.0379166	0.0117314	0.136387	0.17216	0.368686	0.32722	0.783184	0.647837	0.872827	0.451688	-0.00613061	-0.00109046	0.562492	0.00122502	0.34485	0.448678	0.364025	0.638538	0.678846	0.677799	19.7
	11.3992	0.0492565	0.147942	0.615935	0.0267382	0.175544	0.604447	0.0221389	0.127939	0.0487085	0.0797196	0.0209146	0.240734	0.063155	0.156968	0.0748707	0.255779	0.0371584	0.0111503	0.130237	0.169997	0.36045	0.324651	0.783164	0.650884	0.874128	0.449858	-0.00378065	0.00401301	0.558324	0.00616872	0.348847	0.449942	0.360706	0.638383	0.682343	0.678923	19.7
	11.4517	0.0466761	0.148105	0.615517	0.0276347	0.17156	0.603808	0.0217485	0.126061	0.0437833	0.0780404	0.0218625	0.236295	0.0647371	0.15486	0.0732845	0.254054	0.0369247	0.010931	0.130821	0.175372	0.372789	0.32278	0.78691	0.650158	0.87741	0.452321	-0.00414165	0.0071505	0.555502	0.00630841	0.351134	0.451447	0.358716	0.637192	0.682529	0.678647	19.7
	11.5042	0.0458851	0.145763	0.616423	0.0257193	0.168433	0.602198	0.0219483	0.125192	0.0464837	0.0776111	0.0211256	0.234545	0.0635779	0.151626	0.0744591	0.249851	0.034757	0.0105456	0.132214	0.171362	0.364047	0.311698	0.786546	0.654593	0.878866	0.451823	-0.00280852	0.00541265	0.55303	0.00657566	0.348261	0.455631	0.349603	0.638302	0.681364	0.680386	19.7
	11.5567	0.0451127	0.145619	0.617376	0.0259823	0.165414	0.601408	0.0223843	0.123274	0.0439276	0.0774975	0.0206234	0.231624	0.0644924	0.151864	0.0710443	0.247396	0.0349752	0.00860193	0.128007	0.176814	0.367019	0.317909	0.785068	0.653408	0.880416	0.453673	-0.00153388	0.00860087	0.554153	0.00983096	0.351653	0.457419	0.351903	0.638701	0.684441	0.681925	19.7
	11.6092	0.0459632	0.143935	0.614067	0.0246014	0.16487	0.602647	0.0208498	0.124481	0.0428954	0.0745103	0.0185993	0.228551	0.0623771	0.148611	0.0681923	0.243464	0.0348224	0.00989095	0.128598	0.17744	0.369924	0.319479	0.786921	0.655613	0.878378	0.449542	-0.00457867	0.00698067	0.552266	0.0084217	0.350955	0.458007	0.347186	0.637434	0.68552	0.680675	19.7
	11.6617	0.0442929	0.140698	0.615594	0.0251703	0.162059	0.602537	0.0209959	0.120235	0.0411648	0.0721897	0.0175252	0.223357	0.0617623	0.145639	0.0685957	0.238343	0.0366993	0.0096594	0.127244	0.175613	0.364911	0.318475	0.785882	0.652199	0.87851	0.450897	-0.00236211	0.00985297	0.551792	0.00885119	0.353923	0.458762	0.337942	0.634421	0.685448	0.681324	19.7
	11.7142	0.0440437	0.137592	0.613852	0.0256189	0.160954	0.600519	0.018046	0.120457	0.0408526	0.0714098	0.0191341	0.221654	0.0588232	0.145624	0.0674418	0.233991	0.0363378	0.00886794	0.124109	0.181967	0.369333	0.316993	0.790836	0.656279	0.88045	0.45125	-0.00436098	0.0115297	0.553128	0.00883336	0.357265	0.461639	0.337376	0.635433	0.685962	0.683647	19.7
	11.7667	0.0418899	0.134419	0.613531	0.0240988	0.155823	0.600369	0.0187652	0.118444	0.0366687	0.0679696	0.0175617	0.217154	0.0563236	0.14497	0.0644297	0.230875	0.0344247	0.00775013	0.121982	0.177175	0.366669	0.315513	0.78876	0.652929	0.87932	0.45245	-0.00288222	0.00779334	0.546609	0.0124991	0.359799	0.462579	0.332278	0.632553	0.684533	0.684526	19.7
	11.8192	0.0408025	0.132715	0.615139	0.0232776	0.15308	0.600307	0.0171462	0.118586	0.0385451	0.0666559	0.0198396	0.214106	0.0545008	0.140659	0.0634362	0.229075	0.0368046	0.00793251	0.123457	0.176542	0.371188	0.31392	0.794752	0.655241	0.88069	0.450778	0.00318253	0.01388	0.54305	0.00964349	0.362037	0.464138	0.330102	0.630031	0.687889	0.682124	19.7
	11.8717	0.0384176	0.131134	0.615374	0.0253752	0.153127	0.600038	0.0190054	0.116648	0.036176	0.0642359	0.016722	0.210322	0.0532138	0.136542	0.0609656	0.22467	0.0364683	0.00676714	0.121587	0.175557	0.373013	0.314368	0.788894	0.657587	0.881781	0.453506	0.00210985	0.0129673	0.537724	0.013081	0.360926	0.467321	0.330797	0.629495	0.688557	0.683326	19.7
	11.9242	0.0411485	0.129576	0.61526	0.0236058	0.149764	0.599771	0.0152548	0.11437	0.0346215	0.0626944	0.0168001	0.206658	0.0541849	0.136071	0.0622818	0.221139	0.0324761	0.00853946	0.119957	0.174791	0.375873	0.309452	0.787654	0.654967	0.879619	0.449853	-0.00094261	0.0189388	0.533546	0.0159831	0.361965	0.467202	0.330054	0.623106	0.691241	0.685651	19.7
	11.9767	0.0389125	0.128377	0.613724	0.0245078	0.148618	0.599468	0.0178039	0.113517	0.0331706	0.0622626	0.016634	0.203803	0.0538278	0.133709	0.060893	0.219987	0.033074	0.00597225	0.119423	0.181316	0.369002	0.312295	0.791524	0.655482	0.883296	0.452092	-0.00032475	0.0183283	0.529924	0.0149887	0.365703	0.467971	0.324474	0.624434	0.688836	0.685567	19.6
	12.0292	0.0366173	0.126432	0.612626	0.0215846	0.145967	0.596637	0.0137924	0.113341	0.0329566	0.0622545	0.0167826	0.201314	0.0530656	0.131471	0.0614812	0.213891	0.035139	0.00595332	0.120022	0.178815	0.37663	0.312893	0.792021	0.654333	0.882283	0.452518	-7.2724e-05	0.0127232	0.529342	0.0151281	0.365915	0.466796	0.322363	0.623818	0.691905	0.686029	19.6
	12.0817	0.0376749	0.125463	0.613393	0.0226727	0.145458	0.59853	0.0137498	0.111421	0.0308746	0.060894	0.0159138	0.199156	0.0538015	0.128606	0.0620434	0.212865	0.0316079	0.00564849	0.117695	0.182603	0.374913	0.306072	0.793596	0.654637	0.884536	0.451872	0.00145103	0.0144925	0.520134	0.0198832	0.368724	0.471164	0.323436	0.621488	0.687362	0.686372	19.6
	12.1342	0.0346903	0.121414	0.613203	0.0210072	0.140745	0.597006	0.015798	0.110405	0.0305034	0.0607934	0.0141586	0.194675	0.0527281	0.126133	0.0625883	0.208963	0.031257	0.00608104	0.121381	0.180866	0.369346	0.314757	0.794533	0.657005	0.882563	0.452622	-0.00224524	0.0148939	0.518269	0.0156832	0.366721	0.469867	0.321405	0.616473	0.689943	0.685812	19.6
	12.1867	0.0339921	0.12104	0.613041	0.021443	0.141439	0.596449	0.015633	0.108587	0.0318842	0.0577016	0.0143933	0.192567	0.0526476	0.12381	0.0612499	0.207744	0.0329728	0.00547302	0.117119	0.180456	0.371683	0.310879	0.797342	0.653897	0.885054	0.455223	-0.0025034	0.0152346	0.517546	0.0149957	0.371121	0.470001	0.315562	0.617474	0.692015	0.686136	19.6
	12.2392	0.0331129	0.11923	0.61319	0.0216159	0.138906	0.59734	0.014997	0.108302	0.0314362	0.0576013	0.0136217	0.189272	0.0493498	0.123794	0.0593644	0.204532	0.0351245	0.0028451	0.118843	0.182859	0.373305	0.318195	0.793889	0.657429	0.883802	0.450105	0.00208272	0.0167511	0.511793	0.0207293	0.370823	0.472888	0.322436	0.613243	0.693444	0.684648	19.6
	12.2917	0.0309683	0.12077	0.611494	0.0203708	0.136488	0.596134	0.0117562	0.106619	0.0297337	0.0552459	0.0143868	0.183183	0.0509768	0.121631	0.0589806	0.201721	0.0326628	0.00458007	0.124736	0.177236	0.37041	0.313162	0.795056	0.65289	0.88565	0.451377	0.00057844	0.0187177	0.509341	0.0186166	0.367667	0.477178	0.317832	0.608328	0.691783	0.681956	19.6
	12.3442	0.0305412	0.118045	0.608465	0.0183159	0.133773	0.593249	0.0108614	0.106369	0.028689	0.0552982	0.0120113	0.180631	0.0482208	0.119886	0.0565506	0.198166	0.0312154	0.00359554	0.124424	0.182984	0.375619	0.311902	0.800694	0.653928	0.883589	0.454744	0.00133586	0.0126487	0.502653	0.0193731	0.371245	0.472821	0.312651	0.605803	0.691347	0.685852	19.6
	12.3967	0.0282296	0.117879	0.609988	0.0181619	0.132352	0.592937	0.0121689	0.105677	0.0275143	0.0572009	0.0131309	0.180274	0.0470186	0.119066	0.054843	0.19642	0.0307	0.00186942	0.116171	0.184315	0.367482	0.306088	0.798608	0.652992	0.883469	0.454013	0.00103186	0.0163892	0.496759	0.0144905	0.369723	0.479082	0.310067	0.602466	0.692496	0.683741	19.6
	12.4492	0.0302635	0.116748	0.609695	0.0172608	0.130415	0.592441	0.00910914	0.103325	0.0270687	0.0566198	0.0110785	0.176269	0.0479637	0.117099	0.0525766	0.193523	0.0333505	0.0016232	0.115525	0.186907	0.371532	0.307356	0.7971	0.650575	0.885591	0.451911	-0.00192076	0.01592	0.493055	0.0172868	0.369897	0.478671	0.310222	0.602506	0.692645	0.686415	19.6
	12.5017	0.0297024	0.112895	0.60934	0.0180802	0.127337	0.592211	0.0103806	0.101451	0.0255025	0.0574758	0.0102415	0.173954	0.0489278	0.117428	0.0494062	0.192441	0.033703	0.0009945	0.118343	0.185153	0.370774	0.31179	0.801393	0.650877	0.883031	0.452645	-0.00145965	0.0178078	0.491208	0.0185543	0.365273	0.477623	0.307013	0.598791	0.693429	0.685116	19.6
	12.5542	0.0274152	0.112461	0.609586	0.0195107	0.124811	0.590823	0.00762279	0.100001	0.0248939	0.0548458	0.0101427	0.171141	0.0480032	0.112639	0.0484155	0.188562	0.0338514	0.00150562	0.117489	0.18607	0.369979	0.315262	0.802086	0.65023	0.884092	0.452201	0.00129867	0.0192002	0.489913	0.0165534	0.365457	0.479356	0.300828	0.596644	0.696442	0.685264	19.6
	12.6067	0.0259037	0.11094	0.608614	0.0144033	0.123379	0.59178	0.00902858	0.100277	0.0237217	0.0558046	0.0100365	0.165848	0.0471323	0.112311	0.0477086	0.186547	0.0316758	-0.00098889	0.117915	0.185575	0.373458	0.316133	0.799765	0.649726	0.88301	0.451752	-0.00476317	0.014236	0.482048	0.0130851	0.365176	0.481985	0.303199	0.596418	0.694145	0.682726	19.6
	12.6592	0.0258739	0.109907	0.608113	0.0146281	0.121116	0.589772	0.00728715	0.0978659	0.0226228	0.0539252	0.00818772	0.164213	0.0449568	0.110066	0.0469319	0.184985	0.0326046	-0.00060371	0.120213	0.185594	0.36531	0.321117	0.801689	0.646762	0.885014	0.453085	-0.0053243	0.0131844	0.480702	0.0184819	0.363886	0.48046	0.301341	0.592878	0.692319	0.6831	19.6
	12.7117	0.0244274	0.10779	0.607253	0.0154835	0.117752	0.590449	0.00774938	0.0986504	0.0220925	0.0533057	0.00771427	0.160826	0.0455386	0.10861	0.0455558	0.182268	0.0316392	-0.00025047	0.11633	0.186432	0.366343	0.32171	0.802056	0.649313	0.888732	0.451585	-0.00520383	0.0132893	0.475262	0.0161854	0.363844	0.480847	0.293345	0.592722	0.694067	0.678891	19.6
	12.7642	0.0259041	0.107805	0.606506	0.0159509	0.117811	0.588984	0.00523062	0.0950054	0.0212468	0.0518153	0.00990761	0.159124	0.0431108	0.107571	0.0444383	0.180978	0.0312797	-0.00126234	0.118695	0.19439	0.366149	0.317817	0.802491	0.646952	0.886748	0.44803	-0.00683357	0.013541	0.472509	0.0145702	0.356979	0.48532	0.296395	0.587734	0.693237	0.681785	19.6
	12.8167	0.0233018	0.104557	0.605556	0.0137688	0.114926	0.588868	0.00608118	0.0942753	0.0187804	0.0516364	0.00824588	0.157697	0.0425314	0.108196	0.0435833	0.178559	0.0331312	0.00014792	0.115745	0.190917	0.364226	0.320584	0.804957	0.642216	0.883981	0.451147	-0.00787649	0.0105379	0.469381	0.019021	0.360354	0.482979	0.291892	0.583018	0.69231	0.679867	19.6
	12.8692	0.0234781	0.104911	0.605212	0.0164748	0.112141	0.588098	0.00526467	0.094059	0.01994	0.0489996	0.00606486	0.154286	0.0424646	0.106183	0.0424989	0.176447	0.0309018	-0.00059552	0.117838	0.194583	0.365936	0.320984	0.799777	0.643921	0.886239	0.452016	-0.0061283	0.0142705	0.465657	0.0205774	0.358579	0.485642	0.289858	0.580322	0.694522	0.678802	19.6
	12.9217	0.0226909	0.103977	0.603731	0.0128568	0.110689	0.587023	0.00437804	0.0923328	0.0193138	0.0486853	0.0059639	0.152749	0.0400969	0.104028	0.0412236	0.174417	0.0311677	-0.00217743	0.113635	0.190234	0.36604	0.32494	0.801062	0.642198	0.886029	0.449815	-0.00711069	0.0160918	0.459321	0.0163403	0.362515	0.487594	0.284642	0.573512	0.693038	0.677708	19.6
	12.9742	0.0220331	0.104109	0.604575	0.0135549	0.109291	0.586158	0.00566976	0.0931686	0.0184502	0.0487538	0.00533961	0.147887	0.0424982	0.103761	0.0418422	0.172831	0.0317764	-0.00247905	0.116288	0.193769	0.366526	0.322894	0.80148	0.64039	0.887108	0.448504	-0.00570967	0.0119417	0.459071	0.017769	0.361156	0.488577	0.287176	0.570102	0.693318	0.675637	19.6
	13.0297	0.0199731	0.099862	0.600883	0.0112368	0.106031	0.581796	0.0007361	0.0885447	0.0167362	0.0454174	0.0032737	0.144245	0.038668	0.0970949	0.0400232	0.168213	0.0310588	-0.00424825	0.112495	0.193582	0.363619	0.319402	0.802977	0.637687	0.884872	0.443405	-0.0125206	0.00998499	0.453382	0.00873539	0.356545	0.488588	0.284912	0.566798	0.690499	0.67504	19.6
	13.0822	0.017995	0.100795	0.599184	0.0107044	0.101609	0.582932	8.5739e-05	0.0880847	0.0139255	0.043755	0.00362254	0.143005	0.037858	0.0972549	0.0395421	0.166027	0.0307496	-0.0065786	0.114897	0.196931	0.363459	0.328051	0.802024	0.634395	0.884392	0.444319	-0.0108307	0.0145349	0.449263	0.0136515	0.355239	0.49045	0.281278	0.561334	0.692471	0.673296	19.8
	13.1347	0.019253	0.0952711	0.599578	0.00793724	0.100262	0.582473	0.00014356	0.087741	0.0149131	0.0424336	0.00204314	0.137078	0.0383276	0.0940444	0.0390038	0.164689	0.031032	-0.00562921	0.105093	0.193566	0.356482	0.319859	0.801905	0.632453	0.88322	0.444553	-0.0170292	0.0075208	0.443226	0.0100059	0.348712	0.491261	0.281029	0.555682	0.691461	0.670329	20
	13.1872	0.0212772	0.0943456	0.598266	0.00909994	0.0992383	0.580477	-0.00205422	0.0860433	0.015864	0.0433091	0.00172198	0.136713	0.0373143	0.0939164	0.0372544	0.164231	0.0310051	-0.00490002	0.110256	0.200856	0.357789	0.326741	0.803239	0.631089	0.881733	0.445936	-0.0178359	0.00658519	0.442078	0.0115244	0.350847	0.493072	0.282424	0.552756	0.691145	0.669397	20
	13.2397	0.020262	0.0931206	0.597459	0.00811181	0.0992839	0.582115	-0.00133846	0.0849519	0.0109028	0.0434136	0.00063818	0.132171	0.0361614	0.0893899	0.0352907	0.162129	0.0309593	-0.00589638	0.102005	0.196121	0.361925	0.32774	0.80175	0.632155	0.886247	0.447	-0.0157345	0.0128222	0.440754	0.0130062	0.351999	0.492206	0.278398	0.554217	0.694867	0.668849	20
	13.2922	0.0179442	0.0918448	0.595803	0.00681311	0.0976174	0.579828	-0.00450954	0.0829915	0.0132729	0.0418511	0.00062367	0.132555	0.0366886	0.0880941	0.034492	0.163091	0.028971	-0.00639849	0.103061	0.205292	0.359114	0.336536	0.79986	0.625647	0.884072	0.443667	-0.0191053	0.00642404	0.433462	0.00514196	0.345336	0.494355	0.274505	0.5521	0.691985	0.670655	20
	13.3447	0.0159013	0.0887814	0.594742	0.0080836	0.0946257	0.579392	-0.00395358	0.0853292	0.0119837	0.0417007	0.0012006	0.13023	0.0335416	0.0876542	0.0339521	0.161508	0.0300952	-0.0057687	0.104225	0.204032	0.356075	0.333695	0.802837	0.627486	0.883526	0.444198	-0.0157775	0.00263428	0.427854	0.00361793	0.348819	0.496691	0.275872	0.545569	0.692776	0.668501	20
	13.3972	0.0143752	0.0896027	0.593257	0.00618274	0.0944102	0.578108	-0.004593	0.0823454	0.0107855	0.0407029	-0.00013967	0.127393	0.0332207	0.0867541	0.0317399	0.163478	0.0306566	-0.00477722	0.111407	0.2027	0.357955	0.335077	0.800954	0.628942	0.881521	0.44287	-0.0198497	0.00493978	0.426476	0.0066758	0.347761	0.497946	0.279578	0.542557	0.69046	0.668322	20
	13.4497	0.0135228	0.0893634	0.592342	0.00435416	0.0927676	0.576837	-0.00644124	0.0816617	0.0104377	0.0406815	0.00102886	0.127036	0.0351906	0.0869116	0.0313602	0.161515	0.0299432	-0.00401373	0.109212	0.205236	0.360059	0.338276	0.801797	0.628821	0.883721	0.440754	-0.0194722	0.00288613	0.422463	0.00882204	0.347995	0.499053	0.269168	0.542797	0.691563	0.665937	20
	13.5022	0.0137094	0.0895439	0.590442	0.00576764	0.090059	0.577529	-0.00574724	0.0806908	0.00927023	0.0407382	-0.00204019	0.124476	0.0356671	0.0867159	0.0280815	0.161617	0.0292972	-0.00575525	0.104732	0.208573	0.35724	0.337447	0.805315	0.620084	0.883869	0.442579	-0.0228118	0.00147999	0.421102	0.00281802	0.343605	0.499729	0.272494	0.537849	0.692644	0.664007	20
	13.5547	0.0116992	0.0864464	0.589264	0.00509193	0.0876032	0.5764	-0.00885277	0.0810902	0.00757583	0.0408192	-0.0009743	0.12337	0.036413	0.0856534	0.0267655	0.159172	0.0295091	-0.00699093	0.102635	0.208139	0.354073	0.345953	0.803372	0.621923	0.88276	0.441343	-0.0282919	0.0008591	0.414557	0.00659425	0.343206	0.499008	0.279562	0.532053	0.688527	0.662891	20
	13.6072	0.0118884	0.0868303	0.587531	0.00346444	0.0866275	0.575762	-0.010807	0.0775654	0.0082907	0.03656	-0.00189513	0.122071	0.0344779	0.085955	0.027523	0.158206	0.027497	-0.00827804	0.109161	0.208908	0.357589	0.34066	0.801424	0.621174	0.882901	0.437663	-0.0321504	-0.00061113	0.416144	0.00543588	0.347308	0.498774	0.27301	0.525044	0.690485	0.662214	20
	13.6597	0.0115783	0.0863267	0.586804	0.00346416	0.0856222	0.574672	-0.0078157	0.0782061	0.00650577	0.0390901	-0.00113594	0.120229	0.0340536	0.0839599	0.0269792	0.157408	0.0283662	-0.00935942	0.101167	0.210873	0.358074	0.347829	0.801046	0.619008	0.884283	0.438858	-0.0270954	0.0009381	0.411205	0.00077728	0.343392	0.501481	0.270673	0.528445	0.692478	0.661083	20
	13.7122	0.00935563	0.0848744	0.584721	0.00260793	0.0843831	0.575069	-0.00989244	0.0771935	0.00356502	0.0379495	-0.00439904	0.118933	0.0313493	0.0824507	0.025982	0.153785	0.0289725	-0.00855857	0.100276	0.206099	0.354104	0.339931	0.803842	0.619444	0.882267	0.43895	-0.0329725	-0.0108282	0.410553	-0.00224777	0.340568	0.503901	0.268635	0.524589	0.690451	0.65995	20
	13.7647	0.0084283	0.0844561	0.581735	0.00343701	0.082961	0.573686	-0.0112153	0.0759795	0.00424213	0.0390863	-0.00362781	0.117689	0.0322848	0.0818731	0.0262261	0.152638	0.0288505	-0.00787736	0.0948699	0.213198	0.354272	0.350063	0.801983	0.615834	0.882255	0.436723	-0.0355621	-0.00668299	0.40335	-0.0046072	0.335417	0.502586	0.264832	0.521804	0.689955	0.660565	20
	13.8172	0.00986034	0.0853373	0.580906	0.00347058	0.0834613	0.569884	-0.0103162	0.075379	0.00240741	0.0372994	-0.00359969	0.116247	0.0301319	0.082474	0.0235945	0.152199	0.0281036	-0.00988047	0.0981607	0.210394	0.351769	0.348362	0.799469	0.614682	0.882067	0.43947	-0.0348663	-0.00864843	0.405036	-0.00107756	0.335143	0.503134	0.269689	0.518618	0.690081	0.658694	20
	13.8697	0.0101469	0.0842251	0.57857	-9.0117e-05	0.0805202	0.571568	-0.0111501	0.0749628	0.00360885	0.035709	-0.00366845	0.112837	0.0322959	0.0791064	0.0249453	0.150383	0.0290666	-0.0101674	0.0985637	0.216262	0.354948	0.349668	0.801823	0.613446	0.883931	0.431833	-0.0377634	-0.00363593	0.403005	-0.00440378	0.333105	0.509326	0.267722	0.515709	0.690091	0.656543	20
	13.9222	0.00835095	0.0842137	0.577791	-9.4628e-05	0.0808168	0.57078	-0.012592	0.074746	0.00239656	0.035664	-0.00450791	0.11346	0.0318272	0.0783214	0.0243348	0.148156	0.0297168	-0.0102274	0.0935599	0.215002	0.353246	0.352173	0.800201	0.613214	0.88466	0.433499	-0.0363138	-0.00910446	0.402741	-0.00673447	0.332219	0.507255	0.264747	0.51331	0.690935	0.657747	20
	13.9747	0.0110195	0.084165	0.575796	-0.00026403	0.0781644	0.56994	-0.0134819	0.0749159	0.00252253	0.0359813	-0.00477879	0.112599	0.0299311	0.078543	0.0247915	0.148293	0.0311525	-0.0108562	0.103883	0.215696	0.349799	0.357204	0.802847	0.613624	0.883815	0.436124	-0.0330699	-0.00692274	0.399786	-0.00168354	0.329075	0.507678	0.267809	0.5109	0.691343	0.654722	20
	14.0272	0.00709412	0.0814601	0.573751	-0.001533	0.0759394	0.567802	-0.012806	0.0729329	0.00122946	0.0346275	-0.00569596	0.10825	0.0302293	0.0776665	0.0230045	0.148625	0.0275659	-0.00987281	0.102713	0.218103	0.350978	0.354697	0.803604	0.611598	0.884328	0.432934	-0.0432547	-0.0125353	0.396411	-0.00514385	0.326315	0.510926	0.26492	0.504527	0.690222	0.652845	20
	14.0797	0.00626475	0.0809453	0.571958	0.00027124	0.0742691	0.568022	-0.0149043	0.074236	0.00163693	0.0338443	-0.00559117	0.104905	0.0301385	0.0743149	0.0242348	0.15087	0.0288274	-0.00859294	0.10161	0.221051	0.347016	0.359256	0.803826	0.611018	0.883356	0.434546	-0.040028	-0.0120744	0.394452	-0.00669942	0.326526	0.513925	0.272958	0.507499	0.691725	0.653894	20
	14.1322	0.00713999	0.0829394	0.568902	-0.00170627	0.0733781	0.565708	-0.0146142	0.0706616	-2.0586e-05	0.03402	-0.00687661	0.10405	0.030371	0.075373	0.0213583	0.147492	0.0284002	-0.0109172	0.107891	0.221097	0.347482	0.36014	0.800609	0.610517	0.883743	0.433594	-0.0412708	-0.0108632	0.392722	-0.00741852	0.325293	0.511071	0.276105	0.500474	0.692874	0.653012	20
	14.1847	0.00589064	0.0821217	0.567477	-0.00080923	0.0747391	0.564463	-0.0171951	0.0699762	-0.00040441	0.0324236	-0.00839118	0.101766	0.0307895	0.0762233	0.0213819	0.145572	0.0265892	-0.0105389	0.103124	0.219147	0.354849	0.363973	0.796207	0.608199	0.883869	0.428559	-0.0437534	-0.0139612	0.386694	-0.010588	0.323541	0.510113	0.261889	0.500696	0.69049	0.652221	20
	14.2372	0.0033479	0.0814695	0.564198	-0.00364808	0.0711687	0.563411	-0.0166897	0.0712161	-1.5555e-05	0.0313326	-0.00754856	0.0998872	0.0270805	0.0748028	0.0213999	0.144364	0.0287337	-0.00995492	0.0951818	0.217352	0.351108	0.368559	0.798523	0.603806	0.884012	0.4326	-0.0435703	-0.0166771	0.385056	-0.0114115	0.32275	0.514073	0.260914	0.494237	0.690877	0.654673	20
	14.2897	0.00606614	0.078832	0.561523	-0.00436526	0.0715657	0.561428	-0.0183954	0.0688964	-0.00239235	0.0329305	-0.00960864	0.0985257	0.0284307	0.0727627	0.0189776	0.141958	0.0290337	-0.0116429	0.0974432	0.21577	0.345248	0.369216	0.796882	0.604787	0.885022	0.426987	-0.0479599	-0.0211771	0.38505	-0.0175634	0.320384	0.515579	0.264696	0.490254	0.689907	0.652247	20
	14.3422	0.00540872	0.0786306	0.557655	-0.00458107	0.0710352	0.560158	-0.0170017	0.0692781	-0.00284369	0.0333855	-0.00662025	0.0985515	0.0275588	0.072773	0.0201465	0.142085	0.0295218	-0.00979168	0.0968036	0.220034	0.352232	0.366836	0.798237	0.601549	0.883901	0.430231	-0.0511614	-0.023063	0.379992	-0.0141493	0.320537	0.517933	0.272075	0.485667	0.690469	0.65248	20
	14.3947	0.00663624	0.0781526	0.556743	-0.00403227	0.0694825	0.560405	-0.0182014	0.071072	-0.00307316	0.0324737	-0.00736925	0.0982602	0.0248531	0.0692667	0.0174671	0.139859	0.0289488	-0.00963873	0.0956127	0.221797	0.34705	0.367936	0.794887	0.599107	0.882807	0.427232	-0.0499133	-0.0313854	0.377862	-0.0124816	0.32033	0.514344	0.270479	0.482981	0.687379	0.648859	20
	14.4472	0.00620804	0.0786281	0.554897	-0.00359989	0.0704184	0.556093	-0.0179721	0.0686487	-0.00131921	0.0313965	-0.00666353	0.0974659	0.02627	0.0683754	0.0187607	0.141147	0.0282337	-0.00888284	0.102575	0.220418	0.343522	0.377312	0.798874	0.601184	0.883422	0.425754	-0.0483982	-0.0265095	0.3738	-0.0188531	0.318182	0.516717	0.275208	0.483723	0.689682	0.646494	20
	14.4997	0.00502748	0.0775562	0.552265	-0.00340409	0.0677088	0.557129	-0.0201975	0.0660532	-0.00405103	0.0311704	-0.0101466	0.0950981	0.0263838	0.0682343	0.0176896	0.137625	0.0264435	-0.0114532	0.092227	0.22236	0.345611	0.377823	0.795873	0.595159	0.883305	0.42507	-0.05508	-0.0282247	0.370978	-0.021844	0.312174	0.516286	0.271623	0.48103	0.688155	0.647522	20
	14.5522	0.0055341	0.0761876	0.54946	-0.00365754	0.0692421	0.556578	-0.0204584	0.0652821	-0.00259902	0.0294765	-0.00785687	0.0963399	0.024244	0.0700384	0.0183588	0.137067	0.0273623	-0.00970141	0.0982908	0.227541	0.343074	0.369682	0.796662	0.59364	0.883448	0.424031	-0.0605197	-0.0273689	0.368303	-0.0190153	0.311633	0.515893	0.270259	0.481324	0.689218	0.649057	20
	14.6047	0.00419747	0.0748841	0.547211	-0.00460665	0.0677436	0.556048	-0.0189589	0.0646699	-0.00154708	0.0297615	-0.0102261	0.0956176	0.0264269	0.0695539	0.0157519	0.138459	0.0252801	-0.00963192	0.0986573	0.227673	0.345254	0.371197	0.791098	0.594654	0.881952	0.423708	-0.059455	-0.0320757	0.367715	-0.0258358	0.310511	0.517456	0.274314	0.474581	0.688712	0.647371	20
	14.6572	0.00488468	0.0762724	0.544803	-0.00597276	0.0672844	0.556165	-0.0215938	0.064298	-0.00317606	0.0277188	-0.0101839	0.0926112	0.0252828	0.0692051	0.016908	0.133997	0.0298321	-0.00884973	0.0958136	0.230704	0.343313	0.379028	0.793633	0.591787	0.883568	0.422351	-0.0618547	-0.03393	0.363331	-0.0194356	0.309256	0.51844	0.271594	0.470474	0.68635	0.647605	20
	14.7097	0.00432922	0.0762304	0.541482	-0.00720141	0.0635562	0.554505	-0.02129	0.0636691	-0.00379664	0.0291925	-0.0101982	0.0919484	0.0240761	0.0703328	0.0156791	0.133153	0.0252541	-0.0131973	0.0931936	0.231162	0.338194	0.3829	0.792669	0.592653	0.881161	0.41912	-0.0652195	-0.0334954	0.362956	-0.0233312	0.308863	0.520151	0.270752	0.469752	0.69005	0.645254	20
	14.7622	0.00456799	0.0776557	0.538926	-0.0065994	0.063981	0.553132	-0.0223774	0.0633127	-0.00606587	0.0307319	-0.0116384	0.0889071	0.0233005	0.0667903	0.0152766	0.13441	0.0263984	-0.0120344	0.0903344	0.231218	0.340245	0.37886	0.794458	0.590005	0.883378	0.41428	-0.0655738	-0.0368786	0.356513	-0.0300862	0.310057	0.521613	0.272257	0.466765	0.687414	0.64735	20
	14.8147	0.00208779	0.0749334	0.536945	-0.00849865	0.0624719	0.552144	-0.0232024	0.0624618	-0.00598806	0.0295238	-0.00926342	0.086399	0.0239183	0.0660479	0.0145217	0.131979	0.0256461	-0.0108321	0.0865342	0.233641	0.339311	0.380879	0.792016	0.589139	0.879392	0.418937	-0.0698391	-0.0353633	0.356686	-0.0303171	0.308635	0.518554	0.266807	0.460822	0.687919	0.643846	20
	14.8672	0.00152197	0.0750042	0.534849	-0.00822313	0.0628677	0.550498	-0.0228293	0.0630209	-0.00759417	0.0276883	-0.00865047	0.0866031	0.0250877	0.0646568	0.0139276	0.134752	0.0254737	-0.0127367	0.0886116	0.234137	0.336557	0.391007	0.793074	0.586656	0.883712	0.420322	-0.0700021	-0.0421767	0.353884	-0.0339119	0.305138	0.520666	0.266511	0.458333	0.68733	0.642758	20
	14.9197	0.00134895	0.0754191	0.531871	-0.0115638	0.0617915	0.549542	-0.0246569	0.0611225	-0.00889301	0.0275726	-0.00950753	0.0839745	0.0232826	0.0620333	0.0162087	0.131585	0.0261468	-0.0107111	0.08397	0.236291	0.339072	0.38134	0.789384	0.589106	0.886109	0.414399	-0.0730677	-0.0417902	0.350308	-0.0349206	0.30421	0.522133	0.267315	0.453547	0.688043	0.64319	20
	14.9722	0.00127411	0.0765571	0.529561	-0.011001	0.0608469	0.549459	-0.0229034	0.0618297	-0.00723368	0.0284466	-0.0115526	0.083207	0.0219426	0.061233	0.0134737	0.130785	0.0247248	-0.0102961	0.083028	0.237385	0.346745	0.388267	0.788115	0.585859	0.882765	0.41822	-0.0760881	-0.0416369	0.347418	-0.0369281	0.301689	0.524603	0.263898	0.451019	0.689679	0.643478	20
	15.0247	0.0031556	0.0758721	0.527338	-0.0103592	0.062229	0.547673	-0.0254952	0.0616781	-0.00717078	0.0276852	-0.0105929	0.0817859	0.0232356	0.0609866	0.0144609	0.129457	0.0250102	-0.0118007	0.0811751	0.235947	0.339319	0.390927	0.79189	0.582906	0.882769	0.417473	-0.0781394	-0.0409925	0.348439	-0.0344144	0.304432	0.526003	0.263113	0.448059	0.689091	0.640973	20
	15.0772	0.00254568	0.0738104	0.524326	-0.0110314	0.0605523	0.54578	-0.0239723	0.0580232	-0.0108259	0.0270818	-0.0127932	0.0791901	0.0222482	0.0611209	0.01368	0.129356	0.0235062	-0.0113386	0.0805642	0.240499	0.33019	0.382902	0.786832	0.581213	0.882089	0.415658	-0.0820891	-0.0464256	0.347338	-0.0347402	0.305394	0.524143	0.257831	0.443003	0.687576	0.64282	20
	15.1297	0.00192924	0.0751284	0.521332	-0.00863509	0.0584329	0.546771	-0.0266751	0.0603257	-0.00994419	0.0266651	-0.0103127	0.0794067	0.0208958	0.059293	0.0119018	0.12849	0.024929	-0.0113361	0.0853892	0.243296	0.341301	0.390259	0.787011	0.577622	0.884429	0.417113	-0.078719	-0.0415346	0.34385	-0.0331682	0.303882	0.522203	0.264086	0.441267	0.686373	0.641237	20
	15.1822	-7.3122e-05	0.0746035	0.520857	-0.0114986	0.0587657	0.54405	-0.0259484	0.0589275	-0.0127972	0.0247851	-0.0137607	0.0775891	0.0205432	0.0581252	0.0114672	0.125448	0.0248821	-0.0114984	0.0832888	0.242381	0.338087	0.391788	0.791062	0.578295	0.880032	0.413134	-0.0881448	-0.0481341	0.338626	-0.041871	0.300316	0.526024	0.26476	0.439596	0.687154	0.639568	20
	15.2347	0.00035808	0.072716	0.516213	-0.0108895	0.057358	0.543148	-0.0285277	0.0583781	-0.00923624	0.0247808	-0.0123571	0.0772185	0.0215757	0.0585802	0.011323	0.126767	0.0218515	-0.0109327	0.0830634	0.240081	0.338088	0.392488	0.784693	0.574696	0.880561	0.409156	-0.0819012	-0.0535758	0.338054	-0.0457767	0.300546	0.524279	0.262014	0.432497	0.686389	0.638945	20
	15.2872	0.00080557	0.0728734	0.514571	-0.0130659	0.0581993	0.542911	-0.0284235	0.058511	-0.0120608	0.0242196	-0.0119861	0.0741258	0.0195118	0.0568496	0.0116277	0.125622	0.0222818	-0.0130404	0.0780591	0.241906	0.339651	0.396687	0.784585	0.576464	0.881447	0.407757	-0.088007	-0.050885	0.334559	-0.0441577	0.30229	0.525306	0.265524	0.429476	0.68738	0.63619	19.9
	15.3397	0.00162802	0.0723776	0.513429	-0.0128926	0.0545168	0.540049	-0.0292913	0.0546088	-0.0112966	0.0260367	-0.0110418	0.0754597	0.0183394	0.0564353	0.0127674	0.124917	0.0205445	-0.0117758	0.0792259	0.247299	0.338343	0.397877	0.784649	0.572642	0.880483	0.410169	-0.0888604	-0.0526986	0.337053	-0.0471052	0.30154	0.525301	0.259394	0.432245	0.683795	0.634987	19.9
	15.3922	0.00061654	0.0726941	0.509592	-0.0150963	0.0547569	0.540836	-0.0283732	0.0549037	-0.012763	0.0252494	-0.0122577	0.0745336	0.0195084	0.0542772	0.0122644	0.122575	0.0227225	-0.012455	0.0727183	0.250371	0.335588	0.397049	0.783752	0.570489	0.879837	0.406345	-0.0906334	-0.0519783	0.332325	-0.0454516	0.300776	0.525275	0.261008	0.427813	0.684805	0.63609	19.9
	15.4447	0.00193969	0.0747427	0.505455	-0.0138278	0.0544602	0.536978	-0.0285031	0.0528703	-0.014803	0.0267727	-0.0119018	0.074414	0.0167592	0.054021	0.00995146	0.121613	0.0207398	-0.0131291	0.0750866	0.248181	0.332752	0.389283	0.780577	0.568208	0.880618	0.404199	-0.0957683	-0.0598314	0.330413	-0.0483943	0.297449	0.525812	0.258063	0.421681	0.684854	0.634137	19.9
	15.4972	0.00018381	0.0732562	0.503087	-0.0158326	0.0536585	0.53653	-0.0290593	0.0542181	-0.0135854	0.0247362	-0.0128135	0.0725647	0.0175216	0.0531291	0.00682378	0.121627	0.0214918	-0.0110722	0.0720848	0.244106	0.339292	0.39593	0.776436	0.569419	0.881284	0.398717	-0.0948397	-0.0564463	0.328211	-0.0515181	0.300076	0.529348	0.262629	0.421009	0.682625	0.632506	19.9
	15.5497	3.3907e-05	0.0721403	0.500842	-0.0147495	0.0525712	0.536551	-0.032026	0.0541548	-0.0138952	0.0256842	-0.0129449	0.0714767	0.0167885	0.0542511	0.00753918	0.121814	0.023282	-0.0111573	0.0717867	0.249883	0.330878	0.397086	0.775247	0.567159	0.881018	0.400338	-0.103233	-0.0573793	0.32497	-0.0505211	0.297351	0.526081	0.256848	0.415369	0.685089	0.632657	19.9
	15.6022	0.00292536	0.0727653	0.498321	-0.0155913	0.0526354	0.534623	-0.0304522	0.0526626	-0.0158452	0.0249701	-0.0133567	0.072817	0.0179945	0.0535876	0.00802611	0.119602	0.019807	-0.0108415	0.0753887	0.254918	0.336333	0.395222	0.77549	0.565719	0.879798	0.397423	-0.10646	-0.0619073	0.318363	-0.0571182	0.294398	0.524479	0.25373	0.412102	0.683517	0.633034	19.9
	15.6547	0.00099088	0.0717699	0.496581	-0.0157402	0.0495387	0.53386	-0.0314246	0.0521691	-0.0182945	0.0243303	-0.0121651	0.0710482	0.0173359	0.0521697	0.00761205	0.118264	0.0179592	-0.0139971	0.0724055	0.250659	0.329055	0.39248	0.77156	0.563957	0.878428	0.395796	-0.101617	-0.0610401	0.318022	-0.0564096	0.291946	0.52485	0.252929	0.408636	0.683597	0.630616	19.9
	15.7072	0.00052381	0.07297	0.493504	-0.0171554	0.0499979	0.533328	-0.0290004	0.0548521	-0.0151278	0.0240982	-0.0139289	0.0677889	0.0163929	0.0528876	0.00543312	0.119405	0.0198534	-0.0122173	0.0669684	0.258878	0.338777	0.396687	0.775122	0.562871	0.88092	0.392494	-0.103738	-0.061969	0.318164	-0.0524866	0.2933	0.523724	0.253513	0.406729	0.682454	0.630588	19.9
	15.7597	0.00203367	0.0713351	0.490539	-0.0163262	0.0484063	0.531138	-0.0302455	0.0504891	-0.0175325	0.0220095	-0.0113138	0.0675982	0.0177465	0.0518373	0.00398532	0.119639	0.0192818	-0.0129293	0.0703176	0.251289	0.330196	0.39361	0.77693	0.558508	0.879273	0.385819	-0.109133	-0.061885	0.311972	-0.0621506	0.293545	0.527102	0.243252	0.398695	0.681718	0.62969	19.9
	15.8122	0.00275262	0.0742965	0.489154	-0.0168321	0.0488908	0.529186	-0.0311984	0.0498277	-0.018389	0.0222466	-0.0106838	0.0679525	0.0133039	0.0514064	0.0023875	0.119713	0.0192009	-0.0114588	0.0660151	0.259739	0.336516	0.395445	0.771869	0.554382	0.881603	0.390187	-0.11155	-0.0620215	0.313918	-0.0623007	0.302149	0.526054	0.254789	0.396339	0.68225	0.628089	19.9
	15.8647	0.0030331	0.0745906	0.48587	-0.0172801	0.0478917	0.528662	-0.033325	0.049253	-0.0198267	0.0195951	-0.0125783	0.0656508	0.0148091	0.0491809	0.00267655	0.117831	0.018704	-0.0127278	0.0662377	0.258422	0.328492	0.402476	0.767391	0.5575	0.879906	0.384234	-0.109361	-0.0668203	0.3101	-0.0594159	0.298045	0.526236	0.245694	0.393646	0.682722	0.624781	19.9
	15.9172	0.00232903	0.0763618	0.483155	-0.0198361	0.0462063	0.527621	-0.0340879	0.0485301	-0.0182659	0.0227591	-0.012876	0.0678279	0.0139597	0.052261	0.00151309	0.116216	0.0177424	-0.0125308	0.0642258	0.261472	0.335369	0.397442	0.769274	0.556895	0.882328	0.383041	-0.114254	-0.0635762	0.31008	-0.0615181	0.293993	0.525431	0.248303	0.391674	0.682164	0.625019	19.9
	15.9697	0.00256643	0.0734553	0.481604	-0.0181772	0.0476264	0.527877	-0.0329495	0.0484151	-0.0197639	0.021833	-0.0109924	0.0673628	0.0142429	0.0512604	0.00181645	0.115762	0.0202707	-0.0129679	0.0530008	0.259361	0.331118	0.402964	0.767494	0.553193	0.879554	0.381265	-0.119493	-0.0621418	0.309582	-0.0638774	0.298149	0.526608	0.253679	0.388868	0.683568	0.623607	19.9
	16.0222	0.00426858	0.0746095	0.479149	-0.0193083	0.0444566	0.526998	-0.0345336	0.047913	-0.0213666	0.0200466	-0.012288	0.0672084	0.0142826	0.0470722	0.0039296	0.114715	0.0170084	-0.0148407	0.0508515	0.268352	0.332464	0.401029	0.766901	0.551837	0.879613	0.378927	-0.113865	-0.0651791	0.303329	-0.0661342	0.294574	0.526226	0.243981	0.38471	0.681196	0.625947	19.9
	16.0747	0.00379961	0.0748333	0.477274	-0.021059	0.0437938	0.525404	-0.0342007	0.0503438	-0.0218888	0.0194384	-0.0118549	0.0644751	0.013391	0.0478712	0.00233857	0.11561	0.0171652	-0.0142403	0.0712759	0.269571	0.328851	0.402771	0.768467	0.551122	0.879869	0.377636	-0.122068	-0.0695771	0.307034	-0.068081	0.294791	0.526152	0.240722	0.380312	0.680321	0.622254	19.9
	16.1272	0.00497662	0.0774499	0.473866	-0.0172143	0.0446628	0.524142	-0.0331308	0.0472421	-0.0194541	0.0215528	-0.00937617	0.0651049	0.0128829	0.0465477	0.00218001	0.112456	0.0164917	-0.0133313	0.0609019	0.26844	0.335746	0.404084	0.762147	0.549124	0.879965	0.372328	-0.124515	-0.066362	0.302392	-0.0642507	0.294131	0.522798	0.241434	0.382795	0.679535	0.620376	19.9
	16.1797	0.00666525	0.0756426	0.473653	-0.0202519	0.0446883	0.52351	-0.0344645	0.0472382	-0.022246	0.0192428	-0.00964562	0.064933	0.0147066	0.0463404	0.00136997	0.113505	0.0160183	-0.0141902	0.0708876	0.267228	0.333925	0.401841	0.76307	0.549099	0.87838	0.371531	-0.127345	-0.0684512	0.300203	-0.0695203	0.296954	0.524611	0.242932	0.37629	0.678893	0.620777	19.9
	16.2322	0.00881827	0.075617	0.471231	-0.0186316	0.0455681	0.521355	-0.0352699	0.046654	-0.023693	0.0209057	-0.0096213	0.0655428	0.0139599	0.0444494	0.0010127	0.111598	0.0138169	-0.015033	0.0625379	0.270386	0.333503	0.400585	0.760772	0.547044	0.87836	0.365581	-0.130468	-0.073398	0.300568	-0.0735944	0.288195	0.52244	0.238614	0.373086	0.680468	0.620194	19.9
	16.2847	0.00989627	0.0767381	0.466593	-0.0198637	0.0444271	0.520441	-0.0348207	0.0457293	-0.0230144	0.0198684	-0.00970057	0.0644926	0.011773	0.0438711	-0.00021473	0.111721	0.013322	-0.0141734	0.0628188	0.26391	0.333353	0.398844	0.763629	0.548699	0.877387	0.363645	-0.135751	-0.0666026	0.300827	-0.0761252	0.291501	0.524303	0.241342	0.372236	0.677004	0.616168	19.9
	16.3372	0.011509	0.0782729	0.466644	-0.0200248	0.0419372	0.519315	-0.0352735	0.0424349	-0.0243499	0.0199545	-0.012169	0.0617591	0.0135917	0.0426562	-0.00328073	0.110745	0.014315	-0.0160966	0.0563321	0.274758	0.334733	0.399422	0.756702	0.54269	0.877703	0.362266	-0.135398	-0.0708832	0.29844	-0.0751976	0.286472	0.51849	0.238366	0.363718	0.676383	0.616553	19.9
	16.3897	0.0113652	0.0770031	0.464167	-0.0210924	0.0439959	0.517971	-0.0353309	0.0433124	-0.0269747	0.0205216	-0.0110068	0.064315	0.011283	0.0419387	-0.00282754	0.111134	0.0145503	-0.0140024	0.0666294	0.275145	0.336645	0.401165	0.752643	0.543298	0.878043	0.356278	-0.139499	-0.0749458	0.295253	-0.0732733	0.284517	0.522354	0.241486	0.367057	0.678637	0.614211	19.9
	16.4422	0.00993243	0.0762452	0.461874	-0.0229607	0.0398454	0.515649	-0.0355095	0.0430262	-0.0256766	0.0190954	-0.012101	0.0632216	0.0112555	0.0411812	-0.00177594	0.111213	0.0138721	-0.0156701	0.0571998	0.280405	0.333451	0.395872	0.75341	0.541611	0.877217	0.356493	-0.141109	-0.0711291	0.294405	-0.0778613	0.288258	0.520187	0.233801	0.359069	0.675931	0.612948	19.9
	16.4947	0.0145319	0.0776308	0.460081	-0.0204852	0.0408416	0.517151	-0.0365157	0.0403324	-0.0258979	0.0189545	-0.00904718	0.0605862	0.0121613	0.0406752	-0.00201803	0.109424	0.0133725	-0.0157713	0.0633838	0.281224	0.331477	0.401748	0.752667	0.541139	0.878823	0.352263	-0.144071	-0.0697777	0.29195	-0.0781154	0.285991	0.525039	0.2338	0.354577	0.676025	0.611995	19.9
	16.5472	0.0120116	0.0774428	0.457232	-0.0224051	0.0398316	0.515195	-0.0364444	0.0425412	-0.0258541	0.0197281	-0.0107255	0.0605335	0.00980923	0.0425183	-0.00277074	0.107557	0.0118324	-0.0155444	0.0582097	0.278038	0.335213	0.396026	0.75286	0.538865	0.875579	0.348917	-0.141266	-0.0701791	0.292961	-0.0811488	0.285472	0.519593	0.235806	0.354243	0.67357	0.612805	19.9
	16.5997	0.0170465	0.080164	0.457025	-0.025099	0.038897	0.514107	-0.037141	0.0416368	-0.0258788	0.0206899	-0.00950847	0.0603376	0.0106662	0.0410284	-0.00384195	0.108863	0.0129853	-0.0173982	0.0628826	0.28496	0.333803	0.400749	0.748178	0.538979	0.876871	0.346708	-0.144142	-0.0735431	0.290819	-0.0823562	0.289019	0.517271	0.230797	0.349671	0.671754	0.609078	19.9
	16.6522	0.0175923	0.0795542	0.454638	-0.0233146	0.0391522	0.51262	-0.036451	0.0416588	-0.0273999	0.016805	-0.0104058	0.0598612	0.0122945	0.0403977	-0.0039056	0.106754	0.0109973	-0.0172268	0.0659469	0.281164	0.336402	0.39778	0.749137	0.535733	0.876717	0.346838	-0.148	-0.0728323	0.290174	-0.0780832	0.283342	0.516381	0.226729	0.348119	0.673469	0.608951	19.9
	16.7047	0.0204877	0.0824657	0.452728	-0.0251805	0.0369103	0.512229	-0.0370455	0.0408821	-0.0267065	0.01829	-0.00952514	0.0582266	0.00893265	0.040305	-0.00376849	0.106274	0.0138111	-0.0178579	0.0635017	0.288965	0.335437	0.397385	0.747711	0.53452	0.876325	0.342253	-0.152716	-0.0702816	0.284754	-0.0891341	0.282316	0.514386	0.22245	0.344562	0.673647	0.606659	19.9
	16.7572	0.0218711	0.0827167	0.451463	-0.0247947	0.0359901	0.510085	-0.037502	0.0378922	-0.0293507	0.0179622	-0.00752804	0.0575904	0.0115528	0.0392846	-0.00723502	0.106951	0.0120809	-0.0165525	0.0738647	0.285825	0.335999	0.396272	0.744177	0.531777	0.877597	0.340105	-0.155596	-0.0769461	0.283706	-0.0874626	0.290413	0.515947	0.219729	0.339878	0.670059	0.603873	19.9
	16.8097	0.0237181	0.0821894	0.450229	-0.0258125	0.0364499	0.509563	-0.0349739	0.0382276	-0.0292403	0.018076	-0.00777319	0.0566585	0.00806518	0.0356033	-0.00415976	0.10458	0.0100931	-0.016037	0.0692383	0.287853	0.333936	0.39012	0.741434	0.529082	0.873685	0.339832	-0.156375	-0.075613	0.287309	-0.0850254	0.282273	0.515329	0.217694	0.337469	0.668152	0.599649	19.9
	16.8622	0.0245436	0.0836112	0.449712	-0.0270487	0.0362303	0.508581	-0.0367943	0.0365651	-0.0292508	0.0186312	-0.00877565	0.0568243	0.00637817	0.0368526	-0.00763461	0.103718	0.00938344	-0.0180373	0.0656846	0.290036	0.338318	0.397482	0.739714	0.52806	0.874275	0.336615	-0.161617	-0.0713268	0.283266	-0.0881653	0.280866	0.51147	0.22063	0.331353	0.668144	0.598848	19.9
	16.9147	0.0272975	0.0844687	0.448859	-0.0251382	0.0352193	0.508864	-0.0367952	0.0366167	-0.0302232	0.0154694	-0.00590531	0.0566534	0.00897963	0.0367153	-0.00666829	0.104402	0.00969968	-0.016522	0.0691893	0.294495	0.341117	0.393273	0.743356	0.52549	0.877469	0.331981	-0.157494	-0.0739733	0.278592	-0.0928555	0.28607	0.511436	0.212127	0.331811	0.669666	0.598214	19.9
	16.9672	0.0306406	0.086148	0.448523	-0.0251367	0.0357194	0.507834	-0.0366057	0.0372602	-0.0302129	0.0158546	-0.00638298	0.0587742	0.0083319	0.0365671	-0.00747703	0.107467	0.00860116	-0.018035	0.0642078	0.293826	0.337503	0.394396	0.739511	0.525838	0.872353	0.33215	-0.168064	-0.0748778	0.276579	-0.0897876	0.284506	0.513542	0.212607	0.327466	0.666267	0.59869	19.9

## Sheet: Extended Data Fig. 1l
Δlog10(400/482 nm)
Late hypoxia			Leaf disc
0.1 % O2		1 % O2
Col-0	erfvii	Col-0	erfvii
-0.0145772	0.0397606	-0.0062336	-0.0130206
0.0671775	0.105463	0.0377026	0.0418985
0.046027	0.313966	0.241639	0.0241024
-0.00473934	0.382761	0.0340075	0.0515451
0.0482466	0.383678	0.0922886	0.2872
0.0752894	0.27665	0.357711	0.141804
0.0337879	0.00914871	0.0531787	0.511821
0.0367099	0.415801	0.096298	0.080154
0.0371665	0.242334	0.0828205	-0.0106072
0.0239748	0.247542	0.0400705	-0.0112149
0.10301	0.415538	0.00823147	0.0526387
-0.0120512	0.212699	0.0712985	-0.0196107
0.0394544	0.0188509	0.0501994	0.0550964
0.044325	0.0436228	0.049554	0.0694203
0.0311016	0.0768092	0.0635381	0.0372866
0.0236429	0.0693586	0.0427248	0.231431
0.0351944	0.314117	-0.031391	0.228829
0.0917509	0.43443	0.0313181	0.302193
0.0399693	0.602211
	0.423878
	0.0712493
	0.18739

[truncated: 1 more sheets: Extended Data Fig. 1m]
