# Supplementary material for: H2O2 repurposes plant O2 sensing to regulate post-hypoxia responses
Source: Nature. 2026 Apr 22;653(8116):1130–8. doi: 10.1038/s41586-026-10366-1 (PMC13216066; doi:10.1038/s41586-026-10366-1)
Supplement: Supplementary file 15 — Source Data Extended Data Fig. 2 [file 41586_2026_10366_MOESM15_ESM.xlsx]

## Sheet: Extended Data Fig. 2g
Genotype	Treatment	Growth Rate
Col-0	A24+TBHP	3.7375
Col-0	A24+TBHP	3.6725
Col-0	A24+TBHP	4.2625
Col-0	A24+TBHP	3.6525
Col-0	A24+TBHP	3.56
Col-0	A24+TBHP	2.26
Col-0	A24+TBHP	4.115
Col-0	A24+TBHP	4.14
Col-0	A24+TBHP	1.9025
Col-0	A24+TBHP	6.01
Col-0	A24+TBHP	4.0975
Col-0	A24+TBHP	5.3075
Col-0	A24+TBHP	3.81
Col-0	A24+TBHP	4.2525
Col-0	A24+TBHP	4.6025
Col-0	A24+TBHP	2.385
Col-0	A24+TBHP	0.43
Col-0	A24+TBHP	5.3275
Col-0	A24+TBHP	4.405
Col-0	A24+TBHP	5.4525
Col-0	A24+TBHP	5.2075
Col-0	A24+TBHP	4.4425
Col-0	A24+TBHP	2.1575
Col-0	A24+TBHP	3.95
Col-0	A24+TBHP	3.3125
Col-0	A24+TBHP	5.9025
Col-0	A24+TBHP	3.765
Col-0	A24+TBHP	4.7325
erfVII	A24+TBHP	4.22
erfVII	A24+TBHP	1.0975
erfVII	A24+TBHP	5.5375
erfVII	A24+TBHP	3.9
erfVII	A24+TBHP	4.89
erfVII	A24+TBHP	5.465
erfVII	A24+TBHP	0.5375
erfVII	A24+TBHP	0.67
erfVII	A24+TBHP	4.325
erfVII	A24+TBHP	2.9375
erfVII	A24+TBHP	2.8725
erfVII	A24+TBHP	4.2975
erfVII	A24+TBHP	3.205
erfVII	A24+TBHP	0.67
erfVII	A24+TBHP	3.3775
erfVII	A24+TBHP	3.6825
erfVII	A24+TBHP	2.4925
erfVII	A24+TBHP	5.47
erfVII	A24+TBHP	4.1825
erfVII	A24+TBHP	3.445
erfVII	A24+TBHP	3.6575
erfVII	A24+TBHP	4.7125
erfVII	A24+TBHP	2.5575
Col-0	A24	9.06
Col-0	A24	7.7175
Col-0	A24	9.0625
Col-0	A24	8.5825
Col-0	A24	8.5325
Col-0	A24	9.285
Col-0	A24	4.455
Col-0	A24	6.1325
Col-0	A24	9.06
Col-0	A24	7.7175
Col-0	A24	9.0625
Col-0	A24	8.5825
Col-0	A24	8.5325
Col-0	A24	9.285
Col-0	A24	6.1325
Col-0	A24	9.4425
Col-0	A24	9.49
Col-0	A24	12.305
Col-0	A24	11.505
Col-0	A24	13.545
Col-0	A24	12.3075
Col-0	A24	9.6875
erfVII	A24	6.7575
erfVII	A24	6.2325
erfVII	A24	7.76
erfVII	A24	5.485
erfVII	A24	7.345
erfVII	A24	6.4075
erfVII	A24	7.66
erfVII	A24	6.71
erfVII	A24	6.16
erfVII	A24	6.2175
erfVII	A24	5.33
erfVII	A24	6.32
erfVII	A24	6.0275
erfVII	A24	6.5375
erfVII	A24	6.29
erfVII	A24	5.4825
erfVII	A24	6.6425
erfVII	A24	6.185
erfVII	A24	5.48
erfVII	A24	5.9875
erfVII	A24	5.695
Col-0	H24+TBHP_dam	0
Col-0	H24+TBHP_dam	0.0775
Col-0	H24+TBHP_dam	0.105
Col-0	H24+TBHP_dam	0.11
Col-0	H24+TBHP_dam	0.11
Col-0	H24+TBHP_dam	0.1125
Col-0	H24+TBHP_dam	0.125
Col-0	H24+TBHP_dam	0.1275
Col-0	H24+TBHP_dam	0.1425
Col-0	H24+TBHP_dam	0.155
Col-0	H24+TBHP_dam	0.1575
Col-0	H24+TBHP_dam	0.1725
Col-0	H24+TBHP_dam	0.225
Col-0	H24+TBHP_dam	0.2425
Col-0	H24+TBHP_dam	0.27
Col-0	H24+TBHP_dam	0.36
Col-0	H24+TBHP_dam	0.4275
Col-0	H24+TBHP_dam	0.4575
Col-0	H24+TBHP_dam	0.6775
Col-0	H24+TBHP_dam	0.9425
Col-0	H24+TBHP	1.9825
Col-0	H24+TBHP	2.52
Col-0	H24+TBHP	2.925
Col-0	H24+TBHP	3.165
Col-0	H24+TBHP	3.2975
Col-0	H24+TBHP	4.5025
Col-0	H24+TBHP	4.655
Col-0	H24+TBHP	5.705
erfVII	H24+TBHP_dam	0
erfVII	H24+TBHP_dam	0
erfVII	H24+TBHP_dam	0
erfVII	H24+TBHP_dam	0
erfVII	H24+TBHP_dam	0
erfVII	H24+TBHP_dam	0
erfVII	H24+TBHP_dam	0
erfVII	H24+TBHP_dam	0
erfVII	H24+TBHP_dam	0
erfVII	H24+TBHP_dam	0
erfVII	H24+TBHP_dam	0
erfVII	H24+TBHP_dam	0
erfVII	H24+TBHP_dam	0
erfVII	H24+TBHP_dam	0.035
erfVII	H24+TBHP_dam	0.215
erfVII	H24+TBHP_dam	0.1075
erfVII	H24+TBHP_dam	0.1075
erfVII	H24+TBHP_dam	0.0725
erfVII	H24+TBHP_dam	0.1825
erfVII	H24+TBHP_dam	0.1525
erfVII	H24+TBHP_dam	0.2525
erfVII	H24+TBHP_dam	0.16
erfVII	H24+TBHP_dam	0.1475
erfVII	H24+TBHP_dam	0.1475
erfVII	H24+TBHP_dam	0.1525
Col-0	H24_dam	0.1475
Col-0	H24_dam	0.2525
Col-0	H24_dam	0.2575
Col-0	H24_dam	0.32
Col-0	H24_dam	0.335
Col-0	H24_dam	0.34
Col-0	H24_dam	0.4
Col-0	H24_dam	0.4025
Col-0	H24_dam	0.545
Col-0	H24_dam	0.8825
Col-0	H24	3.75
Col-0	H24	5.135
Col-0	H24	5.45
Col-0	H24	5.5825
Col-0	H24	5.81
Col-0	H24	5.8375
Col-0	H24	5.9525
Col-0	H24	6.08
Col-0	H24	6.835
Col-0	H24	6.835
Col-0	H24	6.84
Col-0	H24	6.925
Col-0	H24	7.0225
Col-0	H24	7.03
Col-0	H24	7.4775
Col-0	H24	7.685
Col-0	H24	8.3725
erfVII	H24_dam	0.1775
erfVII	H24_dam	0.1825
erfVII	H24_dam	0.19
erfVII	H24_dam	0.2025
erfVII	H24_dam	0.2225
erfVII	H24_dam	0.2525
erfVII	H24_dam	0.2875
erfVII	H24_dam	0.3525
erfVII	H24_dam	0.3925
erfVII	H24_dam	0.4425
erfVII	H24	1.035
erfVII	H24	1.1575
erfVII	H24	1.185
erfVII	H24	1.205
erfVII	H24	1.545
erfVII	H24	1.565
erfVII	H24	1.5775
erfVII	H24	1.6975
erfVII	H24	1.7
erfVII	H24	1.715
erfVII	H24	2.6325
erfVII	H24	2.7475
erfVII	H24	2.7575
erfVII	H24	2.855
erfVII	H24	2.8975
erfVII	H24	3.0425
