# Supplementary material for: H2O2 repurposes plant O2 sensing to regulate post-hypoxia responses
Source: Nature. 2026 Apr 22;653(8116):1130–8. doi: 10.1038/s41586-026-10366-1 (PMC13216066; doi:10.1038/s41586-026-10366-1)
Supplement: Supplementary file 16 — Source Data Extended Data Fig. 3 [file 41586_2026_10366_MOESM16_ESM.xlsx]

## Sheet: Extended Data Fig. 3a
Treatment	RLU/mg total protein
MOCK	33.7864
MOCK	32.546
MOCK	12.6146
MOCK	16.7782
MOCK	42.14
MOCK	24.7338
Asc 10 mM, 4h	47.7842
Asc 10 mM, 4h	52.2954
Asc 10 mM, 4h	23.1411
Asc 10 mM, 4h	27.2701
Asc 10 mM, 4h	35.3736
Asc 10 mM, 4h	34.2437
TBHP, 1 mM, 4h	83.4972
TBHP, 1 mM, 4h	79.7552
TBHP, 1 mM, 4h	112.791
TBHP, 1 mM, 4h	103.84
TBHP, 1 mM, 4h	88.0041
Asc, 2h > TBHP, 2h	34.0319
Asc, 2h > TBHP, 2h	28.3524
Asc, 2h > TBHP, 2h	41.4152
Asc, 2h > TBHP, 2h	39.8499
Asc, 2h > TBHP, 2h	25.9958
Asc, 2h > TBHP, 2h	25.8527
TBHP, 2h > Asc 2h	34.0271
TBHP, 2h > Asc 2h	31.1738
TBHP, 2h > Asc 2h	37.9465
TBHP, 2h > Asc 2h	33.4804
TBHP, 2h > Asc 2h	77.3578
TBHP, 2h > Asc 2h	52.6641

## Sheet: Extended Data Fig. 3b
Ascorbate (10 mM) pretreatment
Treatment	RLU/mg total protein
Mock	21.196
Mock	21.2603
Mock	23.4997
Mock	21.1356
Mock	21.0012
Hypoxia	22.7024
Hypoxia	27.3533
Hypoxia	22.2102
Hypoxia	30.9837
Hypoxia	22.1891
Hypoxia	24.5758
Reoxygenation, 30 min	19.7906
Reoxygenation, 30 min	12.1243
Reoxygenation, 30 min	25.7025
Reoxygenation, 30 min	23.2362
Reoxygenation, 30 min	24.1316
Reoxygenation, 30 min	27.1242
Reoxygenation, 1 h	24.2826
Reoxygenation, 1 h	29.0489
Reoxygenation, 1 h	26.9771
Reoxygenation, 1 h	23.5817
Reoxygenation, 1 h	26.5724
Reoxygenation, 1 h	25.9017
Reoxygenation, 3 h	35.0187
Reoxygenation, 3 h	25.5679
Reoxygenation, 3 h	33.4679
Reoxygenation, 3 h	37.9885
Reoxygenation, 3 h	29.4042
Reoxygenation, 3 h	32.0971
Reoxygenation, 24 h	30.3622
Reoxygenation, 24 h	37.6352
Reoxygenation, 24 h	33.5421
Reoxygenation, 24 h	30.255
Reoxygenation, 24 h	24.3822
Reoxygenation, 24 h	25.2746
No pretreatment
Treatment	RLU/mg total protein
Mock	14.9442
Mock	18.3363
Mock	19.5019
Mock	16.5174
Hypoxia	21.4357
Hypoxia	24.5958
Hypoxia	24.9178
Hypoxia	23.3088
Hypoxia	20.9561
Hypoxia	24.1104
Reoxygenation, 30 min	21.6028
Reoxygenation, 30 min	20.6746
Reoxygenation, 30 min	26.771
Reoxygenation, 30 min	20.0421
Reoxygenation, 30 min	21.8205
Reoxygenation, 30 min	25.9407
Reoxygenation, 1 h	33.1529
Reoxygenation, 1 h	34.6573
Reoxygenation, 1 h	23.114
Reoxygenation, 1 h	25.1882
Reoxygenation, 1 h	26.2914
Reoxygenation, 1 h	27.4643
Reoxygenation, 3 h	26.8834
Reoxygenation, 3 h	25.4616
Reoxygenation, 3 h	26.9794
Reoxygenation, 3 h	26.3244
Reoxygenation, 3 h	26.0731
Reoxygenation, 3 h	28.6921
Reoxygenation, 24 h	18.4326
Reoxygenation, 24 h	23.8231
Reoxygenation, 24 h	21.7393
Reoxygenation, 24 h	25.5421
Reoxygenation, 24 h	18.9947

## Sheet: Extended Data Fig. 3c
AA: Antimycin
Treatment	RLU/mg total protein
MOCK	45.3004
MOCK	41.6821
MOCK	31.9032
MOCK	37.1922
MOCK	39.3205
Asc 10 mM	25.6562
Asc 10 mM	50.1416
Asc 10 mM	44.8181
Asc 10 mM	49.4396
Asc 10 mM	36.1505
AA 200 uM	60.2317
AA 200 uM	88.4453
AA 200 uM	52.2815
AA 200 uM	89.6478
AA 200 uM	58.2093
Asc + AA	29.3518
Asc + AA	30.3114
Asc + AA	54.9791
Asc + AA	49.4493
Asc + AA	34.4554
Asc + AA	41.0572

## Sheet: Extended Data Fig. 3d
Treatment	RLU/mg total protein
MOCK	18.8577
MOCK	25.899
MOCK	14.9527
MOCK	13.8653
MOCK	34.3714
MOCK	23.9015
Diuron 1 mM	28.9648
Diuron 1 mM	50.6153
Diuron 1 mM	29.3371
Diuron 1 mM	33.426
Diuron 1 mM	38.2572
Diuron 1 mM + Asc 10 mM	33.3609
Diuron 1 mM + Asc 10 mM	27.2388
Diuron 1 mM + Asc 10 mM	25.0064
Diuron 1 mM + Asc 10 mM	37.0121
Diuron 1 mM + Asc 10 mM	39.0818
Diuron 1 mM + Asc 10 mM	30.2514

## Sheet: Extended Data Fig. 3e
Treatment	RLU/mg total protein
MOCK	25.5815
MOCK	18.3625
MOCK	26.2475
MOCK	14.8721
MOCK	17.7813
MOCK	18.2769
TBHP 1 mM	63.9813
TBHP 1 mM	92.8299
TBHP 1 mM	110.397
TBHP 1 mM	89.811
TBHP 1 mM	129.693
TBHP 1 mM	119.95
Arsenite 10 mM	15.6404
Arsenite 10 mM	12.6337
Arsenite 10 mM	14.9508
Arsenite 10 mM	11.952
Arsenite 10 mM	20.3111
Arsenite 10 mM	11.0459
cadmium 10 mM	11.0377
cadmium 10 mM	19.7129
cadmium 10 mM	21.7585
cadmium 10 mM	25.896
cadmium 10 mM	21.2145
cadmium 10 mM	50.2396

## Sheet: Extended Data Fig. 3f
High Light
Treatment	RLU/mg total protein
0 min	33.529
0 min	23.269
0 min	59.6679
0 min	29.837
0 min	22.9414
0 min	32.3426
15 min	30.3145
15 min	26.1508
15 min	23.2101
15 min	30.2143
15 min	32.3672
15 min	41.3959
30 min	26.1724
30 min	27.5768
30 min	51.135
30 min	21.1527
30 min	29.4035
30 min	19.0571
1h	29.0184
1h	21.7664
1h	14.8304
1h	54.4309
1h	19.4947
1h	16.1289
TBHP 1 mM	81.9785
TBHP 1 mM	166.798
TBHP 1 mM	95.1781
TBHP 1 mM	208.114
TBHP 1 mM	95.045
TBHP 1 mM	142.073

## Sheet: Extended Data Fig. 3g
MV: Methyl viologen
Treatment	RLU/mg total protein
MOCK	41.8719
MOCK	49.8081
MOCK	70.9766
MOCK	52.1119
MOCK	44.3968
MOCK	35.6622
TBHP 1mM	103.722
TBHP 1mM	133.997
TBHP 1mM	145.144
TBHP 1mM	156.274
TBHP 1mM	180.179
MV 15 µM	65.123
MV 15 µM	56.4674
MV 15 µM	51.8823
MV 15 µM	41.546
MV 15 µM	76.3795
MV 15 µM	55.9543
MV 1 mM	26.7544
MV 1 mM	22.6603
MV 1 mM	51.1923
MV 1 mM	42.108
MV 1 mM	35.7674
MV 1 mM	49.9174

## Sheet: Extended Data Fig. 3h
Genotype	Condition	Treatment	RLU/mg total protein
Rap2.122-28Fluc	Air	Mock	14.9334
Rap2.122-28Fluc	Air	Mock	12.0987
Rap2.122-28Fluc	Air	Mock	14.0371
Rap2.122-28Fluc	Air	Mock	16.147
Rap2.122-28Fluc	Air	1 mM TBHP	101.529
Rap2.122-28Fluc	Air	1 mM TBHP	105.249
Rap2.122-28Fluc	Air	1 mM TBHP	104.817
Rap2.122-28Fluc	Air	1 mM TBHP	84.0634
Rap2.122-28Fluc	Hypoxia	Mock	20.7674
Rap2.122-28Fluc	Hypoxia	Mock	28.5681
Rap2.122-28Fluc	Hypoxia	Mock	24.8379
Rap2.122-28Fluc	Hypoxia	Mock	22.6025
Rap2.122-28Fluc	Hypoxia	1 mM TBHP	32.0264
Rap2.122-28Fluc	Hypoxia	1 mM TBHP	31.7531
Rap2.122-28Fluc	Hypoxia	1 mM TBHP	30.9685
Rap2.122-28Fluc	Hypoxia	1 mM TBHP	40.5698
Rap2.122-28Fluc	Reoxygenation	Mock	27.3862
Rap2.122-28Fluc	Reoxygenation	Mock	28.2039
Rap2.122-28Fluc	Reoxygenation	Mock	26.0355
Rap2.122-28Fluc	Reoxygenation	Mock	26.849
Rap2.122-28Fluc	Reoxygenation	1 mM TBHP	92.6772
Rap2.122-28Fluc	Reoxygenation	1 mM TBHP	83.8968
Rap2.122-28Fluc	Reoxygenation	1 mM TBHP	92.3831
Rap2.122-28Fluc	Reoxygenation	1 mM TBHP	97.6695

## Sheet: Extended Data Fig. 3i
Condition	Treatment	RLU/mg total protein	Genotype
Air	Mock	3881.42	ate
Air	Mock	4045.37	ate
Air	Mock	5964.71	ate
Air	TBHP	4448.72	ate
Air	TBHP	3909.45	ate
Air	TBHP	4255.79	ate
Hypoxia	Mock	5320.61	ate
Hypoxia	Mock	3205.61	ate
Hypoxia	Mock	4436.75	ate
Hypoxia	TBHP	6048.99	ate
Hypoxia	TBHP	4061.96	ate
Hypoxia	TBHP	4565.31	ate
Reoxygenation	Mock	6408.74	ate
Reoxygenation	Mock	5674.11	ate
Reoxygenation	Mock	8877.19	ate
Reoxygenation	TBHP	4077.9	ate
Reoxygenation	TBHP	6253.87	ate
Reoxygenation	TBHP	10072.8	ate
Air	Mock	18658.9	prt6
Air	Mock	12370	prt6
Air	Mock	18339.4	prt6
Air	TBHP	17471.9	prt6
Air	TBHP	20418.9	prt6
Air	TBHP	20734.2	prt6
Hypoxia	Mock	28798.4	prt6
Hypoxia	Mock	14823.8	prt6
Hypoxia	Mock	33105.6	prt6
Hypoxia	TBHP	3753.35	prt6
Hypoxia	TBHP	18676.2	prt6
Hypoxia	TBHP	10195	prt6
Reoxygenation	Mock	50801.7	prt6
Reoxygenation	Mock	26787.7	prt6
Reoxygenation	Mock	25696.7	prt6
Reoxygenation	TBHP	26962.8	prt6
Reoxygenation	TBHP	28302.4	prt6
Reoxygenation	TBHP	10068.8	prt6

## Sheet: Extended Data Fig. 3j
	Absolute LUC values		Relative Fluc activity						Genotype	Acc. No./Ref	Auxotrophies and selection	Made by / Company	Short description
Treatment	FLUC	RLUC	FLUC/RLUC	Average	St. dev.			Yeast strain	BY4742	Y10000	Ura/Leu/His/Lys	EUROSCARF	Normal strain (MATα)
Mock	344442	5642876	0.06104	0.059557	0.002577
	169723	3080858	0.05509					Plasmids used	Reference	DOI
	384476	6250415	0.061512					CDLOR-pAG413GPD	Lavilla-Puerta et al., 2023	10.1016/j.jbc.2023.105366
	311461	5169784	0.060246					DDLOR-pAG413GPD	Lavilla-Puerta et al., 2023	10.1016/j.jbc.2023.105366
	149391	2494136	0.059897					RDLOR-pAG413GPD	Lavilla-Puerta et al., 2023	10.1016/j.jbc.2023.105366
								PCO4-pAG415GPD	Puerta et al., 2019	10.1016/j.jmb.2019.05.023
TBHP 0.25 mM	62439	108865	0.573545	0.578692	0.082734
	84704	172890	0.48993
	62246	113224	0.54976
	18372	25710	0.714586
	15274	27003	0.565641
TBHP 0.5 mM	46795	58776	0.796158	0.951006	0.185117
	15876	13626	1.16512
	65517	90793	0.721608
	45832	43866	1.04482
	31473	30636	1.02732
TBHP 0.75 mM	40595	36965	1.0982	0.982767	0.269722
	23280	18054	1.28947
	20884	27834	0.750305
	37924	58190	0.651727
	13982	12438	1.12414

[truncated: 2 more sheets: Extended Data Fig. 3k, Extended Data Fig. 3l]
