# Supplementary material for: H2O2 repurposes plant O2 sensing to regulate post-hypoxia responses
Source: Nature. 2026 Apr 22;653(8116):1130–8. doi: 10.1038/s41586-026-10366-1 (PMC13216066; doi:10.1038/s41586-026-10366-1)
Supplement: Supplementary file 17 — Source Data Extended Data Fig. 4 [file 41586_2026_10366_MOESM17_ESM.xlsx]

## Sheet: Extended Fig 4a
	SOH			SO2H			SO3H
Oxidised Rap2.12 (mM)	4.38741	4.66479	4.61012	6.93518	7.48585	7.43281	1.17972	1.20857	1.2769

## Sheet: Extended Fig 4b
	[M+H]1+	relative intensity (%)
	1440.1	0.2
	1440.1	0.2
	1440.1	0.2
	1440.1	0.1
	1440.1	0.1
	1440.1	0.1
	1440.1	0.1
	1440.2	0.1
	1440.2	0.1
	1440.2	0.1
	1440.2	0.1
	1440.2	0.1
	1440.2	0.1
	1440.3	0.1
	1440.3	0.1
	1440.3	0.1
	1440.3	0.2
	1440.3	0.2
	1440.3	0.2
	1440.3	0.2
	1440.4	0.2
	1440.4	0.2
	1440.4	0.2
	1440.4	0.2
	1440.4	0.1
	1440.4	0.1
	1440.5	0.1
	1440.5	0.1
	1440.5	0.1
	1440.5	0.1
	1440.5	0.2
	1440.5	0.2
	1440.6	0.2
	1440.6	0.2
	1440.6	0.3
	1440.6	0.3
	1440.6	0.4
	1440.6	0.4
	1440.6	0.4
	1440.7	0.5
	1440.7	0.5
	1440.7	0.5
	1440.7	0.6
	1440.7	0.7
	1440.7	0.7
	1440.8	0.6
	1440.8	0.6
	1440.8	0.4
	1440.8	0.3
	1440.8	0.2
	1440.8	0.2
	1440.8	0.2
	1440.9	0.2
	1440.9	0.2
	1440.9	0.2
	1440.9	0.2
	1440.9	0.2
	1440.9	0.2
	1441	0.2
	1441	0.2
	1441	0.2
	1441	0.2
	1441	0.3
	1441	0.3
	1441	0.3
	1441.1	0.4
	1441.1	0.4
	1441.1	0.4
	1441.1	0.4
	1441.1	0.4
	1441.1	0.4
	1441.2	0.4
	1441.2	0.4
	1441.2	0.4
	1441.2	0.4
	1441.2	0.4
	1441.2	0.4
	1441.3	0.5
	1441.3	0.5
	1441.3	0.5
	1441.3	0.5
	1441.3	0.5
	1441.3	0.5
	1441.3	0.6
	1441.4	0.6
	1441.4	0.7
	1441.4	0.7
	1441.4	0.7
	1441.4	0.7
	1441.4	0.7
	1441.5	0.7
	1441.5	0.6
	1441.5	0.6
	1441.5	0.6
	1441.5	0.6
	1441.5	0.6
	1441.5	0.7
	1441.6	0.9
	1441.6	1.2
	1441.6	1.7
	1441.6	2.5
	1441.6	3.5
	1441.6	5.1
	1441.7	7.2
	1441.7	9.9
	1441.7	14.8
	1441.7	26.3
	1441.7	46.5
	1441.7	62.2
	1441.7	56.8
	1441.8	37.7
	1441.8	21.6
	1441.8	11.5
	1441.8	5.6
	1441.8	2.8
	1441.8	1.6
	1441.9	1.2
	1441.9	1
	1441.9	1
	1441.9	0.9
	1441.9	0.9
	1441.9	0.8
	1441.9	0.8
	1442	0.9
	1442	0.9
	1442	0.8
	1442	0.9
	1442	0.9
	1442	1.1
	1442.1	1.3
	1442.1	1.6
	1442.1	2.2
	1442.1	3.1
	1442.1	4.5
	1442.1	6.5
	1442.2	8.9
	1442.2	11.5
	1442.2	16.3
	1442.2	30.7
	1442.2	66.9
	1442.3	68.4
	1442.3	35.5
	1442.3	17.3
	1442.3	8.2
	1442.3	4
	1442.3	2.2
	1442.4	1.6
	1442.4	1.3
	1442.4	1.2
	1442.4	1.2
	1442.4	1.1
	1442.4	1.1
	1442.4	1
	1442.5	0.9
	1442.5	0.8
	1442.5	0.7
	1442.5	0.7
	1442.5	0.7
	1442.5	0.8
	1442.6	1
	1442.6	1.4
	1442.6	1.9
	1442.6	2.7
	1442.6	4
	1442.6	6
	1442.6	8.6
	1442.7	11.2
	1442.7	14.8
	1442.7	24.5
	1442.7	51.4
	1442.7	89.2
	1442.7	100
	1442.8	73.3
	1442.8	40.4
	1442.8	20.2
	1442.8	9.6
	1442.8	4.6
	1442.8	2.4
	1442.9	1.5
	1442.9	1.1
	1442.9	0.9
	1442.9	0.9
	1442.9	0.8
	1442.9	0.8
	1442.9	0.8
	1443	0.7
	1443	0.7
	1443	0.6
	1443	0.6
	1443	0.6
	1443	0.6
	1443.1	0.8
	1443.1	1
	1443.1	1.4
	1443.1	1.9
	1443.1	2.8
	1443.1	4.1
	1443.1	5.9
	1443.2	7.9
	1443.2	10.4
	1443.2	15.8
	1443.2	28
	1443.2	45.2
	1443.2	53.8
	1443.3	45.8
	1443.3	30.3
	1443.3	17.3
	1443.3	8.9
	1443.3	4.3
	1443.3	2.2
	1443.3	1.3
	1443.4	0.9
	1443.4	0.7
	1443.4	0.5
	1443.4	0.5
	1443.4	0.5
	1443.4	0.4
	1443.5	0.4
	1443.5	0.4
	1443.5	0.4
	1443.5	0.3
	1443.5	0.4
	1443.5	0.4
	1443.5	0.5
	1443.6	0.6
	1443.6	0.8
	1443.6	1.1
	1443.6	1.6
	1443.6	2.4
	1443.6	3.5
	1443.7	4.9
	1443.7	6.5
	1443.7	9
	1443.7	13.3
	1443.7	19.6
	1443.7	24
	1443.8	23
	1443.8	18.4
	1443.8	12.2
	1443.8	6.9
	1443.8	3.4
	1443.8	1.7
	1443.8	0.9
	1443.9	0.6
	1443.9	0.4
	1443.9	0.4
	1443.9	0.3
	1443.9	0.3
	1443.9	0.3
	1444	0.3
	1444	0.3
	1444	0.2
	1444	0.2
	1444	0.2
	1444	0.2
	1444	0.3
	1444.1	0.3
	1444.1	0.4
	1444.1	0.5
	1444.1	0.7
	1444.1	1
	1444.1	1.5
	1444.2	2.2
	1444.2	3
	1444.2	3.9
	1444.2	5.1
	1444.2	6.6
	1444.2	8
	1444.2	8.4
	1444.3	7.9
	1444.3	6.3
	1444.3	4.2
	1444.3	2.2
	1444.3	1.1
	1444.3	0.6
	1444.4	0.4
	1444.4	0.3
	1444.4	0.2
	1444.4	0.2
	1444.4	0.2
	1444.4	0.2
	1444.5	0.2
	1444.5	0.2
	1444.5	0.2
	1444.5	0.2
	1444.5	0.2
	1444.5	0.2
	1444.5	0.2
	1444.6	0.3
	1444.6	0.3
	1444.6	0.4
	1444.6	0.5
	1444.6	0.7
	1444.6	0.9
	1444.7	1.2
	1444.7	1.6
	1444.7	2.1
	1444.7	2.7
	1444.7	3.2
	1444.7	3.7
	1444.7	4
	1444.8	3.9
	1444.8	3.3
	1444.8	2.5
	1444.8	1.5
	1444.8	0.8
	1444.8	0.4
	1444.9	0.3
	1444.9	0.2
	1444.9	0.2
	1444.9	0.2
	1444.9	0.3
	1444.9	0.3
	1444.9	0.3
	1445	0.3
	1445	0.2
	1445	0.2
	1445	0.2
	1445	0.2
	1445	0.2
	1445.1	0.2
	1445.1	0.2
	1445.1	0.2
	1445.1	0.3
	1445.1	0.3
	1445.1	0.4
	1445.2	0.4
	1445.2	0.5
	1445.2	0.7
	1445.2	0.9
	1445.2	1
	1445.2	1.2
	1445.2	1.3
	1445.3	1.3
	1445.3	1.2
	1445.3	1
	1445.3	0.7
	1445.3	0.5
	1445.3	0.3
	1445.4	0.3
	1445.4	0.2
	1445.4	0.2
	1445.4	0.2
	1445.4	0.2
	1445.4	0.1
	1445.4	0.1
	1445.5	0.1
	1445.5	0.1
	1445.5	0.1
	1445.5	0.1
	1445.5	0.1
	1445.5	0.2
	1445.6	0.2
	1445.6	0.2
	1445.6	0.3
	1445.6	0.3
	1445.6	0.3
	1445.6	0.4
	1445.6	0.4
	1445.7	0.5
	1445.7	0.6
	1445.7	0.6
	1445.7	0.7
	1445.7	0.7
	1445.7	0.7
	1445.8	0.7
	1445.8	0.6
	1445.8	0.5
	1445.8	0.4
	1445.8	0.2
	1445.8	0.2
	1445.9	0.2
	1445.9	0.2
	1445.9	0.2
	1445.9	0.2
	1445.9	0.2
	1445.9	0.2
	1445.9	0.2
	1446	0.2
	1446	0.2
	1446	0.3
	1446	0.2
	1446	0.2
	1446	0.2
	1446.1	0.2
	1446.1	0.2
	1446.1	0.2
	1446.1	0.1
	1446.1	0.1
	1446.1	0.1
	1446.1	0.1
	1446.2	0.2
	1446.2	0.2
	1446.2	0.2
	1446.2	0.2
	1446.2	0.2
	1446.2	0.2
	1446.3	0.3
	1446.3	0.3
	1446.3	0.3
	1446.3	0.2
	1446.3	0.2
	1446.3	0.2
	1446.3	0.2
	1446.4	0.2
	1446.4	0.2
	1446.4	0.2
	1446.4	0.2
	1446.4	0.1
	1446.4	0.1
	1446.5	0.1
	1446.5	0.1
	1446.5	0.1
	1446.5	0.1
	1446.5	0.1
	1446.5	0.1
	1446.6	0.1
	1446.6	0.1
	1446.6	0.2
	1446.6	0.2
	1446.6	0.2
	1446.6	0.2
	1446.6	0.2
	1446.7	0.3
	1446.7	0.3
	1446.7	0.3
	1446.7	0.3
	1446.7	0.3
	1446.7	0.3
	1446.8	0.3
	1446.8	0.2
	1446.8	0.2
	1446.8	0.2
	1446.8	0.1
	1446.8	0.1
	1446.8	0.1
	1446.9	0.1
	1446.9	0.1
	1446.9	0.1
	1446.9	0.1
	1446.9	0.1
	1446.9	0.1
	1447	0.2
	1447	0.2
	1447	0.2
	1447	0.2
	1447	0.2
	1447	0.2
	1447	0.2
	1447.1	0.2
	1447.1	0.2
	1447.1	0.2
	1447.1	0.2
	1447.1	0.2
	1447.1	0.1
	1447.2	0.1
	1447.2	0.1
	1447.2	0.1
	1447.2	0.1
	1447.2	0.1
	1447.2	0.1
	1447.3	0.2
	1447.3	0.1
	1447.3	0.1
	1447.3	0.2
	1447.3	0.2
	1447.3	0.2
	1447.3	0.2
	1447.4	0.3
	1447.4	0.3
	1447.4	0.2
	1447.4	0.2
	1447.4	0.2
	1447.4	0.2
	1447.5	0.2
	1447.5	0.2
	1447.5	0.1
	1447.5	0.1
	1447.5	0.1
	1447.5	0.1
	1447.5	0.1
	1447.6	0.1
	1447.6	0.2
	1447.6	0.2
	1447.6	0.2
	1447.6	0.2
	1447.6	0.2
	1447.7	0.2
	1447.7	0.2
	1447.7	0.3
	1447.7	0.3
	1447.7	0.3
	1447.7	0.3
	1447.8	0.3
	1447.8	0.3
	1447.8	0.2
	1447.8	0.2
	1447.8	0.1
	1447.8	0.1
	1447.8	0.1
	1447.9	0.1
	1447.9	0.1
	1447.9	0.1
	1447.9	0.1
	1447.9	0.1
	1447.9	0.1
	1448	0.1
	1448	0.1
	1448	0.1
	1448	0.2
	1448	0.2
	1448	0.2
	1448	0.2
	1448.1	0.2
	1448.1	0.2
	1448.1	0.2
	1448.1	0.2
	1448.1	0.2
	1448.1	0.2
	1448.2	0.1
	1448.2	0.1
	1448.2	0.1
	1448.2	0.1
	1448.2	0.1
	1448.2	0.1
	1448.2	0.1
	1448.3	0.1
	1448.3	0.1
	1448.3	0.1
	1448.3	0.1
	1448.3	0.1
	1448.3	0.1
	1448.4	0.1
	1448.4	0.2
	1448.4	0.2
	1448.4	0.2
	1448.4	0.2
	1448.4	0.2
	1448.5	0.1
	1448.5	0.1
	1448.5	0.1
	1448.5	0.1
	1448.5	0.1
	1448.5	0.1
	1448.5	0.1
	1448.6	0.1
	1448.6	0.2
	1448.6	0.2
	1448.6	0.2
	1448.6	0.2
	1448.6	0.2
	1448.7	0.2
	1448.7	0.2
	1448.7	0.2
	1448.7	0.2
	1448.7	0.2
	1448.7	0.3
	1448.7	0.3
	1448.8	0.2
	1448.8	0.2
	1448.8	0.2
	1448.8	0.1
	1448.8	0.1
	1448.8	0.1
	1448.9	0.1
	1448.9	0.1
	1448.9	0.1
	1448.9	0.1
	1448.9	0.1
	1448.9	0.1
	1448.9	0.1
	1449	0.1
	1449	0.1
	1449	0.1
	1449	0.1
	1449	0.1
	1449	0.2
	1449.1	0.2
	1449.1	0.2
	1449.1	0.2
	1449.1	0.2
	1449.1	0.2
	1449.1	0.2
	1449.2	0.2
	1449.2	0.2
	1449.2	0.2
	1449.2	0.2
	1449.2	0.3
	1449.2	0.3
	1449.2	0.3
	1449.3	0.2
	1449.3	0.2
	1449.3	0.2
	1449.3	0.1
	1449.3	0.1
	1449.3	0.1
	1449.4	0.1
	1449.4	0.1
	1449.4	0.1
	1449.4	0.1
	1449.4	0.1
	1449.4	0.1
	1449.4	0.1
	1449.5	0.1
	1449.5	0.1
	1449.5	0.1
	1449.5	0.1
	1449.5	0.1
	1449.5	0.1
	1449.6	0.2
	1449.6	0.2
	1449.6	0.2
	1449.6	0.2
	1449.6	0.2
	1449.6	0.2
	1449.7	0.3
	1449.7	0.3
	1449.7	0.3
	1449.7	0.4
	1449.7	0.4
	1449.7	0.5
	1449.7	0.5
	1449.8	0.4
	1449.8	0.4
	1449.8	0.3
	1449.8	0.2
	1449.8	0.1
	1449.8	0.1
	1449.9	0.1
	1449.9	0.1
	1449.9	0.1
	1449.9	0.1
	1449.9	0.1
	1449.9	0.1
	1449.9	0.1
	1450	0.1
	1450	0.1
	1450	0.1
	1450	0.1
	1450	0.1
	1450	0.1
	1450.1	0.1
	1450.1	0.1
	1450.1	0.1
	1450.1	0.2
	1450.1	0.2
	1450.1	0.2
	1450.1	0.2
	1450.2	0.3
	1450.2	0.3
	1450.2	0.4
	1450.2	0.4
	1450.2	0.5
	1450.2	0.5
	1450.3	0.5
	1450.3	0.4
	1450.3	0.3
	1450.3	0.2
	1450.3	0.2
	1450.3	0.1
	1450.4	0.1
	1450.4	0.1
	1450.4	0.1
	1450.4	0.1
	1450.4	0.1
	1450.4	0.1
	1450.4	0.1
	1450.5	0.1
	1450.5	0.1
	1450.5	0.1
	1450.5	0.1
	1450.5	0.1
	1450.5	0.1
	1450.6	0.1
	1450.6	0.2
	1450.6	0.2
	1450.6	0.2
	1450.6	0.2
	1450.6	0.2
	1450.6	0.2
	1450.7	0.3
	1450.7	0.3
	1450.7	0.3
	1450.7	0.4
	1450.7	0.4
	1450.7	0.4
	1450.8	0.4
	1450.8	0.3
	1450.8	0.3
	1450.8	0.2
	1450.8	0.1
	1450.8	0.1
	1450.8	0.1
	1450.9	0.1
	1450.9	0.1
	1450.9	0.1
	1450.9	0.1
	1450.9	0.1
	1450.9	0.1
	1451	0.1
	1451	0.1
	1451	0.1
	1451	0.1
	1451	0.1
	1451	0.1
	1451.1	0.1
	1451.1	0.1
	1451.1	0.1
	1451.1	0.1
	1451.1	0.1
	1451.1	0.1
	1451.1	0.2
	1451.2	0.2
	1451.2	0.2
	1451.2	0.3
	1451.2	0.3
	1451.2	0.3
	1451.2	0.3
	1451.3	0.3
	1451.3	0.3
	1451.3	0.3
	1451.3	0.2
	1451.3	0.1
	1451.3	0.1
	1451.3	0.1
	1451.4	0.1
	1451.4	0.1
	1451.4	0.1
	1451.4	0.1
	1451.4	0.1
	1451.4	0.1
	1451.5	0.1
	1451.5	0.1
	1451.5	0.1
	1451.5	0.1
	1451.5	0.1
	1451.5	0.2
	1451.6	0.2
	1451.6	0.3
	1451.6	0.3
	1451.6	0.3
	1451.6	0.3
	1451.6	0.3
	1451.6	0.2
	1451.7	0.2
	1451.7	0.2
	1451.7	0.2
	1451.7	0.2
	1451.7	0.2
	1451.7	0.2
	1451.8	0.2
	1451.8	0.2
	1451.8	0.2
	1451.8	0.1
	1451.8	0.1
	1451.8	0.1
	1451.8	0.1
	1451.9	0.1
	1451.9	0.1
	1451.9	0.1
	1451.9	0.1
	1451.9	0.1
	1451.9	0.1
	1452	0.1
	1452	0.1
	1452	0.1
	1452	0.1
	1452	0.1
	1452	0.1
	1452.1	0.2
	1452.1	0.2
	1452.1	0.2
	1452.1	0.2
	1452.1	0.2
	1452.1	0.2
	1452.1	0.2
	1452.2	0.2
	1452.2	0.2
	1452.2	0.2
	1452.2	0.2
	1452.2	0.2
	1452.2	0.2
	1452.3	0.2
	1452.3	0.2
	1452.3	0.2
	1452.3	0.2
	1452.3	0.2
	1452.3	0.1
	1452.3	0.1
	1452.4	0.2
	1452.4	0.1
	1452.4	0.1
	1452.4	0.1
	1452.4	0.1
	1452.4	0.1
	1452.5	0.1
	1452.5	0.1
	1452.5	0.1
	1452.5	0.1
	1452.5	0.1
	1452.5	0.2
	1452.5	0.2
	1452.6	0.3
	1452.6	0.4
	1452.6	0.5
	1452.6	0.5
	1452.6	0.6
	1452.6	0.7
	1452.7	0.9
	1452.7	1.1
	1452.7	1.3
	1452.7	1.5
	1452.7	1.7
	1452.7	1.8
	1452.8	1.7
	1452.8	1.4
	1452.8	1
	1452.8	0.6
	1452.8	0.3
	1452.8	0.2
	1452.8	0.2
	1452.9	0.1
	1452.9	0.2
	1452.9	0.2
	1452.9	0.2
	1452.9	0.2
	1452.9	0.2
	1453	0.2
	1453	0.2
	1453	0.2
	1453	0.2
	1453	0.2
	1453	0.2
	1453	0.2
	1453.1	0.3
	1453.1	0.3
	1453.1	0.3
	1453.1	0.4
	1453.1	0.6
	1453.1	0.8
	1453.2	1.1
	1453.2	1.5
	1453.2	1.8
	1453.2	2.2
	1453.2	2.5
	1453.2	2.6
	1453.3	2.5
	1453.3	2.2
	1453.3	1.6
	1453.3	0.9
	1453.3	0.5
	1453.3	0.3
	1453.3	0.2
	1453.4	0.2
	1453.4	0.2
	1453.4	0.2
	1453.4	0.2
	1453.4	0.2
	1453.4	0.2
	1453.5	0.2
	1453.5	0.1
	1453.5	0.1
	1453.5	0.1
	1453.5	0.2
	1453.5	0.2
	1453.5	0.2
	1453.6	0.2
	1453.6	0.3
	1453.6	0.4
	1453.6	0.5
	1453.6	0.7
	1453.6	0.9
	1453.7	1.2
	1453.7	1.6
	1453.7	2
	1453.7	2.5
	1453.7	2.8
	1453.7	2.9
	1453.8	2.7
	1453.8	2.3
	1453.8	1.6
	1453.8	1
	1453.8	0.5
	1453.8	0.3
	1453.8	0.2
	1453.9	0.1
	1453.9	0.1
	1453.9	0.1
	1453.9	0.1
	1453.9	0.2
	1453.9	0.1
	1454	0.1
	1454	0.1
	1454	0.1
	1454	0.2
	1454	0.2
	1454	0.2
	1454	0.2
	1454.1	0.2
	1454.1	0.2
	1454.1	0.3
	1454.1	0.4
	1454.1	0.5
	1454.1	0.7
	1454.2	1
	1454.2	1.3
	1454.2	1.6
	1454.2	1.9
	1454.2	2.1
	1454.2	2.2
	1454.2	2.1
	1454.3	1.9
	1454.3	1.4
	1454.3	0.9
	1454.3	0.5
	1454.3	0.3
	1454.3	0.2
	1454.4	0.2
	1454.4	0.2
	1454.4	0.2
	1454.4	0.2
	1454.4	0.1
	1454.4	0.1
	1454.5	0.1
	1454.5	0.1
	1454.5	0.1
	1454.5	0.1
	1454.5	0.1
	1454.5	0.1
	1454.5	0.2
	1454.6	0.2
	1454.6	0.3
	1454.6	0.3
	1454.6	0.5
	1454.6	0.7
	1454.6	1
	1454.7	1.4
	1454.7	1.9
	1454.7	2.4
	1454.7	3.1
	1454.7	3.7
	1454.7	4.3
	1454.7	4.3
	1454.8	3.8
	1454.8	2.9
	1454.8	1.7
	1454.8	0.9
	1454.8	0.5
	1454.8	0.3
	1454.9	0.2
	1454.9	0.1
	1454.9	0.1
	1454.9	0.1
	1454.9	0.1
	1454.9	0.1
	1455	0.1
	1455	0.1
	1455	0.1
	1455	0.1
	1455	0.1
	1455	0.1
	1455	0.1
	1455.1	0.2
	1455.1	0.1
	1455.1	0.1
	1455.1	0.2
	1455.1	0.2
	1455.1	0.3
	1455.2	0.4
	1455.2	0.5
	1455.2	0.6
	1455.2	0.7
	1455.2	0.8
	1455.2	0.8
	1455.2	0.8
	1455.3	0.7
	1455.3	0.5
	1455.3	0.4
	1455.3	0.3
	1455.3	0.2
	1455.3	0.2
	1455.4	0.1
	1455.4	0.1
	1455.4	0.1
	1455.4	0.1
	1455.4	0.1
	1455.4	0.1
	1455.5	0.1
	1455.5	0.1
	1455.5	0.1
	1455.5	0.1
	1455.5	0.1
	1455.5	0.1
	1455.5	0.1
	1455.6	0.2
	1455.6	0.2
	1455.6	0.2
	1455.6	0.3
	1455.6	0.4
	1455.6	0.6
	1455.7	0.9
	1455.7	1.2
	1455.7	1.5
	1455.7	1.9
	1455.7	2.2
	1455.7	2.6
	1455.7	2.9
	1455.8	2.6
	1455.8	2
	1455.8	1.4
	1455.8	0.8
	1455.8	0.4
	1455.8	0.2
	1455.9	0.2
	1455.9	0.1
	1455.9	0.1
	1455.9	0.1
	1455.9	0.1
	1455.9	0.1
	1456	0.1
	1456	0.1
	1456	0.1
	1456	0.1
	1456	0.1
	1456	0.1
	1456	0.1
	1456.1	0.1
	1456.1	0.1
	1456.1	0.1
	1456.1	0.1
	1456.1	0.1
	1456.1	0.1
	1456.2	0.2
	1456.2	0.2
	1456.2	0.3
	1456.2	0.3
	1456.2	0.4
	1456.2	0.4
	1456.2	0.4
	1456.3	0.4
	1456.3	0.3
	1456.3	0.2
	1456.3	0.2
	1456.3	0.1
	1456.3	0.1
	1456.4	0.1
	1456.4	0.1
	1456.4	0.1
	1456.4	0.1
	1456.4	0.1
	1456.4	0.1
	1456.5	0.1
	1456.5	0.1
	1456.5	0.1
	1456.5	0.1
	1456.5	0.1
	1456.5	0.1
	1456.5	0.1
	1456.6	0.1
	1456.6	0.1
	1456.6	0.2
	1456.6	0.2
	1456.6	0.3
	1456.6	0.4
	1456.7	0.6
	1456.7	0.7
	1456.7	0.9
	1456.7	1.1
	1456.7	1.3
	1456.7	1.5
	1456.7	1.5
	1456.8	1.4
	1456.8	1.2
	1456.8	0.9
	1456.8	0.5
	1456.8	0.3
	1456.8	0.2
	1456.9	0.1
	1456.9	0.1
	1456.9	0.1
	1456.9	0.1
	1456.9	0.1
	1456.9	0.1
	1456.9	0.1
	1457	0.1
	1457	0.1
	1457	0.1
	1457	0.1
	1457	0.1
	1457	0.1
	1457.1	0.1
	1457.1	0.1
	1457.1	0.1
	1457.1	0.1
	1457.1	0.1
	1457.1	0.1
	1457.2	0.1
	1457.2	0.1
	1457.2	0.2
	1457.2	0.2
	1457.2	0.2
	1457.2	0.2
	1457.2	0.2
	1457.3	0.2
	1457.3	0.2
	1457.3	0.1
	1457.3	0.1
	1457.3	0.1
	1457.3	0.1
	1457.4	0.1
	1457.4	0.1
	1457.4	0.1
	1457.4	0.1
	1457.4	0.1
	1457.4	0.1
	1457.4	0.1
	1457.5	0.1
	1457.5	0.1
	1457.5	0.1
	1457.5	0.1
	1457.5	0.1
	1457.5	0.1
	1457.6	0.1
	1457.6	0.1
	1457.6	0.2
	1457.6	0.2
	1457.6	0.2
	1457.6	0.3
	1457.7	0.4
	1457.7	0.4
	1457.7	0.5
	1457.7	0.7
	1457.7	0.8
	1457.7	0.8
	1457.7	0.8
	1457.8	0.8
	1457.8	0.6
	1457.8	0.5
	1457.8	0.3
	1457.8	0.2
	1457.8	0.1
	1457.9	0.1
	1457.9	0.1
	1457.9	0.1
	1457.9	0.1
	1457.9	0.1
	1457.9	0.1
	1457.9	0.1
	1458	0.1
	1458	0.1
	1458	0.1
	1458	0.1
	1458	0.1
	1458	0.1
	1458.1	0.1
	1458.1	0.1
	1458.1	0.1
	1458.1	0.1
	1458.1	0.1
	1458.1	0.2
	1458.2	0.2
	1458.2	0.3
	1458.2	0.3
	1458.2	0.4
	1458.2	0.4
	1458.2	0.4
	1458.2	0.4
	1458.3	0.4
	1458.3	0.3
	1458.3	0.2
	1458.3	0.2
	1458.3	0.1
	1458.3	0.1
	1458.4	0.1
	1458.4	0.2
	1458.4	0.2
	1458.4	0.2
	1458.4	0.2
	1458.4	0.2
	1458.4	0.1
	1458.5	0.1
	1458.5	0.1
	1458.5	0.1
	1458.5	0.1
	1458.5	0.1
	1458.5	0.1
	1458.6	0.1
	1458.6	0.1
	1458.6	0.1
	1458.6	0.2
	1458.6	0.2
	1458.6	0.3
	1458.7	0.3
	1458.7	0.4
	1458.7	0.5
	1458.7	0.6
	1458.7	0.7
	1458.7	0.7
	1458.7	0.7
	1458.8	0.7
	1458.8	0.5
	1458.8	0.4
	1458.8	0.2
	1458.8	0.2
	1458.8	0.1
	1458.9	0.1
	1458.9	0.1
	1458.9	0.1
	1458.9	0.1
	1458.9	0.1
	1458.9	0.1
	1458.9	0.1
	1459	0.1
	1459	0.1
	1459	0.1
	1459	0.1
	1459	0.1
	1459	0.2
	1459.1	0.2
	1459.1	0.2
	1459.1	0.2
	1459.1	0.2
	1459.1	0.2
	1459.1	0.2
	1459.2	0.2
	1459.2	0.2
	1459.2	0.2
	1459.2	0.3
	1459.2	0.3
	1459.2	0.3
	1459.2	0.3
	1459.3	0.3
	1459.3	0.2
	1459.3	0.2
	1459.3	0.1
	1459.3	0.1
	1459.3	0.1
	1459.4	0.1
	1459.4	0.1
	1459.4	0.1
	1459.4	0.2
	1459.4	0.1
	1459.4	0.1
	1459.4	0.1
	1459.5	0.1
	1459.5	0.1
	1459.5	0.1
	1459.5	0.1
	1459.5	0.1
	1459.5	0.1
	1459.6	0.1
	1459.6	0.1
	1459.6	0.2
	1459.6	0.2
	1459.6	0.2
	1459.6	0.2
	1459.7	0.2
	1459.7	0.3
	1459.7	0.3
	1459.7	0.4
	1459.7	0.4
	1459.7	0.4
	1459.7	0.4
	1459.8	0.4
	1459.8	0.3
	1459.8	0.2
	1459.8	0.2
	1459.8	0.1
	1459.8	0.1
	1459.9	0.1
	1459.9	0.1
	1459.9	0.1
	1459.9	0.1
	1459.9	0.1
	1459.9	0.1
	1459.9	0.1
	1460	0.1
	1460	0.1
	1460	0.1
	1460	0.1
	1460	0.1
	1460	0.1
	1460.1	0.1
	1460.1	0.1
	1460.1	0.1
	1460.1	0.1
	1460.1	0.1
	1460.1	0.1
	1460.2	0.1
	1460.2	0.2
	1460.2	0.1
	1460.2	0.2
	1460.2	0.2
	1460.2	0.1
	1460.2	0.2
	1460.3	0.2
	1460.3	0.2
	1460.3	0.1
	1460.3	0.1
	1460.3	0.1
	1460.3	0.1
	1460.4	0.1
	1460.4	0.1
	1460.4	0.1
	1460.4	0.1
	1460.4	0.1
	1460.4	0.1
	1460.5	0.1
	1460.5	0.1
	1460.5	0.1
	1460.5	0.1
	1460.5	0.1
	1460.5	0.1
	1460.5	0.1
	1460.6	0.1
	1460.6	0.1
	1460.6	0.2
	1460.6	0.2
	1460.6	0.2
	1460.6	0.2
	1460.7	0.3
	1460.7	0.4
	1460.7	0.4
	1460.7	0.4
	1460.7	0.4
	1460.7	0.3
	1460.7	0.3
	1460.8	0.3
	1460.8	0.2
	1460.8	0.2
	1460.8	0.1
	1460.8	0.1
	1460.8	0.1
	1460.9	0.1
	1460.9	0.1
	1460.9	0.1
	1460.9	0.1
	1460.9	0.1
	1460.9	0.1
	1461	0.1
	1461	0.1
	1461	0.1
	1461	0.1
	1461	0.1
	1461	0.1
	1461	0.1
	1461.1	0.1
	1461.1	0.1
	1461.1	0.1
	1461.1	0.2
	1461.1	0.2
	1461.1	0.2
	1461.2	0.2
	1461.2	0.2
	1461.2	0.3
	1461.2	0.3
	1461.2	0.3
	1461.2	0.3
	1461.2	0.2
	1461.3	0.2
	1461.3	0.2
	1461.3	0.1
	1461.3	0.1
	1461.3	0.1
	1461.3	0.1
	1461.4	0.1
	1461.4	0.1
	1461.4	0.1
	1461.4	0.1
	1461.4	0.1
	1461.4	0.1
	1461.5	0.1
	1461.5	0.1
	1461.5	0.1
	1461.5	0.1
	1461.5	0.1
	1461.5	0.1
	1461.5	0.1
	1461.6	0.1
	1461.6	0.1
	1461.6	0.1
	1461.6	0.2
	1461.6	0.2
	1461.6	0.2
	1461.7	0.2
	1461.7	0.3
	1461.7	0.3
	1461.7	0.3
	1461.7	0.4
	1461.7	0.4
	1461.7	0.3
	1461.8	0.3
	1461.8	0.2
	1461.8	0.1
	1461.8	0.1
	1461.8	0.1
	1461.8	0.1
	1461.9	0.1
	1461.9	0.1
	1461.9	0.1
	1461.9	0.1
	1461.9	0.1
	1461.9	0.1
	1462	0.1
	1462	0.1
	1462	0.1
	1462	0.1
	1462	0.1
	1462	0.1
	1462	0.1
	1462.1	0.1
	1462.1	0.1
	1462.1	0.1
	1462.1	0.1
	1462.1	0.1
	1462.1	0.1
	1462.2	0.2
	1462.2	0.2
	1462.2	0.2
	1462.2	0.2
	1462.2	0.2
	1462.2	0.2
	1462.2	0.2
	1462.3	0.2
	1462.3	0.1
	1462.3	0.1
	1462.3	0.1
	1462.3	0.1
	1462.3	0.1
	1462.4	0.1
	1462.4	0.1
	1462.4	0.1
	1462.4	0.1
	1462.4	0.1
	1462.4	0.1
	1462.5	0.1
	1462.5	0.1
	1462.5	0.1
	1462.5	0.1
	1462.5	0.1
	1462.5	0.1
	1462.5	0.1
	1462.6	0.1
	1462.6	0.2
	1462.6	0.2
	1462.6	0.2
	1462.6	0.2
	1462.6	0.2
	1462.7	0.2
	1462.7	0.2
	1462.7	0.3
	1462.7	0.3
	1462.7	0.3
	1462.7	0.3
	1462.7	0.3
	1462.8	0.3
	1462.8	0.2
	1462.8	0.1
	1462.8	0.1
	1462.8	0.1
	1462.8	0.1
	1462.9	0.1
	1462.9	0.1
	1462.9	0.1
	1462.9	0.1
	1462.9	0.1
	1462.9	0.1
	1463	0.1
	1463	0.1
	1463	0.1
	1463	0.1
	1463	0.1
	1463	0.1
	1463	0.2
	1463.1	0.2
	1463.1	0.2
	1463.1	0.2
	1463.1	0.2
	1463.1	0.2
	1463.1	0.2
	1463.2	0.1
	1463.2	0.2
	1463.2	0.2
	1463.2	0.2
	1463.2	0.2
	1463.2	0.2
	1463.3	0.2
	1463.3	0.3
	1463.3	0.2
	1463.3	0.2
	1463.3	0.1
	1463.3	0.1
	1463.3	0.1
	1463.4	0.1
	1463.4	0.1
	1463.4	0.1
	1463.4	0.1
	1463.4	0.1
	1463.4	0.1
	1463.5	0.1
	1463.5	0.1
	1463.5	0.1
	1463.5	0.1
	1463.5	0.1
	1463.5	0.1
	1463.5	0.1
	1463.6	0.2
	1463.6	0.2
	1463.6	0.3
	1463.6	0.3
	1463.6	0.3
	1463.6	0.4
	1463.7	0.4
	1463.7	0.5
	1463.7	0.5
	1463.7	0.6
	1463.7	0.6
	1463.7	0.6
	1463.8	0.5
	1463.8	0.4
	1463.8	0.3
	1463.8	0.2
	1463.8	0.2
	1463.8	0.1
	1463.8	0.1
	1463.9	0.1
	1463.9	0.1
	1463.9	0.1
	1463.9	0.1
	1463.9	0.1
	1463.9	0.1
	1464	0.1
	1464	0.1
	1464	0.1
	1464	0.1
	1464	0.1
	1464	0.1
	1464	0.1
	1464.1	0.2
	1464.1	0.2
	1464.1	0.2
	1464.1	0.2
	1464.1	0.3
	1464.1	0.3
	1464.2	0.4
	1464.2	0.4
	1464.2	0.5
	1464.2	0.6
	1464.2	0.6
	1464.2	0.6
	1464.3	0.6
	1464.3	0.5
	1464.3	0.3
	1464.3	0.2
	1464.3	0.2
	1464.3	0.1
	1464.3	0.1
	1464.4	0.1
	1464.4	0.1
	1464.4	0.1
	1464.4	0.1
	1464.4	0.1
	1464.4	0.1
	1464.5	0.1
	1464.5	0.1
	1464.5	0.1
	1464.5	0.1
	1464.5	0.1
	1464.5	0.1
	1464.5	0.1
	1464.6	0.2
	1464.6	0.2
	1464.6	0.2
	1464.6	0.3
	1464.6	0.3
	1464.6	0.4
	1464.7	0.6
	1464.7	0.7
	1464.7	0.8
	1464.7	0.8
	1464.7	0.8
	1464.7	0.8
	1464.8	0.7
	1464.8	0.5
	1464.8	0.3
	1464.8	0.2
	1464.8	0.1
	1464.8	0.1
	1464.8	0.1
	1464.9	0.1
	1464.9	0.1
	1464.9	0.1
	1464.9	0.1
	1464.9	0.1
	1464.9	0.1
	1465	0.1
	1465	0.1
	1465	0.1
	1465	0.1
	1465	0.1
	1465	0.1
	1465.1	0.1
	1465.1	0.1
	1465.1	0.1
	1465.1	0.1
	1465.1	0.2
	1465.1	0.2
	1465.1	0.3
	1465.2	0.4
	1465.2	0.4
	1465.2	0.5
	1465.2	0.6
	1465.2	0.6
	1465.2	0.6
	1465.3	0.5
	1465.3	0.4
	1465.3	0.3
	1465.3	0.2
	1465.3	0.1
	1465.3	0.1
	1465.3	0.1
	1465.4	0.1
	1465.4	0.1
	1465.4	0.1
	1465.4	0.1
	1465.4	0.1
	1465.4	0.1
	1465.5	0.1
	1465.5	0.1
	1465.5	0.1
	1465.5	0.1
	1465.5	0.1
	1465.5	0.1
	1465.6	0.1
	1465.6	0.1
	1465.6	0.2
	1465.6	0.2
	1465.6	0.2
	1465.6	0.3
	1465.6	0.4
	1465.7	0.4
	1465.7	0.4
	1465.7	0.5
	1465.7	0.5
	1465.7	0.6
	1465.7	0.5
	1465.8	0.4
	1465.8	0.3
	1465.8	0.2
	1465.8	0.1
	1465.8	0.1
	1465.8	0.1
	1465.8	0.1
	1465.9	0.1
	1465.9	0.1
	1465.9	0.1
	1465.9	0.1
	1465.9	0.1
	1465.9	0.1
	1466	0.1
	1466	0.1
	1466	0.1
	1466	0.1
	1466	0.1
	1466	0.1
	1466.1	0.1
	1466.1	0.1
	1466.1	0.1
	1466.1	0.1
	1466.1	0.1
	1466.1	0.2
	1466.1	0.2
	1466.2	0.2
	1466.2	0.2
	1466.2	0.3
	1466.2	0.3
	1466.2	0.3
	1466.2	0.3
	1466.3	0.2
	1466.3	0.2
	1466.3	0.2
	1466.3	0.1
	1466.3	0.1
	1466.3	0.1
	1466.4	0.1
	1466.4	0.1
	1466.4	0.1
	1466.4	0.1
	1466.4	0.1
	1466.4	0.1
	1466.4	0.1
	1466.5	0.1
	1466.5	0.1
	1466.5	0.1
	1466.5	0.1
	1466.5	0.1
	1466.5	0.1
	1466.6	0.1
	1466.6	0.1
	1466.6	0.1
	1466.6	0.1
	1466.6	0.2
	1466.6	0.2
	1466.6	0.2
	1466.7	0.2
	1466.7	0.3
	1466.7	0.3
	1466.7	0.3
	1466.7	0.3
	1466.7	0.2
	1466.8	0.2
	1466.8	0.2
	1466.8	0.1
	1466.8	0.1
	1466.8	0.1
	1466.8	0.1
	1466.9	0.1
	1466.9	0.1
	1466.9	0.1
	1466.9	0.1
	1466.9	0.1
	1466.9	0.1
	1466.9	0.1
	1467	0.1
	1467	0.1
	1467	0.1
	1467	0.1
	1467	0.1
	1467	0.1
	1467.1	0.1
	1467.1	0.1
	1467.1	0.1
	1467.1	0.1
	1467.1	0.1
	1467.1	0.1
	1467.2	0.1
	1467.2	0.1
	1467.2	0.1
	1467.2	0.2
	1467.2	0.2
	1467.2	0.2
	1467.2	0.2
	1467.3	0.1
	1467.3	0.2
	1467.3	0.1
	1467.3	0.1
	1467.3	0.1
	1467.3	0.1
	1467.4	0.1
	1467.4	0.1
	1467.4	0.1
	1467.4	0.1
	1467.4	0.1
	1467.4	0.1
	1467.4	0.1
	1467.5	0.1
	1467.5	0.1
	1467.5	0.1
	1467.5	0.1
	1467.5	0.1
	1467.5	0.1
	1467.6	0.1
	1467.6	0.1
	1467.6	0.1
	1467.6	0.2
	1467.6	0.2
	1467.6	0.2
	1467.7	0.2
	1467.7	0.2
	1467.7	0.2
	1467.7	0.2
	1467.7	0.2
	1467.7	0.2
	1467.7	0.2
	1467.8	0.2
	1467.8	0.2
	1467.8	0.1
	1467.8	0.1
	1467.8	0.1
	1467.8	0.1
	1467.9	0.1
	1467.9	0.1
	1467.9	0.1
	1467.9	0.1
	1467.9	0.1
	1467.9	0.1
	1467.9	0.1
	1468	0.1
	1468	0.1
	1468	0.1
	1468	0.1
	1468	0.1
	1468	0.1
	1468.1	0.1
	1468.1	0.1
	1468.1	0.1
	1468.1	0.2
	1468.1	0.2
	1468.1	0.2
	1468.2	0.2
	1468.2	0.2
	1468.2	0.2
	1468.2	0.2
	1468.2	0.3
	1468.2	0.3
	1468.2	0.2
	1468.3	0.2
	1468.3	0.1
	1468.3	0.1
	1468.3	0.1
	1468.3	0.1
	1468.3	0.1
	1468.4	0.1
	1468.4	0.1
	1468.4	0.1
	1468.4	0.1
	1468.4	0.1
	1468.4	0.1
	1468.5	0.1
	1468.5	0.1
	1468.5	0.1
	1468.5	0.1
	1468.5	0.1
	1468.5	0.1
	1468.5	0.1
	1468.6	0.1
	1468.6	0.1
	1468.6	0.2
	1468.6	0.2
	1468.6	0.2
	1468.6	0.3
	1468.7	0.4
	1468.7	0.4
	1468.7	0.5
	1468.7	0.6
	1468.7	0.6
	1468.7	0.6
	1468.7	0.5
	1468.8	0.5
	1468.8	0.4
	1468.8	0.3
	1468.8	0.2
	1468.8	0.1
	1468.8	0.1
	1468.9	0.1
	1468.9	0.1
	1468.9	0.1
	1468.9	0.1
	1468.9	0.1
	1468.9	0.1
	1469	0.1
	1469	0.1
	1469	0.1
	1469	0.1
	1469	0.1
	1469	0.1
	1469	0.1
	1469.1	0.1
	1469.1	0.1
	1469.1	0.1
	1469.1	0.2
	1469.1	0.2
	1469.1	0.2
	1469.2	0.3
	1469.2	0.3
	1469.2	0.3
	1469.2	0.3
	1469.2	0.3
	1469.2	0.3
	1469.3	0.2
	1469.3	0.2
	1469.3	0.1
	1469.3	0.1
	1469.3	0.1
	1469.3	0.1
	1469.3	0.1
	1469.4	0.1
	1469.4	0.1
	1469.4	0.1
	1469.4	0.1
	1469.4	0.1
	1469.4	0.1
	1469.5	0.1
	1469.5	0.1
	1469.5	0.1
	1469.5	0.1
	1469.5	0.1
	1469.5	0.1
	1469.5	0.1
	1469.6	0.1
	1469.6	0.1
	1469.6	0.1
	1469.6	0.2
	1469.6	0.2
	1469.6	0.2
	1469.7	0.3
	1469.7	0.3
	1469.7	0.4
	1469.7	0.4
	1469.7	0.5
	1469.7	0.5
	1469.8	0.4
	1469.8	0.4
	1469.8	0.3
	1469.8	0.3
	1469.8	0.2
	1469.8	0.1
	1469.8	0.1
	1469.9	0.1
	1469.9	0.1
	1469.9	0.1
	1469.9	0.1
	1469.9	0.1
	1469.9	0.1
	1470	0.1
	1470	0.1
	1470	0.1
	1470	0.1
	1470	0.1
	1470	0.1
	1470.1	0.1
	1470.1	0.1
	1470.1	0.1
	1470.1	0.1
	1470.1	0.1
	1470.1	0.1
	1470.1	0.2
	1470.2	0.2
	1470.2	0.3
	1470.2	0.3
	1470.2	0.4
	1470.2	0.5
	1470.2	0.5
	1470.3	0.4
	1470.3	0.4
	1470.3	0.3
	1470.3	0.3
	1470.3	0.2
	1470.3	0.2
	1470.3	0.1
	1470.4	0.1
	1470.4	0.1
	1470.4	0.1
	1470.4	0.1
	1470.4	0.1
	1470.4	0.1
	1470.5	0.1
	1470.5	0.1
	1470.5	0.1
	1470.5	0.1
	1470.5	0.1
	1470.5	0.1
	1470.6	0.1
	1470.6	0.1
	1470.6	0.1
	1470.6	0.2
	1470.6	0.2
	1470.6	0.2
	1470.6	0.3
	1470.7	0.4
	1470.7	0.6
	1470.7	0.7
	1470.7	0.7
	1470.7	0.9
	1470.7	0.9
	1470.8	0.9
	1470.8	0.8
	1470.8	0.6
	1470.8	0.5
	1470.8	0.3
	1470.8	0.2
	1470.9	0.1
	1470.9	0.1
	1470.9	0.1
	1470.9	0.1
	1470.9	0.1
	1470.9	0.1
	1470.9	0.1
	1471	0.1
	1471	0.1
	1471	0.1
	1471	0.1
	1471	0.1
	1471	0.1
	1471.1	0.1
	1471.1	0.1
	1471.1	0.1
	1471.1	0.1
	1471.1	0.1
	1471.1	0.1
	1471.1	0.2
	1471.2	0.2
	1471.2	0.3
	1471.2	0.4
	1471.2	0.4
	1471.2	0.5
	1471.2	0.5
	1471.3	0.5
	1471.3	0.5
[truncated: 1,956 more rows]

## Sheet: Extended Fig 4c
m/z	relative inntensity (%)
112.1	0.181029
112.1	0.265905
112.1	0.428716
112.1	0.555523
112.1	0.722817
112.1	0.643146
112.1	0.353962
112.1	0.230625
114.1	0.149798
114.1	0.162522
115.1	0.148496
115.1	0.282244
115.1	0.474118
115.1	0.761423
115.1	0.782099
115.1	0.751157
115.1	0.466165
115.1	0.229612
116.1	0.162811
116.1	0.217033
116.1	0.238143
116.1	0.147484
120.1	0.228456
120.1	0.412088
120.1	0.566946
120.1	0.89546
120.1	1.01533
120.1	0.800174
120.1	0.455321
120.1	0.263447
124.1	0.168016
124.1	0.301764
124.1	0.398352
124.1	0.420619
124.1	0.353383
124.1	0.222961
126	0.195922
126	0.348178
126	0.756073
126	1.47484
126.1	2.13274
126.1	2.77183
126.1	3.02776
126.1	2.53904
126.1	1.65413
126.1	0.798583
126.1	0.304222
127.1	0.218479
127.1	0.201128
127.1	0.192163
127.1	0.172643
127.1	0.178861
129.1	0.210816
129.1	0.229902
129.1	0.181463
129.1	0.192452
129.1	0.146327
130.1	0.192163
130.1	0.213274
130.1	0.257374
130.1	0.234384
130.1	0.203152
137.1	0.148207
137.1	0.177993
138.1	0.254772
138.1	0.2607
138.1	0.272846
138.1	0.243493
138.1	0.151099
140.1	0.176981
140.1	0.370012
140.1	0.744505
140.1	1.15616
140.1	1.61509
140.1	2.09514
140.1	2.24407
140.1	1.85801
140.1	1.13823
140.1	0.527762
140.1	0.218045
141.1	0.178716
141.1	0.217178
141.1	0.197658
141.1	0.155437
141.1	0.150665
151.1	0.146472
151.1	0.277762
151.1	0.284413
151.1	0.331405
151.1	0.328514
151.1	0.171776
152.1	0.212984
152.1	0.34413
152.1	0.509688
152.1	0.700405
152.1	0.784413
152.1	0.587334
152.1	0.417872
152.1	0.254916
153.1	0.156015
155.1	0.169751
157.1	0.273713
157.1	0.574465
157.1	0.956478
157.1	1.26605
157.1	1.67727
157.1	1.85078
157.1	1.4705
157.1	0.974407
157.1	0.584008
157.1	0.293956
157.1	0.156883
157.1	0.234095
157.1	0.273569
157.1	0.213274
158.1	0.165703
158.1	0.397195
158.1	0.745951
158.1	1.28008
158.1	1.76113
158.1	2.3583
158.1	2.64748
158.1	2.31058
158.1	1.62956
158.1	0.880422
158.1	0.418016
158.1	0.244505
158.1	0.15616
158.1	0.177704
158.1	0.222961
158.1	0.170185
159.1	0.208213
159.1	0.413678
159.1	0.769231
159.1	1.00839
159.1	1.16686
159.1	1.22441
159.1	1.15226
159.1	0.626663
159.1	0.385049
159.1	0.194477
160.1	0.149364
160.1	0.222672
160.1	0.386061
160.1	0.423655
160.1	0.402979
160.1	0.339358
160.1	0.188548
165.1	0.240891
165.1	0.370879
165.1	0.79439
165.1	1.3009
165.1	1.78427
165.1	2.21949
165.1	2.26576
165.1	1.88548
165.1	1.21082
165.1	0.580538
165.1	0.187102
166.1	0.183777
166.1	0.38288
166.1	0.487565
166.1	0.622036
166.1	0.570561
166.1	0.44679
166.1	0.315934
166.1	0.242192
166.1	0.242915
166.1	0.255784
166.1	0.327935
166.1	0.388809
166.1	0.382736
166.1	0.318826
166.1	0.211105
166.1	0.178282
166.1	0.202285
166.1	0.182042
167	0.186524
167	0.218479
167	0.289618
167	0.242626
167	0.292366
167.1	0.14734
167.1	0.212406
167.1	0.371313
167.1	0.703441
167.1	1.30003
167.1	1.96501
167.1	2.33806
167.1	2.66194
167.1	2.32938
167.1	1.43334
167.1	0.831405
167.1	0.385917
168.1	0.192886
168.1	0.233516
168.1	0.298583
168.1	0.347455
168.1	0.467033
168.1	0.413534
168.1	0.334586
168.1	0.249566
169.1	0.196356
169.1	0.290052
169.1	0.3048
169.1	0.25723
169.1	0.229757
169.1	0.263592
169.1	0.338346
169.1	0.386061
169.1	0.281232
169.1	0.154858
170.1	0.149075
170.1	0.246964
170.1	0.288751
170.1	0.299161
170.1	0.327501
170.1	0.272556
171.1	0.250723
171.1	0.485107
171.1	0.895894
171.1	1.33791
171.1	1.71776
171.1	1.85078
171.1	1.44433
171.1	0.9131
171.1	0.546703
171.1	0.200983
172.1	0.147918
172.1	0.201706
172.1	0.236119
172.1	0.272556
172.1	0.233227
172.1	0.184933
172.1	0.150665
172.1	0.226865
172.1	0.292076
172.1	0.368855
172.1	0.308994
172.1	0.233806
172.1	0.163534
173.1	0.152256
173.1	0.176403
173.1	0.241903
173.1	0.311018
173.1	0.268219
173.1	0.273135
173.1	0.313621
173.1	0.21443
175.1	0.206912
175.1	0.515761
175.1	1.19361
175.1	2.22672
175.1	4.12955
175.1	6.1177
175.1	7.86726
175.1	8.67843
175.1	7.36264
175.1	5.04338
175.1	2.58676
175.1	1.10541
175.1	0.334731
176.1	0.210816
176.1	0.378109
176.1	0.473106
176.1	0.506217
176.1	0.558415
176.1	0.547137
176.1	0.334153
176.1	0.173511
177.1	0.14546
177.1	0.273279
177.1	0.413968
177.1	0.563042
177.1	0.550318
177.1	0.563621
177.1	0.488288
177.1	0.313187
179.1	0.180162
179.1	0.199104
179.1	0.231203
179.1	0.240602
179.1	0.181463
183.1	0.163534
183.1	0.236698
183.1	0.225998
183.1	0.206044
183.1	0.152545
183.1	0.225709
183.1	0.336322
183.1	0.316368
183.2	0.28557
183.2	0.160931
184.1	0.226865
184.1	0.367987
184.1	0.441151
184.1	0.590515
184.1	0.66845
184.1	0.451562
184.1	0.281377
184.1	0.183198
185.1	0.183054
185.1	0.284124
185.1	0.406883
185.1	0.484818
185.1	0.609746
185.1	0.716599
185.1	0.817091
185.1	0.723829
185.1	0.691585
185.1	0.506796
185.1	0.198525
185.1	0.159341
185.1	0.186524
185.1	0.298728
185.1	0.510266
185.1	0.561307
185.1	0.686669
185.1	0.700116
185.1	0.660208
185.1	0.686958
185.1	0.329092
185.1	0.169028
186.1	0.274581
186.1	0.444477
186.1	0.647484
186.1	0.748988
186.1	0.775014
186.1	0.716888
186.1	0.413678
186.1	0.228311
186.1	0.155437
191.1	0.150376
192.1	0.184355
192.1	0.364083
192.1	0.700694
192.1	1.01547
192.1	1.37435
192.1	1.48352
192.1	1.38288
192.1	0.832418
192.1	0.505495
192.1	0.239445
193.1	0.170619
193.1	0.281955
193.1	0.591382
193.1	0.96096
193.1	1.27053
193.1	1.62956
193.1	1.64112
193.1	1.37869
193.1	0.857866
193.1	0.465732
193.1	0.246385
193.1	0.188404
193.1	0.145604
193.1	0.149075
194.1	0.166136
194.1	0.316368
194.1	0.451562
194.1	0.536148
194.1	0.643436
194.1	0.627964
194.1	0.508531
194.1	0.396327
194.1	0.376952
194.1	0.399075
194.1	0.482504
194.1	0.518219
194.1	0.493638
194.1	0.433343
194.1	0.38288
194.1	0.256217
195.1	0.158618
195.1	0.388809
195.1	0.71443
195.1	1.53123
195.1	2.86437
195.1	4.7354
195.1	6.5428
195.1	7.68074
195.1	7.74725
195.1	6.03528
195.1	3.76229
195.1	1.82042
195.1	0.6524
195.1	0.252024
196.1	0.305523
196.1	0.476431
196.1	0.591816
196.1	0.822441
196.1	0.840081
196.1	0.751446
196.1	0.505205
196.1	0.286148
196.1	0.173944
197.1	0.169896
197.1	0.200694
197.1	0.310295
197.1	0.300318
197.1	0.204164
199.1	0.172643
199.2	0.327068
199.2	0.47325
199.2	0.557403
199.2	0.631868
199.2	0.500868
199.2	0.412377
199.2	0.191006
200.2	0.159341
200.2	0.254482
200.2	0.353383
200.2	0.376518
200.2	0.469491
200.2	0.408473
200.2	0.213997
200.2	0.155726
201.1	0.178282
201.1	0.331405
201.1	0.584586
201.1	1.03788
201.1	1.49364
201.1	1.75535
201.1	1.7915
201.1	1.40544
201.1	0.903123
201.1	0.57432
201.1	0.417582
201.1	0.332273
201.1	0.478456
201.1	0.580249
201.1	0.598467
201.1	0.610035
201.1	0.408039
201.1	0.209659
202.1	0.194332
202.1	0.268942
202.1	0.432331
202.1	0.49465
202.1	0.414546
202.1	0.428861
202.1	0.316657
202.1	0.187825
203.1	0.163823
203.1	0.215876
203.1	0.24812
203.1	0.204887
209.1	0.278774
209.1	0.420908
209.1	0.49465
209.1	0.732794
209.1	0.82273
209.1	0.708502
209.1	0.673511
209.1	0.483227
209.1	0.223106
209.2	0.180017
209.2	0.146761
210.1	0.252024
210.1	0.431463
210.1	0.678716
210.1	0.831984
210.1	0.982794
210.1	0.985252
210.1	0.689416
210.1	0.328947
210.1	0.197513
210.1	0.162377
210.1	0.184355
210.1	0.380422
210.1	0.585454
210.1	0.483083
210.1	0.488433
210.1	0.376229
210.1	0.357432
210.1	0.229468
210.1	0.146327
210.1	0.203441
210.1	0.206044
210.1	0.202718
210.1	0.14734
211.1	0.146906
211.1	0.150954
211.1	0.203297
211.1	0.157027
211.1	0.157316
211.1	0.146183
211.1	0.19144
211.1	0.274581
211.1	0.442308
211.1	0.482215
211.1	0.598034
211.1	0.543378
211.1	0.529931
211.2	0.410497
211.2	0.258242
211.2	0.194477
212.1	0.169896
212.1	0.2286
212.1	0.327212
212.1	0.522412
212.1	0.551186
212.1	0.473829
212.1	0.51258
212.1	0.354974
212.1	0.264893
212.1	0.242337
212.1	0.374928
212.1	0.664691
212.1	1.26735
212.1	2.39445
212.1	4.09196
212.1	6.28398
212.1	8.49335
212.1	10.4367
212.1	9.50983
212.1	7.11972
212.1	4.3797
212.1	2.07634
212.2	0.774581
212.2	0.304945
213.1	0.157606
213.1	0.258965
213.1	0.494216
213.1	0.949682
213.1	1.33488
213.1	1.95633
213.1	2.60844
213.1	2.99595
213.1	2.88028
213.1	2.23829
213.1	1.53557
213.1	1.22542
213.1	1.15283
213.1	1.05726
213.1	1.06868
213.1	0.808271
213.1	0.518074
213.2	0.20561
214.1	0.197947
214.1	0.325333
214.1	0.54598
214.1	0.637652
214.1	0.711249
214.1	0.760411
214.1	0.750578
214.1	0.523569
214.1	0.288606
214.1	0.273424
214.1	0.299451
214.1	0.34384
214.1	0.395315
214.1	0.306536
214.1	0.1845
214.1	0.197802
214.1	0.206333
214.1	0.295691
214.2	0.284413
214.2	0.25
214.2	0.277473
214.2	0.204743
215.1	0.25535
215.1	0.357143
215.1	0.371457
215.1	0.332128
215.1	0.333141
215.1	0.220359
216.1	0.167582
216.1	0.323597
216.1	0.603817
216.1	0.740457
216.1	1.19231
216.1	1.63245
216.1	1.68884
216.1	1.63678
216.1	1.23612
216.1	0.659051
216.1	0.321862
217.1	0.153846
217.1	0.167582
217.1	0.238866
217.1	0.145315
218.1	0.169607
218.1	0.258531
218.1	0.308415
218.1	0.276027
218.1	0.275737
218.1	0.174378
220.1	0.188837
220.1	0.184644
220.1	0.151388
220.1	0.176258
222.1	0.14705
222.1	0.163968
223.1	0.162955
223.1	0.184933
223.1	0.280943
223.1	0.256507
223.1	0.301186
223.1	0.189416
226.1	0.210382
226.1	0.364662
226.2	0.656449
226.2	1.18522
226.2	1.93754
226.2	2.75737
226.2	3.45865
226.2	3.83169
226.2	3.29237
226.2	2.40891
226.2	1.33068
226.2	0.604829
226.2	0.185946
227.1	0.149942
227.1	0.21978
227.1	0.387796
227.1	0.465587
227.1	0.528195
227.1	0.581116
227.1	0.449537
227.1	0.288028
227.1	0.234673
227.1	0.151388
227.1	0.148496
227.2	0.169173
227.2	0.206622
227.2	0.298872
227.2	0.447079
227.2	0.752458
227.2	1.08039
227.2	1.15052
227.2	1.20662
227.2	1.10396
227.2	0.75188
227.2	0.555379
227.2	0.237999
228.2	0.154569
228.2	0.173944
228.2	0.163534
228.2	0.145749
229.1	0.145026
229.1	0.384615
229.1	0.750578
229.1	1.55147
229.1	2.60266
229.1	4.47513
229.1	6.1177
229.1	7.46819
229.1	8.10584
229.1	6.40977
229.1	4.16136
229.1	2.22094
229.1	0.964719
229.1	0.308126
229.1	0.144737
230.1	0.224118
230.1	0.332851
230.1	0.470214
230.1	0.7393
230.1	0.788317
230.1	1.0548
230.1	1.07013
230.1	1.00593
230.1	1.02357
230.1	0.958936
230.1	1.06449
230.2	1.02198
230.2	0.833574
230.2	0.596009
230.2	0.354251
230.2	0.154425
233.1	0.158184
233.2	0.292221
233.2	0.451272
233.2	0.786871
233.2	0.836177
233.2	0.934644
233.2	0.783835
233.2	0.584876
233.2	0.323164
235.1	0.191874
235.1	0.36524
235.1	0.494216
235.1	0.572007
235.1	0.513013
235.1	0.348901
235.1	0.199248
235.1	0.155147
236.1	0.154858
236.1	0.20373
236.1	0.312753
236.1	0.256073
236.1	0.277183
236.1	0.222238
237.1	0.197802
237.1	0.271978
237.1	0.283256
237.1	0.2607
237.1	0.291209
237.1	0.239445
237.1	0.169462
238.1	0.176258
238.1	0.233083
238.1	0.298294
238.1	0.339936
238.1	0.343985
238.1	0.2286
238.1	0.163823
238.1	0.183488
238.1	0.265038
238.1	0.32967
238.1	0.349335
238.1	0.269231
238.1	0.163823
238.2	0.153557
238.2	0.17539
239.1	0.17033
239.1	0.210237
239.1	0.233372
239.1	0.264315
239.1	0.219636
240.1	0.16657
240.1	0.272701
240.1	0.364662
240.1	0.495228
240.1	0.534558
240.1	0.649942
240.1	0.596732
240.1	0.407027
240.1	0.219057
240.1	0.164835
240.1	0.220648
240.1	0.280654
240.1	0.24306
240.1	0.247976
240.1	0.183632
241.1	0.186379
241.1	0.231348
241.1	0.286437
241.1	0.231203
242.1	0.162522
242.1	0.251301
242.1	0.402545
242.1	0.828514
242.1	1.52689
242.1	2.85714
242.1	4.41006
242.1	6.1177
242.1	7.4118
242.1	7.14141
242.1	6.18421
242.1	3.84615
242.1	1.78138
242.1	0.743783
242.1	0.319115
242.1	0.299595
242.1	0.456189
242.1	0.658473
242.1	0.903268
242.1	1.12117
242.1	1.14604
242.2	1.0817
242.2	0.689271
242.2	0.389532
242.2	0.191151
243.1	0.193898
243.1	0.355697
243.1	0.555523
243.1	0.818971
243.1	1.19274
243.1	1.42987
243.1	1.59051
243.1	1.47484
243.1	1.27776
243.1	0.712406
243.1	0.475275
243.1	0.185801
243.1	0.201851
243.2	0.226142
243.2	0.195344
243.2	0.152689
244.1	0.153702
244.1	0.170908
244.1	0.187681
244.1	0.312753
244.1	0.552198
244.1	0.954453
244.1	1.72065
244.1	2.13852
244.2	2.58097
244.2	2.74002
244.2	2.26576
244.2	1.62377
244.2	0.870879
244.2	0.381579
245.1	0.225709
245.1	0.276894
245.2	0.341527
245.2	0.376952
245.2	0.350925
245.2	0.3155
245.2	0.178138
252.1	0.157895
252.1	0.213997
252.1	0.218623
252.1	0.230769
252.1	0.17568
252.1	0.167872
252.1	0.16151
253.1	0.182765
253.1	0.271689
253.1	0.459659
253.1	0.610902
253.1	0.770677
253.1	0.686669
253.1	0.617264
253.1	0.353383
253.1	0.268074
253.1	0.216744
253.1	0.207345
253.2	0.191585
253.2	0.219925
253.2	0.205755
254.1	0.1738
254.1	0.24118
254.1	0.280075
254.1	0.423655
254.1	0.658618
254.1	0.95908
254.2	1.20474
254.2	1.62811
254.2	1.76402
254.2	1.76402
254.2	1.57895
254.2	1.13924
254.2	0.657027
254.2	0.340081
255.1	0.163534
255.1	0.150231
255.1	0.236119
255.1	0.577501
255.1	1.13664
255.1	2.06044
255.1	3.32996
255.1	4.60671
255.1	6.46327
255.1	6.91729
255.1	6.62522
255.1	5.31087
255.1	3.61914
255.1	2.68219
255.1	2.37276
255.1	2.74436
255.1	3.74639
255.1	5.73597
255.1	8.96183
255.1	12.0012
255.1	14.0992
255.1	13.5266
255.2	10.5147
255.2	6.37073
255.2	3.24031
255.2	1.48352
255.2	0.65587
255.2	0.301475
255.2	0.303499
255.2	0.222094
255.2	0.159051
256.1	0.193464
256.1	0.339647
256.1	0.454453
256.1	0.60454
256.1	0.725564
256.1	0.729612
256.1	0.71096
256.1	0.571718
256.1	0.35454
256.1	0.342539
256.1	0.330538
256.1	0.42915
256.1	0.70749
256.1	0.92915
256.1	1.25275
256.1	1.53846
256.1	1.66136
256.2	1.51677
256.2	1.17062
256.2	0.728167
256.2	0.45026
256.2	0.253904
256.2	0.184066
257.1	0.155437
257.2	0.147629
261.1	0.162666
261.1	0.187681
261.1	0.182909
261.1	0.153412
261.1	0.160497
261.1	0.186379
261.1	0.295402
261.1	0.422354
261.2	0.641267
261.2	0.823453
261.2	0.924378
261.2	1.01157
261.2	0.915124
261.2	0.584153
261.2	0.295113
261.2	0.156304
262.2	0.211828
262.2	0.170908
263.1	0.161365
263.1	0.183198
263.1	0.254916
263.1	0.387218
263.1	0.547282
263.1	0.517496
263.1	0.452574
263.1	0.415558
263.1	0.278918
263.1	0.163678
263.1	0.18262
263.1	0.203441
264.1	0.147195
264.2	0.186379
264.2	0.282533
264.2	0.413823
264.2	0.479468
264.2	0.671053
264.2	0.70561
264.2	0.535714
264.2	0.349769
264.2	0.165124
265.1	0.147484
265.2	0.173222
265.2	0.192886
265.2	0.18074
265.2	0.152111
266.1	0.174378
266.2	0.155292
266.2	0.168305
266.2	0.238722
266.2	0.242481
266.2	0.219057
266.2	0.17915
269.1	0.213852
269.1	0.219346
269.1	0.22701
269.1	0.197224
269.1	0.26417
269.1	0.201706
269.1	0.168016
269.1	0.169318
269.1	0.161365
269.2	0.151243
269.2	0.1738
269.2	0.184789
269.2	0.153123
269.2	0.153268
269.2	0.145894
270.1	0.177126
270.1	0.16498
270.1	0.167438
270.1	0.172354
270.1	0.173655
270.1	0.151966
270.1	0.155581
270.1	0.174089
270.1	0.175101
270.1	0.258386
270.1	0.279786
270.1	0.318971
270.1	0.401243
270.1	0.474263
270.1	0.658762
270.1	1.18175
270.1	2.08936
270.1	3.66541
270.1	6.1365
270.1	9.93927
270.1	14.0081
270.2	18.074
270.2	19.0573
270.2	15.8907
270.2	10.9717
270.2	5.94563
270.2	2.61278
270.2	0.969636
270.2	0.266194
271.1	0.156883
271.1	0.192741
271.1	0.320272
271.1	0.536148
271.1	0.752313
271.1	1.33184
271.1	2.03586
271.2	2.64025
271.2	3.55986
271.2	4.40862
271.2	4.62984
271.2	4.06883
271.2	3.51359
271.2	3.06825
271.2	2.42192
271.2	1.83488
271.2	1.36249
271.2	0.673655
271.2	0.361047
272.1	0.330972
272.1	0.551909
272.2	1.01128
272.2	1.66715
272.2	2.94824
272.2	4.33632
272.2	5.74176
272.2	7.20069
272.2	7.61423
272.2	6.6498
272.2	5.27906
272.2	3.0321
272.2	1.43522
272.2	0.653991
272.2	0.191874
273.1	0.180596
273.1	0.172354
273.2	0.219491
273.2	0.337912
273.2	0.443464
273.2	0.612637
273.2	0.722817
273.2	0.767206
273.2	0.903123
273.2	0.838924
273.2	0.468913
273.2	0.285425
273.2	0.158618
279.2	0.161076
281.1	0.152111
281.1	0.177415
281.1	0.1738
281.1	0.222094
281.1	0.206189
281.1	0.147629
282.1	0.190717
282.1	0.215732
282.1	0.389965
282.1	0.547137
282.1	0.679873
282.1	0.689416
282.1	0.638086
282.2	0.476431
282.2	0.381145
282.2	0.254482
282.2	0.165269
282.2	0.276894
282.2	0.292366
282.2	0.343696
282.2	0.32967
282.2	0.157172
282.2	0.159774
283.1	0.218768
283.1	0.326056
283.1	0.450839
283.1	0.517062
283.1	0.573164
283.1	0.518797
283.1	0.466165
283.2	0.309138
283.2	0.239011
283.2	0.145315
284.1	0.157461
284.1	0.224118
284.1	0.339792
284.2	0.381724
284.2	0.404425
284.2	0.496964
284.2	0.590226
284.2	0.49306
284.2	0.344997
284.2	0.221371
288.1	0.146327
288.1	0.194187
288.1	0.204598
288.1	0.25694
288.1	0.244939
288.1	0.177559
289.1	0.238143
289.1	0.465587
289.1	0.65081
289.1	0.719636
289.1	0.961394
289.1	0.822874
289.1	0.747976
289.1	0.49277
289.1	0.309427
290.1	0.146906
290.2	0.186524
291.2	0.179294
291.2	0.236842
291.2	0.268508
291.2	0.380567
291.2	0.427704
291.2	0.37406
291.2	0.46284
291.2	0.337912
291.2	0.203441
292.2	0.211683
292.2	0.367698
292.2	0.374783
292.2	0.442308
292.2	0.466744
292.2	0.422932
292.2	0.287016
292.2	0.204164
293.2	0.173944
296.2	0.176981
296.2	0.207056
296.2	0.214575
296.2	0.226576
296.2	0.151822
296.2	0.164546
296.2	0.145604
296.2	0.192308
296.2	0.261278
296.2	0.373626
296.2	0.552632
296.2	0.674089
296.2	0.682042
296.2	0.60266
296.2	0.508097
296.2	0.252169
296.2	0.169462
297.1	0.194477
297.1	0.308849
297.1	0.361047
297.1	0.623337
297.2	0.763302
297.2	0.887941
297.2	1.06998
297.2	0.9345
297.2	0.725709
297.2	0.403412
297.2	0.215732
297.2	0.174234
297.2	0.158907
297.2	0.228456
297.2	0.281666
297.2	0.319404
297.2	0.29251
297.2	0.369722
297.2	0.361914
297.2	0.26258
297.2	0.209659
298.1	0.151388
298.1	0.226721
298.1	0.382591
298.1	0.648496
298.1	0.872903
298.1	1.22614
298.1	1.33835
298.1	1.39459
298.1	1.36943
298.1	1.05914
298.2	0.719202
298.2	0.59225
298.2	0.410787
298.2	0.272556
298.2	0.198236
298.2	0.196935
298.2	0.169751
298.2	0.232794
298.2	0.249566
298.2	0.246241
298.2	0.25535
298.2	0.200983
299.1	0.153557
299.1	0.18985
299.1	0.320272
299.1	0.449393
299.1	0.816368
299.1	1.19708
299.1	1.8985
299.2	2.83112
299.2	4.21197
299.2	5.19375
299.2	6.18276
299.2	6.15818
299.2	5.90515
299.2	4.68479
299.2	3.84615
299.2	2.68942
299.2	1.79294
299.2	0.817235
299.2	0.402979
299.2	0.160064
300.1	0.149075
300.1	0.17727
300.1	0.152834
300.1	0.155292
300.1	0.193754
300.1	0.314054
300.1	0.457345
300.2	0.750578
300.2	0.876518
300.2	1.1284
300.2	1.25896
300.2	1.40746
300.2	1.45604
300.2	1.15124
300.2	0.77111
300.2	0.601793
300.2	0.389676
300.2	0.165124
301.2	0.192597
301.2	0.178282
301.2	0.162666
301.2	0.176692
304.1	0.16845
306.2	0.181752
306.2	0.205755
306.2	0.19679
306.2	0.180885
306.2	0.159196
307.2	0.160787
307.2	0.183921
307.2	0.189416
307.2	0.161799
307.2	0.153846
308.2	0.169896
308.2	0.182331
308.2	0.189705
308.2	0.305813
308.2	0.356709
308.2	0.545836
308.2	0.54598
308.2	0.581695
308.2	0.484095
308.2	0.383459
308.2	0.279641
308.2	0.211828
309.1	0.174378
309.1	0.182765
309.1	0.145026
309.1	0.15428
309.1	0.162666
309.1	0.144881
309.1	0.145894
309.1	0.173077
309.1	0.145894
309.2	0.196356
309.2	0.256073
309.2	0.342684
309.2	0.436958
309.2	0.687825
309.2	1.18566
309.2	2.2889
309.2	3.97629
309.2	6.30422
309.2	10.0607
309.2	13.7464
309.2	17.2499
309.2	17.2643
309.2	15.9052
309.2	10.8878
309.2	6.13505
309.2	2.90341
309.2	1.18204
309.2	0.451706
309.2	0.165558
310.1	0.171342
310.1	0.311741
310.2	0.520098
310.2	0.858155
310.2	1.36191
310.2	2.37999
310.2	3.15356
310.2	4.50839
310.2	5.77935
310.2	6.8956
310.2	6.72499
310.2	5.77068
310.2	4.43464
310.2	3.56709
310.2	3.21862
310.2	2.77328
310.2	2.15153
310.2	1.44375
310.2	0.869433
310.2	0.50188
310.2	0.277039
310.2	0.154714
311.2	0.187102
311.2	0.207056
311.2	0.41122
311.2	0.535281
311.2	0.716888
311.2	0.985975
311.2	1.07996
311.2	1.35324
311.2	1.28384
311.2	1.24046
311.2	1.13505
311.2	0.82273
311.2	0.508242
311.2	0.442163
311.2	0.4345
311.2	0.302921
311.2	0.208936
311.2	0.158473
312.1	0.153557
312.1	0.208647
312.1	0.197079
312.2	0.168161
312.2	0.166715
312.2	0.305379
312.2	0.339213
312.2	0.229902
312.2	0.228167
312.2	0.200405
312.2	0.225419
313.2	0.188982
313.2	0.242192
313.2	0.391122
313.2	0.465298
313.2	0.471082
313.2	0.55133
313.2	0.536871
313.2	0.426836
313.2	0.321284
313.2	0.160064
314.2	0.171631
314.2	0.171776
314.2	0.195344
314.2	0.267929
314.2	0.301619
314.2	0.361625
314.2	0.364662
314.2	0.409051
314.2	0.303644
314.2	0.219636
316.1	0.188837
316.1	0.308271
316.1	0.573597
316.1	0.98742
316.1	1.43262
316.1	1.84789
316.1	2.08936
316.2	2.10816
316.2	1.85078
316.2	1.4734
316.2	0.885772
316.2	0.439705
316.2	0.184789
317.1	0.175246
317.1	0.272701
317.1	0.44332
317.1	0.693609
317.2	0.723106
317.2	0.985252
317.2	0.891845
317.2	0.785281
317.2	0.636784
317.2	0.404135
317.2	0.234384
318.2	0.17568
318.2	0.172788
318.2	0.159919
322.1	0.165269
322.1	0.187825
322.1	0.225709
322.1	0.208791
322.1	0.175969
323.1	0.232071
323.2	0.257808
323.2	0.484818
323.2	0.755061
323.2	1.06883
323.2	1.37984
323.2	1.52834
323.2	1.59774
323.2	1.49219
323.2	1.04714
323.2	0.728456
323.2	0.367698
323.2	0.255061
323.2	0.203441
323.2	0.226721
323.2	0.365385
323.2	0.475275
323.2	0.716455
323.2	0.818537
323.2	0.900954
323.2	0.938982
323.2	0.865963
323.2	0.600636
323.2	0.358444
323.2	0.14893
324.2	0.195633
324.2	0.282533
324.2	0.350347
324.2	0.325911
324.2	0.332851
324.2	0.29598
324.2	0.332996
324.2	0.36871
324.2	0.475564
324.2	0.536437
324.2	0.635483
324.2	0.757663
324.2	0.726576
324.2	0.505205
324.2	0.352805
324.2	0.339792
324.2	0.266339
324.2	0.256651
324.2	0.165992
325.1	0.15963
325.1	0.22166
325.1	0.267496
325.1	0.43797
325.1	0.500578
325.2	0.52834
325.2	0.484095
325.2	0.393725
325.2	0.273713
325.2	0.207201
325.2	0.146472
325.2	0.158039
325.2	0.238866
325.2	0.286148
325.2	0.281377
325.2	0.318826
325.2	0.270821
325.2	0.228311
325.2	0.168595
325.2	0.147195
325.2	0.152979
326.1	0.146327
326.1	0.155292
326.1	0.160642
326.1	0.159485
326.1	0.179728
326.1	0.212984
326.1	0.272846
326.1	0.323164
326.1	0.340081
326.1	0.406883
326.1	0.472817
326.2	0.735541
326.2	1.15573
326.2	1.5775
326.2	2.93233
326.2	5.05784
326.2	7.33806
326.2	10.0361
326.2	13.2736
326.2	14.705
326.2	14.546
326.2	11.1539
326.2	7.25275
326.2	3.46732
326.2	1.44578
326.2	0.573887
326.2	0.184355
327.1	0.162666
327.2	0.228022
327.2	0.234962
327.2	0.455321
327.2	0.71443
327.2	1.09124
327.2	1.64835
327.2	2.20359
327.2	2.86437
327.2	3.81145
327.2	4.41729
327.2	4.63129
327.2	4.17872
327.2	3.50202
327.2	2.85281
327.2	2.33372
327.2	1.58473
327.2	1.03008
327.2	0.493493
327.2	0.260555
327.2	0.247976
327.2	0.18797
327.2	0.206189
327.2	0.300607
327.2	0.263447
327.2	0.255928
327.2	0.200839
328.2	0.207056
328.2	0.233227
328.2	0.372325
328.2	0.503181
328.2	0.782967
328.2	0.942741
328.2	1.08849
328.2	1.11784
328.2	1.15674
328.2	1.1913
328.2	0.901822
328.2	0.660931
328.2	0.431897
328.2	0.190717
329.2	0.166281
329.2	0.146906
329.2	0.145171
329.2	0.251301
329.2	0.23771
329.2	0.228311
329.2	0.269375
329.2	0.246096
329.2	0.243204
329.2	0.202285
329.2	0.195633
329.2	0.20026
329.2	0.157172
330.1	0.145315
330.2	0.158762
330.2	0.160353
330.2	0.205899
330.2	0.171053
330.2	0.172932
331.2	0.160642
331.2	0.156883
331.2	0.166281
332.1	0.168739
332.1	0.229612
332.1	0.252747
332.1	0.238143
332.1	0.245084
332.1	0.181174
333.1	0.189127
333.2	0.205755
333.2	0.232938
333.2	0.24306
333.2	0.270098
333.2	0.211249
333.2	0.207634
333.2	0.158039
333.2	0.157316
333.2	0.18797
333.2	0.165847
333.2	0.253036
333.2	0.257085
333.2	0.206622
333.2	0.211828
333.2	0.181463
333.2	0.165269
334.2	0.154858
334.2	0.241614
334.2	0.34037
334.2	0.48236
334.2	0.684789
334.2	0.729902
334.2	0.816946
334.2	0.860902
334.2	0.648785
334.2	0.435946
334.2	0.235396
335.2	0.18797
335.2	0.316512
335.2	0.51605
335.2	0.716165
335.2	0.866541
335.2	0.981203
335.2	1.06564
335.2	0.971515
335.2	0.799306
335.2	0.545113
335.2	0.359456
335.2	0.283401
335.2	0.302921
335.2	0.361481
335.2	0.409196
335.2	0.385049
335.2	0.356275
335.2	0.282678
335.2	0.161365
336.2	0.18074
336.2	0.205321
336.2	0.250289
336.2	0.148062
336.2	0.161076
337.2	0.202863
337.2	0.145315
339.2	0.213129
339.2	0.214141
339.2	0.293088
339.2	0.257808
339.2	0.179005
340.2	0.153557
340.2	0.182186
340.2	0.252603
340.2	0.27487
340.2	0.233083
340.2	0.325188
340.2	0.352805
340.2	0.511712
340.2	0.660208
340.2	0.941585
340.2	1.15992
340.2	1.32099
340.2	1.57027
340.2	1.62377
340.2	1.35324
340.2	1.00477
340.2	0.622614
340.2	0.338635
340.2	0.175969
341.2	0.204598
341.2	0.288172
341.2	0.372325
341.2	0.604106
341.2	1.02371
341.2	1.4893
341.2	2.19491
341.2	3.27501
341.2	4.45778
341.2	5.62898
341.2	6.57895
341.2	7.60121
341.2	6.88404
341.2	5.46848
341.2	3.57866
341.2	1.9144
341.2	0.857432
341.2	0.35801
342.2	0.148785
342.2	0.231781
342.2	0.316946
342.2	0.328947
342.2	0.411365
342.2	0.468479
342.2	0.652689
342.2	0.9024
342.2	0.968334
342.2	1.226
342.2	1.2568
342.2	1.17409
342.2	0.962984
342.2	0.757663
342.2	0.448814
342.2	0.258676
343.2	0.148641
343.2	0.170474
343.2	0.219925
344.2	0.156738
345.2	0.187536
345.2	0.170763
345.2	0.172932
345.2	0.150521
349.2	0.146906
349.2	0.181463
349.2	0.263302
349.2	0.279497
349.2	0.266484
349.2	0.237565
349.2	0.209948
349.2	0.188259
350.1	0.157461
350.1	0.297571
350.1	0.450839
350.1	0.713274
350.1	1.0509
350.1	1.50954
350.1	1.81463
350.1	2.02429
350.1	1.98525
350.1	1.61654
350.1	0.988577
350.2	0.562319
350.2	0.311596
350.2	0.16657
350.2	0.198091
350.2	0.243493
350.2	0.30668
350.2	0.432331
350.2	0.45402
350.2	0.460237
350.2	0.557114
350.2	0.590804
350.2	0.475853
350.2	0.267351
350.2	0.188259
350.2	0.170908
351.1	0.269375
351.1	0.343696
351.1	0.423366
351.1	0.557981
351.1	0.75723
351.1	0.948091
351.2	1.2727
351.2	1.7539
351.2	2.40023
351.2	2.74002
351.2	3.26778
351.2	3.14054
351.2	2.64748
351.2	1.73511
351.2	1.15804
351.2	0.854685
351.2	0.600202
351.2	0.606131
351.2	0.805957
351.2	1.09948
351.2	1.43016
351.2	1.69028
351.2	2.04164
351.2	2.14141
351.2	1.88693
351.2	1.25636
351.2	0.772123
351.2	0.363939
351.2	0.147918
352	0.165414
352	0.151966
352	0.160787
352	0.162811
352	0.247542
352	0.246674
352.1	0.203297
352.1	0.206189
352.1	0.173944
352.1	0.189127
352.1	0.180307
352.1	0.20908
352.1	0.236698
352.1	0.22701
352.1	0.247976
352.1	0.23048
352.1	0.259977
352.1	0.261278
352.1	0.236987
352.1	0.341961
352.1	0.288895
352.1	0.30509
352.1	0.35107
352.1	0.424957
352.1	0.457634
352.1	0.472817
352.1	0.41845
352.1	0.315211
352.1	0.299595
352.1	0.250578
352.1	0.238143
352.1	0.287449
352.2	0.337045
352.2	0.460237
352.2	0.695922
352.2	0.877097
352.2	1.57316
352.2	2.42047
352.2	3.83314
352.2	6.64401
352.2	10.5032
352.2	16.5414
352.2	22.8167
352.2	30.133
352.2	33.3719
352.2	30.7548
352.2	21.7756
352.2	13.4471
352.2	6.40977
352.2	3.0668
352.2	1.22354
352.2	0.589647
352.2	0.332418
352.2	0.188115
353.2	0.159485
353.2	0.257085
353.2	0.331984
353.2	0.560584
353.2	0.800607
353.2	1.15876
353.2	1.71342
353.2	2.4306
353.2	3.17669
353.2	4.02111
353.2	4.58647
353.2	5.07953
353.2	5.19375
353.2	4.92481
353.2	4.28138
353.2	2.78195
353.2	1.51243
353.2	0.766339
353.2	0.4238
353.2	0.234818
354.2	0.255061
354.2	0.262146
354.2	0.467033
354.2	0.497976
354.2	0.578947
354.2	0.503036
354.2	0.584876
354.2	0.514748
354.2	0.631579
354.2	0.634326
354.2	0.758965
354.2	0.717756
354.2	0.761712
354.2	0.67568
354.2	0.497542
354.2	0.41498
354.2	0.215009
355.2	0.223829
355.2	0.325766
355.2	0.627241
355.2	0.972672
355.2	1.7033
355.2	2.56362
355.2	4.02111
355.2	5.08242
355.2	6.2782
355.2	7.18045
355.2	7.19346
355.2	5.71429
355.2	3.92713
355.2	2.07779
355.2	1.04237
355.2	0.495807
355.2	0.301909
355.2	0.347311
355.2	0.38635
355.2	0.483083
355.2	0.587478
355.2	0.648496
355.2	0.778629
355.2	0.712551
355.2	0.593696
355.2	0.362782
355.3	0.183343
356.2	0.186379
356.2	0.339358
356.2	0.480769
356.2	0.828224
356.2	1.18609
356.2	1.61509
356.2	1.95199
356.2	2.3583
356.2	2.42192
356.2	1.98236
356.2	1.66715
356.2	1.18117
356.2	0.658618
356.2	0.265471
356.2	0.148352
356.2	0.180885
357.2	0.218623
357.2	0.247976
357.2	0.299595
357.2	0.317091
357.2	0.278774
357.2	0.217901
357.2	0.234818
357.2	0.225853
357.2	0.27834
357.2	0.360758
357.2	0.385628
357.2	0.381724
357.2	0.399798
357.2	0.352516
357.2	0.24306
357.2	0.182909
358.1	0.158762
358.1	0.191296
358.1	0.253181
358.1	0.275159
358.1	0.236698
358.1	0.182331
358.2	0.177559
358.2	0.239011
358.2	0.197368
358.2	0.285136
358.2	0.281955
358.2	0.319693
358.2	0.303065
358.2	0.257085
358.2	0.193031
365.2	0.161365
365.2	0.158184
366.2	0.154425
366.2	0.172354
366.2	0.269665
366.2	0.377241
366.2	0.281232
366.2	0.254772
366.2	0.31044
366.2	0.24465
366.2	0.234962
366.2	0.181463
367.1	0.149942
367.1	0.154425
367.1	0.166426
367.1	0.166136
367.1	0.167293
367.1	0.14705
367.1	0.18074
367.1	0.163968
367.2	0.148352
367.2	0.147484
367.2	0.248843
367.2	0.287305
367.2	0.37941
367.2	0.530943
367.2	0.828514
367.2	1.20691
367.2	1.86524
367.2	3.03933
367.2	5.14893
367.2	8.29526
367.2	11.9621
367.2	15.6015
367.2	19.332
367.2	20.0983
367.2	17.7126
367.2	13.3603
367.2	8.11163
367.2	4.08907
367.2	2.08791
367.2	1.13433
367.2	0.702718
367.2	0.517785
367.2	0.403991
367.3	0.158473
368.2	0.215009
368.2	0.343262
368.2	0.617553
368.2	0.918016
368.2	1.38302
368.2	2.66484
368.2	4.25824
368.2	5.85743
368.2	8.28803
368.2	9.65442
368.2	10.9933
368.2	10.8126
368.2	9.40283
368.2	7.70821
368.2	6.33459
368.2	5.34991
368.2	4.40139
368.2	3.22441
368.2	2.07056
368.2	1.3223
368.2	0.79251
368.2	0.475564
368.2	0.324176
368.2	0.171053
369.2	0.184066
369.2	0.219202
369.2	0.229179
369.2	0.359023
369.2	0.511423
369.2	0.775304
369.2	1.1057
369.2	1.59485
369.2	1.83488
369.2	2.39445
369.2	3.28369
369.2	4.35801
369.2	5.82128
369.2	6.99104
369.2	9.13968
369.2	10.8488
369.2	11.3939
369.2	10.1547
369.2	8.40515
369.2	5.15471
369.2	2.87594
369.2	1.20879
369.2	0.482071
369.3	0.165414
370.1	0.167872
370.1	0.253615
370.1	0.31391
370.1	0.425101
370.1	0.328803
370.1	0.379265
370.1	0.392423
370.1	0.259543
370.2	0.163389
370.2	0.185656
370.2	0.271833
370.2	0.303065
370.2	0.42727
370.2	0.557692
370.2	0.806102
370.2	0.949971
370.2	1.37319
370.2	1.5963
370.2	1.72788
370.2	1.78571
370.2	1.76547
370.2	1.27516
370.2	0.9024
370.2	0.515038
[truncated: 6,555 more rows]

## Sheet: Extended Fig 4e
	Relative activity
log [H2O2]/nM	R1	R2	R3
7.30103	18.6362	20.0535	19.855
5.30103	42.0543	45.9529	44.5996
5	39.3364	42.4567	42.2332
4.30103	41.1609	43.5442	42.4871
4	43.8233	45.1722	44.5874
3.69897	51.0832	50.6136	52.2217
3.39794	44.5336	47.4906	46.7041
3.09691	49.0173	52.4118	50.7769
2.79588	79.5011	80.2071	83.6472
2.49485	71.7035	74.8253	74.403
2.19382	84.0257	85.793	85.0291
	95.40628*	99.56714*	100*

## Sheet: Extended Fig 4f
	Relative activity
log [H2O2]/nM	R1	R2	R3
7.30103	6.07124	5.25847	3.22995
5.30103	13.3506	14.9303	16.1974
5	15.0539	16.5866	16.7912
4.30103	17.3347	18.2671	19.1748
4	22.5471	24.8097	25.2908
3.69897	40.3104	42.5981	44.4219
3.39794	59.24	61.7369	64.6081
3.09691	76.5027	81.9929	84.1382
2.79588	87.7324	90.8145	92.0756
2.49485	92.1718	96.5793	99.0345
2.19382	100	97.7816	91.7492
	96.38*	88.45489*	82.26209*
