# Supplementary material for: H2O2 repurposes plant O2 sensing to regulate post-hypoxia responses
Source: Nature. 2026 Apr 22;653(8116):1130–8. doi: 10.1038/s41586-026-10366-1 (PMC13216066; doi:10.1038/s41586-026-10366-1)
Supplement: Supplementary file 18 — Source Data Extended Data Fig. 5 [file 41586_2026_10366_MOESM18_ESM.xlsx]

## Sheet: Extended Fig. 5a_1
[M+H]1+	relative intensity (%)
14224.3	8.76
14566.3	14.15
14573	7.96
14578.7	23.6
14581.6	23.15
14585.8	10.63
14592.8	31.83
14595.9	27.94
14608.3	36.62
14616.5	17.87
14621.2	17.08
14628.5	14.48
14632.8	14.09
14636.7	12.91
14639.6	11.08
14642.9	9.88
14646.2	13.71
14650.9	12.18
14656.8	18.12
14669	22.51
14676.4	13.95
14681	23.18
14683.6	23.46
14689.8	15.8
14697.1	32.97
14708.5	18.61
14720	12.95
14723.6	12.85
14728.3	13.82
14736.2	13.94
14748.3	8.36
20845.8	9.92
20848.7	9.08
26613.9	30.23
28300.2	8.05
28353.4	8.22
28360.2	8.38
28364.2	7.88
28375.1	7.96
28408.4	9.14
28423.6	7.89
28453	8.47
29129	27.65
29132.6	25.49
29136.6	18.51
29144.8	11.26
29147	12.65
29160.3	55.35
29187.2	70.11
29199.1	31.1
29214.4	100
29217.7	88.74
29225.6	35.8
29229.7	32.73
29232.6	32.35
29238.6	28.97
29245.7	16.61
29249.7	15.59
29256.3	20.06
29262.1	19.32
29269.8	16.83
29277	16.29
29281.8	18.67
29284	18.89
29287.6	18.7
29292.8	15.43
29296.7	18.49
29304.8	25.31
29309.2	31.19
29313	25.68
29317.7	20.74
29322	16.16
29337	47.81
29344.7	30.04
29349.7	20.74
29358	34.11
29365.7	58.69
29370.7	45.2
29376.8	29.69
29393.1	86.78
29409.5	36.95
29413.7	29.05
29418.7	23.85
29423	22.23
29425.8	22.17
29431.5	21.21
29435.7	23.08
29439	20.22
29443.5	20.52
29447	19.06
29449.7	18.17
29453.7	15.98
29457.9	14.28
29464.6	17.35
29470.7	19.93
29474.3	24.01
29480	14.04
29489.6	13.57
29492	14.06
29501.7	9.27

## Sheet: Extended Fig. 5a_2
[M+H]1+	relative intensity (%)
14622.1	19.17
14683.4	19.1
14707.4	18.88
14739.2	18.69
19173.4	27.19
26613.8	31.77
28273.4	22.41
28303.6	19.64
28325.6	19.51
28329.8	19.23
28333.1	20.48
28348.8	21.69
28423.5	19.59
29159.8	21.41
29175.3	21.67
29185.4	40.21
29190.3	55.85
29198.3	28.82
29202.8	29.03
29210.8	68
29214.7	75.1
29217.7	66.22
29223	52.67
29225.7	57.08
29230	59.1
29241.7	59.64
29246.6	80.01
29250.6	68.01
29256	57.71
29261.3	77.37
29265.6	59.28
29270.4	63.33
29275.5	56.03
29278	56.1
29283.2	55.68
29286.7	56.68
29294.8	64.74
29300.7	57.12
29303.6	57.3
29308.5	61.27
29313.4	60.4
29318.5	52.09
29325.8	60.49
29329	50.36
29334	59.59
29339.9	76.05
29346.8	65.16
29350	59.58
29354	60.95
29357.3	73.11
29361	75.11
29365.6	85.26
29370.3	80.62
29373.7	74
29379.7	55.51
29383	64.49
29388	82.84
29394.4	95.35
29397.6	94.19
29401.6	85.71
29406.7	77.6
29409.7	84.78
29414.2	73.52
29419.1	75.55
29423.6	100
29430.6	82.26
29435.7	74.66
29438.8	70.99
29443.3	63.7
29447	62.95
29451.2	65.63
29454.9	62.15
29457.7	62
29463.1	60.05
29466.7	66.98
29473.4	59.2
29477	57.58
29480.4	64.71
29486.6	59.85
29492.6	61.3
29499	47.49
29501.8	48.97
29505.2	48.73
29509.3	48.18
29512.6	43.17
29515.9	38.96
29520.1	41
29524.3	50.29
29527	37.93
29532	48.07
29535.6	51.04
29540.2	53.14
29546.8	32.88
29553.3	27.97
29557.3	31.63
29563.8	24.37
29573.2	20.63
29580.7	18.44
29587.5	24.12
29595.9	22.47
