# Supplementary material for: H2O2 repurposes plant O2 sensing to regulate post-hypoxia responses
Source: Nature. 2026 Apr 22;653(8116):1130–8. doi: 10.1038/s41586-026-10366-1 (PMC13216066; doi:10.1038/s41586-026-10366-1)
Supplement: Supplementary file 19 — Source Data Extended Data Fig. 6 [file 41586_2026_10366_MOESM19_ESM.xlsx]

## Sheet: Extended Data Fig.6a
Genotype	Condition	Treatment	LBD41	ADH1	PDC2	SUS1	HRA1	HB1	ATH8	CRK6	GSTU24	HR4	ZAT12
Rap2.3nLuc	Air	Mock	0.524183	0.629338	0.191458	0.650511	1	0.398845	0.101518	0.417776	0.143753	0.197609	0.744019
Rap2.3nLuc	Air	Mock	0.560502	0.385463	0.118381	0.595825	1	0.711815	1	1	1	4.81186	1
Rap2.3nLuc	Air	Mock	0.157824	0.331607	0.460248	1	1.07337	0.815173	0.601888	0.949922	0.287347	0.778686	0.109811
Rap2.3nLuc	Air	Mock	0.498612	1	1	3.34745	2.06909	1	0.456205	0.329815	0.590643	1	0.459233
Rap2.3nLuc	Air	TBHP	0.265011	0.0591273	0.318644	0.147912	0.0970956	0.222184	0.0523488	1.11176	6.76848	0.206212	2.60406
Rap2.3nLuc	Air	TBHP	0.532225	0.0650841	0.252904	0.337123	0.106779	0.140965	0.065873	0.202858	4.868	0.0976748	3.53669
Rap2.3nLuc	Air	TBHP	0.186651	0.0796843	0.170375	0.264407	0.262271	0.386212	0.0460635	0.885756	3.9708	0.13166	5.33119
Rap2.3nLuc	Air	TBHP	1	0.173058	0.973297	0.443657	0.264318	0.555021	0.211372	3.63615	23.2231	0.182413	28.2162
Rap2.3nLuc	Hypoxia	Mock	2.63147	5.00121	3.61626	5.08767	2.26844	4.21123	0.510772	0.564896	6.69546	0.694555	15.1739
Rap2.3nLuc	Hypoxia	Mock	1.72485	4.44286	1.59617	5.71896	1.59976	2.51051	0.273665	0.789502	3.50248	1.97174	30.7857
Rap2.3nLuc	Hypoxia	Mock	8.12409	7.79556	1.68159	5.13906	1.5479	3.2335	0.339653	0.60341	1.95826	2.65956	16.4824
Rap2.3nLuc	Hypoxia	Mock	1.91485	3.68582	2.56793	5.16835	0.953983	1.93267	0.208548	0.123983	1.72823	1.12956	16.1418
Rap2.3nLuc	Hypoxia	TBHP	4.07002	1.54302	1.83415	1.38425	0.305414	1.65862	0.20345	1.98133	15.4907	0.24284	40.1204
Rap2.3nLuc	Hypoxia	TBHP	2.68344	0.890843	0.411476	0.803613	0.329717	0.910253	1.16306	17.8772	46.6565	2.10701	169.015
Rap2.3nLuc	Hypoxia	TBHP	2.29347	0.886446	0.7549	1.03855	0.418092	2.06292	0.0488258	13.4252	5.48955	0.118162	13.6478
Rap2.3nLuc	Hypoxia	TBHP	1.0292	0.699669	1.21838	0.71968	0.208891	1.49144	0.121666	1.35969	5.14416	0.159359	10.3966
Rap2.3nLuc	Reoxygenation	Mock	0.152314	0.533791	0.159186	0.667116	0.0494133	0.144952	0.372971	1.6361	4.57058	0.724336	0.615069
Rap2.3nLuc	Reoxygenation	Mock	0.161531	0.760411	0.36103	2.56503	0.204088	0.360213	0.259014	0.951657	4.28112	0.88797	0.823328
Rap2.3nLuc	Reoxygenation	Mock	0.165138	1.09913	0.0749063	1.63043	0.0960244	0.0766606	0.7847	1.54274	4.19237	1.47752	0.530089
Rap2.3nLuc	Reoxygenation	Mock	0.0527006	0.275571	0.0966226	1.05749	0.122663	0.196978	0.291173	1.04177	3.09184	1.70118	1.85375
Rap2.3nLuc	Reoxygenation	TBHP	0.0983347	0.0918194	0.18535	0.0547436	0.0202326	0.0705503	0.00745515	0.38804	1.20082	0.0914373	3.22268
Rap2.3nLuc	Reoxygenation	TBHP	0.129751	0.694166	0.146878	1.06884	0.16643	0.12827	0.0361213	0.224129	3.32834	0.128411	8.80094
Rap2.3nLuc	Reoxygenation	TBHP	0.148336	0.159781	0.21532	0.214002	0.0483659	0.219376	0.112268	0.243683	4.68881	0.136933	11.3444
Rap2.3nLuc	Reoxygenation	TBHP	0.255633	0.514243	0.286768	0.482693	0.039484	0.0826519	0.0445867	0.88154	6.64161	0.611784	27.6921

## Sheet: Extended Data Fig.6b
Genotype	Condition	ADH1	HB1	SAD6	PCO1	LBD41	SUS4	PDC1
Rap2.3nLuc	Mock	1.29456	1.50773	1.02643	1.17889	1.11493	1.16602	1.1532
Rap2.3nLuc	Mock	1.24235	1	1	1	1	1	1
Rap2.3nLuc	Mock	0.265891	0.290079	0.194164	0.6977	0.43896	0.139047	0.180565
Rap2.3nLuc	Mock	1	0.588516	0.633234	0.200152	0.637169	0.251928	0.992951
Rap2.3nLuc	Hypoxia	7.38565	13.9194	2.47904	1.96156	4.59409	4.34431	7.07379
Rap2.3nLuc	Hypoxia	4.81168	11.1978	1.23338	1.60192	3.2209	2.39262	5.03739
Rap2.3nLuc	Hypoxia	5.17826	10.4915	1.60788	2.24214	3.03406	3.50143	6.89767
Rap2.3nLuc	Hypoxia	6.48098	12.9778	1.68216	2.50161	4.09286	2.99872	7.6753
Rap2.3nLuc	Hypoxia+TBHP	0.382173	0.476991	0.445917	0.257771	0.968713	0.131089	0.814953
Rap2.3nLuc	Hypoxia+TBHP	0.66443	0.72475	0.544924	0.261865	1.34437	0.322099	0.792226
Rap2.3nLuc	Hypoxia+TBHP	0.468795	0.581045	0.486355	0.262125	1.24415	0.192414	0.857104
Rap2.3nLuc	Hypoxia+TBHP	0.682603	0.730446	0.999348	0.450482	1.78675	0.359827	0.940557
Rap2.3nLuc	Hypoxia+Asc	9.1569	16.984	3.51055	2.01898	9.8585	5.0372	5.85125
Rap2.3nLuc	Hypoxia+Asc	8.30539	12.416	3.19081	1.52056	7.4566	5.9565	4.7661
Rap2.3nLuc	Hypoxia+Asc	6.87759	16.4394	2.04569	3.13021	3.87269	12.1125	4.75661
Rap2.3nLuc	Hypoxia+Asc	5.93249	11.5514	1.87953	2.00115	5.08767	6.92656	4.33237
Rap2.3nLuc	Hypoxia+TBHP+Asc	2.38392	4.94322	0.701261	0.600428	2.33115	1.25834	2.07576
Rap2.3nLuc	Hypoxia+TBHP+Asc	2.22666	4.66521	0.650494	0.925694	2.68808	2.99384	1.93985
Rap2.3nLuc	Hypoxia+TBHP+Asc	2.535	3.8582	0.796184	0.949178	2.95023	2.56602	2.15531
Rap2.3nLuc	Hypoxia+TBHP+Asc	2.06435	4.35606	0.469291	0.909453	2.34553	0.810586	2.31889

## Sheet: Extended Data Fig.6c
Treatment	Condition	LBD41	ADH1	HUP7	nLuc
Air	Mock	1.14954	3.03707	0.390119	8.83559
Air	Mock	0.779009	2.38333	0.241324	4.86189
Air	Mock	1.01279	4.73502	0.281551	8.01158
Air	Mock	1.2393	6.24435	0.17695	6.51815
Air	TBHP	0.649107	2.3089	0.210183	2.04355
Air	TBHP	0.886656	2.38624	0.195077	3.7851
Air	TBHP	1.23631	4.79151	0.241398	3.4897
Air	TBHP	1.13627	3.03683	0.886335	5.73199
Hypoxia	Mock	7.25854	29.0899	0.947162	22.3598
Hypoxia	Mock	5.9397	33.6145	1.08424	15.0616
Hypoxia	Mock	6.07876	37.297	3.2135	45.766
Hypoxia	Mock	27.2973	94.9865	2.02539	35.8676
Hypoxia	TBHP	4.33485	14.0628	1.44763	8.05708
Hypoxia	TBHP	6.64051	29.4627	1.24887	10.6487
Hypoxia	TBHP	3.67287	11.5448	1.11283	9.10205
Hypoxia	TBHP	4.95832	10.5557	1.25743	8.58229
Reoxygenation	Mock	0.287205	4.01485	0.156072	6.5572
Reoxygenation	Mock	0.773437	9.11998	0.514835	12.5667
Reoxygenation	Mock	1.02929	9.19706	0.399458	9.7539
Reoxygenation	Mock	1.1676	7.28318	0.18603	10.9282
Reoxygenation	TBHP	1.21656	11.8579	0.315852	3.15894
Reoxygenation	TBHP	0.715091	7.42879	0.295482	0.000954065
Reoxygenation	TBHP	0.552538	5.07104	0.158461	4.41648
