# Supplementary material for: H2O2 repurposes plant O2 sensing to regulate post-hypoxia responses
Source: Nature. 2026 Apr 22;653(8116):1130–8. doi: 10.1038/s41586-026-10366-1 (PMC13216066; doi:10.1038/s41586-026-10366-1)
Supplement: Supplementary file 20 — Source Data Extended Data Fig. 7 [file 41586_2026_10366_MOESM20_ESM.xlsx]

## Sheet: Extended Data Fig. 7a
Genotype	Condition	Treatment	LBD41	PDC1	HUP9	PCO2	SUS1
hra1	TBHP	Air	0.102274	0.832779	0.296391	0.333577	0.0722848
hra1	TBHP	Air	0.0413655	0.238065	0.0519065	0.0672527	0.0288542
hra1	TBHP	Air	0.355959	1.5447	0.197972	0.182837	0.102956
hra1	TBHP	Air	0.0724706	0.650321	0.0788168	0.116705	0.0643471
hra1	mock	Air	0.0478032	0.422688	0.0864875	0.0873898	0.0637288
hra1	mock	Air	0.6275	1.05339	1.3593	0.865884	0.400266
hra1	mock	Air	0.395382	1.87694	1.48467	0.821917	0.382351
hra1	mock	Air	0.00812706	0.00546073	0	0.0196142	0.0154638
hra1	TBHP	Hypoxia	0.376488	3.39512	1.34597	0.663346	0.219665
hra1	TBHP	Hypoxia	0.778917	5.27301	2.43748	1.22717	0.384693
hra1	TBHP	Hypoxia	0.113963	2.36284	0.715683	0.0755129	0.0922673
hra1	TBHP	Hypoxia	1.26243	2.53314	0.978347	0.540214	0.383058
hra1	mock	Hypoxia	3.61022	16.9096	7.93078	3.47953	2.53125
hra1	mock	Hypoxia	1.14916	6.5052	4.2838	2.11293	1.01382
hra1	mock	Hypoxia	2.48262	10.0761	7.39122	5.64735	1.65704
hra1	mock	Hypoxia	1.31112	3.69742	3.3606	0.820243	0.776708
hra1	TBHP	Reoxygenation	0.0824407	0.886361	0.393746	0.165446	0.111983
hra1	TBHP	Reoxygenation	0.117564	1.80001	0.601675	0.142423	0.166207
hra1	TBHP	Reoxygenation	0.098723	0.6348	0.337205	0.105436	0.134132
hra1	TBHP	Reoxygenation	0.0552106	0.257207	0.0856009	0.0587483	0.0707738
hra1	mock	Reoxygenation	0.680477	0.264892	0.530719	0.19295	0.348091
hra1	mock	Reoxygenation	0.165422	0.618062	0.727419	0.246671	0.499246
hra1	mock	Reoxygenation	0.18123	2.40305	0.0650533	0.0516867	0.489636
hra1	mock	Reoxygenation	0.0446402	0.488155
Col-0	TBHP	Air	0.727278	1.17308	0.622846	1.31822	0.289196
Col-0	TBHP	Air	0.700508	0.937817	0.646059	1.17299	0.395577
Col-0	TBHP	Air	0.565049	0.485319	0.658352	1.4628	0.39214
Col-0	TBHP	Air	0.71756	0.572161	0.100734	0.874083	0.289649
Col-0	mock	Air	1	3.11717	1	1	1
Col-0	mock	Air	1.41783	3.02814	1.82327	1.48571	1.39785
Col-0	mock	Air	0.935695	1	0.999677	1.30296	0.578583
Col-0	mock	Air	1.30193	1.11719	0.566147	1.51725	0.850279
Col-0	TBHP	Hypoxia	2.26384	1.82598	2.88432	4.34408	1.32464
Col-0	TBHP	Hypoxia	0.561536	5.38073	1.30616	1.05087	0.311811
Col-0	TBHP	Hypoxia	0.970575	3.0875	4.26068	4.53029	0.725228
Col-0	TBHP	Hypoxia	1.13011	3.2709	1.65197	1.52456	0.539668
Col-0	mock	Hypoxia	2.10202	2.55645	5.55351	5.67286	2.32187
Col-0	mock	Hypoxia	2.51276	15.9416	6.0046	4.4598	1.13105
Col-0	mock	Hypoxia	5.79383	11.9944	7.52713	8.10983	1.81567
Col-0	mock	Hypoxia	4.24865	15.969	6.3812	3.27461	3.41714
Col-0	TBHP	Reoxygenation	0.0295419	0.184268	0.00311446	0.0310528	0.0198573
Col-0	TBHP	Reoxygenation	0.177243	4.25101	0.679733	0.262783	0.199206
Col-0	TBHP	Reoxygenation	0.289034	1.30239	0.467704	0.282484	0.29616
Col-0	TBHP	Reoxygenation	0.140065	2.00686	0.272433	0.180209	0.250238
Col-0	mock	Reoxygenation	1.2242	1.11824	0.346573	0.56415	1.0406
Col-0	mock	Reoxygenation	0.356252	1.1075	0.459752	0.298551	0.435992
Col-0	mock	Reoxygenation	0.674727	3.60707	1.76284	1.36714	0.527724
Col-0	mock	Reoxygenation	2.22526	5.91448	1.76221	1.11943	1.18856

## Sheet: Extended Data Fig. 7c
Genotype	Value	Treatment
1-253	998.067	Mock
1-253	742.963	Mock
1-253	590.276	Mock
1-253	812.879	Mock
1-253	1011.38	TBHP
1-253	750.374	TBHP
1-253	462.9	TBHP
1-253	2307.82	TBHP
1-279	2176.65	Mock
1-279	2920	Mock
1-279	672.39	Mock
1-279	788.635	Mock
1-279	1840.27	TBHP
1-279	1732.76	TBHP
1-279	1422.97	TBHP
1-279	3198.43	TBHP
1-314	361.257	Mock
1-314	242.956	Mock
1-314	202.097	Mock
1-314	125.673	Mock
1-314	295.112	TBHP
1-314	115.429	TBHP
1-314	103.151	TBHP
1-314	105.905	TBHP
1-341	136.743	Mock
1-341	96.5317	Mock
1-341	283.115	Mock
1-341	134.792	Mock
1-341	553.117	TBHP
1-341	49.3333	TBHP
1-341	117.701	TBHP
1-341	78.8463	TBHP
21-358	710.61	Mock
21-358	1069.35	Mock
21-358	1500.37	Mock
21-358	230.77	Mock
21-358	925.162	TBHP
21-358	934.352	TBHP
21-358	623.271	TBHP
21-358	1026.9	TBHP
WT	41.4884	Mock
WT	21.7593	Mock
WT	12.4254	TBHP
WT	11.3864	TBHP

## Sheet: Extended Data Fig. 7d
Genotype	Condition	LBD41	ADH1	PDC1	SUS1	HRA1	ZAT12
1-279	Hypoxia	1	1	1.23173	1	1	0.0899289
1-279	Hypoxia	0.742622	0.768082	0.946534	1.11191	0.980685	0.12992
1-279	Hypoxia	0.94903	0.783096	1	1.43858	1.49416	0.110351
1-279	Hypoxia	0.920731	1.09514	1.09293	0.943535	0.860042	0.0989521
1-279	Hypoxia+TBHP	0.911246	0.316692	0.620345	0.548258	0.163471	0.177106
1-279	Hypoxia+TBHP	0.919546	0.753529	1.22093	0.966764	0.253873	0.225503
1-279	Hypoxia+TBHP	0.977235	0.275663	0.708549	0.823886	0.131554	0.165922
1-279	Hypoxia+TBHP	0.727159	0.894726	1.48824	1.60165	0.364454	0.372749
1-314	Hypoxia	1	1	1	1.62717	1.23217	1
1-314	Hypoxia	0.905061	1.07863	0.770115	1	0.539013	2.04597
1-314	Hypoxia	0.275542	0.958103	1.07685	0.833709	0.734717	0.977769
1-314	Hypoxia	1.22701	1.33769	1.29762	1.80092	1	1.95094
1-314	Hypoxia+TBHP	0.461617	0.395169	3.84896	0.713011	0.0959226	3.38813
1-314	Hypoxia+TBHP	0.200225	0.608107	1.38139	0.648018	0.209323	3.9304
1-314	Hypoxia+TBHP	0.479276	1.56526	3.15881	1.18317	0.318793	2.81397
1-314	Hypoxia+TBHP	0.992121	0.763593	6.66335	1.29905	0.471776	3.9981
21-358	Hypoxia	0.936785	0.899786	1	1.31036	1	1
21-358	Hypoxia	2.24242	1.34386	0.941211	1	0.788101	1.34975
21-358	Hypoxia	0.631996	0.797082	1.13795	1.27696	1.10567	0.673306
21-358	Hypoxia	1	1	1.7088	0.943276	0.847974	0.798107
21-358	Hypoxia+TBHP	0.233956	0.165475	0.516819	0.686347	0.356598	3.67498
21-358	Hypoxia+TBHP	0.510553	0.52061	1.14608	1.16559	0.482746	4.51432
21-358	Hypoxia+TBHP	0.409575	0.297634	0.740058	0.694247	0.239801	3.39115
21-358	Hypoxia+TBHP	0.698695	0.795879	2.63731	0.981156	0.348412	4.22131

## Sheet: Extended Data Fig. 7e
Genotype	Condition	LBD41	ADH1	HRA1	HB1	SUS1	ZAT12
21-358	Hypoxia	3.07741	5.22965	3.92645	8.96354	3.179	24.5228
21-358	Hypoxia	5.13715	3.09403	7.92665	15.5981	8.8688	40.4228
21-358	Hypoxia	9.17422	14.3656	16.1813	8.8074	6.90616	15.0652
21-358	Reoxygenation	0.330614	3.00772	1.00962	0.83208	1.56154	0.557111
21-358	Reoxygenation	0.741663	7.89784	1.26386	6.00104	2.41488	4.57754
21-358	Reoxygenation	0.383246	4.27284	1.75808	2.41953	2.36431	5.49886
21-358	Reoxygenation	0.445448	5.92212	1.63907	6.15801	2.03755	1.92051
1-279	Hypoxia	0.0547271	0.970559	0.761515	1.65508	1.52082	10.3981
1-279	Hypoxia	0.309309	1.40629	0.165941	1.24455	1.93037	2.27544
1-279	Hypoxia	0.107888	2.02208	0.116971	1.26019	2.09259	10.0787
1-279	Hypoxia	0.0873065	1.03461		1.23419		18.0316
1-279	Reoxygenation	0.0696994	1.20198	0.186965	0.964101	2.30264	2.618
1-279	Reoxygenation	0.667084	0.55907	0.995039	0.49156		1.09279
1-279	Reoxygenation	0.105769	0.969571	0.19703	0.334959	1.51188	3.14858
1-279	Reoxygenation	0.649274	0.673348	0.499364	0.479008	3.71906	1.12189
1-314	Hypoxia	0.113672	2.32771		1.69793	2.67082	47.9157
1-314	Hypoxia	0.137959	1.77816	0.331415	0.712638	1.8708	9.10349
1-314	Hypoxia	0.0423009	1.28146	0.492238	0.912244	1.57357	24.8131
1-314	Hypoxia	0.274999	1.25824	1.58895	0.419074	3.02837	7.50303
1-314	Reoxygenation	0.172893	0.638807	0.399896	0.0541932	2.54401	0.810289
1-314	Reoxygenation	0.339079	0.599097	1.08305	1.1307	2.44599	3.00207
1-314	Reoxygenation	0.0972939	0.837389	0.554346	0.333198	2.99819	1.48186
1-314	Reoxygenation	0.0572075	0.850299	0.204808	0.654263	1.99076	2.68898
